# Supplementary material for: Inter­molecular inter­actions and disorder in six isostructural cele­coxib solvates
Source: Acta Crystallogr C Struct Chem. 2020 Jun 27;76(Pt 7):632–8. doi: 10.1107/S2053229620008359 (PMC7336170; doi:10.1107/S2053229620008359)
Supplement: Supplementary file 1 [file c-76-00632-sup1.cif]

##############################################################################
#                                                                            #
# This CIF contains the data in a paper accepted for publication in          #
# Acta Crystallographica Section C. It conforms to the requirements of       #
# Notes for Authors for Acta Crystallographica Section C, and has been       #
# peer reviewed under the auspices of the IUCr Commission on Journals.       #
#                                                                            #
# Full details of the Crystallographic Information File format               #
# are given in the paper "The Crystallographic Information File (CIF):       #
# a New Standard Archive File for Crystallography" by S. R. Hall, F. H.      #
# Allen and I. D. Brown [Acta Cryst. (1991), A47, 655-685].                  #
#                                                                            #
# The current version of the core CIF dictionary is obtainable from          #
# ftp://ftp.iucr.org/pub/cif_core.dic.                                       #
#                                                                            #
# Software is freely available for graphical display of the structure(s)     #
# in this CIF. For information consult the CIF software page                 #
# http://www.iucr.org/resources/cif/software.                                #
#                                                                            #
# This file may be used for bona fide research purposes within the           #
# scientific community so long as proper attribution is given to the journal # 
# article from which it was obtained.                                        #
#                                                                            #
##############################################################################
data_1
_audit_creation_method     SHELXL-2018/1
_chemical_name_systematic
;
4-[5-(4-Methylphenyl)-3-(trifluoromethyl)pyrazol-1-yl]benzenesulfonamide
dimethylformamide monosolvate
;
_chemical_name_common
;
Celecoxib dimethylformamide monosolvate
;
_chemical_formula_moiety     'C17 H14 F3 N3 O2 S, C3 H7 N O'
_chemical_formula_sum     'C20 H21 F3 N4 O3 S'
_chemical_formula_iupac     'C17 H14 F3 N3 O2 S, C3 H7 N O'
_chemical_formula_weight     454.47
_chemical_melting_point     ?
_space_group_crystal_system     monoclinic
_space_group_name_H-M_alt     'P 21/c'
_space_group_name_Hall     '-P 2ybc'
loop_
    _space_group_symop_operation_xyz
    'x, y, z'
    '-x, y+1/2, -z+1/2'
    '-x, -y, -z'
    'x, -y-1/2, z-1/2'
_cell_length_a     11.8973(4)
_cell_length_b     8.8360(3)
_cell_length_c     21.8286(7)
_cell_angle_alpha     90
_cell_angle_beta     103.4537(13)
_cell_angle_gamma     90
_cell_volume     2231.75(13)
_cell_formula_units_Z     4
_cell_measurement_reflns_used     9864
_cell_measurement_theta_min     3.82
_cell_measurement_theta_max     66.72
_cell_measurement_temperature     298(2)
_exptl_crystal_description     block
_exptl_crystal_colour     colourless
_exptl_crystal_size_max     0.160
_exptl_crystal_size_mid     0.160
_exptl_crystal_size_min     0.140
_exptl_crystal_density_diffrn     1.353
_exptl_crystal_density_meas     ?
_exptl_crystal_density_method     ?
_exptl_crystal_F_000     944
_exptl_absorpt_coefficient_mu     1.771
_exptl_absorpt_correction_type     multi-scan
_exptl_absorpt_process_details
;
(SADABS; Bruker, 2016)
;
_exptl_absorpt_correction_T_min     0.440
_exptl_absorpt_correction_T_max     0.753
_diffrn_ambient_temperature     298(2)
_diffrn_source     'Incoatec I\mS Cu microsource'
_diffrn_radiation_type     CuK\a
_diffrn_radiation_wavelength     1.54178
_diffrn_measurement_device_type     'Bruker D8-QUEST PHOTON-100'
_diffrn_measurement_method     '\w and \f-scans'
_diffrn_detector_area_resol_mean     ?
_diffrn_reflns_number     16627
_diffrn_reflns_av_R_equivalents     0.0531
_diffrn_reflns_av_unetI/netI     0.0379
_diffrn_reflns_theta_min     3.820
_diffrn_reflns_theta_max     66.871
_diffrn_reflns_theta_full     66.871
_diffrn_measured_fraction_theta_max     0.991
_diffrn_measured_fraction_theta_full     0.991
_diffrn_reflns_limit_h_min     -14
_diffrn_reflns_limit_h_max     13
_diffrn_reflns_limit_k_min     -6
_diffrn_reflns_limit_k_max     10
_diffrn_reflns_limit_l_min     -26
_diffrn_reflns_limit_l_max     25
_refine_special_details     ?
_reflns_number_total     3940
_reflns_number_gt     3362
_reflns_threshold_expression     'I > 2\s(I)'
_refine_ls_structure_factor_coef     Fsqd
_refine_ls_matrix_type     full
_refine_ls_R_factor_all     0.0643
_refine_ls_R_factor_gt     0.0563
_refine_ls_wR_factor_gt     0.1417
_refine_ls_wR_factor_ref     0.1490
_refine_ls_goodness_of_fit_ref     1.075
_refine_ls_restrained_S_all     1.092
_refine_ls_number_reflns     3940
_refine_ls_number_parameters     346
_refine_ls_number_restraints     35
_refine_ls_hydrogen_treatment     mixed
_refine_ls_weighting_scheme     calc
_refine_ls_weighting_details
              'w=1/[\s^2^(Fo^2^)+(0.0529P)^2^+1.4975P] where P=(Fo^2^+2Fc^2^)/3'
_atom_sites_solution_hydrogens     mixed
_atom_sites_solution_primary     dual
_atom_sites_solution_secondary     difmap
_refine_ls_shift/su_max     0.007
_refine_ls_shift/su_mean     0.000
_refine_diff_density_max     0.245
_refine_diff_density_min     -0.369
_refine_ls_extinction_method     none
_refine_ls_extinction_coef     .
loop_
    _atom_type_symbol
    _atom_type_description
    _atom_type_scat_dispersion_real
    _atom_type_scat_dispersion_imag
    _atom_type_scat_source
    C C 0.0181 0.0091 'International Tables Vol C Tables 4.2.6.8 and 6.1.1.4'
    H H 0.0000 0.0000 'International Tables Vol C Tables 4.2.6.8 and 6.1.1.4'
    N N 0.0311 0.0180 'International Tables Vol C Tables 4.2.6.8 and 6.1.1.4'
    O O 0.0492 0.0322 'International Tables Vol C Tables 4.2.6.8 and 6.1.1.4'
    F F 0.0727 0.0534 'International Tables Vol C Tables 4.2.6.8 and 6.1.1.4'
    S S 0.3331 0.5567 'International Tables Vol C Tables 4.2.6.8 and 6.1.1.4'
_computing_data_collection
;
APEX3 (Bruker, 2018)
;
_computing_cell_refinement
;
SAINT (Bruker, 2018)
;
_computing_data_reduction
;
SAINT (Bruker, 2018)
;
_computing_structure_solution
;
SHELXT (Sheldrick, 2015a)
;
_computing_structure_refinement
;
SHELXL2018 (Sheldrick, 2015b)
;
_computing_molecular_graphics
;
Mercury (Macrae <i>et al.</i>, 2020)
;
_computing_publication_material
;
SHELXL2018 (Sheldrick, 2015b)
;
loop_
    _atom_site_type_symbol
    _atom_site_label
    _atom_site_fract_x
    _atom_site_fract_y
    _atom_site_fract_z
    _atom_site_U_iso_or_equiv
    _atom_site_adp_type
    _atom_site_calc_flag
    _atom_site_occupancy
    _atom_site_disorder_assembly
    _atom_site_disorder_group
    S S1 0.43324(5) 0.72236(9) 0.57626(3) 0.0657(2) Uani d 1 . .
    O O1 0.42145(18) 0.6803(3) 0.63714(10) 0.0855(7) Uani d 1 . .
    O O2 0.37685(17) 0.8553(3) 0.54695(13) 0.0960(8) Uani d 1 . .
    N N1 0.99334(18) 0.8579(3) 0.65536(10) 0.0662(6) Uani d 1 . .
    N N2 0.93631(16) 0.8092(3) 0.59763(10) 0.0549(5) Uani d 1 . .
    N N3 0.3870(2) 0.5829(4) 0.53040(14) 0.0787(7) Uani d 1 . .
    H H1N 0.388(3) 0.602(4) 0.4916(7) 0.105(13) Uiso d 1 . .
    H H2N 0.420(3) 0.501(3) 0.5478(13) 0.096(13) Uiso d 1 . .
    C C1 1.1007(2) 0.8764(4) 0.64939(14) 0.0674(8) Uani d 1 . .
    C C2 1.1140(2) 0.8403(3) 0.59008(14) 0.0647(7) Uani d 1 . .
    H H2A 1.181655 0.845345 0.575755 0.078 Uiso calc 1 . .
    C C3 1.00633(19) 0.7950(3) 0.55629(12) 0.0525(6) Uani d 1 . .
    C C4 1.1897(3) 0.9281(5) 0.70607(18) 0.0929(11) Uani d 1 . .
    F F1 1.2098(12) 1.0702(8) 0.7055(8) 0.214(10) Uani d 0.430(12) A 1
    F F2 1.1623(7) 0.9023(18) 0.7598(3) 0.161(8) Uani d 0.430(12) A 1
    F F3 1.2858(6) 0.8657(12) 0.7111(4) 0.103(4) Uani d 0.430(12) A 1
    F F1A 1.1645(9) 1.0570(9) 0.7240(3) 0.133(4) Uani d 0.570(12) A 2
    F F2A 1.2070(13) 0.8394(12) 0.7517(5) 0.260(9) Uani d 0.570(12) A 2
    F F3A 1.2861(7) 0.952(2) 0.6907(6) 0.255(8) Uani d 0.570(12) A 2
    C C5 0.97223(19) 0.7359(3) 0.49193(12) 0.0525(6) Uani d 1 . .
    C C6 0.8879(2) 0.6253(3) 0.47364(12) 0.0552(6) Uani d 1 . .
    H H6A 0.848346 0.588556 0.502597 0.066 Uiso calc 1 . .
    C C7 0.8625(2) 0.5699(3) 0.41321(13) 0.0622(7) Uani d 1 . .
    H H7A 0.804405 0.497839 0.401835 0.075 Uiso calc 1 . .
    C C8 0.9204(3) 0.6177(4) 0.36884(13) 0.0690(7) Uani d 1 . .
    C C9 1.0055(3) 0.7265(4) 0.38758(16) 0.0824(9) Uani d 1 . .
    H H9A 1.046738 0.760708 0.358948 0.099 Uiso calc 1 . .
    C C10 1.0302(3) 0.7845(4) 0.44753(15) 0.0719(8) Uani d 1 . .
    H H10A 1.087112 0.858253 0.458519 0.086 Uiso calc 1 . .
    C C11 0.8925(4) 0.5548(5) 0.30287(16) 0.1031(12) Uani d 1 . .
    H H11A 0.953139 0.580762 0.282434 0.155 Uiso calc 1 . .
    H H11B 0.820812 0.596789 0.279639 0.155 Uiso calc 1 . .
    H H11C 0.885819 0.446641 0.304506 0.155 Uiso calc 1 . .
    C C12 0.81447(19) 0.7846(3) 0.58947(11) 0.0505(6) Uani d 1 . .
    C C13 0.7788(2) 0.6962(4) 0.63299(13) 0.0666(8) Uani d 1 . .
    H H13A 0.832849 0.649861 0.665177 0.080 Uiso calc 1 . .
    C C14 0.6617(2) 0.6764(4) 0.62874(13) 0.0650(7) Uani d 1 . .
    H H14A 0.636730 0.616960 0.658131 0.078 Uiso calc 1 . .
    C C15 0.58275(19) 0.7452(3) 0.58074(11) 0.0517(6) Uani d 1 . .
    C C16 0.61940(19) 0.8334(3) 0.53691(12) 0.0528(6) Uani d 1 . .
    H H16A 0.565515 0.879102 0.504437 0.063 Uiso calc 1 . .
    C C17 0.73656(19) 0.8539(3) 0.54135(11) 0.0522(6) Uani d 1 . .
    H H17A 0.761968 0.913581 0.512178 0.063 Uiso calc 1 . .
    O O1S 0.4484(3) 0.6595(3) 0.41413(12) 0.1112(9) Uani d 0.779(7) B 1
    N N1S 0.4652(5) 0.8198(6) 0.3374(3) 0.0814(14) Uani d 0.779(7) B 1
    C C1S 0.4091(4) 0.7692(6) 0.3785(2) 0.0842(15) Uani d 0.779(7) B 1
    H H1S 0.340031 0.814639 0.381342 0.101 Uiso calc 0.779(7) B 1
    C C2S 0.5679(8) 0.7485(9) 0.3315(5) 0.182(4) Uani d 0.779(7) B 1
    H H2S 0.597691 0.798903 0.299680 0.272 Uiso calc 0.779(7) B 1
    H H3S 0.623841 0.753451 0.371019 0.272 Uiso calc 0.779(7) B 1
    H H4S 0.552215 0.644533 0.319836 0.272 Uiso calc 0.779(7) B 1
    C C3S 0.4288(5) 0.9452(6) 0.2954(2) 0.1336(18) Uani d 0.779(7) B 1
    H H5S 0.483661 0.960581 0.269917 0.200 Uiso calc 0.779(7) B 1
    H H6S 0.354239 0.923789 0.268657 0.200 Uiso calc 0.779(7) B 1
    H H7S 0.424206 1.034917 0.319466 0.200 Uiso calc 0.779(7) B 1
    O O1SA 0.4484(3) 0.6595(3) 0.41413(12) 0.1112(9) Uani d 0.221(7) B 2
    N N1SA 0.4178(12) 0.829(2) 0.3395(9) 0.071(5) Uani d 0.221(7) B 2
    C C1SA 0.4898(12) 0.7281(18) 0.3715(7) 0.104(6) Uani d 0.221(7) B 2
    H H8S 0.562389 0.707947 0.364335 0.124 Uiso calc 0.221(7) B 2
    C C2SA 0.3100(13) 0.847(2) 0.3560(9) 0.127(9) Uani d 0.221(7) B 2
    H H9S 0.265236 0.922855 0.329773 0.191 Uiso calc 0.221(7) B 2
    H H10S 0.268906 0.752317 0.349949 0.191 Uiso calc 0.221(7) B 2
    H H11S 0.322819 0.876604 0.399329 0.191 Uiso calc 0.221(7) B 2
    C C3SA 0.4288(5) 0.9452(6) 0.2954(2) 0.1336(18) Uani d 0.221(7) B 2
    H H12S 0.356405 0.997211 0.281819 0.200 Uiso calc 0.221(7) B 2
    H H13S 0.487444 1.015830 0.315055 0.200 Uiso calc 0.221(7) B 2
    H H14S 0.449868 0.900206 0.259591 0.200 Uiso calc 0.221(7) B 2
loop_
    _atom_site_aniso_label
    _atom_site_aniso_U_11
    _atom_site_aniso_U_22
    _atom_site_aniso_U_33
    _atom_site_aniso_U_12
    _atom_site_aniso_U_13
    _atom_site_aniso_U_23
    S1 0.0357(3) 0.0825(5) 0.0850(5) 0.0007(3) 0.0262(3) 0.0128(4)
    O1 0.0602(12) 0.1233(19) 0.0855(14) -0.0024(12) 0.0422(10) 0.0075(13)
    O2 0.0436(10) 0.0949(17) 0.158(2) 0.0214(11) 0.0402(12) 0.0396(15)
    N1 0.0417(11) 0.0888(17) 0.0647(13) -0.0017(11) 0.0055(9) -0.0132(12)
    N2 0.0319(9) 0.0713(14) 0.0600(12) -0.0019(9) 0.0079(8) -0.0031(10)
    N3 0.0513(14) 0.099(2) 0.0838(19) -0.0207(14) 0.0110(12) 0.0098(16)
    C1 0.0359(12) 0.0794(19) 0.0827(18) -0.0013(12) 0.0050(12) -0.0194(15)
    C2 0.0318(11) 0.0718(18) 0.0902(19) -0.0041(12) 0.0138(12) -0.0160(15)
    C3 0.0332(11) 0.0561(14) 0.0680(15) -0.0006(10) 0.0116(10) -0.0031(11)
    C4 0.0530(19) 0.114(3) 0.104(3) -0.012(2) 0.0043(17) -0.040(3)
    F1 0.171(14) 0.098(7) 0.294(19) -0.048(7) -0.111(12) -0.013(8)
    F2 0.077(4) 0.35(2) 0.064(5) -0.069(7) 0.022(4) -0.068(9)
    F3 0.051(4) 0.148(7) 0.090(4) 0.035(4) -0.027(3) -0.033(4)
    F1A 0.154(7) 0.140(7) 0.079(4) 0.028(5) -0.023(3) -0.059(4)
    F2A 0.266(15) 0.195(8) 0.209(12) -0.077(9) -0.169(11) 0.082(8)
    F3A 0.070(5) 0.44(2) 0.268(11) -0.106(8) 0.058(6) -0.239(12)
    C5 0.0348(11) 0.0567(14) 0.0670(15) 0.0027(10) 0.0142(10) 0.0012(11)
    C6 0.0398(12) 0.0607(15) 0.0665(15) -0.0018(11) 0.0152(11) 0.0008(12)
    C7 0.0461(13) 0.0643(16) 0.0738(17) -0.0016(12) 0.0088(12) -0.0046(13)
    C8 0.0632(16) 0.0773(19) 0.0665(16) 0.0027(15) 0.0148(13) -0.0028(14)
    C9 0.081(2) 0.099(2) 0.078(2) -0.0124(18) 0.0380(17) 0.0037(18)
    C10 0.0604(17) 0.078(2) 0.0825(19) -0.0217(15) 0.0281(14) -0.0037(15)
    C11 0.111(3) 0.123(3) 0.075(2) -0.008(3) 0.0220(19) -0.014(2)
    C12 0.0316(11) 0.0640(15) 0.0564(13) -0.0008(10) 0.0109(9) 0.0004(11)
    C13 0.0420(13) 0.092(2) 0.0632(15) 0.0021(13) 0.0067(11) 0.0215(14)
    C14 0.0475(14) 0.087(2) 0.0633(15) -0.0051(13) 0.0182(11) 0.0211(14)
    C15 0.0334(11) 0.0649(15) 0.0596(14) -0.0006(10) 0.0168(10) 0.0046(11)
    C16 0.0342(11) 0.0638(15) 0.0603(14) 0.0030(11) 0.0108(10) 0.0097(12)
    C17 0.0365(11) 0.0623(15) 0.0594(14) -0.0023(11) 0.0142(10) 0.0096(11)
    O1S 0.138(2) 0.111(2) 0.0815(16) -0.0067(18) 0.0190(15) 0.0189(15)
    N1S 0.090(4) 0.079(3) 0.074(3) -0.003(3) 0.017(3) 0.001(2)
    C1S 0.072(3) 0.102(4) 0.073(3) 0.008(2) 0.007(2) -0.015(3)
    C2S 0.188(8) 0.154(7) 0.255(10) 0.052(6) 0.156(8) 0.077(7)
    C3S 0.167(5) 0.112(3) 0.104(3) -0.014(3) -0.006(3) 0.025(3)
    O1SA 0.138(2) 0.111(2) 0.0815(16) -0.0067(18) 0.0190(15) 0.0189(15)
    N1SA 0.071(9) 0.080(8) 0.060(7) -0.013(7) 0.012(6) 0.003(6)
    C1SA 0.101(10) 0.116(10) 0.096(9) -0.004(8) 0.029(8) 0.001(8)
    C2SA 0.097(14) 0.16(2) 0.117(15) 0.056(14) 0.005(11) -0.033(13)
    C3SA 0.167(5) 0.112(3) 0.104(3) -0.014(3) -0.006(3) 0.025(3)
_geom_special_details
;
All esds (except the esd in the dihedral angle between two l.s. planes)
are estimated using the full covariance matrix.  The cell esds are taken
into account individually in the estimation of esds in distances, angles
and torsion angles; correlations between esds in cell parameters are only
used when they are defined by crystal symmetry.  An approximate (isotropic)
treatment of cell esds is used for estimating esds involving l.s. planes.
;
loop_
    _geom_bond_atom_site_label_1
    _geom_bond_atom_site_label_2
    _geom_bond_site_symmetry_2
    _geom_bond_distance
    _geom_bond_publ_flag
    S1 O1 . 1.418(2) ?
    S1 O2 . 1.428(2) ?
    S1 N3 . 1.602(3) ?
    S1 C15 . 1.770(2) ?
    N1 C1 . 1.324(3) ?
    N1 N2 . 1.355(3) ?
    N2 C3 . 1.369(3) ?
    N2 C12 . 1.435(3) ?
    N3 H1N . 0.866(10) ?
    N3 H2N . 0.869(10) ?
    C1 C2 . 1.378(4) ?
    C1 C4 . 1.501(4) ?
    C2 C3 . 1.380(3) ?
    C2 H2A . 0.9300 ?
    C3 C5 . 1.465(4) ?
    C4 F2A . 1.246(7) ?
    C4 F3 . 1.250(6) ?
    C4 F1A . 1.263(6) ?
    C4 F1 . 1.278(8) ?
    C4 F3A . 1.285(7) ?
    C4 F2 . 1.309(7) ?
    C5 C10 . 1.382(4) ?
    C5 C6 . 1.391(3) ?
    C6 C7 . 1.373(4) ?
    C6 H6A . 0.9300 ?
    C7 C8 . 1.379(4) ?
    C7 H7A . 0.9300 ?
    C8 C9 . 1.387(4) ?
    C8 C11 . 1.507(4) ?
    C9 C10 . 1.372(4) ?
    C9 H9A . 0.9300 ?
    C10 H10A . 0.9300 ?
    C11 H11A . 0.9600 ?
    C11 H11B . 0.9600 ?
    C11 H11C . 0.9600 ?
    C12 C17 . 1.372(3) ?
    C12 C13 . 1.372(4) ?
    C13 C14 . 1.385(4) ?
    C13 H13A . 0.9300 ?
    C14 C15 . 1.376(4) ?
    C14 H14A . 0.9300 ?
    C15 C16 . 1.381(3) ?
    C16 C17 . 1.386(3) ?
    C16 H16A . 0.9300 ?
    C17 H17A . 0.9300 ?
    O1S C1S . 1.262(5) ?
    N1S C1S . 1.314(6) ?
    N1S C2S . 1.407(9) ?
    N1S C3S . 1.440(6) ?
    C1S H1S . 0.9300 ?
    C2S H2S . 0.9600 ?
    C2S H3S . 0.9600 ?
    C2S H4S . 0.9600 ?
    C3S H5S . 0.9600 ?
    C3S H6S . 0.9600 ?
    C3S H7S . 0.9600 ?
    O1SA C1SA . 1.299(10) ?
    N1SA C1SA . 1.321(10) ?
    N1SA C2SA . 1.419(12) ?
    N1SA C3SA . 1.432(9) ?
    C1SA H8S . 0.9300 ?
    C2SA H9S . 0.9600 ?
    C2SA H10S . 0.9600 ?
    C2SA H11S . 0.9600 ?
    C3SA H12S . 0.9600 ?
    C3SA H13S . 0.9600 ?
    C3SA H14S . 0.9600 ?
loop_
    _geom_angle_atom_site_label_1
    _geom_angle_atom_site_label_2
    _geom_angle_atom_site_label_3
    _geom_angle_site_symmetry_1
    _geom_angle_site_symmetry_3
    _geom_angle
    _geom_angle_publ_flag
    O1 S1 O2 . . 119.78(15) ?
    O1 S1 N3 . . 106.84(15) ?
    O2 S1 N3 . . 107.20(17) ?
    O1 S1 C15 . . 107.17(12) ?
    O2 S1 C15 . . 106.99(12) ?
    N3 S1 C15 . . 108.46(13) ?
    C1 N1 N2 . . 103.5(2) ?
    N1 N2 C3 . . 113.10(19) ?
    N1 N2 C12 . . 115.86(19) ?
    C3 N2 C12 . . 131.0(2) ?
    S1 N3 H1N . . 112(2) ?
    S1 N3 H2N . . 108(2) ?
    H1N N3 H2N . . 118.7(18) ?
    N1 C1 C2 . . 112.8(2) ?
    N1 C1 C4 . . 117.9(3) ?
    C2 C1 C4 . . 129.2(3) ?
    C1 C2 C3 . . 105.9(2) ?
    C1 C2 H2A . . 127.0 ?
    C3 C2 H2A . . 127.0 ?
    N2 C3 C2 . . 104.6(2) ?
    N2 C3 C5 . . 126.1(2) ?
    C2 C3 C5 . . 129.2(2) ?
    F2A C4 F1A . . 109.0(7) ?
    F3 C4 F1 . . 105.4(7) ?
    F2A C4 F3A . . 108.7(6) ?
    F1A C4 F3A . . 102.9(6) ?
    F3 C4 F2 . . 104.9(6) ?
    F1 C4 F2 . . 105.4(7) ?
    F2A C4 C1 . . 114.9(5) ?
    F3 C4 C1 . . 113.2(4) ?
    F1A C4 C1 . . 111.0(4) ?
    F1 C4 C1 . . 112.9(7) ?
    F3A C4 C1 . . 109.7(5) ?
    F2 C4 C1 . . 114.2(4) ?
    C10 C5 C6 . . 117.5(2) ?
    C10 C5 C3 . . 119.3(2) ?
    C6 C5 C3 . . 123.1(2) ?
    C7 C6 C5 . . 120.6(2) ?
    C7 C6 H6A . . 119.7 ?
    C5 C6 H6A . . 119.7 ?
    C6 C7 C8 . . 122.1(3) ?
    C6 C7 H7A . . 119.0 ?
    C8 C7 H7A . . 119.0 ?
    C7 C8 C9 . . 117.1(3) ?
    C7 C8 C11 . . 121.5(3) ?
    C9 C8 C11 . . 121.4(3) ?
    C10 C9 C8 . . 121.3(3) ?
    C10 C9 H9A . . 119.3 ?
    C8 C9 H9A . . 119.3 ?
    C9 C10 C5 . . 121.4(3) ?
    C9 C10 H10A . . 119.3 ?
    C5 C10 H10A . . 119.3 ?
    C8 C11 H11A . . 109.5 ?
    C8 C11 H11B . . 109.5 ?
    H11A C11 H11B . . 109.5 ?
    C8 C11 H11C . . 109.5 ?
    H11A C11 H11C . . 109.5 ?
    H11B C11 H11C . . 109.5 ?
    C17 C12 C13 . . 121.4(2) ?
    C17 C12 N2 . . 120.7(2) ?
    C13 C12 N2 . . 117.8(2) ?
    C12 C13 C14 . . 119.6(2) ?
    C12 C13 H13A . . 120.2 ?
    C14 C13 H13A . . 120.2 ?
    C15 C14 C13 . . 119.6(2) ?
    C15 C14 H14A . . 120.2 ?
    C13 C14 H14A . . 120.2 ?
    C14 C15 C16 . . 120.5(2) ?
    C14 C15 S1 . . 119.44(18) ?
    C16 C15 S1 . . 120.08(18) ?
    C15 C16 C17 . . 120.0(2) ?
    C15 C16 H16A . . 120.0 ?
    C17 C16 H16A . . 120.0 ?
    C12 C17 C16 . . 119.0(2) ?
    C12 C17 H17A . . 120.5 ?
    C16 C17 H17A . . 120.5 ?
    C1S N1S C2S . . 120.0(5) ?
    C1S N1S C3S . . 124.9(5) ?
    C2S N1S C3S . . 115.2(5) ?
    O1S C1S N1S . . 120.5(5) ?
    O1S C1S H1S . . 119.7 ?
    N1S C1S H1S . . 119.7 ?
    N1S C2S H2S . . 109.5 ?
    N1S C2S H3S . . 109.5 ?
    H2S C2S H3S . . 109.5 ?
    N1S C2S H4S . . 109.5 ?
    H2S C2S H4S . . 109.5 ?
    H3S C2S H4S . . 109.5 ?
    N1S C3S H5S . . 109.5 ?
    N1S C3S H6S . . 109.5 ?
    H5S C3S H6S . . 109.5 ?
    N1S C3S H7S . . 109.5 ?
    H5S C3S H7S . . 109.5 ?
    H6S C3S H7S . . 109.5 ?
    C1SA N1SA C2SA . . 116.9(10) ?
    C1SA N1SA C3SA . . 133.7(10) ?
    C2SA N1SA C3SA . . 108.8(10) ?
    O1SA C1SA N1SA . . 112.8(9) ?
    O1SA C1SA H8S . . 123.6 ?
    N1SA C1SA H8S . . 123.6 ?
    N1SA C2SA H9S . . 109.5 ?
    N1SA C2SA H10S . . 109.5 ?
    H9S C2SA H10S . . 109.5 ?
    N1SA C2SA H11S . . 109.5 ?
    H9S C2SA H11S . . 109.5 ?
    H10S C2SA H11S . . 109.5 ?
    N1SA C3SA H12S . . 109.5 ?
    N1SA C3SA H13S . . 109.5 ?
    H12S C3SA H13S . . 109.5 ?
    N1SA C3SA H14S . . 109.5 ?
    H12S C3SA H14S . . 109.5 ?
    H13S C3SA H14S . . 109.5 ?
loop_
    _geom_torsion_atom_site_label_1
    _geom_torsion_atom_site_label_2
    _geom_torsion_atom_site_label_3
    _geom_torsion_atom_site_label_4
    _geom_torsion_site_symmetry_1
    _geom_torsion_site_symmetry_2
    _geom_torsion_site_symmetry_3
    _geom_torsion_site_symmetry_4
    _geom_torsion
    _geom_torsion_publ_flag
    C1 N1 N2 C3 . . . . 0.9(3) ?
    C1 N1 N2 C12 . . . . -177.8(2) ?
    N2 N1 C1 C2 . . . . -0.4(3) ?
    N2 N1 C1 C4 . . . . -178.9(3) ?
    N1 C1 C2 C3 . . . . -0.2(4) ?
    C4 C1 C2 C3 . . . . 178.1(3) ?
    N1 N2 C3 C2 . . . . -1.0(3) ?
    C12 N2 C3 C2 . . . . 177.4(3) ?
    N1 N2 C3 C5 . . . . 175.8(2) ?
    C12 N2 C3 C5 . . . . -5.8(4) ?
    C1 C2 C3 N2 . . . . 0.7(3) ?
    C1 C2 C3 C5 . . . . -176.0(3) ?
    N1 C1 C4 F2A . . . . 62.5(11) ?
    C2 C1 C4 F2A . . . . -115.7(11) ?
    N1 C1 C4 F3 . . . . 141.5(7) ?
    C2 C1 C4 F3 . . . . -36.8(8) ?
    N1 C1 C4 F1A . . . . -61.7(8) ?
    C2 C1 C4 F1A . . . . 120.1(7) ?
    N1 C1 C4 F1 . . . . -98.9(10) ?
    C2 C1 C4 F1 . . . . 82.8(11) ?
    N1 C1 C4 F3A . . . . -174.7(10) ?
    C2 C1 C4 F3A . . . . 7.0(11) ?
    N1 C1 C4 F2 . . . . 21.5(9) ?
    C2 C1 C4 F2 . . . . -156.8(8) ?
    N2 C3 C5 C10 . . . . 152.5(3) ?
    C2 C3 C5 C10 . . . . -31.4(4) ?
    N2 C3 C5 C6 . . . . -31.4(4) ?
    C2 C3 C5 C6 . . . . 144.7(3) ?
    C10 C5 C6 C7 . . . . -1.3(4) ?
    C3 C5 C6 C7 . . . . -177.5(2) ?
    C5 C6 C7 C8 . . . . 1.6(4) ?
    C6 C7 C8 C9 . . . . -0.7(4) ?
    C6 C7 C8 C11 . . . . 179.4(3) ?
    C7 C8 C9 C10 . . . . -0.5(5) ?
    C11 C8 C9 C10 . . . . 179.4(3) ?
    C8 C9 C10 C5 . . . . 0.8(5) ?
    C6 C5 C10 C9 . . . . 0.1(4) ?
    C3 C5 C10 C9 . . . . 176.5(3) ?
    N1 N2 C12 C17 . . . . 125.6(3) ?
    C3 N2 C12 C17 . . . . -52.8(4) ?
    N1 N2 C12 C13 . . . . -51.3(3) ?
    C3 N2 C12 C13 . . . . 130.4(3) ?
    C17 C12 C13 C14 . . . . -0.3(4) ?
    N2 C12 C13 C14 . . . . 176.6(3) ?
    C12 C13 C14 C15 . . . . 0.3(5) ?
    C13 C14 C15 C16 . . . . 0.1(4) ?
    C13 C14 C15 S1 . . . . -178.9(2) ?
    O1 S1 C15 C14 . . . . 21.2(3) ?
    O2 S1 C15 C14 . . . . 150.9(2) ?
    N3 S1 C15 C14 . . . . -93.8(3) ?
    O1 S1 C15 C16 . . . . -157.7(2) ?
    O2 S1 C15 C16 . . . . -28.1(3) ?
    N3 S1 C15 C16 . . . . 87.3(3) ?
    C14 C15 C16 C17 . . . . -0.4(4) ?
    S1 C15 C16 C17 . . . . 178.6(2) ?
    C13 C12 C17 C16 . . . . 0.0(4) ?
    N2 C12 C17 C16 . . . . -176.8(2) ?
    C15 C16 C17 C12 . . . . 0.4(4) ?
    C2S N1S C1S O1S . . . . 2.0(10) ?
    C3S N1S C1S O1S . . . . -179.0(5) ?
    C2SA N1SA C1SA O1SA . . . . 0(3) ?
    C3SA N1SA C1SA O1SA . . . . 170(2) ?
loop_
    _geom_hbond_atom_site_label_D
    _geom_hbond_atom_site_label_H
    _geom_hbond_atom_site_label_A
    _geom_hbond_site_symmetry_A
    _geom_hbond_distance_DH
    _geom_hbond_distance_HA
    _geom_hbond_distance_DA
    _geom_hbond_angle_DHA
    _geom_hbond_publ_flag
    N3 H1N O1Sa . 0.866(10) 2.049(17) 2.880(4) 161(4) yes
    N3 H2N O1Sa 3_666 0.869(10) 2.133(17) 2.964(4) 160(3) yes
_shelx_space_group_comment
;
The symmetry employed for this shelxl refinement is uniquely defined
by the following loop, which should always be used as a source of
symmetry information in preference to the above space-group names.
They are only intended as comments.
;
_shelx_estimated_absorpt_T_min     0.765
_shelx_estimated_absorpt_T_max     0.790
_shelx_hkl_file
;
   1   0   0    2.73    0.22
  -1   0   0    2.46    0.22
   2   0   0  446.86   29.39
  -2   0   0  440.84   29.43
   3   0   0    3.22    0.25
  -3   0   0    3.19    0.25
  -3   0   0    3.16    0.25
   4   0   0   79.91    5.62
  -4   0   0   89.44    5.63
  -4   0   0   85.83    5.62
   4   0   0   83.33    5.59
  -5   0   0  337.48   22.42
   5   0   0  340.02   22.39
  -5   0   0  312.19   22.42
  -5   0   0  377.36   22.42
  -5   0   0  326.74   22.40
  -6   0   0   75.69    5.09
  -6   0   0   77.23    5.15
   6   0   0   77.32    5.08
  -6   0   0   74.03    5.16
  -6   0   0   80.18    5.09
   7   0   0  119.73    7.91
  -7   0   0  123.20    7.91
  -7   0   0  112.33    7.90
  -7   0   0  122.78    7.99
   8   0   0    1.92    0.19
  -8   0   0    1.76    0.16
  -8   0   0    2.32    0.46
   8   0   0    2.14    0.15
  -8   0   0    2.20    0.15
  -9   0   0   10.95    0.77
   9   0   0   12.14    0.75
  -9   0   0   10.20    0.77
   9   0   0   11.80    0.77
  10   0   0    7.06    0.51
 -10   0   0    7.48    0.51
  10   0   0    7.82    0.52
 -11   0   0    5.38    0.38
 -12   0   0    0.67    0.08
 -13   0   0    4.05    0.29
   0  -1   0   -1.32    0.02
   0   1   0   -1.33    0.01
   0   1   0   -1.32    0.01
  -1  -1   0   -0.26    0.05
   1   1   0   -0.30    0.05
  -1   1   0   -0.29    0.03
   1   1   0   -0.26    0.05
  -2  -1   0  329.39   21.08
  -2  -1   0  312.64   21.04
   2   1   0  310.32   21.05
  -3  -1   0  173.54   12.01
  -3  -1   0  196.94   12.02
   3   1   0  178.50   12.01
  -3   1   0  176.74   12.02
  -4  -1   0  162.40    9.88
  -4  -1   0  136.34    9.87
  -4  -1   0  156.49    9.86
  -4  -1   0  144.33    9.85
   4   1   0  132.86    9.87
   4   1   0  149.52    9.84
  -4   1   0  157.80    9.86
  -4   1   0  150.98    9.86
  -5  -1   0   34.36    2.27
  -5  -1   0   35.38    2.27
  -5  -1   0   34.50    2.33
   5  -1   0   36.30    2.27
  -5  -1   0   30.75    2.33
   5   1   0   32.96    2.27
  -5   1   0   33.67    2.27
  -5   1   0   35.10    2.31
  -5   1   0   32.52    2.30
   5   1   0   36.73    2.27
  -6  -1   0   64.57    4.30
  -6  -1   0   65.23    4.22
   6  -1   0   66.70    4.22
  -6  -1   0   55.31    4.32
   6   1   0   65.23    4.22
  -6   1   0   65.21    4.28
   6   1   0   66.67    4.23
  -6   1   0   62.18    4.22
  -6   1   0   62.62    4.27
  -6   1   0   64.08    4.22
  -7  -1   0    0.03    0.03
  -7  -1   0   -0.14    0.20
  -7   1   0    0.11    0.03
  -7   1   0   -0.01    0.13
   8  -1   0    5.15    0.35
  -8  -1   0    5.65    0.66
  -8  -1   0    4.89    0.37
  -8  -1   0    5.41    0.36
   8   1   0    5.10    0.36
  -8   1   0    5.02    0.55
  -8   1   0    5.15    0.37
  -8   1   0    5.51    0.36
  -9  -1   0    6.07    0.41
  -9   1   0    6.00    0.40
  -9   1   0    5.22    0.40
   9   1   0    5.64    0.41
 -10  -1   0    6.17    0.45
  10   1   0    6.31    0.45
 -10   1   0    6.90    0.45
  10   1   0    6.32    0.44
 -11  -1   0    0.44    0.07
 -11   1   0    0.38    0.07
  11   1   0    0.37    0.06
 -12  -1   0    7.45    0.49
  12   1   0    6.28    0.49
 -12   1   0    7.40    0.49
 -13  -1   0    1.89    0.15
 -13   1   0    1.79    0.15
   0  -2   0  872.75   59.46
   0   2   0  824.46   59.46
   0   2   0 1000.00   59.51
  -1  -2   0   64.88    4.14
  -1  -2   0   57.78    4.14
  -1   2   0   61.18    4.12
   1   2   0   68.61    4.14
  -1   2   0   66.11    4.13
   1   2   0   54.84    4.14
  -2  -2   0  500.71   30.88
  -2  -2   0  431.64   30.81
  -2   2   0  445.86   30.81
   2   2   0  412.31   30.82
   2   2   0  537.87   31.01
  -3  -2   0   83.60    5.43
  -3  -2   0   93.74    5.48
  -3  -2   0   82.40    5.42
  -3  -2   0   73.59    5.47
   3   2   0   82.35    5.43
   3   2   0   75.67    5.46
  -3   2   0   83.49    5.43
   3   2   0   82.44    5.42
   3   2   0   81.21    5.42
  -4  -2   0   51.19    3.17
  -4  -2   0   48.92    3.11
  -4  -2   0   48.00    3.10
  -4  -2   0   40.88    3.16
   4   2   0   40.02    3.15
   4   2   0   48.04    3.11
  -4   2   0   47.02    3.12
   4   2   0   47.06    3.10
   4   2   0   50.48    3.10
  -5  -2   0  158.51   10.35
  -5  -2   0  152.67   10.35
  -5  -2   0  163.77   10.40
  -5   2   0  165.03   10.34
   5   2   0  154.98   10.34
   5   2   0  156.51   10.32
  -5   2   0  141.73   10.34
  -6  -2   0   17.54    1.22
  -6  -2   0   15.91    1.10
  -6  -2   0   16.33    1.11
   6   2   0   18.40    1.11
  -6   2   0   16.18    1.14
  -6   2   0   15.32    1.16
  -6   2   0   16.51    1.11
   6   2   0   15.94    1.10
  -7  -2   0   24.45    1.72
  -7  -2   0   22.18    1.55
  -7  -2   0   22.60    1.55
   7   2   0   23.49    1.54
   7   2   0   24.16    1.55
  -7   2   0   22.29    1.60
  -7   2   0   23.61    1.55
  -8  -2   0   14.13    1.00
  -8  -2   0   16.30    1.34
  -8  -2   0   15.00    1.01
  -8   2   0   14.49    1.00
  -8   2   0   14.29    1.11
   8   2   0   15.38    1.00
   8   2   0   14.63    1.01
  -8   2   0   15.56    1.00
  -9  -2   0   16.27    1.05
  -9   2   0   14.58    1.04
   9   2   0   15.57    1.05
 -10  -2   0    0.17    0.05
 -10   2   0    0.13    0.04
  10   2   0    0.19    0.06
  10   2   0    0.17    0.04
 -11   2   0    0.09    0.04
  11   2   0    0.11    0.03
 -12  -2   0    2.35    0.18
 -12   2   0    2.18    0.17
  12   2   0    2.20    0.18
 -13  -2   0    3.45    0.24
  13   2   0    3.08    0.25
 -13   2   0    3.07    0.23
   0  -3   0   -0.08    0.06
   0  -3   0   -0.06    0.05
   0   3   0    0.04    0.05
   0   3   0   -0.02    0.05
   1  -3   0    2.01    0.16
  -1  -3   0    2.01    0.21
   1  -3   0    2.07    0.17
   1   3   0    2.25    0.19
   1   3   0    2.18    0.15
  -1   3   0    2.18    0.18
   1   3   0    1.85    0.19
   1   3   0    1.96    0.14
  -2  -3   0   28.11    2.23
  -2  -3   0   36.83    2.24
   2   3   0   31.05    2.22
  -2   3   0   37.16    2.20
   2   3   0   32.83    2.18
   2   3   0   31.41    2.18
  -3  -3   0   10.13    0.70
  -3  -3   0    9.18    0.63
  -3  -3   0    9.39    0.63
   3   3   0   10.21    0.63
  -3   3   0    9.15    0.64
   3   3   0    9.78    0.63
   3   3   0    9.22    0.63
   3   3   0    7.98    0.70
  -4  -3   0    1.18    0.10
  -4  -3   0    0.92    0.35
  -4  -3   0    1.24    0.10
  -4  -3   0    1.60    0.26
   4   3   0    1.17    0.10
   4   3   0    1.26    0.25
  -5  -3   0   12.17    0.81
  -5  -3   0   12.95    0.94
   5   3   0   11.82    0.81
  -5   3   0   11.07    0.81
  -5   3   0   12.46    0.81
   5   3   0   12.06    0.81
   5   3   0   12.32    0.81
  -6  -3   0   38.12    2.50
  -6  -3   0   33.70    2.34
  -6  -3   0   29.92    2.33
  -6   3   0   37.54    2.35
   6   3   0   34.10    2.33
   6   3   0   38.22    2.34
  -7  -3   0    0.71    0.07
  -7  -3   0    0.44    0.07
  -7  -3   0    0.47    0.41
  -7   3   0    0.31    0.13
   7   3   0    0.55    0.08
   7   3   0    0.59    0.06
  -8  -3   0    0.54    0.77
   8   3   0    0.48    0.11
  -9   3   0    1.78    0.19
   9   3   0    1.78    0.16
 -10  -3   0    9.42    0.66
  10   3   0    9.56    0.67
  10   3   0    9.78    0.66
 -10   3   0   10.10    0.66
 -11  -3   0    8.09    0.57
  11   3   0    8.67    0.59
  11   3   0    8.49    0.57
 -11   3   0    8.08    0.57
 -12  -3   0    1.70    0.17
  12   3   0    1.71    0.17
 -12   3   0    1.76    0.15
  12   3   0    1.67    0.14
  13   3   0    1.20    0.12
   0  -4   0   22.25    1.56
   0   4   0   21.03    1.52
   0   4   0   25.32    1.58
   0   4   0   23.31    1.52
   1   4   0   11.07    0.72
   1   4   0   10.54    0.72
  -1   4   0   12.18    0.77
   1   4   0    9.23    0.78
  -1   4   0   10.70    0.72
  -2  -4   0   42.81    2.77
   2   4   0   36.86    2.76
   2   4   0   39.64    2.70
  -2   4   0   46.14    2.73
   2   4   0   38.31    2.70
   2   4   0   40.55    2.70
  -3  -4   0    0.23    0.25
   3   4   0   -0.22    0.23
  -4  -4   0   36.02    2.49
  -4  -4   0   32.98    2.37
   4   4   0   36.26    2.37
   4   4   0   36.91    2.37
   4   4   0   36.30    2.37
  -5  -4   0   46.49    3.08
  -5  -4   0   41.58    2.91
   5   4   0   43.59    2.91
   5   4   0   41.38    2.91
   5   4   0   46.91    2.92
  -6  -4   0    0.09    0.03
  -6  -4   0    0.02    0.43
   6   4   0    0.05    0.03
  -7  -4   0   16.82    1.67
  -7  -4   0   13.90    1.03
   7   4   0   14.82    1.03
   7   4   0   16.53    1.03
   7   4   0   15.56    1.03
   8   4   0   23.73    1.62
   8   4   0   24.64    1.61
  -9  -4   0    1.15    0.12
   9   4   0    1.44    0.19
   9   4   0    1.54    0.14
   9   4   0    1.46    0.12
 -10  -4   0    2.34    0.20
  10   4   0    2.51    0.19
  10   4   0    2.94    0.23
 -11  -4   0    2.71    0.24
  11   4   0    3.29    0.23
  11   4   0    3.62    0.24
  12   4   0    1.51    0.12
  12   4   0    1.50    0.13
   0   5   0    0.06    0.03
  -1   5   0    3.33    0.25
   1   5   0    3.86    0.25
   1   5   0    3.60    0.25
  -1   5   0    3.61    0.25
   2   5   0   11.29    0.75
   2   5   0   10.45    0.76
  -2   5   0   11.56    0.76
   2   5   0   11.76    0.76
   3   5   0    1.12    0.09
   3   5   0    0.79    0.08
   4   5   0    2.30    0.18
   4   5   0    2.77    0.19
   5   5   0    3.90    0.28
   5   5   0    4.08    0.28
   5   5   0    3.83    0.28
   5   5   0    3.99    0.30
   6   5   0    1.12    0.10
   6   5   0    0.98    0.11
   6   5   0    1.19    0.13
   7   5   0    0.44    0.08
   7   5   0    0.49    0.09
   8   5   0    0.59    0.11
   9   5   0    0.81    0.16
  10   5   0    0.04    0.05
  10   5   0   -0.01    0.03
  11   5   0    1.89    0.17
  11   5   0    1.97    0.15
  12   5   0   -0.01    0.04
  12   5   0    0.09    0.04
  -1   6   0    1.49    0.11
   1   6   0    1.33    0.11
   1   6   0    1.47    0.12
  -2   6   0    1.49    0.14
  -2   6   0    1.41    0.12
   2   6   0    1.48    0.12
   2   6   0    1.62    0.12
   3   6   0    3.98    0.29
   3   6   0    4.06    0.29
   3   6   0    4.11    0.31
   4   6   0    0.56    0.12
   4   6   0    0.53    0.09
   4   6   0    0.37    0.07
   4   6   0    0.22    0.05
   5   6   0    4.29    0.33
   5   6   0    4.81    0.32
   7   6   0    3.76    0.28
   7   6   0    3.91    0.29
   7   6   0    3.74    0.29
   8   6   0    3.88    0.29
   8   6   0    3.80    0.28
   8   6   0    4.00    0.32
   9   6   0    0.13    0.08
  10   6   0    0.00    0.04
  10   6   0    0.03    0.04
  11   6   0    0.66    0.08
  11   6   0    0.81    0.08
   0   7   0    0.58    0.08
  -1   7   0    0.24    0.05
   1   7   0    0.20    0.04
  -1   7   0    0.30    0.06
   2   7   0    0.21    0.04
  -2   7   0    0.23    0.07
  -3   7   0    1.02    0.12
   3   7   0    1.20    0.10
   4   7   0    0.82    0.10
   4   7   0    0.86    0.08
   4   7   0    0.78    0.14
   4   7   0    0.64    0.14
   5   7   0    0.57    0.08
   5   7   0    0.68    0.11
   5   7   0    0.78    0.12
   5   7   0    0.55    0.10
   6   7   0    1.13    0.12
   6   7   0    0.94    0.12
   6   7   0    1.19    0.16
   7   7   0    0.13    0.04
   7   7   0    0.10    0.05
   8   7   0    0.22    0.05
   8   7   0    0.23    0.05
   8   7   0    0.34    0.07
   9   7   0    0.02    0.04
   9   7   0    0.05    0.04
   9   7   0   -0.10    0.09
  10   7   0    0.41    0.08
  10   7   0    0.44    0.06
   0   8   0    0.05    0.05
   0   8   0    0.04    0.03
   1   8   0    0.10    0.05
  -1   8   0    0.07    0.03
  -1   8   0   -0.02    0.06
   1   8   0    0.00    0.03
   2   8   0    0.39    0.07
   2   8   0    0.52    0.09
   3   8   0    0.45    0.09
  -3   8   0    0.41    0.07
   3   8   0    0.40    0.07
   4   8   0    0.05    0.03
   4   8   0    0.06    0.05
  -4   8   0   -0.01    0.04
   5   8   0    0.38    0.07
   5   8   0    0.40    0.10
   6   8   0    1.00    0.17
   6   8   0    0.91    0.11
   6   8   0    0.72    0.16
   6   8   0    0.85    0.14
   7   8   0    0.50    0.08
   7   8   0    0.30    0.08
   7   8   0    0.41    0.07
   8   8   0   -0.01    0.06
   8   8   0   -0.06    0.04
   8   8   0   -0.01    0.06
   0   9   0    0.07    0.07
   1   9   0    0.01    0.03
  -1   9   0    0.04    0.03
   1   9   0    0.05    0.06
  -2   9   0    0.36    0.07
   2   9   0    0.31    0.06
   2   9   0    0.42    0.07
   3   9   0    0.00    0.05
   4   9   0   -0.03    0.05
   5   9   0    0.33    0.09
   6   9   0    0.03    0.06
   7   9   0   -0.02    0.07
   1  10   0    0.36    0.10
   2  10   0    0.08    0.05
   2  10   0    0.13    0.07
  -2  10   0    0.00    0.06
   3  10   0    0.09    0.07
   3  10   0   -0.04    0.05
  -3  10   0    0.04    0.12
   4  10   0    0.25    0.07
   4  10   0    0.25    0.12
 -13   0   1    0.05    0.07
 -12   0   1    0.07    0.04
 -11   0   1    0.00    0.04
  10   0  -1   -0.03    0.03
  10   0  -1   -0.03    0.07
  -9   0   1    0.06    0.03
  -9   0   1    0.00    0.04
   9   0  -1    0.04    0.02
   9   0  -1   -0.04    0.08
  -8   0   1    0.11    0.03
  -8   0   1    0.23    0.23
  -8   0   1    0.04    0.04
   8   0  -1    0.05    0.02
   8   0  -1   -0.09    0.07
  -7   0   1    0.02    0.16
  -7   0   1    0.01    0.02
  -6   0   1    0.03    0.10
  -6   0   1   -0.01    0.17
  -6   0   1    0.03    0.03
  -5   0   1    0.04    0.02
   5   0  -1    0.02    0.01
  -5   0   1    0.03    0.09
  -5   0   1   -0.07    0.06
  -4   0   1   -0.05    0.04
   4   0  -1   -0.02    0.01
  -4   0   1   -0.08    0.06
  -3   0   1   -0.35    0.04
  -3   0   1   -0.38    0.03
  -1   0   1   -0.94    0.01
   2   0   1   -0.05    0.03
  -2   0  -1   -0.01    0.03
   3   0   1    0.19    0.05
   4   0   1    0.11    0.07
  -4   0  -1   -0.05    0.07
  -4   0  -1    0.01    0.06
  -5   0  -1    0.03    0.11
   5   0   1    0.27    0.03
  -5   0  -1    0.05    0.08
  -5   0  -1    0.21    0.05
  -5   0  -1    0.18    0.03
  -7   0  -1    0.58    0.21
   7   0   1    0.19    0.04
  -8   0  -1    0.00    0.02
  -8   0  -1    0.08    0.04
  -8   0  -1   -0.08    0.25
  -9   0  -1    0.02    0.06
   9   0   1    0.02    0.06
  -9   0  -1    0.07    0.04
 -10   0  -1    0.08    0.04
  10   0   1   -0.02    0.06
  11   0   1    0.00    0.08
 -11   0  -1   -0.01    0.03
 -12   0  -1    0.10    0.04
 -13   0  -1    0.04    0.04
 -13  -1   1    0.11    0.04
 -13   1   1    0.14    0.04
 -12  -1   1    0.15    0.04
  12   1  -1    0.17    0.07
 -12   1   1    0.13    0.04
 -11  -1   1    8.45    0.54
  11   1  -1    6.75    0.56
 -11   1   1    8.40    0.54
  11   1  -1    7.54    0.53
 -10  -1   1    0.16    0.04
  10   1  -1   -0.01    0.05
  -9  -1   1    3.56    0.29
  -9   1   1    3.65    0.29
   9   1  -1    4.26    0.29
   9   1  -1    4.11    0.28
  -9   1   1    4.24    0.28
  -8  -1   1    2.74    0.20
  -8  -1   1    2.69    0.21
   8  -1  -1    2.69    0.19
  -8  -1   1    3.40    0.55
   8   1  -1    2.86    0.22
   8   1  -1    2.76    0.20
  -8   1   1    2.97    0.20
  -8   1   1    2.72    0.21
  -8   1   1    2.50    0.42
  -7  -1   1    0.25    0.04
  -7  -1   1    0.31    0.20
   7   1  -1    0.24    0.04
  -7   1   1    0.32    0.13
  -7   1   1    0.20    0.07
  -7   1   1    0.32    0.06
  -6  -1   1    2.64    0.33
   6  -1  -1    3.00    0.20
  -6  -1   1    3.04    0.21
  -6  -1   1    2.70    0.22
  -6   1   1    2.48    0.32
   6   1  -1    2.78    0.21
  -6   1   1    2.50    0.27
  -6   1   1    3.12    0.21
  -6   1   1    2.80    0.20
   6   1  -1    3.08    0.20
  -5  -1   1   14.21    0.98
  -5  -1   1   13.19    0.91
   5  -1  -1   15.07    0.91
  -5  -1   1   13.85    0.92
  -5  -1   1   11.82    0.99
   5   1  -1   14.25    0.92
  -5   1   1   14.04    0.96
   5   1  -1   13.76    0.91
  -5   1   1   13.03    0.94
  -4  -1   1   18.74    1.45
  -4  -1   1   21.13    1.41
  -4  -1   1   22.01    1.45
  -4  -1   1   20.56    1.41
   4   1  -1   21.11    1.41
  -4   1   1   21.30    1.43
  -4   1   1   24.00    1.44
  -3  -1   1   54.61    3.52
  -3  -1   1   47.99    3.52
  -3   1   1   58.67    3.50
   3   1  -1   48.12    3.52
  -3   1   1   54.39    3.50
  -2  -1   1    1.49    0.15
  -2  -1   1    1.83    0.15
  -2   1   1    1.96    0.12
   2   1  -1    1.58    0.14
   2   1  -1    1.70    0.15
  -1  -1   1  105.55    6.95
  -1  -1   1  105.56    6.94
   1   1  -1  105.37    6.95
  -1   1   1   98.42    6.94
   1   1  -1  109.81    6.95
   0  -1  -1   -0.18    0.05
   0  -1   1   -0.13    0.05
   0   1  -1   -0.16    0.05
   0   1   1   -0.15    0.05
   1  -1   1   22.34    1.51
  -1  -1  -1   21.72    1.52
  -1  -1  -1   22.90    1.52
  -1   1  -1   23.94    1.51
   1   1   1   21.49    1.52
  -2  -1  -1   64.62    4.37
   2  -1   1   69.72    4.35
  -2   1  -1   63.45    4.36
   2   1   1   65.28    4.37
   3  -1   1  350.67   21.52
  -3  -1  -1  310.64   21.51
  -3  -1  -1  351.27   21.61
   3   1   1  294.65   21.51
  -3   1  -1  319.07   21.57
  -4  -1  -1   56.78    3.74
  -4  -1  -1   60.74    3.79
  -4  -1  -1   62.25    3.74
  -4  -1  -1   54.54    3.79
   4   1   1   56.12    3.74
  -4   1  -1   53.62    3.77
   4   1   1   50.28    3.78
   4   1   1   58.12    3.74
  -5  -1  -1   24.98    1.65
   5  -1   1   26.91    1.65
  -5  -1  -1   26.61    1.66
  -5  -1  -1   25.38    1.72
  -5   1  -1   22.69    1.69
  -5   1  -1   22.38    1.65
  -5   1  -1   23.36    1.69
   5   1   1   24.89    1.65
   5   1   1   26.86    1.66
  -6  -1  -1    0.23    0.05
  -6  -1  -1    0.21    0.15
  -6  -1  -1    0.43    0.28
   6  -1   1    0.22    0.04
  -6   1  -1    0.12    0.10
   6   1   1    0.24    0.04
   6   1   1    0.25    0.05
  -6   1  -1    0.38    0.16
  -7  -1  -1    6.90    0.49
   7  -1   1    7.31    0.49
  -7  -1  -1    7.62    0.66
  -7  -1  -1    7.18    0.50
   7   1   1    7.34    0.49
  -7   1  -1    7.64    0.50
  -7   1  -1    7.22    0.60
  -7   1  -1    7.04    0.49
  -8  -1  -1    1.26    0.10
  -8  -1  -1    1.28    0.11
  -8  -1  -1    1.13    0.38
   8  -1   1    1.14    0.09
  -8   1  -1    1.02    0.29
  -8   1  -1    1.16    0.12
  -8   1  -1    1.20    0.10
   8   1   1    1.16    0.10
  -9  -1  -1    0.62    0.09
  -9  -1  -1    0.99    0.10
   9   1   1    0.79    0.11
   9   1   1    0.75    0.08
  -9   1  -1    0.71    0.10
  -9   1  -1    0.91    0.11
 -10  -1  -1    2.44    0.23
 -10  -1  -1    3.06    0.22
  10   1   1    3.20    0.23
  10   1   1    3.08    0.21
 -10   1  -1    2.64    0.23
 -10   1  -1    3.23    0.22
 -11  -1  -1    0.43    0.07
  11   1   1    0.38    0.07
  11   1   1    0.50    0.07
 -11   1  -1    0.56    0.07
 -12  -1  -1    0.56    0.07
 -12   1  -1    0.46    0.07
  12   1   1    0.36    0.07
 -13  -1  -1    0.02    0.04
 -13   1  -1    0.03    0.04
  13   2  -1   -0.05    0.05
 -13   2   1    0.03    0.04
 -12   2   1    0.32    0.07
  12   2  -1    0.37    0.08
  12   2  -1    0.26    0.05
  11   2  -1    0.32    0.10
 -11   2   1    0.27    0.05
  11   2  -1    0.21    0.04
 -10  -2   1    1.01    0.10
  10   2  -1    0.99    0.10
 -10   2   1    1.17    0.10
  10   2  -1    0.86    0.12
  -9  -2   1    5.24    0.39
  -9   2   1    4.74    0.39
   9   2  -1    5.76    0.39
  -9   2   1    5.34    0.38
   9   2  -1    6.29    0.40
  -8  -2   1   32.01    2.25
  -8  -2   1   27.38    2.00
  -8  -2   1   30.02    2.01
  -8   2   1   32.14    2.00
  -8   2   1   29.23    2.08
   8   2  -1   29.92    2.00
  -8   2   1   30.10    2.00
  -7  -2   1    4.13    0.51
  -7  -2   1    3.67    0.26
  -7  -2   1    3.46    0.25
  -7   2   1    2.95    0.43
   7   2  -1    3.62    0.25
  -7   2   1    3.50    0.25
   7   2  -1    3.82    0.26
  -7   2   1    3.48    0.34
  -6  -2   1   11.96    0.82
  -6  -2   1   11.46    0.81
  -6  -2   1   13.74    0.95
  -6  -2   1    9.96    1.05
   6   2  -1   13.21    0.82
   6   2  -1   12.22    0.81
  -6   2   1   11.83    0.85
  -5  -2   1    8.85    0.66
  -5  -2   1    8.60    0.58
  -5  -2   1    7.87    0.57
   5   2  -1    8.72    0.57
   5   2  -1    9.25    0.57
  -5   2   1    7.81    0.59
  -4  -2   1   53.95    4.04
  -4  -2   1   60.66    3.98
  -4  -2   1   66.63    4.04
  -4  -2   1   60.65    3.98
  -4   2   1   59.94    3.98
   4   2  -1   53.06    4.02
   4   2  -1   61.24    3.98
   4   2  -1   64.42    3.98
   4   2  -1   60.18    3.98
  -3  -2   1    6.50    0.44
  -3  -2   1    6.06    0.50
  -3  -2   1    7.59    0.49
   3   2  -1    6.50    0.44
   3   2  -1    6.58    0.49
  -3   2   1    6.12    0.44
  -3   2   1    7.45    0.44
   3   2  -1    6.30    0.44
   3   2  -1    6.31    0.44
  -2  -2   1  158.11   11.75
  -2  -2   1  177.38   11.75
  -2   2   1  203.32   11.74
  -2   2   1  168.22   11.73
   2   2  -1  164.53   11.74
   2   2  -1  192.58   11.75
  -1  -2   1  223.14   14.22
  -1  -2   1  191.48   14.21
   1   2  -1  235.88   14.24
   1   2  -1  204.81   14.20
  -1   2   1  236.44   14.22
  -1   2   1  196.90   14.23
   0  -2   1  156.82    9.78
   0  -2   1  147.38    9.78
   0  -2  -1  139.99    9.77
   0   2   1  126.15    9.77
   0   2   1  165.66    9.81
   0   2  -1  150.39    9.78
   1  -2   1  385.16   28.55
  -1  -2  -1  451.39   28.64
   1  -2   1  474.27   28.56
  -1  -2  -1  434.50   28.61
  -1   2  -1  444.58   28.69
   1   2   1  399.84   28.60
  -2  -2  -1  163.61   11.08
  -2  -2  -1  161.78   11.10
  -2   2  -1  184.80   11.10
   2   2   1  158.59   11.08
  -3  -2  -1    7.92    0.51
  -3  -2  -1    8.43    0.57
  -3  -2  -1    7.54    0.50
  -3  -2  -1    6.95    0.56
  -3   2  -1    7.78    0.52
   3   2   1    7.49    0.50
   3   2   1    6.48    0.55
   3   2   1    7.69    0.51
   3   2   1    7.25    0.51
  -4  -2  -1   46.95    3.54
  -4  -2  -1   50.27    3.48
  -4  -2  -1   55.44    3.48
  -4  -2  -1   54.12    3.54
   4   2   1   52.56    3.48
   4   2   1   56.39    3.48
  -4   2  -1   52.79    3.50
   4   2   1   51.80    3.48
  -5  -2  -1  144.27    8.80
  -5  -2  -1  135.10    8.74
  -5  -2  -1  138.23    8.75
  -5  -2  -1  112.55    8.79
   5   2   1  122.77    8.71
  -5   2  -1  128.33    8.74
   5   2   1  129.11    8.71
   5   2   1  144.08    8.73
  -6  -2  -1    2.19    0.36
  -6  -2  -1    1.60    0.13
  -6  -2  -1    1.72    0.14
  -6   2  -1    1.67    0.14
  -6   2  -1    1.97    0.22
   6   2   1    1.81    0.13
  -6   2  -1    1.74    0.35
  -6   2  -1    1.74    0.14
  -7  -2  -1    0.61    0.07
  -7  -2  -1    0.45    0.06
  -7  -2  -1    0.82    0.31
   7   2   1    0.55    0.06
   7   2   1    0.56    0.08
  -7   2  -1    0.28    0.16
  -8  -2  -1    2.31    0.18
  -8  -2  -1    2.58    0.57
  -8  -2  -1    2.22    0.17
  -8   2  -1    2.19    0.19
  -8   2  -1    1.83    0.33
  -8   2  -1    2.23    0.17
   8   2   1    2.40    0.17
  -9  -2  -1    0.04    0.03
  -9   2  -1   -0.01    0.07
   9   2   1    0.07    0.03
  -9   2  -1    0.04    0.04
   9   2   1    0.06    0.04
 -10  -2  -1   13.29    0.92
  10   2   1   14.53    0.92
 -10   2  -1   14.49    0.92
  10   2   1   13.62    0.93
 -10   2  -1   12.53    0.93
 -11  -2  -1   20.00    1.36
 -11   2  -1   19.60    1.35
  11   2   1   21.95    1.37
  11   2   1   19.39    1.35
 -12  -2  -1    0.09    0.04
  12   2   1    0.05    0.04
 -12   2  -1    0.06    0.04
 -13   2  -1    0.58    0.08
  13   2   1    0.50    0.11
 -13  -3   1    2.08    0.20
  13   3  -1    1.64    0.14
 -12  -3   1    0.93    0.10
  12   3  -1    0.80    0.09
 -12   3   1    0.78    0.10
  12   3  -1    0.91    0.10
 -11  -3   1    9.12    0.63
  11   3  -1    9.22    0.62
 -11   3   1    9.19    0.63
 -10  -3   1    4.59    0.32
  10   3  -1    4.71    0.32
  10   3  -1    4.38    0.33
 -10   3   1    4.52    0.32
  -9  -3   1    5.78    0.41
   9   3  -1    5.94    0.42
  -8  -3   1    6.04    0.46
  -8  -3   1    6.58    1.18
   8   3  -1    6.79    0.45
   8   3  -1    6.53    0.47
   8   3  -1    7.23    0.47
  -7  -3   1   10.95    0.76
  -7  -3   1   12.46    1.08
   7   3  -1   10.76    0.77
   7   3  -1   10.98    0.76
   7   3  -1   12.02    0.77
  -6  -3   1    4.38    0.55
  -6  -3   1    3.92    0.30
   6   3  -1    4.24    0.30
   6   3  -1    4.75    0.30
  -5  -3   1   12.47    0.90
  -5  -3   1   11.27    0.77
   5   3  -1   11.10    0.77
   5   3  -1   10.90    0.77
   5   3  -1   11.93    0.77
  -4  -3   1    1.17    0.19
  -4  -3   1    0.76    0.07
  -4  -3   1    0.62    0.26
   4   3  -1    0.42    0.20
   4   3  -1    0.75    0.07
   4   3  -1    0.73    0.07
   4   3  -1    0.86    0.07
  -3  -3   1    3.88    0.29
  -3  -3   1    4.61    0.37
  -3  -3   1    3.37    0.41
   3   3  -1    4.66    0.39
   3   3  -1    4.12    0.29
   3   3  -1    4.66    0.29
   3   3  -1    4.21    0.29
  -2  -3   1    1.37    0.22
   2   3  -1    1.47    0.21
   2   3  -1    1.67    0.12
   2   3  -1    1.74    0.12
   2   3  -1    2.02    0.19
  -1  -3   1  131.09    7.86
   1  -3  -1  121.15    7.83
  -1  -3   1  101.10    7.86
   1   3  -1  109.99    7.82
   1   3  -1  130.78    7.86
  -1   3   1  109.28    7.84
   1   3  -1  114.64    7.82
  -1   3   1  136.55    7.84
   1   3  -1  110.68    7.85
   0  -3  -1   43.92    2.74
   0  -3   1   37.21    2.74
   0  -3   1   45.74    2.74
   0  -3  -1   35.20    2.73
   0   3   1   36.77    2.73
   0   3  -1   46.94    2.75
  -1  -3  -1   29.34    2.20
  -1  -3  -1   34.98    2.20
   1  -3   1   34.51    2.17
   1  -3   1   34.69    2.17
   1   3   1   31.79    2.16
   1   3   1   31.65    2.16
   1   3   1   30.35    2.19
  -1   3  -1   33.70    2.19
  -2  -3  -1    6.15    0.45
  -2  -3  -1    6.02    0.39
   2   3   1    5.86    0.38
  -2   3  -1    4.65    0.40
   2   3   1    5.66    0.38
  -3  -3  -1   66.34    5.13
  -3  -3  -1   81.88    5.08
  -3  -3  -1   77.92    5.07
   3   3   1   81.67    5.07
   3   3   1   82.82    5.08
   3   3   1   66.88    5.13
   3   3   1   79.01    5.07
  -4  -3  -1    8.37    0.55
  -4  -3  -1    9.16    0.67
  -4  -3  -1    7.77    0.55
  -4   3  -1    8.83    0.57
   4   3   1    6.83    0.70
   4   3   1    8.17    0.55
   4   3   1    7.64    0.55
   4   3   1    8.33    0.55
  -5  -3  -1   26.40    1.81
  -5  -3  -1   23.40    1.69
  -5  -3  -1   24.91    1.69
  -5   3  -1   27.32    1.71
   5   3   1   25.87    1.69
   5   3   1   24.94    1.69
  -6  -3  -1    3.18    0.58
  -6  -3  -1    3.38    0.24
  -6  -3  -1    3.12    0.24
   6   3   1    3.95    0.24
  -6   3  -1    3.31    0.30
   6   3   1    3.42    0.24
  -6   3  -1    3.05    0.31
  -7  -3  -1    0.10    0.03
  -7  -3  -1    0.53    0.42
  -7  -3  -1    0.18    0.04
  -7   3  -1    0.29    0.16
   7   3   1    0.16    0.05
  -8  -3  -1   42.10    2.97
   8   3   1   49.48    2.96
  -8   3  -1   45.23    2.95
   8   3   1   43.98    2.96
  -8   3  -1   38.24    3.06
   8   3   1   47.81    2.97
   9   3   1   13.94    0.87
   9   3   1   12.42    0.88
  -9   3  -1   12.37    0.87
 -10  -3  -1    0.68    0.09
 -10   3  -1    0.92    0.10
  10   3   1    1.05    0.16
  10   3   1    0.85    0.09
 -11  -3  -1    0.52    0.08
 -11   3  -1    0.37    0.08
  11   3   1    0.49    0.07
 -12  -3  -1    0.63    0.09
 -12   3  -1    0.36    0.06
  12   3   1    0.50    0.07
  12   3   1    0.49    0.08
  13   3   1    0.66    0.08
  12   4  -1    0.14    0.04
  12   4  -1    0.21    0.04
 -11  -4   1    1.79    0.17
  11   4  -1    2.19    0.17
  11   4  -1    2.23    0.16
 -10  -4   1    0.06    0.04
  10   4  -1    0.03    0.03
  -9  -4   1   13.11    0.92
   9   4  -1   12.51    0.92
   9   4  -1   14.42    0.93
   9   4  -1   14.48    0.92
   8   4  -1   11.25    0.71
   8   4  -1    9.69    0.72
  -7  -4   1    0.90    0.63
   7   4  -1    0.90    0.10
  -6  -4   1    3.09    0.24
  -6  -4   1    3.97    0.83
   6   4  -1    3.44    0.26
   6   4  -1    3.36    0.24
   6   4  -1    3.81    0.25
  -5  -4   1   18.22    1.43
   5   4  -1   21.14    1.27
   5   4  -1   17.60    1.26
   5   4  -1   19.13    1.27
   5   4  -1   18.69    1.27
  -4  -4   1    2.14    0.18
  -4  -4   1    2.38    0.43
   4   4  -1    2.91    0.18
   4   4  -1    2.48    0.18
  -3  -4   1   29.41    2.18
   3   4  -1   29.37    1.92
   3   4  -1   27.99    1.92
   3   4  -1   29.14    1.92
  -2  -4   1    0.07    0.15
   2   4  -1    0.17    0.03
   2   4  -1    0.21    0.12
   1   4  -1   35.53    2.31
   1   4  -1   38.14    2.37
  -1   4   1   31.99    2.33
  -1   4   1   33.57    2.31
   1   4  -1   34.94    2.31
   0  -4  -1    0.58    0.13
   0  -4   1    0.45    0.12
   0   4  -1    0.66    0.12
   0   4   1    0.52    0.11
   0   4  -1    0.71    0.06
   0   4   1    0.65    0.06
   0   4   1    0.63    0.06
   1  -4   1    7.66    0.52
   1  -4   1    7.62    0.52
  -1   4  -1    7.95    0.57
  -1   4  -1    7.92    0.52
   1   4   1    7.85    0.51
   1   4   1    7.70    0.52
   1   4   1    6.71    0.58
  -2  -4  -1    0.29    0.16
   2   4   1    0.43    0.18
  -2   4  -1    0.40    0.09
   2   4   1    0.48    0.05
   2   4   1    0.50    0.05
  -3  -4  -1    7.05    0.57
   3   4   1    6.53    0.42
   3   4   1    6.03    0.42
  -3   4  -1    6.32    0.45
   3   4   1    4.87    0.62
   3   4   1    6.16    0.42
  -4  -4  -1   33.67    2.30
  -4  -4  -1   29.61    2.16
   4   4   1   32.30    2.16
   4   4   1   32.58    2.16
  -4   4  -1   34.67    2.16
   4   4   1   32.45    2.16
  -5  -4  -1    2.96    0.61
  -5  -4  -1    2.20    0.18
   5   4   1    2.71    0.19
   5   4   1    2.77    0.19
   5   4   1    2.54    0.18
  -6  -4  -1   12.70    0.94
  -6  -4  -1   14.75    1.30
   6   4   1   13.72    0.94
   6   4   1   14.71    0.95
   6   4   1   14.99    0.95
  -7  -4  -1    2.20    0.19
   7   4   1    2.75    0.20
   7   4   1    2.61    0.20
   7   4   1    2.59    0.19
  -8  -4  -1    0.41    0.07
  -9  -4  -1    0.92    0.10
   9   4   1    0.96    0.10
   9   4   1    1.05    0.12
 -10  -4  -1    0.65    0.09
  10   4   1    0.66    0.08
  10   4   1    0.70    0.10
 -11  -4  -1    9.22    0.62
  11   4   1    9.33    0.60
 -11   4  -1    8.71    0.61
  11   4   1    8.43    0.61
  12   4   1    0.17    0.04
  12   5  -1    1.33    0.11
  12   5  -1    1.19    0.11
  11   5  -1    1.10    0.10
  11   5  -1    0.99    0.10
  10   5  -1    1.24    0.13
  10   5  -1    1.25    0.11
   9   5  -1    0.18    0.08
   9   5  -1    0.16    0.06
   8   5  -1    2.62    0.20
   8   5  -1    2.84    0.22
   8   5  -1    2.43    0.21
   7   5  -1   11.96    0.75
   7   5  -1   10.65    0.74
   7   5  -1   10.09    0.74
   6   5  -1    5.86    0.43
   6   5  -1    6.75    0.44
   6   5  -1    6.11    0.44
   5   5  -1    6.91    0.49
   5   5  -1    7.63    0.50
   5   5  -1    7.87    0.50
   5   5  -1    6.53    0.49
   4   5  -1    1.59    0.14
   4   5  -1    1.08    0.10
   4   5  -1    1.57    0.12
   4   5  -1    1.26    0.11
   3   5  -1    1.61    0.16
   3   5  -1    1.85    0.13
   3   5  -1    1.40    0.18
   3   5  -1    1.62    0.12
  -2   5   1    2.18    0.18
   2   5  -1    2.24    0.17
   2   5  -1    2.66    0.17
   1   5  -1   16.65    1.10
   1   5  -1   17.01    1.10
  -1   5   1   15.64    1.10
  -1   5   1   16.72    1.10
   0   5  -1    2.22    0.16
   0   5   1    2.16    0.16
  -1   5  -1   54.42    3.41
   1   5   1   52.14    3.41
  -1   5  -1   48.99    3.41
   1   5   1   50.43    3.41
  -2   5  -1    0.18    0.04
  -2   5  -1    0.25    0.05
  -2   5  -1    0.33    0.12
   2   5   1    0.26    0.04
   3   5   1   13.27    0.88
   3   5   1   13.15    0.89
   3   5   1   12.26    0.88
   3   5   1   14.03    0.89
   4   5   1   21.02    1.39
   4   5   1   21.52    1.39
   4   5   1   20.64    1.39
   4   5   1   20.11    1.40
   5   5   1    0.22    0.04
   5   5   1    0.16    0.04
   5   5   1    0.32    0.07
   6   5   1    2.93    0.22
   6   5   1    2.76    0.21
   6   5   1    3.09    0.23
   7   5   1    0.16    0.04
   7   5   1    0.30    0.07
   8   5   1   10.42    0.67
   8   5   1    9.25    0.66
   8   5   1    9.48    0.67
   9   5   1   14.07    0.88
   9   5   1   13.40    0.87
   9   5   1   11.03    0.88
  10   5   1    0.27    0.04
  10   5   1    0.22    0.05
  11   5   1    0.07    0.04
  11   5   1    0.15    0.05
  11   6  -1    0.68    0.08
  11   6  -1    0.81    0.08
  10   6  -1   -0.05    0.03
  10   6  -1    0.05    0.05
   9   6  -1   12.13    0.81
   9   6  -1   12.96    0.80
   9   6  -1   10.22    0.80
   8   6  -1    0.30    0.07
   8   6  -1    0.47    0.08
   7   6  -1    4.55    0.34
   7   6  -1    4.97    0.35
   7   6  -1    4.70    0.34
   6   6  -1    0.76    0.10
   6   6  -1    0.78    0.11
   5   6  -1    0.20    0.05
   4   6  -1    1.31    0.11
   4   6  -1    1.22    0.12
   4   6  -1    1.50    0.12
   4   6  -1    1.29    0.15
   3   6  -1   17.41    1.12
   3   6  -1   18.36    1.13
   3   6  -1   15.51    1.13
   3   6  -1   16.00    1.13
   2   6  -1    0.56    0.06
  -2   6   1    0.56    0.09
   2   6  -1    0.70    0.07
  -2   6   1    0.53    0.07
  -1   6   1   12.64    0.88
   1   6  -1   12.81    0.88
   1   6  -1   13.65    0.88
  -1   6   1   13.51    0.88
   0   6   1   20.74    1.34
   0   6  -1   19.92    1.33
   0   6   1   18.88    1.33
   0   6  -1   20.57    1.34
  -1   6  -1    0.21    0.04
   1   6   1    0.13    0.03
  -1   6  -1    0.11    0.03
   2   6   1    1.04    0.09
  -2   6  -1    0.98    0.09
  -2   6  -1    1.01    0.12
   3   6   1   12.91    0.86
   3   6   1   12.46    0.87
  -3   6  -1   13.19    0.86
   3   6   1   12.07    0.88
   3   6   1   13.76    0.87
   4   6   1    3.53    0.27
   4   6   1    3.39    0.27
   4   6   1    3.37    0.25
   4   6   1    3.52    0.26
   5   6   1    0.52    0.08
   5   6   1    0.61    0.12
   5   6   1    0.68    0.12
   6   6   1    9.25    0.65
   6   6   1    9.39    0.64
   7   6   1    0.01    0.04
   7   6   1   -0.01    0.05
   7   6   1    0.08    0.05
   8   6   1    1.00    0.12
   8   6   1    1.05    0.13
   8   6   1    1.01    0.11
   9   6   1    1.43    0.13
   9   6   1    1.44    0.13
   9   6   1    1.54    0.18
  10   6   1   -0.04    0.04
  10   6   1   -0.02    0.04
  11   6   1    0.71    0.08
  11   6   1    0.50    0.08
  10   7  -1    0.01    0.04
  10   7  -1    0.06    0.05
   9   7  -1    0.02    0.08
   9   7  -1    0.02    0.05
   9   7  -1    0.04    0.05
   8   7  -1    1.04    0.12
   8   7  -1    0.96    0.11
   8   7  -1    1.14    0.14
   7   7  -1    1.94    0.17
   7   7  -1    1.89    0.17
   6   7  -1    9.96    0.66
   6   7  -1    9.12    0.65
   5   7  -1    1.16    0.12
   5   7  -1    1.11    0.14
   5   7  -1    0.88    0.09
   5   7  -1    0.78    0.12
   4   7  -1    3.81    0.30
   4   7  -1    4.09    0.29
   4   7  -1    3.70    0.28
   4   7  -1    3.80    0.30
   3   7  -1    8.12    0.53
   3   7  -1    7.29    0.52
  -2   7   1    0.18    0.07
   2   7  -1    0.03    0.03
  -1   7   1    3.48    0.25
   1   7  -1    3.14    0.24
   0   7   1    9.88    0.62
   0   7   1    8.32    0.61
   0   7  -1    8.46    0.61
  -1   7  -1    9.67    0.73
   1   7   1   11.84    0.74
   2   7   1    0.72    0.08
  -2   7  -1    0.83    0.13
   3   7   1    3.51    0.26
   3   7   1    3.73    0.27
   4   7   1    0.39    0.06
   4   7   1    0.47    0.09
   4   7   1    0.27    0.05
   5   7   1    0.08    0.06
   5   7   1    0.09    0.06
   5   7   1    0.08    0.04
   5   7   1    0.01    0.04
   6   7   1    0.21    0.10
   6   7   1    0.19    0.05
   7   7   1    2.48    0.19
   7   7   1    1.96    0.19
   7   7   1    2.21    0.18
   8   7   1    0.31    0.06
   8   7   1    0.18    0.05
   8   7   1    0.28    0.07
   9   7   1    0.28    0.10
   9   7   1    0.18    0.05
  10   7   1    0.50    0.08
  10   7   1    0.45    0.06
   9   8  -1    1.55    0.13
   8   8  -1    0.30    0.06
   8   8  -1    0.34    0.07
   7   8  -1    0.05    0.05
   7   8  -1    0.09    0.05
   7   8  -1    0.00    0.06
   6   8  -1    0.02    0.07
   6   8  -1    0.02    0.08
   6   8  -1    0.01    0.05
   6   8  -1   -0.09    0.06
   5   8  -1    0.44    0.09
   5   8  -1    0.43    0.09
  -4   8   1    1.91    0.14
   4   8  -1    1.53    0.14
   4   8  -1    1.65    0.15
  -3   8   1    1.17    0.10
   3   8  -1    0.94    0.12
   3   8  -1    0.91    0.10
   2   8  -1    1.02    0.12
  -2   8   1    1.15    0.10
   2   8  -1    0.94    0.10
  -1   8   1    1.28    0.11
   1   8  -1    1.18    0.12
  -1   8   1    1.08    0.14
   1   8  -1    1.18    0.11
   0   8   1    0.44    0.07
   0   8   1    0.29    0.06
   0   8  -1    0.39    0.07
   0   8  -1    0.32    0.06
  -1   8  -1    0.09    0.06
  -1   8  -1   -0.01    0.03
   1   8   1   -0.03    0.03
   1   8   1   -0.02    0.04
   2   8   1   -0.01    0.03
  -2   8  -1    0.07    0.03
   2   8   1    0.05    0.05
  -3   8  -1    0.99    0.09
   3   8   1    0.91    0.11
   3   8   1    0.87    0.09
   4   8   1    2.45    0.19
   4   8   1    2.63    0.20
   5   8   1    0.12    0.10
   6   8   1    2.13    0.23
   6   8   1    2.36    0.21
   6   8   1    2.25    0.18
   6   8   1    2.19    0.25
   7   8   1    0.18    0.06
   7   8   1    0.19    0.08
   7   8   1    0.19    0.07
   8   8   1    0.11    0.05
   8   8   1    0.29    0.08
   8   8   1    0.19    0.06
   7   9  -1    0.32    0.07
   6   9  -1    0.94    0.12
   5   9  -1    0.11    0.08
   5   9  -1    0.04    0.09
   4   9  -1    0.47    0.07
  -3   9   1    0.00    0.04
   3   9  -1    0.01    0.04
   2   9  -1    0.48    0.11
  -2   9   1    0.60    0.08
  -1   9   1    0.12    0.04
   1   9  -1    0.15    0.04
   1   9  -1    0.10    0.06
   0   9   1    1.63    0.18
   0   9  -1    1.74    0.19
   0   9  -1    1.75    0.14
   0   9   1    1.78    0.14
   1   9   1    0.90    0.13
   1   9   1    1.10    0.10
  -1   9  -1    1.09    0.10
   2   9   1    0.49    0.07
   2   9   1    0.37    0.07
   3   9   1   -0.03    0.05
   3   9   1    0.02    0.03
  -4   9  -1    0.07    0.08
   4   9   1   -0.05    0.05
   5   9   1   -0.03    0.08
   5   9   1    0.09    0.08
   6   9   1    1.23    0.14
   4  10  -1    0.73    0.12
   4  10  -1    0.21    0.12
   3  10  -1    0.14    0.06
  -3  10   1   -0.05    0.11
   3  10  -1    0.12    0.07
   2  10  -1    0.08    0.05
   2  10  -1    0.12    0.08
   1  10  -1    0.10    0.09
   1  10  -1    0.09    0.05
   0  10  -1    0.08    0.05
   1  10   1    0.16    0.09
  -2  10  -1    0.11    0.06
   2  10   1    0.15    0.08
  -3  10  -1    0.18    0.12
   3  10   1    0.52    0.10
   3  10   1    0.31    0.07
   4  10   1    1.33    0.15
 -14   0   2    1.54    0.13
 -13   0   2    7.37    0.52
 -12   0   2    4.05    0.29
 -11   0   2    0.02    0.03
  10   0  -2    1.61    0.13
  10   0  -2    1.41    0.16
   9   0  -2    4.05    0.28
  -9   0   2    4.23    0.29
   8   0  -2   29.64    1.82
   8   0  -2   26.67    1.80
  -8   0   2   28.05    1.81
  -8   0   2   26.47    1.93
  -8   0   2   24.99    1.81
   7   0  -2   32.69    2.16
  -7   0   2   32.46    2.16
  -7   0   2   33.79    2.24
  -7   0   2   31.48    2.17
  -6   0   2  254.81   17.31
  -6   0   2  254.52   17.35
  -6   0   2  262.96   17.33
   6   0  -2  280.55   17.30
  -6   0   2  254.53   17.30
  -5   0   2   29.05    1.95
  -5   0   2   27.98    1.94
  -5   0   2   30.78    1.99
   5   0  -2   30.60    1.94
  -5   0   2   28.12    2.00
  -4   0   2   90.68    6.32
  -4   0   2   97.55    6.32
   4   0  -2   97.21    6.29
  -3   0   2  674.90   44.21
  -3   0   2  659.76   44.20
  -2   0   2  638.61   42.29
  -1   0   2    1.92    0.19
   1   0  -2    1.50    0.19
   0   0  -2  131.80    8.65
   0   0   2  128.09    8.64
  -1   0  -2   70.11    4.57
   1   0   2   67.60    4.57
   2   0   2   59.70    4.05
  -2   0  -2   62.05    4.05
  -3   0  -2   14.71    0.93
   3   0   2   12.30    0.93
   4   0   2   10.73    0.82
  -4   0  -2   11.19    0.78
  -4   0  -2   12.75    0.78
  -4   0  -2   11.70    0.82
  -5   0  -2   90.02    6.08
  -5   0  -2   87.17    6.02
  -5   0  -2   89.18    6.08
   5   0   2   93.12    6.02
  -5   0  -2   95.96    6.03
  -6   0  -2    9.27    0.81
   6   0   2   10.26    0.66
  -6   0  -2    9.33    0.75
  -6   0  -2   10.13    0.66
  -7   0  -2   70.36    4.49
  -7   0  -2   64.71    4.58
   7   0   2   68.10    4.48
  -7   0  -2   67.82    4.49
  -8   0  -2   10.07    0.67
  -8   0  -2    9.73    0.67
   8   0   2   10.19    0.66
  -8   0  -2    9.35    0.90
   9   0   2    8.30    0.59
  -9   0  -2    8.58    0.60
  10   0   2    5.94    0.41
  10   0   2    6.16    0.43
 -10   0  -2    6.50    0.42
 -10   0  -2    5.47    0.43
 -11   0  -2    0.14    0.04
 -12   0  -2    8.74    0.60
 -13   0  -2    0.19    0.04
 -13  -1   2    0.19    0.06
 -13   1   2    0.23    0.05
 -12  -1   2    0.49    0.07
  12   1  -2    0.41    0.07
 -12   1   2    0.43    0.07
 -11  -1   2    4.73    0.33
  11   1  -2    4.49    0.32
 -11   1   2    4.85    0.33
  10   1  -2    1.57    0.15
  -9  -1   2    7.09    0.50
   9   1  -2    6.97    0.49
  -9   1   2    7.46    0.49
   9   1  -2    7.29    0.50
  -8  -1   2    3.89    0.29
   8  -1  -2    3.71    0.27
  -8  -1   2    4.38    0.58
  -8  -1   2    4.14    0.28
   8   1  -2    3.97    0.28
  -8   1   2    4.07    0.29
  -8   1   2    4.09    0.46
   8   1  -2    4.44    0.30
   7  -1  -2    4.23    0.30
  -7  -1   2    4.29    0.30
  -7  -1   2    4.78    0.31
  -7  -1   2    4.22    0.45
  -7   1   2    4.19    0.40
   7   1  -2    4.38    0.32
  -7   1   2    4.42    0.31
   7   1  -2    4.37    0.30
  -7   1   2    5.04    0.68
  -6  -1   2   36.54    2.47
  -6  -1   2   41.04    2.55
   6  -1  -2   38.49    2.46
   6   1  -2   32.01    2.47
  -6   1   2   37.22    2.46
  -6   1   2   38.00    2.51
   6   1  -2   36.60    2.47
  -6   1   2   38.69    2.47
  -6   1   2   36.31    2.53
  -5  -1   2   58.21    3.96
  -5  -1   2   61.09    4.01
  -5  -1   2   58.61    3.95
   5  -1  -2   60.65    3.95
   5   1  -2   61.55    3.96
  -5   1   2   61.40    3.98
  -5   1   2   60.39    3.99
   5   1  -2   56.25    3.95
  -4  -1   2    3.54    0.29
  -4  -1   2    3.24    0.31
  -4  -1   2    3.46    0.24
  -4  -1   2    3.41    0.24
  -4   1   2    3.91    0.27
  -4   1   2    3.61    0.26
   4   1  -2    3.39    0.24
  -3  -1   2   23.68    1.83
  -3  -1   2   28.31    1.83
  -3   1   2   27.74    1.81
   3   1  -2   26.19    1.83
  -3   1   2   29.85    1.82
  -2  -1   2    1.02    0.12
  -2  -1   2    1.10    0.12
  -2   1   2    1.05    0.09
   2   1  -2    1.17    0.11
   1  -1  -2   21.71    1.45
  -1  -1   2   21.92    1.47
  -1   1   2   21.01    1.45
   1   1  -2   22.67    1.46
   0  -1  -2  288.14   19.76
   0  -1   2  306.06   19.77
   0   1  -2  303.95   19.77
   0   1   2  292.00   19.76
   1  -1   2   54.66    3.78
  -1  -1  -2   60.70    3.79
   1   1   2   55.39    3.78
  -2  -1  -2  157.97    9.56
   2  -1   2  135.18    9.54
   2   1   2  139.45    9.55
   3  -1   2  106.18    7.00
  -3  -1  -2  109.32    7.02
  -3  -1  -2  110.11    6.98
  -3  -1  -2   98.43    6.98
   3   1   2   96.97    7.02
  -3   1  -2  112.78    7.01
  -4  -1  -2   54.51    3.53
  -4  -1  -2   52.97    3.58
  -4  -1  -2   55.84    3.58
   4  -1   2   51.42    3.55
  -4  -1  -2   56.46    3.53
  -4   1  -2   55.72    3.56
   4   1   2   44.95    3.57
   4   1   2   54.54    3.53
  -5  -1  -2   40.16    2.78
   5  -1   2   43.86    2.78
  -5  -1  -2   39.58    2.85
  -5  -1  -2   42.19    2.85
  -5  -1  -2   42.51    2.78
   5   1   2   45.07    2.78
   5   1   2   40.66    2.78
  -5   1  -2   42.14    2.83
  -5   1  -2   43.97    2.78
  -5   1  -2   39.72    2.78
   6  -1   2   18.18    1.10
  -6  -1  -2   17.17    1.20
  -6  -1  -2   17.68    1.11
  -6  -1  -2   14.33    1.27
  -6  -1  -2   16.17    1.10
  -6   1  -2   15.83    1.10
  -6   1  -2   17.22    1.10
  -6   1  -2   15.41    1.16
   6   1   2   17.48    1.10
  -6   1  -2   14.58    1.18
   6   1   2   16.63    1.10
  -7  -1  -2    3.10    0.23
   7  -1   2    3.25    0.22
  -7  -1  -2    2.98    0.47
  -7  -1  -2    3.14    0.22
   7   1   2    3.26    0.22
  -7   1  -2    3.02    0.22
  -7   1  -2    3.22    0.39
  -7   1  -2    3.13    0.23
  -8  -1  -2   14.08    0.97
  -8  -1  -2   14.70    0.98
   8  -1   2   14.43    0.96
  -8  -1  -2   14.29    1.25
  -8   1  -2   15.09    0.97
  -8   1  -2   14.59    0.97
  -8   1  -2   13.20    1.13
   8   1   2   14.74    0.97
  -9  -1  -2    6.66    0.46
 -10  -1  -2    5.56    0.42
 -10  -1  -2    6.11    0.41
 -10   1  -2    5.43    0.42
  10   1   2    6.21    0.41
 -10   1  -2    6.30    0.41
  10   1   2    5.89    0.42
 -11  -1  -2    0.03    0.03
  11   1   2    0.10    0.07
  11   1   2    0.15    0.04
 -11   1  -2    0.06    0.04
 -12  -1  -2    2.38    0.18
  12   1   2    2.16    0.19
 -12   1  -2    2.35    0.18
 -13  -1  -2    4.64    0.32
 -13   1  -2    4.44    0.32
 -13  -2   2    6.02    0.38
 -13   2   2    5.52    0.38
  13   2  -2    5.03    0.38
 -12  -2   2    5.96    0.39
  12   2  -2    5.52    0.38
  12   2  -2    5.06    0.39
 -12   2   2    5.54    0.39
 -11  -2   2    0.85    0.09
 -11   2   2    0.73    0.09
  11   2  -2    0.86    0.08
  11   2  -2    0.76    0.14
 -10  -2   2    4.12    0.29
  10   2  -2    3.97    0.28
 -10   2   2    4.39    0.29
  10   2  -2    3.60    0.30
  -9  -2   2    0.56    0.07
   9   2  -2    0.44    0.09
  -8  -2   2    4.33    0.72
  -8  -2   2    3.32    0.25
  -8   2   2    3.37    0.25
   8   2  -2    3.89    0.25
  -8   2   2    2.73    0.41
  -7  -2   2    5.89    0.61
  -7  -2   2    5.39    0.37
   7   2  -2    5.51    0.37
   7   2  -2    5.38    0.38
  -7   2   2    4.44    0.52
   7   2  -2    5.76    0.38
  -7   2   2    5.14    0.44
  -6  -2   2   28.78    1.83
  -6  -2   2   24.55    1.72
  -6  -2   2   23.96    1.72
  -6  -2   2   22.42    1.92
   6   2  -2   25.37    1.73
  -6   2   2   26.60    1.75
   6   2  -2   25.90    1.72
   6   2  -2   28.99    1.72
  -5  -2   2   55.98    3.39
  -5  -2   2   50.39    3.31
  -5  -2   2   50.94    3.31
  -5  -2   2   43.13    3.40
  -5   2   2   43.49    3.34
   5   2  -2   50.77    3.31
  -5   2   2   49.68    3.32
   5   2  -2   55.38    3.31
  -4  -2   2    7.50    0.50
  -4  -2   2    8.23    0.56
  -4  -2   2    6.93    0.59
  -4  -2   2    7.00    0.49
   4   2  -2    6.83    0.49
  -4   2   2    7.54    0.50
   4   2  -2    8.20    0.50
  -4   2   2    6.30    0.51
   4   2  -2    7.73    0.49
  -3  -2   2   25.31    1.74
  -3  -2   2   27.67    1.78
  -3  -2   2   22.97    1.79
  -3   2   2   29.47    1.74
   3   2  -2   25.88    1.74
   3   2  -2   25.97    1.74
   3   2  -2   26.34    1.74
  -2  -2   2    4.38    0.31
  -2  -2   2    3.50    0.31
  -2   2   2    3.90    0.27
   1  -2  -2   35.99    2.33
  -1  -2   2   37.58    2.34
   1  -2  -2   34.92    2.32
  -1  -2   2   33.13    2.35
  -1   2   2   31.39    2.33
   1   2  -2   37.39    2.37
   0  -2  -2  457.97   28.25
   0  -2   2  451.83   28.27
   0   2   2  364.08   28.20
   0   2  -2  431.42   28.37
  -1  -2  -2  260.83   16.94
   1  -2   2  293.98   16.97
   1  -2   2  237.32   16.93
  -1  -2  -2  253.09   16.93
   1   2   2  222.75   16.93
  -1   2  -2  267.99   17.00
   2  -2   2  190.20   13.06
   2  -2   2  180.45   13.06
  -2  -2  -2  199.11   13.08
   2   2   2  193.30   13.08
   2   2   2  205.78   13.07
  -2   2  -2  218.88   13.11
   2   2   2  194.87   13.07
  -3  -2  -2    1.95    0.14
  -3  -2  -2    2.19    0.14
  -3  -2  -2    2.24    0.15
  -3  -2  -2    1.74    0.22
  -3  -2  -2    1.95    0.24
  -3   2  -2    2.03    0.17
   3   2   2    1.95    0.14
   3   2   2    1.93    0.14
   3   2   2    1.69    0.24
  -4  -2  -2   16.62    1.06
  -4  -2  -2   14.22    1.13
  -4  -2  -2   17.12    1.07
  -4  -2  -2   16.73    1.14
   4   2   2   16.74    1.06
  -4   2  -2   15.47    1.09
   4   2   2   13.29    1.14
   4   2   2   16.38    1.06
   4   2   2   16.58    1.06
  -5  -2  -2   10.23    0.93
   5  -2   2   13.25    0.77
  -5  -2  -2   11.66    0.89
  -5  -2  -2   10.27    0.78
  -5  -2  -2   12.36    0.79
  -5   2  -2   11.34    0.78
   5   2   2   12.46    0.78
  -5   2  -2   11.13    0.82
   5   2   2   11.75    0.78
   5   2   2   11.47    0.78
  -6  -2  -2   22.24    1.47
  -6  -2  -2   19.24    1.32
  -6  -2  -2   20.35    1.32
  -6   2  -2   19.27    1.32
  -6   2  -2   18.26    1.37
  -6   2  -2   18.54    1.32
  -6   2  -2   19.02    1.38
   6   2   2   20.41    1.32
   6   2   2   21.07    1.32
  -7  -2  -2   19.48    1.53
  -7  -2  -2   20.12    1.33
  -7  -2  -2   18.10    1.32
  -7   2  -2   18.95    1.40
   7   2   2   20.93    1.32
   7   2   2   21.42    1.33
  -7   2  -2   19.70    1.32
  -7   2  -2   19.66    1.32
  -8  -2  -2    3.90    0.71
  -8  -2  -2    4.22    0.31
  -8  -2  -2    4.44    0.32
  -8   2  -2    4.44    0.32
   8   2   2    4.92    0.31
  -8   2  -2    4.55    0.31
  -8   2  -2    4.47    0.69
  -9  -2  -2    1.29    0.14
  -9  -2  -2    1.58    0.13
   9   2   2    1.76    0.15
   9   2   2    1.67    0.13
  -9   2  -2    1.77    0.13
 -10  -2  -2    5.03    0.36
 -10   2  -2    5.52    0.36
  10   2   2    5.10    0.35
 -10   2  -2    4.41    0.37
  10   2   2    5.28    0.37
 -11  -2  -2    4.88    0.35
  11   2   2    4.96    0.34
 -11   2  -2    5.07    0.35
 -12  -2  -2    2.03    0.16
  12   2   2    1.99    0.16
 -12   2  -2    1.94    0.16
 -13  -2  -2    0.16    0.05
 -13   2  -2    0.11    0.04
  13   2   2    0.16    0.06
 -13  -3   2    0.10    0.06
 -13   3   2   -0.05    0.06
  13   3  -2   -0.03    0.04
 -12  -3   2    0.11    0.04
  12   3  -2    0.10    0.05
 -12   3   2    0.11    0.07
  12   3  -2    0.07    0.04
 -11  -3   2    0.63    0.08
  11   3  -2    0.67    0.08
 -10  -3   2   12.20    0.85
  10   3  -2   12.53    0.85
 -10   3   2   12.80    0.85
  10   3  -2   12.68    0.85
  -9  -3   2    9.04    0.64
   9   3  -2    9.91    0.65
   9   3  -2    9.37    0.64
  -8  -3   2   16.65    1.20
   8   3  -2   17.67    1.20
   8   3  -2   18.46    1.21
   8   3  -2   19.26    1.21
  -7  -3   2    0.21    0.05
  -7  -3   2    0.35    0.36
  -6  -3   2    2.40    0.18
  -6  -3   2    2.57    0.46
   6   3  -2    2.77    0.18
   6   3  -2    2.31    0.22
   6   3  -2    2.55    0.20
  -5  -3   2    2.20    0.33
  -5  -3   2    1.76    0.15
   5   3  -2    2.34    0.17
   5   3  -2    2.04    0.15
   5   3  -2    1.94    0.15
   5   3  -2    2.02    0.15
  -4  -3   2    2.61    0.19
  -4  -3   2    2.04    0.37
  -4  -3   2    3.02    0.32
   4   3  -2    2.87    0.19
   4   3  -2    2.78    0.19
   4   3  -2    2.75    0.19
  -3  -3   2   51.90    3.66
   3   3  -2   55.46    3.67
   3   3  -2   54.03    3.67
   3   3  -2   56.94    3.67
   3   3  -2   58.77    3.72
  -2  -3   2    0.80    0.16
  -2  -3   2    0.60    0.15
  -2   3   2    0.69    0.11
   2   3  -2    0.76    0.06
   2   3  -2    0.93    0.07
   2   3  -2    0.79    0.14
   1  -3  -2   13.15    0.87
  -1  -3   2   13.93    0.90
   1  -3  -2   12.73    0.87
  -1  -3   2   11.24    0.91
   1   3  -2   14.38    0.91
   1   3  -2   13.18    0.86
  -1   3   2   11.88    0.88
   1   3  -2   12.44    0.86
   0  -3   2   37.04    2.62
   0  -3  -2   42.55    2.62
   0  -3   2   44.73    2.62
   0  -3  -2   35.78    2.61
   0   3   2   36.02    2.61
   0   3  -2   38.47    2.62
   1  -3   2    0.02    0.05
  -1  -3  -2    0.00    0.09
  -1  -3  -2    0.08    0.08
   1  -3   2    0.06    0.05
   1   3   2    0.01    0.02
  -1   3  -2    0.02    0.05
   1   3   2    0.03    0.08
  -2  -3  -2    0.32    0.04
  -2  -3  -2    0.25    0.12
  -2  -3  -2    0.25    0.11
  -2   3  -2    0.20    0.07
   2   3   2    0.33    0.12
   2   3   2    0.27    0.04
  -3  -3  -2   62.03    3.97
  -3  -3  -2   50.86    4.03
  -3  -3  -2   64.18    3.97
   3   3   2   63.01    3.97
   3   3   2   52.60    4.03
   3   3   2   62.05    3.97
  -3   3  -2   63.99    4.00
   3   3   2   60.78    3.97
  -4  -3  -2   22.26    1.50
  -4  -3  -2   19.50    1.40
  -4  -3  -2   20.93    1.41
  -4   3  -2   22.37    1.43
   4   3   2   20.81    1.40
   4   3   2   20.87    1.40
  -5  -3  -2    7.99    0.70
  -5  -3  -2    7.51    0.52
  -5  -3  -2    7.04    0.52
   5   3   2    7.77    0.52
   5   3   2    7.57    0.52
   5   3   2    7.71    0.52
  -5   3  -2    8.25    0.56
  -6  -3  -2   81.83    5.30
  -6  -3  -2   82.37    5.53
  -6  -3  -2   70.64    5.30
  -6   3  -2   77.94    5.33
   6   3   2   78.68    5.30
  -6   3  -2   82.41    5.34
   6   3   2   86.65    5.30
  -7  -3  -2    6.55    0.48
  -7  -3  -2    6.54    0.99
  -7  -3  -2    7.14    0.49
  -7   3  -2    6.84    0.49
   7   3   2    7.35    0.48
   7   3   2    7.82    0.49
  -7   3  -2    7.09    0.60
  -8  -3  -2   14.21    1.11
  -8  -3  -2   16.08    1.10
   8   3   2   18.63    1.11
   8   3   2   17.68    1.11
  -8   3  -2   15.53    1.10
  -9  -3  -2    1.10    0.11
   9   3   2    1.49    0.12
   9   3   2    1.17    0.13
 -10  -3  -2    0.35    0.06
 -10   3  -2    0.54    0.08
  10   3   2    0.48    0.07
 -11  -3  -2    3.26    0.24
  11   3   2    3.39    0.24
 -11   3  -2    3.42    0.24
  11   3   2    3.16    0.25
 -12  -3  -2    4.42    0.30
  12   3   2    4.21    0.30
 -12   3  -2    4.23    0.30
  12   3   2    4.01    0.29
  12   4  -2    3.85    0.26
  12   4  -2    3.44    0.26
 -11  -4   2    5.41    0.40
  11   4  -2    6.10    0.40
  11   4  -2    6.00    0.41
 -10  -4   2    1.27    0.11
  10   4  -2    1.30    0.11
  10   4  -2    1.15    0.16
   9   4  -2    6.71    0.50
   9   4  -2    7.08    0.47
   8   4  -2   12.97    0.87
   8   4  -2   12.75    0.87
  -7  -4   2   27.57    1.98
  -7  -4   2   31.18    2.38
   7   4  -2   29.27    1.99
   7   4  -2   28.73    1.99
   7   4  -2   32.98    1.99
   6   4  -2    0.34    0.06
  -5  -4   2   40.08    2.70
  -5  -4   2   36.06    2.54
   5   4  -2   39.56    2.55
   5   4  -2   36.99    2.54
   5   4  -2   40.37    2.55
   5   4  -2   37.41    2.55
  -4  -4   2    4.67    0.51
  -4  -4   2    4.39    0.31
   4   4  -2    4.28    0.31
   4   4  -2    4.71    0.31
   4   4  -2    4.29    0.33
   4   4  -2    4.75    0.31
  -3  -4   2    3.01    0.45
   3   4  -2    3.77    0.36
   3   4  -2    3.33    0.25
   3   4  -2    4.18    0.26
  -2  -4   2    4.56    0.41
   2   4  -2    4.32    0.29
   2   4  -2    4.12    0.30
   2   4  -2    4.33    0.38
  -2   4   2    4.26    0.32
   2   4  -2    4.37    0.30
   1   4  -2    0.60    0.06
  -1   4   2    0.38    0.10
   1   4  -2    0.57    0.12
   1   4  -2    0.54    0.05
   0  -4  -2    2.30    0.25
   0  -4   2    2.44    0.25
   0   4   2    1.80    0.23
   0   4  -2    2.08    0.23
   0   4  -2    2.19    0.15
   0   4   2    1.98    0.15
   0   4  -2    2.35    0.16
   1  -4   2   36.80    2.40
   1  -4   2   34.96    2.40
  -1   4  -2   40.26    2.39
  -1   4  -2   35.44    2.43
   1   4   2   32.13    2.44
   1   4   2   36.15    2.39
  -1   4  -2   35.58    2.38
   1   4   2   36.57    2.39
  -2  -4  -2   85.35    5.20
  -2   4  -2   66.19    5.15
   2   4   2   80.58    5.11
   2   4   2   75.52    5.11
  -2   4  -2   80.79    5.11
   2   4   2   68.96    5.18
   2   4   2   83.45    5.11
  -3  -4  -2   10.53    0.85
   3   4   2   10.84    0.71
   3   4   2   10.93    0.71
   3   4   2    8.85    0.89
   3   4   2   11.10    0.71
  -4  -4  -2   53.13    3.62
  -4  -4  -2   50.47    3.62
   4   4   2   58.38    3.62
   4   4   2   57.30    3.62
   4   4   2   53.83    3.62
  -5  -4  -2    0.56    0.38
  -5  -4  -2    0.43    0.06
   5   4   2    0.31    0.05
   5   4   2    0.35    0.06
  -6  -4  -2   11.88    0.83
  -6  -4  -2   11.00    0.83
   6   4   2   13.50    0.83
   6   4   2   11.88    0.83
   6   4   2   13.36    0.83
  -7  -4  -2   -0.04    0.03
   7   4   2    0.03    0.04
  -8  -4  -2   17.51    1.31
   8   4   2   21.96    1.32
   8   4   2   19.55    1.32
  -9  -4  -2    0.10    0.04
  -9   4  -2    0.04    0.05
   9   4   2    0.14    0.04
 -10  -4  -2    0.55    0.10
  10   4   2    0.60    0.08
 -10   4  -2    0.66    0.10
  11   4   2    1.94    0.15
  11   4   2    1.77    0.14
 -11   4  -2    1.67    0.15
  12   4   2    0.05    0.03
  12   4   2    0.09    0.04
  12   5  -2    0.11    0.04
  12   5  -2    0.10    0.04
  11   5  -2    0.39    0.06
  11   5  -2    0.37    0.08
  10   5  -2    0.08    0.05
  10   5  -2    0.12    0.04
   9   5  -2    0.54    0.15
   9   5  -2    0.77    0.15
   9   5  -2    0.67    0.08
   8   5  -2   15.88    1.11
   8   5  -2   16.37    1.10
   8   5  -2   16.88    1.11
   7   5  -2    6.68    0.46
   7   5  -2    6.85    0.48
   7   5  -2    6.04    0.46
   6   5  -2    0.95    0.10
   6   5  -2    1.15    0.12
   5   5  -2    2.10    0.17
   5   5  -2    1.90    0.15
   5   5  -2    1.64    0.15
   4   5  -2    2.52    0.21
   4   5  -2    2.57    0.19
   4   5  -2    2.66    0.20
   4   5  -2    2.89    0.20
   3   5  -2    8.22    0.65
   3   5  -2    9.44    0.64
   3   5  -2    9.80    0.66
   3   5  -2   10.67    0.65
  -2   5   2    0.34    0.08
   2   5  -2    0.40    0.05
   2   5  -2    0.42    0.08
   2   5  -2    0.52    0.06
   2   5  -2    0.43    0.19
   1   5  -2   64.61    3.90
   1   5  -2   59.18    3.89
  -1   5   2   57.33    3.89
  -1   5   2   54.28    3.95
  -1   5   2   60.13    3.90
   1   5  -2   57.23    4.06
   0   5   2   17.36    1.31
   0   5   2   18.68    1.22
   0   5  -2   18.86    1.22
  -1   5  -2    8.22    0.49
  -1   5  -2    6.57    0.58
   1   5   2    6.94    0.48
   1   5   2    6.93    0.49
  -1   5  -2    6.99    0.48
  -2   5  -2    0.69    0.16
   2   5   2    0.81    0.11
   2   5   2    0.80    0.07
  -2   5  -2    0.89    0.10
  -2   5  -2    0.72    0.07
   3   5   2   16.67    1.11
   3   5   2   16.85    1.11
  -3   5  -2   15.90    1.16
   3   5   2   16.94    1.11
   4   5   2    0.48    0.07
   4   5   2    0.50    0.07
   5   5   2    4.27    0.30
   5   5   2    4.03    0.29
   5   5   2    4.38    0.30
   6   5   2    6.79    0.46
   6   5   2    6.31    0.45
   7   5   2    0.79    0.11
   8   5   2   17.25    1.09
   8   5   2   14.74    1.09
   8   5   2   16.20    1.08
   9   5   2    0.69    0.08
   9   5   2    0.52    0.10
  10   5   2    0.71    0.09
  10   5   2    0.67    0.08
  11   5   2    0.46    0.07
  11   5   2    0.58    0.07
  11   6  -2    2.57    0.19
  11   6  -2    2.70    0.20
  10   6  -2    0.04    0.04
  10   6  -2    0.05    0.04
   9   6  -2    2.29    0.19
   9   6  -2    2.35    0.18
   8   6  -2    2.50    0.21
   8   6  -2    2.30    0.19
   7   6  -2    8.10    0.58
   7   6  -2    8.86    0.59
   7   6  -2    8.44    0.59
   6   6  -2    0.57    0.09
   6   6  -2    0.74    0.11
   5   6  -2    3.15    0.24
   5   6  -2    3.02    0.22
   5   6  -2    3.10    0.24
   4   6  -2    0.43    0.08
   4   6  -2    0.55    0.09
   4   6  -2    0.65    0.07
   4   6  -2    0.67    0.08
   3   6  -2    3.28    0.23
   3   6  -2    3.43    0.24
   3   6  -2    2.70    0.25
  -2   6   2    3.87    0.28
   2   6  -2    3.90    0.27
  -2   6   2    3.59    0.27
   2   6  -2    4.20    0.28
   1   6  -2    5.71    0.40
  -1   6   2    5.31    0.40
  -1   6   2    5.75    0.40
   1   6  -2    6.75    0.41
  -1   6  -2    4.25    0.29
   1   6   2    3.89    0.28
  -1   6  -2    4.16    0.28
   1   6   2    4.04    0.29
  -2   6  -2    5.41    0.36
   2   6   2    5.06    0.36
   2   6   2    5.36    0.36
  -2   6  -2    4.92    0.37
   3   6   2    0.07    0.06
   3   6   2    0.16    0.04
   3   6   2    0.17    0.08
  -3   6  -2    0.15    0.04
   4   6   2    1.83    0.16
   5   6   2    0.16    0.06
   5   6   2    0.04    0.03
   5   6   2    0.05    0.06
   5   6   2    0.05    0.04
   6   6   2    0.02    0.04
   7   6   2    0.06    0.05
   7   6   2    0.00    0.04
   7   6   2    0.11    0.06
   8   6   2    0.12    0.06
   8   6   2   -0.01    0.05
   8   6   2    0.03    0.03
   9   6   2   -0.12    0.08
   9   6   2    0.01    0.03
   9   6   2    0.09    0.04
  10   6   2    0.01    0.03
  10   6   2   -0.04    0.03
  11   6   2    0.03    0.04
  11   6   2   -0.03    0.03
  10   7  -2    0.63    0.08
  10   7  -2    0.62    0.10
   9   7  -2    0.12    0.05
   9   7  -2    0.23    0.05
   9   7  -2    0.24    0.08
   8   7  -2    0.12    0.04
   8   7  -2    0.18    0.05
   8   7  -2    0.23    0.07
   7   7  -2    2.57    0.22
   7   7  -2    2.84    0.22
   6   7  -2    1.53    0.15
   6   7  -2    1.47    0.15
   5   7  -2    0.18    0.07
   5   7  -2    0.10    0.05
   5   7  -2    0.04    0.05
   4   7  -2    1.41    0.15
   4   7  -2    1.05    0.11
   4   7  -2    1.34    0.17
   3   7  -2    2.12    0.18
   3   7  -2    2.67    0.19
   2   7  -2    4.54    0.34
  -2   7   2    5.31    0.36
   1   7  -2    5.15    0.35
  -1   7   2    4.55    0.34
   0   7   2    1.34    0.13
   0   7   2    1.32    0.11
   0   7  -2    1.26    0.11
  -1   7  -2    5.36    0.41
  -1   7  -2    5.89    0.41
   1   7   2    6.19    0.41
   2   7   2    1.37    0.11
  -2   7  -2    1.12    0.17
  -2   7  -2    1.38    0.12
   2   7   2    1.50    0.13
  -3   7  -2    1.12    0.11
   4   7   2    0.19    0.05
   4   7   2    0.14    0.04
   4   7   2    0.31    0.08
   5   7   2    0.05    0.06
   5   7   2    0.04    0.03
   5   7   2    0.01    0.04
   5   7   2    0.13    0.06
   6   7   2    0.05    0.09
   6   7   2   -0.02    0.05
   6   7   2   -0.03    0.04
   7   7   2    1.51    0.14
   7   7   2    1.23    0.13
   7   7   2    1.35    0.14
   8   7   2    0.02    0.06
   8   7   2    0.06    0.05
   9   7   2    0.02    0.11
   9   7   2   -0.01    0.05
   9   7   2    0.02    0.04
   9   8  -2    0.03    0.04
   8   8  -2    1.85    0.18
   8   8  -2    1.85    0.18
   8   8  -2    1.88    0.15
   7   8  -2    0.15    0.07
   7   8  -2    0.20    0.07
   7   8  -2    0.15    0.08
   6   8  -2    0.00    0.07
   6   8  -2   -0.01    0.06
   6   8  -2    0.06    0.08
   6   8  -2    0.09    0.05
   5   8  -2    0.18    0.05
  -4   8   2    0.86    0.10
   4   8  -2    0.66    0.11
   3   8  -2    0.01    0.05
   3   8  -2    0.06    0.03
  -3   8   2    0.08    0.04
   2   8  -2    0.01    0.05
  -2   8   2    0.09    0.03
   2   8  -2    0.02    0.03
   1   8  -2    0.04    0.04
  -1   8   2    0.14    0.06
  -1   8   2    0.07    0.03
   1   8  -2    0.04    0.05
   0   8  -2    1.06    0.10
   0   8   2    0.95    0.11
   0   8   2    1.02    0.10
   0   8  -2    0.92    0.12
  -1   8  -2    0.46    0.09
  -1   8  -2    0.48    0.07
   1   8   2    0.59    0.09
   1   8   2    0.37    0.07
   2   8   2    0.07    0.05
   2   8   2    0.03    0.03
  -2   8  -2    0.09    0.04
   3   8   2    1.52    0.12
   3   8   2    1.41    0.14
   4   8   2    0.71    0.08
   4   8   2    0.76    0.10
   5   8   2    0.58    0.11
   5   8   2    0.57    0.09
   5   8   2    0.37    0.08
   6   8   2    0.56    0.14
   6   8   2    0.93    0.14
   6   8   2    0.68    0.10
   7   8   2    0.04    0.06
   7   8   2    0.02    0.08
   7   8   2   -0.14    0.08
   8   8   2    0.70    0.14
   8   8   2    0.61    0.14
   8   8   2    0.70    0.13
   7   9  -2    0.19    0.06
   6   9  -2    0.04    0.06
   5   9  -2    0.04    0.08
   5   9  -2    0.06    0.07
   4   9  -2    0.04    0.06
  -4   9   2    0.00    0.05
   4   9  -2    0.07    0.05
   3   9  -2    0.06    0.05
  -3   9   2    0.04    0.04
  -2   9   2   -0.02    0.03
   2   9  -2    0.02    0.05
   1   9  -2    0.01    0.06
  -1   9   2    0.03    0.03
   0   9   2   -0.02    0.03
   0   9  -2    0.03    0.07
   1   9   2    0.39    0.07
   1   9   2    0.44    0.06
   2   9   2   -0.02    0.04
   2   9   2    0.00    0.03
   3   9   2    0.00    0.03
  -3   9  -2    0.00    0.06
   3   9   2    0.01    0.04
  -4   9  -2    0.17    0.08
   5   9   2    0.30    0.07
   5   9   2    0.33    0.09
   6   9   2   -0.02    0.06
   4  10  -2   -0.02    0.06
   4  10  -2    0.07    0.13
   3  10  -2    0.00    0.05
  -3  10   2    0.14    0.12
   3  10  -2    0.03    0.07
   2  10  -2    0.11    0.05
   2  10  -2    0.09    0.07
   1  10  -2    0.07    0.10
   1  10  -2    0.04    0.05
   0  10  -2    0.00    0.05
   1  10   2    0.28    0.10
  -2  10  -2    0.61    0.11
   2  10   2    0.88    0.15
   3  10   2    0.09    0.07
 -14   0   3    0.06    0.04
 -13   0   3    0.06    0.04
 -12   0   3    0.06    0.04
  11   0  -3    0.00    0.08
 -11   0   3    0.00    0.04
 -10   0   3    0.04    0.04
  10   0  -3    0.04    0.07
   9   0  -3    0.04    0.07
  -9   0   3    0.02    0.03
   9   0  -3    0.01    0.02
   8   0  -3    0.03    0.02
   8   0  -3   -0.02    0.06
  -8   0   3   -0.12    0.21
  -7   0   3    0.06    0.03
  -7   0   3    0.06    0.13
  -7   0   3    0.11    0.04
  -6   0   3    0.17    0.18
  -6   0   3    0.10    0.04
  -6   0   3    0.09    0.09
  -5   0   3    0.02    0.02
  -5   0   3   -0.04    0.07
   5   0  -3    0.01    0.01
  -5   0   3    0.05    0.11
  -4   0   3    0.01    0.07
  -4   0   3    0.07    0.05
  -3   0   3   -0.03    0.05
   2   0  -3   -0.02    0.03
  -2   0   3   -0.03    0.04
   1   0  -3    0.02    0.02
  -1   0   3    0.03    0.03
   0   0   3    0.42    0.07
   0   0  -3    0.51    0.06
   1   0   3    0.01    0.03
  -1   0  -3    0.00    0.03
  -2   0  -3   -0.03    0.04
   2   0   3    0.09    0.05
  -3   0  -3    0.02    0.05
  -4   0  -3   -0.02    0.02
   4   0   3    0.00    0.11
  -4   0  -3   -0.05    0.07
  -5   0  -3    0.01    0.02
  -5   0  -3    0.02    0.02
  -5   0  -3   -0.03    0.10
  -6   0  -3    0.00    0.03
  -6   0  -3    0.01    0.02
  -6   0  -3   -0.10    0.31
   7   0   3    0.03    0.02
  -7   0  -3    0.02    0.20
  -8   0  -3   -0.03    0.33
  -8   0  -3    0.11    0.03
   8   0   3    0.05    0.02
  -8   0  -3    0.03    0.04
  -9   0  -3    0.03    0.07
  10   0   3    0.12    0.03
 -10   0  -3    0.04    0.05
  10   0   3    0.18    0.08
 -11   0  -3   -0.02    0.03
  11   0   3    0.10    0.07
 -12   0  -3    0.08    0.03
 -13   0  -3    0.06    0.04
 -14  -1   3    0.52    0.08
 -14   1   3    0.56    0.08
 -13  -1   3    0.83    0.11
 -13   1   3    0.93    0.11
 -12  -1   3    0.59    0.08
 -12   1   3    0.52    0.08
  12   1  -3    0.44    0.08
 -11  -1   3    0.07    0.04
 -11   1   3    0.09    0.04
  11   1  -3    0.14    0.08
  11   1  -3    0.05    0.03
  10   1  -3    0.95    0.10
 -10   1   3    1.14    0.12
  10   1  -3    1.10    0.12
  -9   1   3    0.64    0.08
   9   1  -3    0.80    0.10
   9   1  -3    0.62    0.07
  -8  -1   3   10.49    0.73
   8  -1  -3    9.48    0.72
  -8  -1   3   11.72    0.93
   8   1  -3   11.32    0.74
   8   1  -3   10.44    0.73
  -8   1   3   11.14    0.73
  -8   1   3   11.87    0.86
  -7  -1   3   19.84    1.31
  -7  -1   3   17.78    1.19
   7  -1  -3   16.71    1.18
  -7   1   3   17.66    1.19
   7   1  -3   18.32    1.20
  -7   1   3   16.38    1.33
  -7   1   3   18.23    1.25
  -7   1   3   16.94    1.19
   7   1  -3   18.58    1.19
  -6  -1   3    1.82    0.13
  -6  -1   3    1.53    0.37
   6  -1  -3    1.73    0.12
  -6  -1   3    2.03    0.26
  -6   1   3    1.68    0.13
  -6   1   3    1.44    0.28
  -6   1   3    1.71    0.20
  -6   1   3    1.67    0.14
   6   1  -3    1.65    0.15
  -5  -1   3    0.06    0.03
  -5  -1   3    0.04    0.09
  -5  -1   3    0.07    0.15
   5  -1  -3    0.09    0.02
  -5   1   3    0.03    0.06
   5   1  -3    0.11    0.04
  -5   1   3    0.06    0.09
  -4  -1   3    1.79    0.13
  -4  -1   3    1.85    0.18
  -4  -1   3    1.56    0.23
  -4   1   3    1.83    0.18
   4   1  -3    1.74    0.18
  -4   1   3    1.94    0.15
   4   1  -3    1.92    0.13
  -3  -1   3   18.39    1.14
  -3  -1   3   15.17    1.15
   3   1  -3   18.10    1.14
  -3   1   3   15.07    1.13
   2  -1  -3   61.62    3.80
  -2  -1   3   55.94    3.83
  -2   1   3   53.65    3.81
   2   1  -3   58.34    3.82
   1  -1  -3  109.15    7.42
  -1  -1   3  112.77    7.43
  -1   1   3  115.17    7.42
   1   1  -3  111.17    7.43
   0  -1  -3   71.59    4.65
   0  -1   3   74.08    4.66
   0   1   3   67.25    4.65
   0   1  -3   67.21    4.66
  -1  -1  -3  140.73    8.88
   1  -1   3  132.41    8.87
   1   1   3  122.62    8.88
  -1   1  -3  140.56    8.88
  -2  -1  -3   57.37    3.45
   2  -1   3   46.95    3.43
   2   1   3   50.33    3.44
  -3  -1  -3    1.79    0.13
  -3  -1  -3    1.77    0.19
  -3  -1  -3    1.89    0.13
   3  -1   3    1.85    0.17
   3   1   3    1.48    0.21
   3   1   3    1.93    0.14
  -3   1  -3    1.62    0.16
   4  -1   3   18.73    1.41
  -4  -1  -3   21.15    1.38
  -4  -1  -3   21.57    1.38
  -4  -1  -3   21.17    1.44
  -4  -1  -3   22.25    1.38
   4   1   3   21.13    1.38
  -4   1  -3   18.60    1.38
  -4   1  -3   20.59    1.38
  -4   1  -3   21.19    1.42
  -5  -1  -3    1.01    0.09
  -5  -1  -3    1.06    0.09
  -5  -1  -3    0.95    0.08
  -5  -1  -3    0.98    0.18
  -5  -1  -3    0.88    0.24
  -5   1  -3    1.06    0.17
  -5   1  -3    1.00    0.08
   5   1   3    1.06    0.09
  -5   1  -3    1.00    0.09
  -6  -1  -3    0.20    0.03
  -6  -1  -3    0.15    0.19
   6  -1   3    0.24    0.04
  -6  -1  -3    0.23    0.05
  -6   1  -3    0.29    0.14
   6   1   3    0.23    0.05
  -6   1  -3    0.25    0.05
  -6   1  -3    0.27    0.20
   6   1   3    0.30    0.04
   7  -1   3    1.32    0.10
  -7  -1  -3    1.22    0.11
  -7  -1  -3    1.01    0.29
  -7  -1  -3    1.16    0.10
  -7   1  -3    1.72    0.35
  -7   1  -3    1.22    0.11
  -7   1  -3    1.19    0.10
   7   1   3    1.22    0.10
  -8  -1  -3   10.24    0.70
  -8  -1  -3   10.02    0.70
  -8  -1  -3    8.68    1.05
   8  -1   3   10.43    0.69
   8   1   3   10.43    0.69
  -8   1  -3   10.90    0.70
  -8   1  -3   10.41    0.70
  -8   1  -3   10.27    0.94
  -9  -1  -3    1.07    0.10
  -9  -1  -3    0.81    0.11
   9   1   3    1.10    0.10
  -9   1  -3    1.10    0.10
 -10  -1  -3    7.30    0.50
 -10  -1  -3    6.98    0.50
  10   1   3    6.88    0.50
  10   1   3    7.34    0.49
 -10   1  -3    7.67    0.50
 -10   1  -3    6.91    0.50
 -11  -1  -3    1.22    0.12
  11   1   3    1.50    0.14
  11   1   3    1.36    0.11
 -11   1  -3    1.45    0.12
 -12  -1  -3    0.10    0.04
 -12   1  -3    0.08    0.04
  12   1   3    0.07    0.06
 -13  -1  -3    0.03    0.05
 -13   1  -3    0.03    0.04
 -13  -2   3    0.57    0.08
 -13   2   3    0.40    0.06
 -12  -2   3    1.13    0.11
  12   2  -3    1.12    0.11
  12   2  -3    0.99    0.11
 -12   2   3    1.06    0.11
 -11  -2   3    1.41    0.13
 -11   2   3    1.58    0.14
  11   2  -3    1.79    0.17
  11   2  -3    1.53    0.13
 -10  -2   3    1.33    0.13
  10   2  -3    1.35    0.12
 -10   2   3    1.54    0.16
  10   2  -3    1.52    0.14
  -9  -2   3    3.61    0.26
  -9   2   3    3.67    0.26
   9   2  -3    3.66    0.26
   9   2  -3    3.51    0.27
  -8  -2   3    6.53    0.81
  -8  -2   3    6.42    0.45
   8   2  -3    6.91    0.47
   8   2  -3    6.63    0.44
  -8   2   3    6.19    0.56
  -8   2   3    6.36    0.45
  -7  -2   3   11.33    0.76
  -7  -2   3   12.34    0.94
  -7   2   3   11.49    0.81
   7   2  -3   11.31    0.77
   7   2  -3   10.90    0.76
   7   2  -3   11.09    0.77
  -6  -2   3   10.58    0.78
  -6  -2   3    9.98    0.67
  -6  -2   3    7.81    0.97
   6   2  -3    9.97    0.66
  -6   2   3    9.78    0.70
   6   2  -3   10.70    0.67
   6   2  -3    9.57    0.67
  -5  -2   3    1.43    0.29
  -5  -2   3    1.56    0.12
  -5  -2   3    1.56    0.24
  -5   2   3    1.53    0.14
   5   2  -3    1.62    0.12
  -4  -2   3    3.87    0.32
  -4  -2   3    3.69    0.26
  -4  -2   3    3.14    0.39
   4   2  -3    3.76    0.26
  -4   2   3    3.75    0.26
   4   2  -3    4.38    0.36
   4   2  -3    3.62    0.26
  -3  -2   3    0.69    0.12
  -3  -2   3    0.65    0.14
  -3  -2   3    0.66    0.06
   3   2  -3    0.80    0.06
   3   2  -3    0.72    0.06
   3   2  -3    0.89    0.14
  -2  -2   3    5.29    0.44
   2   2  -3    6.02    0.43
  -2   2   3    5.81    0.40
   1  -2  -3  263.74   19.51
  -1  -2   3  294.12   19.52
   1  -2  -3  307.82   19.53
  -1  -2   3  325.81   19.58
  -1   2   3  264.32   19.52
   1   2  -3  314.47   19.58
   0  -2   3   96.16    6.16
   0  -2  -3   91.45    6.16
   0  -2   3   93.37    6.17
   0   2  -3   96.59    6.17
   0   2   3   86.94    6.16
  -1  -2  -3    5.36    0.42
   1  -2   3    6.07    0.42
  -1  -2  -3    6.03    0.43
  -1   2  -3    6.39    0.43
   1   2   3    5.44    0.43
  -2  -2  -3  130.88    8.03
  -2  -2  -3  132.44    8.07
  -2  -2  -3  113.45    8.06
   2  -2   3  117.86    8.04
  -2  -2  -3  129.87    8.03
   2   2   3  110.26    8.02
  -2   2  -3  125.57    8.05
   2   2   3  117.32    8.03
   2   2   3  115.25    8.06
  -3  -2  -3    2.52    0.17
  -3  -2  -3    2.52    0.17
  -3  -2  -3    2.02    0.26
  -3  -2  -3    2.43    0.17
  -3  -2  -3    2.65    0.25
   3  -2   3    2.50    0.18
  -3   2  -3    2.56    0.21
   3   2   3    2.47    0.18
   3   2   3    2.43    0.17
  -4  -2  -3   26.25    1.71
  -4  -2  -3   26.78    1.79
  -4  -2  -3   26.48    1.71
  -4  -2  -3   22.50    1.78
  -4  -2  -3   28.21    1.71
   4   2   3   22.65    1.82
  -4   2  -3   24.43    1.71
   4   2   3   26.36    1.71
  -4   2  -3   26.54    1.74
   4   2   3   26.30    1.70
  -5  -2  -3   10.82    0.99
  -5  -2  -3   12.14    0.90
  -5  -2  -3   12.04    0.79
  -5  -2  -3   12.43    0.79
  -5  -2  -3   11.07    0.79
   5   2   3   12.00    0.79
   5   2   3   12.00    0.79
  -5   2  -3   11.50    0.84
  -5   2  -3   11.51    0.79
   6  -2   3    1.33    0.09
  -6  -2  -3    1.19    0.10
  -6  -2  -3    1.22    0.11
  -6   2  -3    1.34    0.13
  -6   2  -3    1.18    0.18
   6   2   3    1.22    0.10
  -6   2  -3    1.23    0.11
   6   2   3    1.36    0.11
  -7  -2  -3    0.11    0.33
  -7  -2  -3    0.10    0.03
  -7   2  -3    0.14    0.05
   7   2   3    0.17    0.05
  -7   2  -3    0.07    0.19
  -7   2  -3    0.08    0.03
   7   2   3    0.14    0.03
  -8  -2  -3   31.02    1.92
  -8  -2  -3   30.02    1.90
  -8   2  -3   28.92    1.89
  -8   2  -3   27.35    1.90
   8   2   3   25.01    1.91
  -9   2  -3    0.80    0.11
 -10  -2  -3    3.35    0.24
 -10  -2  -3    2.85    0.25
  10   2   3    3.70    0.27
  10   2   3    3.33    0.24
 -10   2  -3    2.87    0.26
 -10   2  -3    3.49    0.24
 -11  -2  -3    0.85    0.10
  11   2   3    0.92    0.11
 -11   2  -3    1.00    0.09
  11   2   3    0.87    0.09
 -12  -2  -3    0.09    0.06
  12   2   3    0.14    0.05
 -12   2  -3    0.12    0.05
  13   2   3    0.30    0.08
 -13   2  -3    0.20    0.05
 -13  -3   3    0.83    0.11
  13   3  -3    0.64    0.09
 -13   3   3    0.45    0.11
 -12  -3   3    0.54    0.08
  12   3  -3    0.33    0.08
  12   3  -3    0.45    0.07
 -11  -3   3    3.51    0.26
  11   3  -3    3.70    0.27
  11   3  -3    3.41    0.25
 -11   3   3    3.64    0.26
 -10  -3   3    0.09    0.04
 -10   3   3    0.04    0.05
   9   3  -3    1.26    0.11
  -8  -3   3    4.97    1.02
   8   3  -3    5.31    0.40
   8   3  -3    6.04    0.39
  -7  -3   3    5.07    0.73
  -7  -3   3    5.34    0.37
   7   3  -3    4.92    0.38
   7   3  -3    5.98    0.38
   7   3  -3    5.24    0.37
  -6  -3   3    2.50    0.41
  -6  -3   3    2.23    0.17
   6   3  -3    2.41    0.17
   6   3  -3    2.42    0.17
   6   3  -3    2.10    0.18
  -5  -3   3    1.31    0.27
  -5  -3   3    1.17    0.09
   5   3  -3    0.94    0.12
  -4  -3   3    2.45    0.28
  -4  -3   3    2.19    0.16
  -4  -3   3    1.53    0.35
   4   3  -3    2.36    0.16
   4   3  -3    2.76    0.28
   4   3  -3    2.12    0.16
  -3  -3   3    1.30    0.10
  -3  -3   3    1.59    0.25
  -3  -3   3    1.64    0.21
   3   3  -3    1.60    0.19
   3   3  -3    1.35    0.10
   3   3  -3    1.38    0.10
   3   3  -3    1.29    0.10
  -3   3   3    1.19    0.11
  -2  -3   3   21.50    1.43
   2   3  -3   22.33    1.43
   2   3  -3   21.53    1.38
   2   3  -3   20.36    1.38
  -2   3   3   18.19    1.39
  -1  -3   3   74.15    5.54
   1  -3  -3   78.42    5.50
  -1  -3   3   90.66    5.53
   1  -3  -3   84.16    5.50
   1   3  -3   80.79    5.49
   1   3  -3   88.63    5.49
  -1   3   3   75.68    5.51
   1   3  -3   92.01    5.54
   0  -3   3   26.45    1.61
   0  -3   3   24.03    1.63
   0  -3  -3   21.97    1.61
   0  -3  -3   26.22    1.62
   0   3  -3   22.81    1.62
   0   3   3   21.69    1.61
  -1  -3  -3   12.73    0.94
   1  -3   3   13.62    0.93
  -1  -3  -3   15.46    0.96
   1  -3   3   15.28    0.92
   1   3   3   12.35    0.94
   1   3   3   12.47    0.90
   1   3   3   12.43    0.90
  -1   3  -3   13.69    0.94
  -2  -3  -3   23.40    1.83
  -2  -3  -3   29.72    1.78
   2   3   3   24.49    1.83
   2   3   3   28.00    1.78
   2   3   3   27.11    1.78
  -2   3  -3   27.86    1.82
  -3  -3  -3   16.18    1.10
  -3  -3  -3   16.58    1.10
  -3  -3  -3   17.46    1.18
   3   3   3   16.10    1.10
   3   3   3   13.94    1.19
  -3   3  -3   18.34    1.14
   3   3   3   16.54    1.10
  -4  -3  -3    0.94    0.08
  -4  -3  -3    1.03    0.08
  -4  -3  -3    0.93    0.21
  -4   3  -3    0.77    0.16
  -4   3  -3    1.08    0.11
   4   3   3    0.89    0.08
   4   3   3    0.93    0.08
  -5  -3  -3   85.24    5.53
  -5  -3  -3   77.11    5.53
  -5  -3  -3   84.40    5.65
   5   3   3   84.55    5.53
   5   3   3   86.55    5.53
  -6  -3  -3    0.23    0.05
  -6  -3  -3   -0.12    0.34
  -6  -3  -3    0.26    0.06
  -6   3  -3    0.24    0.15
   6   3   3    0.32    0.05
  -7  -3  -3    0.82    0.55
  -7  -3  -3    0.37    0.06
  -7  -3  -3    0.45    0.07
  -7   3  -3    0.49    0.08
  -7   3  -3    0.33    0.23
   7   3   3    0.59    0.08
   7   3   3    0.53    0.07
  -8  -3  -3    5.97    0.45
   8   3   3    7.14    0.44
  -8   3  -3    5.31    0.45
   8   3   3    6.94    0.45
  -9  -3  -3   12.60    0.90
  -9  -3  -3   13.06    0.91
  -9   3  -3   13.76    0.90
   9   3   3   14.09    0.90
   9   3   3   13.25    0.91
 -10  -3  -3    2.99    0.23
  10   3   3    3.02    0.22
 -10   3  -3    3.22    0.23
  10   3   3    3.11    0.29
 -11  -3  -3    2.60    0.20
  11   3   3    2.46    0.20
 -11   3  -3    2.65    0.19
  11   3   3    2.56    0.19
 -12   3  -3    0.26    0.05
  12   3   3    0.29    0.05
  13   4  -3    0.36    0.06
  12   4  -3    1.07    0.11
  12   4  -3    1.27    0.11
  11   4  -3    1.30    0.12
  11   4  -3    1.54    0.13
 -10  -4   3    3.16    0.24
  10   4  -3    3.52    0.24
  10   4  -3    3.13    0.26
  -9  -4   3    2.84    0.23
   9   4  -3    3.45    0.30
   9   4  -3    3.35    0.23
   8   4  -3    2.12    0.18
   8   4  -3    1.93    0.16
  -7  -4   3   10.27    1.36
   7   4  -3   13.16    0.85
   7   4  -3   11.70    0.86
   7   4  -3   13.96    0.86
  -6  -4   3    0.14    0.03
   6   4  -3    0.13    0.05
   6   4  -3    0.14    0.03
   6   4  -3    0.18    0.04
   6   4  -3    0.03    0.06
   5   4  -3    4.24    0.30
  -4  -4   3    0.69    0.08
  -4  -4   3    0.58    0.22
   4   4  -3    1.05    0.20
   4   4  -3    0.62    0.06
  -3  -4   3    2.19    0.34
   3   4  -3    2.39    0.17
   3   4  -3    2.57    0.31
   3   4  -3    2.41    0.17
   3   4  -3    2.42    0.17
  -2  -4   3    1.18    0.25
   2   4  -3    1.21    0.09
   2   4  -3    1.16    0.22
  -2   4   3    0.89    0.17
   2   4  -3    1.06    0.10
   2   4  -3    1.21    0.09
   1  -4  -3   35.91    2.31
   1  -4  -3   32.74    2.31
  -1   4   3   32.10    2.34
   1   4  -3   35.41    2.37
   1   4  -3   38.98    2.30
   1   4  -3   37.88    2.30
  -1   4   3   33.13    2.30
  -1   4   3   31.61    2.30
   0  -4  -3   -0.05    0.12
   0   4   3    0.16    0.03
   0   4  -3    0.10    0.09
   0   4   3    0.38    0.12
   1  -4   3   21.20    1.39
   1   4   3   18.92    1.43
   1   4   3   20.99    1.36
  -1   4  -3   21.10    1.36
  -1   4  -3   18.64    1.41
   1   4   3   20.73    1.36
  -1   4  -3   21.33    1.36
  -2   4  -3    3.12    0.34
   2   4   3    3.91    0.27
   2   4   3    3.67    0.45
  -2   4  -3    3.75    0.28
   2   4   3    4.27    0.28
  -2   4  -3    4.28    0.27
  -3  -4  -3   45.70    2.96
  -3  -4  -3   46.63    2.95
   3   4   3   45.93    2.95
   3   4   3   46.46    2.96
   3   4   3   37.48    3.07
  -4  -4  -3    2.16    0.17
  -4  -4  -3    2.27    0.17
   4   4   3    2.41    0.17
   4   4   3    2.37    0.17
   4   4   3    2.38    0.17
  -5  -4  -3    1.08    0.10
  -5  -4  -3    0.90    0.09
   5   4   3    1.14    0.10
   5   4   3    1.12    0.10
  -6  -4  -3    8.09    0.61
  -6  -4  -3    8.69    1.21
  -6  -4  -3    8.33    0.61
   6   4   3    9.73    0.61
   6   4   3    9.61    0.62
   6   4   3    9.42    0.61
  -7  -4  -3    4.51    0.34
  -7  -4  -3    4.39    0.33
  -7   4  -3    5.09    0.35
   7   4   3    5.01    0.34
   8   4   3   13.28    0.91
  -8   4  -3   13.64    0.92
  -9  -4  -3    7.55    0.58
   9   4   3    8.32    0.60
   9   4   3    9.27    0.61
  -9   4  -3    8.83    0.58
   9   4   3    8.76    0.58
 -10  -4  -3    1.92    0.17
  10   4   3    2.12    0.16
 -10   4  -3    2.14    0.17
  10   4   3    1.86    0.20
 -11   4  -3    4.71    0.33
  11   4   3    4.92    0.34
  11   4   3    4.67    0.33
  12   4   3    0.02    0.04
  12   4   3    0.00    0.03
  12   5  -3    0.88    0.08
  11   5  -3    2.55    0.20
  11   5  -3    2.95    0.21
  10   5  -3    1.10    0.13
  10   5  -3    1.11    0.11
   9   5  -3    8.25    0.59
   9   5  -3    8.50    0.57
   8   5  -3    2.91    0.22
   8   5  -3    2.38    0.20
   7   5  -3    2.15    0.19
   7   5  -3    2.63    0.20
   6   5  -3    0.61    0.10
   6   5  -3    0.83    0.10
   6   5  -3    0.92    0.09
   5   5  -3    2.74    0.19
   5   5  -3    2.93    0.20
   5   5  -3    2.72    0.21
   5   5  -3    2.21    0.19
   4   5  -3    2.24    0.18
   4   5  -3    2.35    0.17
   4   5  -3    2.27    0.16
   4   5  -3    1.84    0.16
   3   5  -3    5.83    0.37
   3   5  -3    5.10    0.39
   3   5  -3    5.65    0.37
   3   5  -3    5.51    0.56
   3   5  -3    4.98    0.37
  -2   5   3    1.22    0.12
   2   5  -3    1.59    0.12
   2   5  -3    1.40    0.11
   2   5  -3    2.07    0.33
   2   5  -3    1.41    0.13
  -2   5   3    1.49    0.12
  -1   5   3    1.06    0.10
   1   5  -3    1.16    0.23
   1   5  -3    1.34    0.10
  -1   5   3    1.19    0.10
  -1   5   3    1.27    0.21
   0   5   3   13.36    0.89
   0   5  -3   12.26    0.98
   0   5  -3   14.02    0.89
   0   5  -3   13.48    0.89
   0   5   3   13.23    0.89
   1   5   3    1.80    0.14
  -1   5  -3    1.44    0.28
   1   5   3    1.83    0.14
  -1   5  -3    2.02    0.15
  -2   5  -3   12.17    0.80
   2   5   3   12.33    0.80
   2   5   3   11.65    0.79
  -2   5  -3   10.86    0.80
   2   5   3   12.28    0.80
   3   5   3   22.90    1.55
   3   5   3   22.28    1.55
   3   5   3   22.55    1.55
  -3   5  -3   25.45    1.55
   4   5   3    8.24    0.58
   4   5   3    8.36    0.58
   4   5   3    9.00    0.58
   5   5   3   25.88    1.68
   5   5   3   23.71    1.67
   5   5   3   25.74    1.67
   6   5   3    1.82    0.15
   6   5   3    1.84    0.15
   7   5   3    0.15    0.07
   7   5   3    0.11    0.04
   7   5   3    0.19    0.06
   8   5   3    6.06    0.44
   8   5   3    6.64    0.45
   8   5   3    6.18    0.45
   9   5   3    0.14    0.08
   9   5   3    0.18    0.04
  10   5   3    2.00    0.16
  10   5   3    1.84    0.15
  11   5   3    1.28    0.11
  11   5   3    1.23    0.11
  11   6  -3    0.16    0.04
  11   6  -3    0.17    0.04
  10   6  -3    0.94    0.10
  10   6  -3    0.69    0.09
   9   6  -3    2.96    0.23
   9   6  -3    3.02    0.22
   9   6  -3    2.85    0.26
   8   6  -3    0.17    0.06
   8   6  -3    0.20    0.05
   7   6  -3    3.58    0.25
   7   6  -3    3.13    0.24
   7   6  -3    2.96    0.25
   6   6  -3    9.43    0.63
   6   6  -3    9.15    0.64
   5   6  -3    1.36    0.14
   5   6  -3    1.05    0.12
   4   6  -3    0.82    0.13
   4   6  -3    1.03    0.09
   4   6  -3    1.01    0.11
   4   6  -3    1.05    0.10
   3   6  -3    0.56    0.07
   3   6  -3    0.70    0.08
   3   6  -3    0.67    0.10
   3   6  -3    0.62    0.10
   2   6  -3    8.19    0.54
  -2   6   3    7.67    0.54
   2   6  -3    7.91    0.54
  -2   6   3    7.97    0.54
   1   6  -3   19.30    1.24
  -1   6   3   17.95    1.23
   1   6  -3   17.19    1.41
  -1   6   3   18.83    1.24
   1   6  -3   18.83    1.23
   0   6  -3    6.52    0.44
   0   6   3    6.60    0.44
   0   6  -3    5.74    0.66
   0   6  -3    6.66    0.44
   0   6   3    6.24    0.44
   1   6   3   12.30    0.84
  -1   6  -3   13.03    0.83
  -1   6  -3   12.23    0.84
  -1   6  -3   11.23    0.99
   1   6   3   13.11    0.84
  -2   6  -3    0.19    0.06
   2   6   3    0.33    0.06
  -2   6  -3    0.35    0.05
  -2   6  -3    0.59    0.24
   2   6   3    0.23    0.05
   3   6   3    0.10    0.05
   3   6   3   -0.01    0.03
   3   6   3    0.14    0.09
  -3   6  -3    0.05    0.03
   4   6   3   10.93    0.77
   4   6   3   11.20    0.76
   4   6   3   10.97    0.76
   4   6   3   11.99    0.77
   5   6   3    0.93    0.10
   5   6   3    0.82    0.13
   5   6   3    0.73    0.08
   5   6   3    0.84    0.12
   6   6   3   14.98    0.98
   6   6   3   13.06    0.97
   6   6   3   13.85    0.97
   6   6   3   15.72    0.98
   7   6   3    0.72    0.10
   7   6   3    0.55    0.10
   8   6   3    0.95    0.12
   8   6   3    1.02    0.11
   9   6   3    1.03    0.11
   9   6   3    0.93    0.10
   9   6   3    0.97    0.17
  10   6   3    0.01    0.03
  10   6   3   -0.04    0.03
  10   7  -3   -0.07    0.04
  10   7  -3   -0.03    0.03
   9   7  -3    4.36    0.34
   8   7  -3    0.21    0.07
   8   7  -3    0.18    0.05
   8   7  -3    0.14    0.05
   7   7  -3    0.29    0.08
   7   7  -3    0.25    0.05
   7   7  -3    0.20    0.06
   6   7  -3    1.75    0.16
   6   7  -3    1.67    0.16
   5   7  -3    1.79    0.17
   5   7  -3    1.83    0.17
   5   7  -3    1.65    0.16
   4   7  -3   10.97    0.76
   4   7  -3   11.59    0.76
   4   7  -3   10.63    0.75
   3   7  -3    7.35    0.52
   3   7  -3    8.02    0.53
   2   7  -3    1.44    0.13
   2   7  -3    1.88    0.17
  -2   7   3    1.40    0.15
  -2   7   3    1.63    0.15
  -1   7   3    0.07    0.04
  -1   7   3    0.05    0.05
   0   7   3    0.61    0.08
   0   7  -3    0.69    0.08
   1   7   3   16.25    1.16
  -1   7  -3   17.48    1.14
   2   7   3    0.95    0.10
   2   7   3    0.77    0.08
   4   7   3    2.04    0.20
   4   7   3    2.15    0.21
   4   7   3    2.26    0.18
   4   7   3    2.32    0.17
  -5   7  -3    0.13    0.08
   5   7   3    0.12    0.06
   5   7   3    0.23    0.05
   5   7   3    0.18    0.04
   6   7   3    0.25    0.05
   6   7   3    0.28    0.06
   6   7   3    0.27    0.07
   7   7   3    1.92    0.17
   7   7   3    1.83    0.17
   7   7   3    2.23    0.17
   8   7   3    1.04    0.11
   8   7   3    1.07    0.12
   9   7   3    0.32    0.05
   9   7   3    0.19    0.04
   9   7   3    0.25    0.12
   9   8  -3    0.67    0.11
   9   8  -3    0.76    0.09
   8   8  -3    0.07    0.05
   8   8  -3    0.04    0.06
   8   8  -3    0.01    0.06
   7   8  -3    1.64    0.16
   7   8  -3    1.46    0.14
   7   8  -3    1.63    0.18
   6   8  -3    3.30    0.26
   6   8  -3    3.27    0.26
   6   8  -3    3.56    0.28
   5   8  -3    0.46    0.10
   5   8  -3    0.42    0.08
   5   8  -3    0.57    0.10
  -4   8   3    0.13    0.05
   4   8  -3   -0.02    0.05
  -3   8   3    0.20    0.04
   3   8  -3    0.16    0.06
  -2   8   3    1.79    0.14
   2   8  -3    1.62    0.14
   2   8  -3    1.84    0.16
  -1   8   3    4.50    0.31
  -1   8   3    4.41    0.32
   1   8  -3    4.51    0.31
   1   8  -3    4.15    0.32
   0   8  -3    3.26    0.27
   0   8   3    3.53    0.26
   0   8  -3    3.82    0.26
   0   8   3    3.58    0.25
  -1   8  -3    6.95    0.45
   1   8   3    7.02    0.46
   1   8   3    6.76    0.46
  -1   8  -3    5.70    0.47
   2   8   3    0.18    0.04
   2   8   3    0.27    0.05
   3   8   3   -0.02    0.03
   3   8   3   -0.04    0.04
   4   8   3    1.58    0.13
   4   8   3    1.56    0.14
  -4   8  -3    1.46    0.16
   5   8   3    0.00    0.04
   5   8   3    0.03    0.10
   5   8   3    0.02    0.04
  -5   8  -3   -0.08    0.08
   6   8   3    3.15    0.29
   6   8   3    3.96    0.27
   6   8   3    3.56    0.28
   7   8   3    0.32    0.08
   7   8   3    0.30    0.07
   7   8   3    0.32    0.08
   8   8   3    0.14    0.07
   8   8   3    0.29    0.07
   8   8   3    0.25    0.11
   7   9  -3    0.15    0.06
   6   9  -3    0.50    0.10
   5   9  -3    0.35    0.08
   5   9  -3    0.20    0.09
   4   9  -3    1.85    0.19
  -4   9   3    2.24    0.18
   4   9  -3    2.38    0.19
   3   9  -3    1.91    0.18
   3   9  -3    2.00    0.17
  -3   9   3    1.96    0.15
  -2   9   3    0.32    0.06
   2   9  -3    0.28    0.06
  -1   9   3    0.32    0.06
   0   9   3    0.18    0.06
   0   9  -3    0.29    0.08
   0   9   3    0.35    0.06
   1   9   3    0.64    0.07
   1   9   3    0.55    0.10
   2   9   3   -0.02    0.03
   2   9   3    0.03    0.04
  -2   9  -3    0.02    0.05
   3   9   3    0.43    0.09
  -3   9  -3    0.26    0.07
   3   9   3    0.41    0.07
  -4   9  -3   -0.03    0.07
   4   9   3   -0.05    0.05
   5   9   3    0.54    0.10
   5   9   3    0.40    0.07
   6   9   3    0.12    0.06
   4  10  -3    0.03    0.06
   3  10  -3    0.03    0.05
   3  10  -3    0.08    0.06
   2  10  -3    0.14    0.08
   2  10  -3    0.13    0.05
  -1  10   3    0.11    0.04
   1  10  -3    0.06    0.10
   1  10  -3    0.09    0.05
   0  10  -3    0.03    0.05
   0  10   3    0.16    0.03
   1  10   3    0.75    0.15
  -1  10  -3    0.45    0.10
   1  10   3    0.58    0.07
  -2  10  -3    0.14    0.06
   2  10   3    0.31    0.08
   3  10   3    0.25    0.08
 -14   0   4    0.32    0.07
 -13   0   4    0.99    0.10
 -12   0   4    3.16    0.23
 -11   0   4    0.00    0.04
  11   0  -4   -0.02    0.08
 -10   0   4   15.49    1.11
  10   0  -4   17.49    1.11
   9   0  -4   13.67    0.97
  -9   0   4   14.23    0.98
   9   0  -4   15.82    1.00
  -8   0   4   16.92    1.14
  -8   0   4   17.28    1.27
   8   0  -4   17.15    1.14
   8   0  -4   16.70    1.13
   7   0  -4   10.66    0.71
  -7   0   4   10.19    0.71
  -7   0   4   10.92    0.80
   6   0  -4   10.50    0.69
  -6   0   4    9.62    0.82
  -6   0   4   10.06    0.69
  -6   0   4   11.11    0.76
  -5   0   4   23.98    1.63
  -5   0   4   26.20    1.67
   5   0  -4   24.18    1.62
  -5   0   4   23.66    1.69
   4   0  -4   62.14    4.23
   4   0  -4   64.34    4.25
  -4   0   4   67.65    4.26
  -4   0   4   61.57    4.27
   3   0  -4   37.11    2.51
  -2   0   4  610.54   41.69
   2   0  -4  647.64   41.69
   1   0  -4   15.07    1.06
  -1   0   4   16.05    1.06
   0   0   4  243.35   16.28
   0   0  -4  248.52   16.31
   1   0   4  136.99    9.60
  -1   0  -4  152.95    9.60
   2   0   4   24.83    1.86
  -2   0  -4   30.34    1.86
  -3   0  -4  115.02    7.25
   3   0   4   94.96    7.28
  -3   0  -4  118.02    7.29
  -3   0  -4  110.66    7.25
  -4   0  -4   26.74    1.85
  -4   0  -4   26.96    1.80
  -4   0  -4   27.75    1.80
  -5   0  -4   21.39    1.45
  -5   0  -4   20.89    1.51
  -5   0  -4   20.90    1.44
  -5   0  -4   23.65    1.45
  -6   0  -4   42.66    2.97
  -6   0  -4   45.67    2.88
  -6   0  -4   41.91    2.88
  -7   0  -4    0.04    0.24
  -7   0  -4    0.11    0.04
  -7   0  -4    0.12    0.03
  -8   0  -4   22.53    1.53
  -8   0  -4   22.57    1.54
   8   0   4   23.83    1.53
  -9   0  -4   42.36    2.90
  -9   0  -4   41.59    2.89
   9   0   4   46.27    2.88
 -10   0  -4   17.66    1.12
 -10   0  -4   15.93    1.13
  10   0   4   16.56    1.11
  10   0   4   16.70    1.13
  11   0   4    1.90    0.18
 -11   0  -4    1.93    0.15
 -11   0  -4    1.78    0.17
 -12   0  -4    8.19    0.56
 -13   0  -4    2.32    0.18
 -14  -1   4    3.21    0.23
 -14   1   4    3.07    0.23
 -13  -1   4    0.36    0.07
 -12  -1   4   13.03    0.86
  12   1  -4   13.08    0.86
 -12   1   4   11.82    0.85
 -11  -1   4    3.87    0.29
  11   1  -4    3.86    0.28
  11   1  -4    4.36    0.31
 -11   1   4    3.79    0.29
  10   1  -4    4.38    0.32
  10   1  -4    4.50    0.34
 -10   1   4    5.06    0.35
  -9  -1   4    0.16    0.04
   9   1  -4    0.22    0.04
  -9   1   4    0.32    0.06
   9   1  -4    0.17    0.05
  -8  -1   4    0.56    0.27
   8  -1  -4    0.52    0.06
  -8  -1   4    0.57    0.07
  -8   1   4    0.84    0.20
   8   1  -4    0.73    0.06
  -8   1   4    0.60    0.07
  -7  -1   4    0.27    0.17
  -7  -1   4    0.27    0.05
   7   1  -4    0.33    0.04
  -7   1   4    0.15    0.33
  -7   1   4    0.06    0.12
   6  -1  -4  209.30   15.45
  -6  -1   4  249.47   15.51
   6   1  -4  245.46   15.48
  -6   1   4  241.83   15.48
  -6   1   4  220.01   15.51
  -6   1   4  236.11   15.46
  -5  -1   4  178.17   11.40
   5  -1  -4  163.42   11.37
  -5  -1   4  181.64   11.42
  -5  -1   4  159.72   11.44
   5   1  -4  155.62   11.37
   5   1  -4  178.71   11.41
  -5   1   4  166.02   11.42
   5   1  -4  175.73   11.39
  -5   1   4  189.61   11.40
  -4  -1   4  144.93    9.23
  -4  -1   4  151.72    9.25
  -4  -1   4  127.22    9.26
   4   1  -4  135.17    9.21
   4   1  -4  148.50    9.25
  -4   1   4  128.48    9.24
   3  -1  -4   51.18    3.13
  -3  -1   4   46.18    3.17
  -3   1   4   41.29    3.14
   3   1  -4   49.75    3.15
  -2  -1   4    0.17    0.06
   2  -1  -4    0.05    0.03
   2   1  -4    0.06    0.04
  -2   1   4    0.04    0.04
  -1  -1   4  369.33   23.03
  -1   1   4  351.92   23.02
   1   1  -4  319.73   23.07
   0  -1  -4  353.47   22.41
   0  -1   4  331.19   22.36
   0   1  -4  352.02   22.43
   0   1   4  315.04   22.34
   1  -1   4   97.36    6.63
  -1  -1  -4  109.85    6.64
  -1   1  -4   95.73    6.63
   1   1   4   96.31    6.64
   2  -1   4   61.07    4.42
  -2  -1  -4   74.57    4.51
   2   1   4   59.10    4.43
  -2   1  -4   71.55    4.43
  -3  -1  -4  164.58   10.27
   3  -1   4  135.95   10.25
  -3  -1  -4  178.00   10.22
  -3  -1  -4  168.17   10.23
  -3  -1  -4  159.46   10.24
  -3   1  -4  150.42   10.26
   3   1   4  132.05   10.26
   3   1   4  148.92   10.23
  -4  -1  -4    3.80    0.26
  -4  -1  -4    4.04    0.26
  -4  -1  -4    3.83    0.34
  -4  -1  -4    3.82    0.26
  -4   1  -4    3.47    0.26
  -4   1  -4    3.68    0.31
  -4   1  -4    3.58    0.26
   4   1   4    3.78    0.26
  -5  -1  -4    6.45    0.40
  -5  -1  -4    5.84    0.51
  -5  -1  -4    5.48    0.41
  -5  -1  -4    4.95    0.60
  -5  -1  -4    5.98    0.40
  -5   1  -4    6.18    0.40
  -5   1  -4    6.03    0.48
   5   1   4    6.05    0.40
  -5   1  -4    5.69    0.40
  -6  -1  -4    0.34    0.04
  -6  -1  -4    0.66    0.22
   6  -1   4    0.25    0.03
  -6   1  -4    0.32    0.05
  -6   1  -4    0.30    0.06
  -6   1  -4    0.35    0.15
   7  -1   4   11.41    0.71
  -7  -1  -4   10.78    0.72
  -7  -1  -4   10.05    0.71
  -7  -1  -4   10.09    0.95
  -7   1  -4   10.49    0.71
  -7   1  -4   10.50    0.72
   7   1   4   10.74    0.71
  -7   1  -4   10.50    0.87
   8  -1   4   14.78    0.95
  -8  -1  -4   14.14    0.96
  -8  -1  -4   14.33    0.96
  -8   1  -4   13.88    0.95
   8   1   4   14.36    0.95
  -8   1  -4   13.83    0.96
  -9   1  -4    0.24    0.05
 -10  -1  -4    8.94    0.64
 -10  -1  -4    9.80    0.64
  10   1   4    9.62    0.63
 -10   1  -4    8.27    0.64
 -10   1  -4   10.01    0.64
 -11  -1  -4    0.06    0.04
 -11   1  -4   -0.01    0.06
 -11   1  -4    0.10    0.04
  11   1   4    0.08    0.04
  11   1   4    0.09    0.05
 -12  -1  -4    0.63    0.09
 -12   1  -4    0.76    0.10
  12   1   4    0.63    0.10
 -13  -1  -4    0.83    0.11
 -13   1  -4    1.07    0.10
 -13  -2   4    0.49    0.07
  13   2  -4    0.40    0.06
 -13   2   4    0.44    0.08
 -12  -2   4    1.19    0.10
 -12   2   4    0.96    0.11
  12   2  -4    1.18    0.12
  12   2  -4    1.00    0.11
 -11  -2   4    0.63    0.08
  11   2  -4    0.72    0.12
 -11   2   4    0.56    0.08
  11   2  -4    0.54    0.08
 -10  -2   4    1.84    0.15
  10   2  -4    1.66    0.14
  10   2  -4    1.77    0.16
  -9  -2   4    7.15    0.51
   9   2  -4    7.65    0.51
  -9   2   4    7.19    0.51
   9   2  -4    7.59    0.51
  -8  -2   4    3.67    0.27
  -8  -2   4    2.78    0.50
   8   2  -4    4.19    0.28
   8   2  -4    3.88    0.27
  -8   2   4    3.75    0.27
  -8   2   4    3.94    0.42
  -7  -2   4    1.76    0.32
  -7  -2   4    1.73    0.14
   7   2  -4    2.04    0.14
  -7   2   4    1.67    0.23
  -6  -2   4    1.17    0.10
  -6  -2   4    1.29    0.27
  -6  -2   4    1.46    0.46
   6   2  -4    1.27    0.11
   6   2  -4    1.19    0.09
  -6   2   4    1.08    0.15
   6   2  -4    1.30    0.12
  -5  -2   4   22.63    1.50
  -5  -2   4   18.12    1.56
  -5  -2   4   21.61    1.43
   5   2  -4   21.45    1.43
   5   2  -4   24.18    1.51
   5   2  -4   20.49    1.43
  -5   2   4   21.87    1.44
  -4  -2   4    3.87    0.31
  -4  -2   4    3.62    0.24
  -4  -2   4    2.81    0.38
   4   2  -4    3.44    0.25
   4   2  -4    3.16    0.24
  -4   2   4    3.01    0.27
   4   2  -4    3.78    0.25
   4   2  -4    3.95    0.31
  -3  -2   4    2.75    0.32
  -3  -2   4    2.95    0.22
   3   2  -4    3.46    0.28
   3   2  -4    3.59    0.22
  -3   2   4    3.21    0.24
   3   2  -4    3.08    0.22
  -2  -2   4    4.17    0.38
  -2  -2   4    4.64    0.35
   2  -2  -4    5.18    0.31
   2   2  -4    4.86    0.36
   2   2  -4    4.09    0.31
   2   2  -4    4.75    0.32
  -2   2   4    4.55    0.33
  -1  -2   4   78.51    5.43
   1  -2  -4   81.26    5.41
  -1   2   4   76.39    5.41
   1   2  -4   90.22    5.49
   0  -2  -4  400.63   25.03
   0  -2   4  377.29   24.97
   0   2   4  351.04   24.99
   0   2  -4  381.34   25.09
  -1  -2  -4   39.18    2.50
  -1  -2  -4   40.55    2.54
   1  -2   4   37.51    2.53
   1   2   4   34.78    2.54
   1   2   4   35.52    2.50
  -1   2  -4   38.91    2.53
  -2  -2  -4   40.41    2.53
  -2  -2  -4   40.31    2.54
   2  -2   4   33.73    2.56
  -2  -2  -4   41.53    2.59
  -2  -2  -4   42.68    2.54
   2   2   4   33.86    2.54
   2   2   4   33.46    2.58
  -2   2  -4   39.52    2.57
   2   2   4   38.93    2.53
  -3  -2  -4   41.80    2.74
  -3  -2  -4   43.22    2.74
  -3  -2  -4   37.54    2.79
  -3  -2  -4   44.81    2.74
   3  -2   4   39.29    2.76
  -3  -2  -4   45.30    2.81
  -3   2  -4   42.69    2.78
   3   2   4   35.75    2.80
   3   2   4   40.23    2.74
   3   2   4   42.93    2.74
  -4  -2  -4   18.71    1.31
  -4  -2  -4   18.60    1.22
  -4  -2  -4   18.36    1.22
   4  -2   4   20.52    1.27
  -4  -2  -4   17.51    1.22
  -4   2  -4   18.14    1.26
   4   2   4   18.93    1.22
   4   2   4   18.32    1.22
  -4   2  -4   16.14    1.22
  -5  -2  -4   31.26    1.89
  -5  -2  -4   27.98    1.88
  -5  -2  -4   27.16    1.89
  -5  -2  -4   29.55    2.00
  -5  -2  -4   25.37    2.10
  -5   2  -4   28.94    1.94
  -5   2  -4   28.32    1.89
   5   2   4   30.23    1.89
  -5   2  -4   26.25    1.88
  -6  -2  -4   32.00    2.20
   6  -2   4   36.38    2.19
  -6  -2  -4   34.21    2.35
  -6  -2  -4   30.85    2.20
  -6   2  -4   33.45    2.27
  -6   2  -4   30.46    2.20
  -6   2  -4   33.11    2.20
   6   2   4   35.14    2.20
   6   2   4   32.46    2.20
  -7  -2  -4    5.64    0.81
  -7  -2  -4    5.37    0.38
  -7  -2  -4    5.26    0.38
   7   2   4    5.80    0.38
  -7   2  -4    5.33    0.38
  -7   2  -4    5.62    0.38
  -7   2  -4    5.32    0.56
   7   2   4    5.48    0.38
  -8  -2  -4   18.09    1.22
  -8  -2  -4   18.59    1.23
  -8   2  -4   18.04    1.22
   8   2   4   18.84    1.22
  -8   2  -4   17.69    1.22
  -9  -2  -4    0.28    0.06
  -9  -2  -4    0.45    0.07
   9   2   4    0.38    0.07
  -9   2  -4    0.51    0.07
 -10  -2  -4    4.03    0.31
 -10  -2  -4    3.89    0.31
 -10   2  -4    4.59    0.31
  10   2   4    5.01    0.34
 -10   2  -4    3.87    0.32
  10   2   4    4.47    0.30
 -11  -2  -4    1.18    0.12
 -11   2  -4    1.32    0.11
  11   2   4    1.16    0.12
  11   2   4    1.30    0.11
 -12  -2  -4    7.61    0.54
 -12   2  -4    8.10    0.54
  12   2   4    8.01    0.54
 -13  -3   4    2.77    0.20
  13   3  -4    2.36    0.19
 -13   3   4    2.61    0.20
 -12  -3   4    1.90    0.15
  12   3  -4    2.03    0.16
  12   3  -4    1.85    0.15
 -11  -3   4    0.22    0.05
 -11   3   4    0.26    0.06
  11   3  -4    0.15    0.04
 -10  -3   4    0.57    0.08
  10   3  -4    0.67    0.09
 -10   3   4    0.47    0.10
  10   3  -4    0.50    0.08
  -9  -3   4   12.98    0.86
   9   3  -4   13.11    0.86
   9   3  -4   12.26    0.87
  -8  -3   4    2.29    0.19
  -8  -3   4    2.73    0.62
   8   3  -4    2.17    0.22
   8   3  -4    2.99    0.21
   8   3  -4    2.94    0.19
  -7  -3   4   42.64    2.79
  -7  -3   4   38.73    2.61
   7   3  -4   38.05    2.61
   7   3  -4   41.29    2.61
   7   3  -4   36.17    2.61
  -6  -3   4    0.35    0.24
   6   3  -4    0.63    0.06
   6   3  -4    0.47    0.07
  -5  -3   4    4.20    0.30
  -5  -3   4    5.14    0.44
   5   3  -4    4.50    0.31
   5   3  -4    4.12    0.30
   5   3  -4    4.69    0.31
   5   3  -4    4.90    0.45
   5   3  -4    3.67    0.31
  -4  -3   4    0.62    0.16
  -4  -3   4    0.45    0.05
   4   3  -4    0.45    0.05
   4   3  -4    0.44    0.05
  -4   3   4    0.61    0.07
   4   3  -4    0.32    0.13
  -3  -3   4    1.45    0.10
   3   3  -4    1.29    0.10
   3   3  -4    1.26    0.20
   3   3  -4    1.19    0.10
  -3   3   4    1.18    0.13
  -2  -3   4    2.61    0.33
   2   3  -4    3.05    0.28
  -2   3   4    2.57    0.23
   2   3  -4    3.10    0.20
   2   3  -4    2.90    0.21
   2   3  -4    3.11    0.21
  -1  -3   4    7.48    0.52
   1  -3  -4    7.31    0.50
   1  -3  -4    6.85    0.47
  -1  -3   4    6.57    0.56
   1  -3  -4    6.27    0.50
   1   3  -4    7.55    0.47
   1   3  -4    7.27    0.53
   1   3  -4    7.57    0.48
  -1   3   4    6.25    0.51
   0  -3  -4   32.43    2.39
   0  -3  -4   39.83    2.41
   0  -3  -4   36.94    2.35
   0  -3   4   34.90    2.41
   0   3   4   32.96    2.40
   0   3  -4   36.91    2.36
   0   3  -4   35.76    2.40
   0   3  -4   39.13    2.36
   0   3   4   31.49    2.36
  -1  -3  -4    9.26    0.76
  -1  -3  -4   11.13    0.73
  -1  -3  -4   11.46    0.78
  -1  -3  -4   11.49    0.71
   1  -3   4   11.79    0.75
   1  -3   4   10.86    0.76
   1   3   4   10.22    0.72
   1   3   4   10.11    0.78
   1   3   4   10.27    0.72
  -1   3  -4    9.94    0.72
  -1   3  -4   11.45    0.77
   2  -3   4   77.31    5.42
   2  -3   4   86.39    5.43
  -2  -3  -4   78.09    5.54
  -2  -3  -4   91.26    5.47
  -2  -3  -4   82.82    5.40
  -2  -3  -4   82.62    5.40
   2   3   4   73.12    5.46
  -2   3  -4   86.78    5.45
   2   3   4   78.00    5.40
   2   3   4   80.47    5.40
  -3  -3  -4   61.97    3.98
  -3  -3  -4   57.98    3.97
  -3  -3  -4   58.99    3.97
  -3  -3  -4   62.92    4.06
   3   3   4   56.11    3.98
  -3   3  -4   63.58    4.02
   3   3   4   59.16    3.97
  -4  -3  -4    0.89    0.23
  -4  -3  -4    0.81    0.09
  -4   3  -4    1.01    0.10
  -4   3  -4    0.95    0.15
   4   3   4    0.97    0.08
  -5  -3  -4    1.14    0.10
  -5  -3  -4    0.96    0.30
  -5  -3  -4    1.10    0.09
   5   3   4    1.21    0.10
  -5   3  -4    1.17    0.23
   5   3   4    1.05    0.10
  -6  -3  -4    1.36    0.12
  -6  -3  -4    1.90    0.48
  -6  -3  -4    1.49    0.12
  -6   3  -4    1.34    0.13
   6   3   4    1.55    0.13
  -6   3  -4    1.43    0.13
  -6   3  -4    1.51    0.32
   6   3   4    1.44    0.12
  -7  -3  -4   11.73    1.42
  -7  -3  -4   12.24    0.82
  -7  -3  -4   11.07    0.81
   7   3   4   12.49    0.81
  -7   3  -4   12.11    0.81
  -7   3  -4   11.88    0.81
   7   3   4   13.61    0.82
  -7   3  -4   10.52    0.98
  -8  -3  -4   37.56    2.46
  -8  -3  -4   34.66    2.45
   8   3   4   38.28    2.45
  -9  -3  -4    3.03    0.23
  -9  -3  -4    2.84    0.23
   9   3   4    3.20    0.22
  -9   3  -4    3.08    0.22
 -10  -3  -4    0.01    0.04
  10   3   4   -0.03    0.05
  10   3   4    0.01    0.03
 -10   3  -4    0.02    0.04
 -11  -3  -4    0.33    0.06
  11   3   4    0.38    0.08
  11   3   4    0.35    0.06
 -11   3  -4    0.30    0.07
 -12  -3  -4    1.08    0.20
  12   3   4    0.71    0.10
 -12   3  -4    0.47    0.08
  12   3   4    0.66    0.08
  13   4  -4    0.15    0.04
 -12  -4   4    2.09    0.20
  12   4  -4    1.85    0.16
 -11  -4   4    4.98    0.35
  11   4  -4    4.80    0.34
  11   4  -4    4.92    0.35
 -10  -4   4    0.51    0.08
  10   4  -4    0.73    0.11
  10   4  -4    0.80    0.08
   9   4  -4    0.37    0.07
  -8  -4   4   -0.01    0.03
   8   4  -4    0.03    0.04
   8   4  -4   -0.06    0.04
  -7  -4   4    0.52    0.61
   7   4  -4    1.97    0.15
   7   4  -4    1.60    0.14
  -6  -4   4    1.91    0.51
  -6  -4   4    2.43    0.17
   6   4  -4    2.18    0.18
   6   4  -4    2.24    0.17
   6   4  -4    2.09    0.20
   6   4  -4    2.46    0.18
  -5  -4   4    1.31    0.33
  -5  -4   4    1.19    0.10
   5   4  -4    1.35    0.10
   5   4  -4    1.16    0.13
   5   4  -4    1.43    0.11
  -4  -4   4    0.04    0.19
  -4  -4   4    0.02    0.03
   4   4  -4    0.09    0.03
   4   4  -4    0.36    0.17
   4   4  -4    0.12    0.05
   4   4  -4    0.08    0.03
  -3  -4   4    0.08    0.16
   3   4  -4    0.08    0.03
   3   4  -4    0.04    0.03
   3   4  -4    0.06    0.02
   3   4  -4    0.11    0.14
  -3   4   4    0.10    0.06
  -2  -4   4    2.30    0.30
  -2   4   4    1.86    0.24
   2   4  -4    2.30    0.16
   2   4  -4    2.18    0.17
   2   4  -4    2.40    0.27
   2   4  -4    2.21    0.17
   1  -4  -4   29.45    2.01
  -1  -4   4   32.37    2.05
   1   4  -4   31.26    1.98
   1   4  -4   32.34    1.99
  -1   4   4   25.97    2.02
   1   4  -4   31.88    2.06
  -1   4   4   26.38    1.98
   0  -4  -4   10.45    0.73
   0  -4   4   10.65    0.72
   0   4  -4   10.41    0.66
   0   4   4    8.81    0.65
   0   4   4    8.88    0.73
   0   4  -4   10.08    0.65
   0   4  -4    9.47    0.72
   0   4   4    9.15    0.65
   1  -4   4   31.71    2.08
  -1   4  -4   33.82    2.03
   1   4   4   27.99    2.11
   1   4   4   31.28    2.03
  -1   4  -4   29.36    2.10
  -1   4  -4   30.50    2.04
   1   4   4   29.33    2.04
   1   4   4   31.18    2.04
  -2  -4  -4   32.27    2.07
   2   4   4   32.86    2.07
   2   4   4   33.45    2.07
  -2   4  -4   35.03    2.07
  -2   4  -4   26.36    2.07
   2   4   4   27.52    2.18
   2   4   4   32.26    2.07
  -2   4  -4   29.56    2.13
  -3  -4  -4    9.71    0.64
  -3  -4  -4    9.20    0.64
   3   4   4    9.27    0.64
   3   4   4    9.69    0.64
  -3   4  -4    9.81    0.63
  -3   4  -4    8.67    0.71
   3   4   4    9.86    0.66
  -4  -4  -4    4.16    0.30
  -4  -4  -4    4.36    0.29
  -4   4  -4    3.99    0.40
   4   4   4    4.16    0.29
   4   4   4    4.47    0.29
   4   4   4    4.12    0.29
  -4   4  -4    3.71    0.30
  -5  -4  -4   38.81    2.54
  -5  -4  -4   34.34    2.53
   5   4   4   40.47    2.54
   5   4   4   40.90    2.53
   5   4   4   41.78    2.53
  -5   4  -4   32.43    2.59
  -6  -4  -4   12.08    0.86
  -6  -4  -4   11.29    0.85
   6   4   4   13.30    0.85
   6   4   4   13.61    0.86
   6   4   4   13.03    0.85
  -7  -4  -4    2.81    0.23
  -7  -4  -4    2.42    0.21
  -7   4  -4    2.65    0.20
   7   4   4    2.52    0.20
   7   4   4    2.66    0.23
  -8  -4  -4    0.81    0.10
   8   4   4    0.81    0.12
   8   4   4    1.04    0.10
  -8   4  -4    0.98    0.10
  -9  -4  -4    3.51    0.30
  -9   4  -4    4.20    0.30
   9   4   4    4.23    0.29
   9   4   4    4.54    0.32
 -10  -4  -4    0.38    0.12
  10   4   4    0.42    0.08
 -10   4  -4    0.59    0.08
  10   4   4    0.60    0.07
  11   4   4    1.33    0.15
  11   4   4    1.96    0.15
 -11   4  -4    1.70    0.14
  12   4   4    0.27    0.04
  12   5  -4    3.15    0.21
  12   5  -4    2.69    0.21
  11   5  -4    0.73    0.09
  11   5  -4    0.84    0.09
  10   5  -4    0.83    0.09
   9   5  -4   11.03    0.70
   9   5  -4    9.53    0.71
   8   5  -4    7.72    0.53
   8   5  -4    7.87    0.55
   8   5  -4    7.78    0.54
   7   5  -4   33.85    2.39
   7   5  -4   34.11    2.39
   7   5  -4   39.67    2.41
   6   5  -4    0.12    0.05
   6   5  -4    0.00    0.06
   5   5  -4    4.03    0.29
   5   5  -4    4.30    0.30
   5   5  -4    4.04    0.30
   4   5  -4    5.69    0.41
   4   5  -4    6.49    0.42
   4   5  -4    5.81    0.42
   4   5  -4    6.15    0.42
   3   5  -4   14.94    0.94
   3   5  -4   13.39    0.93
   3   5  -4   15.72    1.09
   3   5  -4   12.32    0.94
   3   5  -4   13.77    0.93
   2   5  -4   17.40    1.12
  -2   5   4   15.27    1.12
   2   5  -4   18.47    1.26
   2   5  -4   15.45    1.13
   2   5  -4   18.17    1.13
  -2   5   4   16.60    1.12
   1   5  -4   10.17    0.84
   1   5  -4   10.70    0.72
  -1   5   4   10.89    0.72
   1   5  -4   10.85    0.72
   0   5   4    8.12    0.54
   0   5   4    7.77    0.54
   0   5  -4    7.01    0.65
   0   5  -4    8.31    0.54
   0   5  -4    8.37    0.54
  -1   5  -4    4.71    0.34
  -1   5  -4    5.09    0.33
   1   5   4    4.79    0.33
  -1   5  -4    4.41    0.47
   1   5   4    4.79    0.33
   2   5   4    8.66    0.60
   2   5   4    8.89    0.60
   2   5   4    8.63    0.59
  -2   5  -4    9.09    0.59
   3   5   4    0.15    0.04
  -3   5  -4    0.25    0.05
   3   5   4    0.16    0.03
  -3   5  -4    0.08    0.07
  -3   5  -4    0.13    0.18
  -4   5  -4    0.37    0.20
   4   5   4    0.76    0.07
   4   5   4    0.84    0.09
   5   5   4    0.90    0.09
   5   5   4    0.78    0.08
   5   5   4    0.93    0.10
   6   5   4   16.14    1.16
   6   5   4   18.47    1.18
   7   5   4    0.13    0.04
   7   5   4    0.17    0.05
   8   5   4    5.49    0.37
   8   5   4    5.19    0.37
  -8   5  -4    4.91    0.37
   9   5   4    4.03    0.32
   9   5   4    3.74    0.32
  -9   5  -4    4.05    0.29
   9   5   4    4.11    0.29
  10   5   4    0.10    0.04
 -10   5  -4    0.06    0.06
  11   5   4    0.18    0.04
  11   5   4    0.15    0.04
  11   6  -4    1.59    0.13
  11   6  -4    1.82    0.14
  10   6  -4    0.06    0.04
  10   6  -4    0.06    0.04
   9   6  -4    1.05    0.13
   9   6  -4    1.50    0.12
   9   6  -4    1.24    0.17
   8   6  -4    0.11    0.07
   8   6  -4    0.11    0.06
   8   6  -4    0.06    0.04
   7   6  -4    2.01    0.19
   7   6  -4    2.22    0.18
   7   6  -4    2.11    0.17
   6   6  -4    1.19    0.13
   6   6  -4    1.19    0.13
   5   6  -4    1.39    0.14
   4   6  -4    0.37    0.06
   4   6  -4    0.48    0.07
   4   6  -4    0.26    0.05
   4   6  -4    0.38    0.08
   3   6  -4    1.20    0.13
  -3   6   4    1.04    0.11
   3   6  -4    0.86    0.15
   3   6  -4    1.25    0.10
   2   6  -4    1.17    0.09
  -2   6   4    0.85    0.09
  -2   6   4    0.96    0.11
   2   6  -4    1.19    0.10
   2   6  -4    1.11    0.36
  -1   6   4    0.54    0.07
   1   6  -4    1.17    0.31
   1   6  -4    0.64    0.06
  -1   6   4    0.54    0.08
   0   6   4    3.83    0.27
   0   6   4    3.55    0.26
   0   6  -4    3.63    0.27
   0   6  -4    3.90    0.26
   0   6  -4    3.30    0.56
  -1   6  -4    0.67    0.29
  -1   6  -4    0.76    0.10
  -1   6  -4    0.85    0.08
   1   6   4    0.91    0.09
   2   6   4    5.62    0.42
  -2   6  -4    6.23    0.41
   2   6   4    6.36    0.42
  -3   6  -4    0.22    0.09
  -3   6  -4    0.36    0.06
   3   6   4    0.30    0.06
   3   6   4    0.40    0.07
  -3   6  -4    0.59    0.43
   4   6   4    0.10    0.05
   4   6   4    0.01    0.07
   5   6   4    1.63    0.14
   5   6   4    1.27    0.15
   5   6   4    1.34    0.13
   6   6   4    1.99    0.18
   6   6   4    2.27    0.17
   6   6   4    1.81    0.15
   6   6   4    1.75    0.17
   7   6   4    0.01    0.07
   7   6   4   -0.02    0.05
   7   6   4    0.00    0.04
   8   6   4    1.20    0.12
   8   6   4    1.14    0.12
   8   6   4    1.27    0.13
   9   6   4    0.04    0.03
   9   6   4   -0.14    0.09
  10   6   4    0.05    0.04
  10   6   4    0.04    0.03
  10   7  -4    0.22    0.04
  10   7  -4    0.13    0.04
   9   7  -4    0.30    0.09
   9   7  -4    0.49    0.10
   9   7  -4    0.52    0.07
   8   7  -4    2.55    0.20
   8   7  -4    2.70    0.20
   8   7  -4    2.44    0.22
   7   7  -4    2.08    0.19
   7   7  -4    1.97    0.18
   7   7  -4    2.47    0.23
   6   7  -4    0.04    0.05
   6   7  -4    0.04    0.05
   6   7  -4   -0.06    0.07
   5   7  -4    2.32    0.19
   5   7  -4    1.95    0.18
   5   7  -4    2.00    0.19
   4   7  -4    2.04    0.20
   4   7  -4    2.27    0.18
   3   7  -4    1.54    0.14
   3   7  -4    1.06    0.13
   2   7  -4    0.37    0.06
   2   7  -4    0.38    0.08
  -2   7   4    0.49    0.08
  -2   7   4    0.45    0.07
   1   7  -4    2.43    0.20
  -1   7   4    3.12    0.23
   0   7   4    0.45    0.08
   0   7  -4    0.60    0.09
   0   7  -4    0.42    0.08
   1   7   4    4.51    0.35
   1   7   4    4.56    0.32
  -1   7  -4    5.24    0.33
  -1   7  -4    4.07    0.36
   2   7   4    0.86    0.10
  -2   7  -4    0.79    0.08
   3   7   4    0.15    0.04
   3   7   4    0.10    0.04
  -4   7  -4    0.65    0.12
   4   7   4    0.77    0.08
   4   7   4    0.49    0.09
   4   7   4    0.74    0.09
   5   7   4    0.43    0.07
   5   7   4    0.46    0.08
   5   7   4    0.54    0.09
   6   7   4    0.24    0.05
   6   7   4    0.30    0.06
   6   7   4    0.25    0.05
   7   7   4    0.15    0.05
   7   7   4    0.16    0.06
   7   7   4    0.10    0.05
   8   7   4    0.11    0.08
   8   7   4    0.22    0.05
   8   7   4    0.20    0.06
   9   7   4    0.00    0.04
   9   7   4    0.02    0.04
   9   8  -4   -0.07    0.07
   9   8  -4    0.01    0.04
   8   8  -4    0.07    0.04
   8   8  -4   -0.05    0.06
   8   8  -4    0.05    0.07
   7   8  -4   -0.01    0.06
   7   8  -4    0.03    0.05
   7   8  -4    0.10    0.05
   6   8  -4    1.48    0.15
   6   8  -4    1.08    0.18
   6   8  -4    1.38    0.15
   5   8  -4    0.56    0.10
   5   8  -4    0.64    0.11
   5   8  -4    0.93    0.16
   4   8  -4    0.15    0.06
  -4   8   4    0.21    0.05
   4   8  -4    0.10    0.06
   3   8  -4    0.01    0.05
  -3   8   4    0.00    0.04
  -2   8   4   -0.01    0.03
   2   8  -4    0.03    0.05
  -1   8   4    0.23    0.04
  -1   8   4    0.26    0.06
   1   8  -4    0.32    0.07
   0   8   4    0.16    0.05
   0   8  -4    0.13    0.06
   0   8   4    0.13    0.04
  -1   8  -4    0.17    0.07
   1   8   4    0.28    0.06
   1   8   4    0.31    0.06
   2   8   4    0.91    0.11
   2   8   4    0.81    0.09
   3   8   4   -0.01    0.03
  -3   8  -4   -0.01    0.05
   3   8   4   -0.04    0.04
   4   8   4   -0.06    0.04
  -4   8  -4    0.01    0.06
   4   8   4    0.01    0.03
   5   8   4    0.05    0.04
  -5   8  -4   -0.04    0.07
   6   8   4    0.15    0.08
   6   8   4    0.46    0.08
   6   8   4    0.29    0.08
   7   8   4    0.24    0.07
   7   8   4    0.16    0.06
   7   8   4    0.10    0.08
   8   8   4    0.06    0.06
   8   8   4   -0.08    0.12
   7   9  -4   -0.10    0.07
   6   9  -4    0.08    0.06
   5   9  -4    0.09    0.08
   4   9  -4    0.12    0.05
   4   9  -4    0.07    0.06
   3   9  -4    0.09    0.05
  -3   9   4    0.05    0.04
   3   9  -4   -0.02    0.05
   2   9  -4    0.09    0.05
   2   9  -4    0.06    0.05
  -2   9   4    0.03    0.03
  -1   9   4    0.02    0.03
   1   9  -4    0.08    0.06
   1   9  -4   -0.07    0.05
   0   9   4    0.06    0.03
   0   9  -4   -0.01    0.07
   0   9  -4    0.00    0.05
   0   9   4   -0.03    0.06
   1   9   4    2.33    0.17
  -1   9  -4    2.05    0.19
   1   9   4    2.26    0.18
   2   9   4    1.72    0.14
   2   9   4    1.48    0.12
  -2   9  -4    1.16    0.14
   3   9   4    0.09    0.04
   3   9   4    0.09    0.03
   4   9   4    0.29    0.05
  -4   9  -4    0.11    0.08
   4   9   4    0.20    0.08
   5   9   4   -0.04    0.05
   6   9   4    0.33    0.07
   4  10  -4    0.01    0.06
   3  10  -4   -0.06    0.05
   3  10  -4   -0.04    0.07
   2  10  -4   -0.01    0.07
   2  10  -4    0.07    0.06
  -2  10   4    0.11    0.04
   1  10  -4    0.04    0.05
  -1  10   4   -0.04    0.04
   1  10  -4   -0.18    0.12
   0  10   4    0.11    0.04
   0  10  -4    0.03    0.05
   1  10   4    0.11    0.03
  -1  10  -4    0.04    0.05
   2  10   4    0.31    0.08
  -2  10  -4    0.13    0.06
   3  10   4   -0.11    0.12
 -14   0   5    0.10    0.04
 -13   0   5    0.09    0.03
 -12   0   5    0.03    0.04
 -11   0   5   -0.01    0.04
  11   0  -5    0.03    0.08
 -10   0   5    0.06    0.04
  10   0  -5    0.13    0.08
   9   0  -5    0.19    0.09
  -8   0   5   -0.35    0.20
  -8   0   5    0.10    0.03
   8   0  -5    0.06    0.02
   7   0  -5    0.01    0.02
  -7   0   5    0.03    0.13
  -7   0   5    0.06    0.03
  -6   0   5    0.07    0.10
  -6   0   5    0.05    0.22
  -6   0   5    0.06    0.02
  -5   0   5   -0.03    0.07
   5   0  -5   -0.01    0.01
  -5   0   5   -0.06    0.14
   4   0  -5   -0.02    0.01
  -4   0   5   -0.02    0.02
  -4   0   5    0.03    0.09
  -3   0   5    0.27    0.09
  -2   0   5    0.04    0.05
   2   0  -5    0.14    0.05
   1   0  -5    0.13    0.05
  -1   0   5    0.08    0.05
   0   0   5    0.00    0.05
   0   0  -5    0.04    0.04
  -1   0  -5    0.12    0.06
   1   0   5   -0.04    0.06
   2   0   5   -0.05    0.08
  -2   0  -5    0.19    0.07
  -2   0  -5    0.06    0.02
  -3   0  -5    0.01    0.08
  -3   0  -5    0.05    0.02
  -3   0  -5    0.05    0.02
   3   0   5   -0.07    0.11
   4   0   5    0.06    0.04
  -4   0  -5   -0.03    0.04
  -4   0  -5    0.05    0.09
   5   0   5    0.01    0.05
  -5   0  -5    0.16    0.05
  -5   0  -5    0.07    0.13
  -5   0  -5    0.06    0.04
  -6   0  -5    0.13    0.19
  -7   0  -5    0.24    0.05
  -7   0  -5    0.26    0.28
  -8   0  -5    0.11    0.05
  -9   0  -5    0.07    0.06
 -10   0  -5    0.07    0.04
  10   0   5   -0.01    0.08
 -10   0  -5    0.05    0.05
  10   0   5    0.06    0.03
 -11   0  -5    0.01    0.03
  11   0   5    0.05    0.07
 -11   0  -5    0.00    0.05
 -12   0  -5    0.05    0.04
 -14  -1   5    2.29    0.16
 -14   1   5    1.96    0.16
 -13  -1   5    0.05    0.03
 -13   1   5    0.08    0.07
  12   1  -5    0.08    0.06
 -12   1   5    0.14    0.04
 -11   1   5    0.02    0.04
  11   1  -5   -0.06    0.03
  11   1  -5   -0.03    0.08
 -10   1   5    2.09    0.18
  10   1  -5    2.65    0.20
  10   1  -5    2.24    0.18
  -9  -1   5    0.20    0.05
  -9   1   5    0.29    0.06
   9   1  -5    0.26    0.06
   9   1  -5    0.25    0.04
  -8  -1   5    1.91    0.35
  -8  -1   5    2.59    0.18
   8  -1  -5    2.24    0.17
  -8   1   5    2.21    0.38
  -8   1   5    2.59    0.18
   8   1  -5    2.75    0.18
   8   1  -5    2.55    0.20
  -7  -1   5   40.26    2.72
  -7  -1   5   45.84    2.83
   7  -1  -5   35.29    2.72
  -7   1   5   44.45    2.78
   7   1  -5   39.60    2.73
   7   1  -5   41.42    2.72
  -6  -1   5    2.27    0.27
   6  -1  -5    2.03    0.15
  -6  -1   5    2.21    0.41
  -6  -1   5    2.30    0.16
  -6   1   5    2.20    0.38
  -6   1   5    2.13    0.16
  -6   1   5    2.23    0.23
   6   1  -5    2.51    0.16
  -5  -1   5    6.07    0.54
  -5  -1   5    6.13    0.45
  -5  -1   5    5.97    0.38
   5  -1  -5    5.30    0.38
   5   1  -5    5.79    0.38
   5   1  -5    5.72    0.45
  -5   1   5    4.67    0.46
  -5   1   5    6.21    0.42
   5   1  -5    4.83    0.38
   4  -1  -5    3.06    0.23
  -4  -1   5    3.39    0.36
  -4  -1   5    3.57    0.23
   4  -1  -5    3.40    0.25
  -4  -1   5    3.71    0.28
   4   1  -5    4.00    0.30
   4   1  -5    3.01    0.24
   4   1  -5    3.58    0.23
  -4   1   5    2.82    0.29
   3  -1  -5    2.45    0.19
  -3  -1   5    2.44    0.16
  -3  -1   5    2.27    0.26
   3   1  -5    2.26    0.16
   3   1  -5    2.59    0.22
  -3   1   5    2.01    0.21
  -2  -1   5    6.40    0.47
   2  -1  -5    6.27    0.43
  -2   1   5    6.36    0.44
   2   1  -5    5.16    0.49
  -1  -1   5   97.69    6.34
   1  -1  -5   88.79    6.33
   1   1  -5   97.40    6.34
  -1   1   5   97.71    6.33
   0  -1   5  130.13    8.50
   0  -1  -5  130.80    8.50
   0   1   5  119.98    8.50
   0   1  -5  131.91    8.51
  -1  -1  -5   43.65    2.73
   1  -1   5   40.13    2.72
   1   1   5   37.47    2.72
  -1   1  -5   40.94    2.72
  -2  -1  -5   37.19    2.38
   2  -1   5   31.76    2.42
  -2  -1  -5   40.32    2.49
  -2  -1  -5   34.52    2.38
  -2  -1  -5   37.32    2.38
  -2   1  -5   37.73    2.42
   2   1   5   32.01    2.43
   2   1   5   37.12    2.39
  -3  -1  -5    6.53    0.41
  -3  -1  -5    6.29    0.41
  -3  -1  -5    6.07    0.41
  -3  -1  -5    6.06    0.47
  -3   1  -5    5.66    0.41
   3   1   5    5.28    0.50
  -3   1  -5    5.96    0.46
   3   1   5    6.91    0.42
   3   1   5    5.60    0.41
  -3   1  -5    5.96    0.41
  -4  -1  -5   62.03    3.92
  -4  -1  -5   59.01    3.99
  -4  -1  -5   61.41    3.92
  -4  -1  -5   58.49    3.91
  -4   1  -5   57.22    3.97
   4   1   5   59.19    3.92
  -4   1  -5   56.88    3.92
  -4   1  -5   59.09    3.92
  -5  -1  -5    6.25    0.56
  -5  -1  -5    6.70    0.44
  -5  -1  -5    6.68    0.44
  -5  -1  -5    6.21    0.44
   5   1   5    6.52    0.45
  -5   1  -5    6.38    0.53
  -5   1  -5    6.75    0.44
  -6  -1  -5    0.12    0.22
  -6  -1  -5   -0.01    0.02
  -6  -1  -5   -0.03    0.03
  -6  -1  -5   -0.06    0.05
  -6   1  -5   -0.24    0.16
   6   1   5    0.07    0.05
  -6   1  -5    0.03    0.03
  -6   1  -5   -0.03    0.02
  -7  -1  -5    0.42    0.06
  -7  -1  -5    0.38    0.07
  -7  -1  -5    0.50    0.35
   7  -1   5    0.47    0.06
  -7   1  -5    0.13    0.25
  -7   1  -5    0.55    0.07
  -7   1  -5    0.43    0.06
   7   1   5    0.41    0.06
  -8  -1  -5    6.52    0.44
   8  -1   5    6.05    0.40
  -8  -1  -5    5.80    0.40
  -8   1  -5    5.83    0.41
   8   1   5    4.98    0.42
  -9  -1  -5    0.17    0.05
  -9   1  -5    0.19    0.06
   9   1   5    0.17    0.04
 -10  -1  -5    0.02    0.05
 -10  -1  -5    0.10    0.04
  10   1   5   -0.01    0.08
 -10   1  -5    0.08    0.04
  10   1   5    0.05    0.03
 -10   1  -5    0.05    0.05
 -11  -1  -5    0.25    0.06
 -11  -1  -5    0.18    0.04
  11   1   5    0.19    0.04
 -11   1  -5    0.24    0.06
  11   1   5    0.14    0.06
 -12  -1  -5    0.13    0.04
 -12   1  -5    0.13    0.04
  12   1   5    0.20    0.06
 -13  -2   5    0.25    0.05
 -13   2   5    0.20    0.05
 -12  -2   5    5.21    0.34
  12   2  -5    4.52    0.34
  12   2  -5    4.63    0.33
 -12   2   5    4.55    0.33
 -11  -2   5    0.12    0.04
 -11   2   5    0.14    0.04
  11   2  -5    0.18    0.08
  11   2  -5    0.11    0.04
 -10  -2   5    0.73    0.09
  10   2  -5    0.69    0.08
  10   2  -5    0.89    0.11
  -9  -2   5    0.76    0.09
   9   2  -5    1.13    0.09
  -9   2   5    0.93    0.10
  -8  -2   5    1.41    0.12
  -8  -2   5    1.34    0.40
  -8   2   5    2.18    0.33
   8   2  -5    1.53    0.12
  -8   2   5    1.37    0.13
  -7  -2   5   15.46    1.06
  -7  -2   5   12.92    0.89
   7   2  -5   12.69    0.88
   7   2  -5   11.97    0.89
  -7   2   5   13.67    0.94
   7   2  -5   12.88    0.89
  -7   2   5   13.77    0.89
  -6  -2   5    8.25    0.62
  -6  -2   5    5.80    0.91
  -6  -2   5    7.44    0.50
   6   2  -5    7.18    0.51
  -6   2   5    7.97    0.54
   6   2  -5    7.20    0.50
   6   2  -5    7.17    0.51
  -5  -2   5   21.17    1.42
  -5  -2   5   19.36    1.35
  -5  -2   5   17.42    1.51
   5   2  -5   22.50    1.42
   5   2  -5   18.96    1.34
  -5   2   5   21.81    1.37
   5   2  -5   20.25    1.35
  -4  -2   5    0.64    0.23
  -4  -2   5    0.77    0.07
  -4  -2   5    0.96    0.17
   4   2  -5    0.58    0.09
   4   2  -5    0.90    0.17
   4   2  -5    0.84    0.07
  -4   2   5    0.78    0.14
  -3  -2   5   33.72    2.30
  -3  -2   5   30.20    2.37
  -3  -2   5   37.04    2.35
  -3   2   5   37.02    2.33
   3   2  -5   34.32    2.31
   3   2  -5   34.93    2.31
   3   2  -5   36.02    2.30
  -2  -2   5   35.45    2.58
   2  -2  -5   38.31    2.54
  -2  -2   5   38.05    2.55
   2   2  -5   38.06    2.52
   2   2  -5   41.90    2.58
  -2   2   5   36.62    2.54
   1  -2  -5  106.78    6.83
  -1  -2   5  104.55    6.85
   1   2  -5  108.02    6.84
  -1   2   5   98.28    6.83
   1   2  -5   96.86    6.80
   0  -2  -5  184.68   11.52
   0  -2   5  174.02   11.53
   0  -2  -5  173.22   11.49
   0   2   5  156.19   11.52
   0   2  -5  180.96   11.52
  -1  -2  -5   77.26    4.88
  -1  -2  -5   80.41    4.84
   1  -2   5   71.31    4.87
  -1  -2  -5   77.85    4.84
  -1   2  -5   74.49    4.88
   1   2   5   63.87    4.84
   1   2   5   66.99    4.88
  -2  -2  -5  116.05    7.18
  -2  -2  -5  115.10    7.18
  -2  -2  -5  116.67    7.23
  -2  -2  -5  112.49    7.18
   2  -2   5   93.91    7.20
  -2   2  -5  112.16    7.21
   2   2   5  100.70    7.22
   2   2   5  100.52    7.17
  -3  -2  -5    0.56    0.15
  -3  -2  -5    0.65    0.06
  -3   2  -5    0.69    0.14
   3   2   5    0.70    0.06
   3   2   5    0.49    0.19
  -3   2  -5    0.61    0.07
   3   2   5    0.65    0.06
  -4  -2  -5    6.41    0.41
  -4  -2  -5    4.88    0.62
  -4  -2  -5    6.49    0.53
  -4  -2  -5    5.02    0.41
  -4  -2  -5    6.19    0.40
  -4   2  -5    5.99    0.47
  -4   2  -5    5.90    0.41
   4   2   5    6.25    0.40
   4   2   5    6.17    0.41
  -5  -2  -5   42.66    2.98
  -5  -2  -5   46.29    2.98
  -5  -2  -5   41.76    2.98
  -5  -2  -5   45.91    2.98
  -5  -2  -5   46.33    3.10
   5   2   5   46.09    2.98
  -5   2  -5   44.83    3.04
  -5   2  -5   45.81    2.98
   6  -2   5    6.42    0.40
  -6  -2  -5    5.35    0.41
  -6  -2  -5    5.80    0.71
  -6  -2  -5    6.09    0.41
  -6  -2  -5    5.58    0.41
  -6   2  -5    5.79    0.41
   6   2   5    5.97    0.41
   6   2   5    6.38    0.41
  -6   2  -5    6.13    0.54
  -6   2  -5    5.86    0.41
  -7  -2  -5    4.09    0.31
   7  -2   5    4.65    0.30
  -7  -2  -5    4.50    0.88
  -7  -2  -5    4.52    0.32
  -7   2  -5    4.74    0.57
  -7   2  -5    4.31    0.31
   7   2   5    4.24    0.31
   7   2   5    4.86    0.32
  -7   2  -5    4.67    0.32
  -8  -2  -5    4.37    0.33
  -8  -2  -5    4.89    0.33
   8   2   5    4.32    0.32
  -8   2  -5    4.62    0.34
  -9  -2  -5    8.96    0.64
  -9  -2  -5    9.33    0.64
   9   2   5    9.45    0.63
  -9   2  -5    8.66    0.64
  -9   2  -5   10.20    0.64
 -10  -2  -5    1.26    0.12
 -10  -2  -5    1.26    0.14
 -10   2  -5    1.15    0.15
  10   2   5    1.34    0.14
  10   2   5    1.47    0.12
 -10   2  -5    1.53    0.12
 -11  -2  -5    0.29    0.05
  11   2   5    0.24    0.04
 -11   2  -5    0.33    0.06
  11   2   5    0.30    0.06
 -12  -2  -5   -0.02    0.04
  12   2   5    0.02    0.05
 -12   2  -5   -0.03    0.03
 -13  -3   5    0.24    0.05
  13   3  -5    0.21    0.04
 -13   3   5    0.21    0.06
 -12  -3   5    0.07    0.04
  12   3  -5    0.12    0.04
  12   3  -5    0.04    0.04
 -11  -3   5    0.89    0.09
  11   3  -5    0.76    0.10
  11   3  -5    0.79    0.09
 -11   3   5    0.87    0.11
 -10  -3   5    2.49    0.19
  10   3  -5    2.41    0.18
 -10   3   5    2.50    0.20
  10   3  -5    2.34    0.20
   9   3  -5    2.70    0.21
   9   3  -5    3.02    0.22
  -8  -3   5   -0.55    0.57
  -8  -3   5    0.46    0.07
   8   3  -5    0.54    0.12
   8   3  -5    0.66    0.10
   8   3  -5    0.71    0.07
  -7  -3   5    9.34    0.99
  -7  -3   5    9.68    0.72
   7   3  -5   12.37    0.72
   7   3  -5   10.81    0.73
  -6  -3   5    4.86    0.53
  -6  -3   5    4.37    0.30
   6   3  -5    4.27    0.30
   6   3  -5    4.29    0.31
   6   3  -5    4.45    0.31
  -5  -3   5   11.04    0.79
  -5  -3   5    9.75    0.67
   5   3  -5   11.12    0.79
   5   3  -5    9.92    0.67
  -5   3   5    9.47    0.68
   5   3  -5    9.03    0.68
  -5   3   5   10.03    0.68
   5   3  -5   10.12    0.68
  -4  -3   5    0.28    0.04
  -4  -3   5    0.27    0.14
   4   3  -5    0.34    0.13
  -4   3   5    0.25    0.09
   4   3  -5    0.29    0.04
  -3  -3   5   29.36    2.03
  -3  -3   5   31.59    2.10
   3   3  -5   30.52    2.04
   3   3  -5   34.83    2.11
  -3   3   5   25.97    2.08
   3   3  -5   32.02    2.04
  -2  -3   5    2.46    0.23
  -2  -3   5    2.16    0.37
   2  -3  -5    2.37    0.16
   2   3  -5    2.62    0.25
   2   3  -5    2.28    0.16
   2   3  -5    2.12    0.16
  -2   3   5    2.05    0.21
  -1  -3   5  117.08    8.42
  -1  -3   5  134.41    8.40
   1  -3  -5  115.40    8.38
   1  -3  -5  131.13    8.36
   1  -3  -5  131.71    8.39
   1   3  -5  130.55    8.41
  -1   3   5  113.33    8.39
   1   3  -5  130.79    8.37
   1   3  -5  133.45    8.37
   0  -3  -5    4.44    0.39
   0  -3  -5    5.37    0.34
   0  -3   5    4.89    0.44
   0   3   5    4.57    0.41
   0   3   5    4.89    0.34
   0   3  -5    5.46    0.41
   0   3  -5    4.91    0.35
   0   3  -5    5.41    0.34
  -1  -3  -5   66.59    4.25
   1  -3   5   66.34    4.22
   1  -3   5   70.00    4.26
  -1  -3  -5   63.73    4.19
  -1  -3  -5   64.27    4.19
   1   3   5   57.83    4.19
  -1   3  -5   59.49    4.19
   1   3   5   57.54    4.25
  -1   3  -5   64.59    4.24
  -2  -3  -5   33.61    2.08
  -2  -3  -5   34.70    2.17
   2  -3   5   31.67    2.10
  -2  -3  -5   32.61    2.08
   2   3   5   29.18    2.08
   2   3   5   28.72    2.08
  -2   3  -5   32.47    2.14
   2   3   5   28.34    2.16
  -3  -3  -5    0.30    0.05
  -3  -3  -5    0.36    0.07
  -3  -3  -5    0.35    0.17
  -3   3  -5    0.22    0.10
  -3   3  -5    0.37    0.07
   3   3   5    0.25    0.29
  -3   3  -5    0.22    0.05
   3   3   5    0.26    0.04
  -4  -3  -5   18.87    1.34
  -4  -3  -5   17.76    1.19
  -4  -3  -5   17.24    1.19
   4   3   5   19.06    1.19
  -4   3  -5   19.27    1.34
  -4   3  -5   16.20    1.19
   4   3   5   17.15    1.19
  -5  -3  -5    0.08    0.03
  -5  -3  -5    0.05    0.03
  -5  -3  -5   -0.03    0.32
  -5  -3  -5    0.02    0.03
  -5   3  -5    0.08    0.04
   5   3   5   -0.01    0.03
   5   3   5   -0.03    0.03
  -5   3  -5    0.05    0.14
   5   3   5    0.01    0.03
  -6  -3  -5    1.48    0.13
  -6  -3  -5    1.08    0.51
  -6  -3  -5    1.55    0.12
  -6   3  -5    1.55    0.14
   6   3   5    1.71    0.13
  -6   3  -5    1.61    0.28
   6   3   5    1.45    0.12
  -6   3  -5    1.55    0.13
  -7  -3  -5    0.20    0.79
  -7  -3  -5    0.15    0.04
  -7   3  -5    0.09    0.05
  -7   3  -5    0.23    0.05
   7   3   5    0.21    0.05
  -8  -3  -5    1.51    0.16
   8   3   5    1.93    0.20
  -8   3  -5    1.65    0.14
  -9  -3  -5    2.03    0.18
  -9  -3  -5    2.17    0.17
   9   3   5    2.36    0.17
  -9   3  -5    2.30    0.17
 -10  -3  -5    0.04    0.05
  10   3   5    0.05    0.04
 -10   3  -5    0.05    0.04
 -11  -3  -5    0.03    0.06
  11   3   5    0.14    0.03
 -11   3  -5    0.15    0.06
  11   3   5    0.14    0.04
  12   3   5    0.75    0.08
 -12   3  -5    0.69    0.09
  13   4  -5    2.42    0.18
 -12  -4   5    0.17    0.09
  12   4  -5    0.08    0.04
  12   4  -5    0.29    0.07
 -11  -4   5    5.41    0.38
  11   4  -5    5.86    0.39
  11   4  -5    5.08    0.38
 -10  -4   5    1.30    0.11
  10   4  -5    1.34    0.14
  10   4  -5    1.23    0.11
  -9  -4   5    0.41    0.07
   9   4  -5    0.53    0.08
   9   4  -5    0.42    0.09
   9   4  -5    0.37    0.11
  -8  -4   5    0.00    0.03
   8   4  -5   -0.05    0.09
   8   4  -5    0.01    0.03
  -7  -4   5   12.08    1.41
  -7  -4   5   14.13    0.94
   7   4  -5   14.66    0.94
   7   4  -5   14.49    0.95
   7   4  -5   13.89    0.95
  -6  -4   5   -0.09    0.36
  -6  -4   5    0.22    0.05
   6   4  -5    0.14    0.07
   6   4  -5    0.24    0.05
   6   4  -5    0.40    0.08
  -5  -4   5    1.47    0.12
  -5  -4   5    1.38    0.32
   5   4  -5    1.59    0.12
   5   4  -5    1.53    0.14
   5   4  -5    1.33    0.14
   5   4  -5    1.71    0.13
   5   4  -5    2.11    0.42
  -4  -4   5    2.01    0.40
  -4  -4   5    1.49    0.12
  -4   4   5    1.59    0.14
   4   4  -5    1.48    0.12
   4   4  -5    1.57    0.12
   4   4  -5    1.39    0.14
   4   4  -5    1.49    0.31
   3   4  -5   13.80    0.87
   3   4  -5   12.57    0.87
   3   4  -5   11.68    0.87
   3   4  -5   14.20    0.98
   2   4  -5    3.91    0.37
  -2   4   5    3.33    0.33
   2   4  -5    3.90    0.26
  -2   4   5    3.72    0.26
   2   4  -5    3.81    0.28
   2   4  -5    3.55    0.26
   1  -4  -5   37.10    2.50
   1   4  -5   40.76    2.55
   1   4  -5   39.99    2.47
  -1   4   5   35.77    2.47
   1   4  -5   33.32    2.47
   1   4  -5   39.39    2.47
  -1   4   5   34.28    2.52
   0  -4  -5   88.80    6.05
   0   4  -5  103.40    6.00
   0   4   5   85.70    5.99
   0   4   5   84.56    6.06
   0   4  -5   95.80    6.07
   0   4  -5   93.52    6.00
   0   4   5   82.69    5.99
  -1  -4  -5    5.52    0.36
   1   4   5    4.99    0.36
   1   4   5    4.52    0.67
  -1   4  -5    5.05    0.37
  -1   4  -5    5.68    0.46
  -1   4  -5    5.52    0.36
  -2  -4  -5    2.29    0.18
  -2   4  -5    2.38    0.17
   2   4   5    2.44    0.17
   2   4   5    2.48    0.17
   2   4   5    1.69    0.38
  -2   4  -5    2.43    0.29
  -3  -4  -5   20.36    1.35
  -3  -4  -5   20.60    1.35
   3   4   5   20.34    1.35
   3   4   5   19.77    1.35
  -3   4  -5   21.44    1.43
   3   4   5   19.24    1.35
  -4  -4  -5   15.98    1.07
  -4  -4  -5   15.38    1.07
  -4   4  -5   16.40    1.16
   4   4   5   16.44    1.07
   4   4   5   15.60    1.07
   4   4   5   16.41    1.08
  -5  -4  -5   21.67    1.48
  -5  -4  -5   20.38    1.47
  -5   4  -5   20.61    1.48
  -5   4  -5   21.34    1.57
   5   4   5   24.18    1.47
   5   4   5   23.23    1.48
   5   4   5   23.38    1.48
  -6  -4  -5   -0.02    0.04
   6   4   5   -0.01    0.03
  -6   4  -5    0.01    0.05
   6   4   5    0.01    0.04
  -6   4  -5    0.02    0.32
   6   4   5    0.03    0.04
  -7  -4  -5    0.30    0.06
  -7  -4  -5    0.34    0.07
   7   4   5    0.31    0.05
   7   4   5    0.45    0.07
  -8  -4  -5    5.06    0.39
  -8  -4  -5    4.96    0.39
   8   4   5    6.01    0.40
  -8   4  -5    5.60    0.39
   8   4   5    5.98    0.39
  -9  -4  -5    0.50    0.08
   9   4   5    0.59    0.12
  -9   4  -5    0.61    0.08
   9   4   5    0.51    0.08
 -10   4  -5    0.61    0.08
  10   4   5    0.41    0.08
  10   4   5    0.57    0.07
  11   4   5    0.77    0.09
  11   4   5    0.69    0.08
 -11   4  -5    0.79    0.09
  12   5  -5    0.11    0.03
  12   5  -5    0.12    0.04
  11   5  -5    0.72    0.09
  11   5  -5    0.85    0.09
  10   5  -5    1.53    0.16
  10   5  -5    1.33    0.12
   9   5  -5    6.19    0.49
   9   5  -5    7.39    0.47
   8   5  -5    1.29    0.13
   8   5  -5    1.06    0.11
   7   5  -5    3.55    0.29
   7   5  -5    4.47    0.30
   6   5  -5   11.38    0.75
   6   5  -5   10.92    0.74
   6   5  -5   10.62    0.75
   5   5  -5    0.45    0.07
   5   5  -5    0.33    0.07
   4   5  -5    0.47    0.27
   4   5  -5    0.65    0.08
   4   5  -5    0.55    0.08
   3   5  -5    2.64    0.44
   3   5  -5    1.99    0.15
   3   5  -5    1.96    0.15
  -3   5   5    1.87    0.26
   3   5  -5    1.90    0.18
  -2   5   5    2.51    0.19
   2   5  -5    2.48    0.23
   2   5  -5    2.93    0.19
   2   5  -5    2.85    0.41
   2   5  -5    2.74    0.18
   2   5  -5    2.34    0.19
  -2   5   5    2.27    0.21
   1   5  -5   39.66    2.64
  -1   5   5   38.97    2.64
   1   5  -5   42.90    2.75
   1   5  -5   40.07    2.64
  -1   5   5   37.49    2.64
   0  -5  -5   -0.02    0.10
   0   5  -5    0.08    0.02
   0   5  -5    0.09    0.03
   0   5   5    0.10    0.03
   0   5  -5    0.14    0.18
  -1  -5  -5   17.73    1.21
   1   5   5   17.88    1.21
  -1   5  -5   16.13    1.21
  -1   5  -5   17.89    1.32
   1   5   5   20.36    1.21
  -1   5  -5   18.80    1.21
  -2  -5  -5    1.38    0.12
  -2   5  -5    1.43    0.11
  -2   5  -5    1.27    0.25
   2   5   5    1.43    0.12
   2   5   5    1.36    0.11
  -3   5  -5    0.04    0.05
   3   5   5   -0.04    0.03
   3   5   5   -0.01    0.04
  -3   5  -5   -0.21    0.20
   3   5   5    0.03    0.03
   4   5   5    0.83    0.09
   4   5   5    0.82    0.09
  -4   5  -5    0.53    0.25
  -4   5  -5    0.63    0.13
   4   5   5    0.83    0.08
  -4   5  -5    0.64    0.11
   5   5   5    2.93    0.22
   5   5   5    3.12    0.23
   6   5   5   -0.05    0.04
   6   5   5   -0.01    0.03
   7   5   5    7.73    0.53
  -7   5  -5    7.37    0.54
   7   5   5    8.18    0.54
   8   5   5    1.30    0.12
   8   5   5    1.25    0.14
  -8   5  -5    1.46    0.13
   8   5   5    1.18    0.15
   9   5   5    0.64    0.09
   9   5   5    0.62    0.09
   9   5   5    0.39    0.13
  -9   5  -5    0.62    0.10
  10   5   5    0.05    0.04
 -10   5  -5    0.08    0.05
  10   5   5   -0.01    0.03
  11   5   5    0.26    0.04
  11   5   5    0.38    0.06
  11   6  -5    1.96    0.15
  11   6  -5    2.05    0.16
  10   6  -5    1.09    0.11
  10   6  -5    1.24    0.11
   9   6  -5    2.66    0.25
   9   6  -5    2.97    0.23
   9   6  -5    3.13    0.22
   8   6  -5    0.23    0.05
   8   6  -5    0.32    0.08
   8   6  -5    0.24    0.07
   7   6  -5    8.30    0.58
   7   6  -5    8.38    0.57
   7   6  -5    8.21    0.57
   6   6  -5    0.65    0.11
   6   6  -5    0.92    0.11
   6   6  -5    0.80    0.13
   5   6  -5    5.85    0.46
   5   6  -5    6.56    0.44
   5   6  -5    5.52    0.42
   4   6  -5    4.28    0.32
   4   6  -5    4.55    0.32
   3   6  -5    3.03    0.54
  -3   6   5    2.54    0.20
   3   6  -5    2.89    0.20
   3   6  -5    2.46    0.21
   3   6  -5    2.46    0.19
   3   6  -5    2.69    0.22
  -2   6   5    0.60    0.09
   2   6  -5    0.44    0.06
   2   6  -5    0.40    0.06
   2   6  -5    0.99    0.39
  -2   6   5    0.38    0.06
   1   6  -5    1.57    0.12
   1   6  -5    1.50    0.14
  -1   6   5    1.64    0.12
   1   6  -5    1.43    0.38
   0   6   5    0.27    0.05
   0   6   5    0.29    0.06
   0   6  -5    0.17    0.03
   0   6  -5   -0.36    0.31
   0   6  -5    0.15    0.05
  -1   6  -5   10.95    0.82
   1   6   5   13.56    0.82
  -1   6  -5    9.90    1.02
   1   6   5   12.38    0.81
  -1   6  -5   12.87    0.81
  -2   6  -5   -0.21    0.36
  -2   6  -5    0.17    0.06
   3   6   5    9.69    0.71
   3   6   5   11.14    0.72
   4   6   5    0.06    0.04
   5   6   5    3.22    0.24
   5   6   5    3.58    0.25
   5   6   5    2.74    0.25
   6   6   5    2.45    0.18
   6   6   5    2.44    0.18
  -6   6  -5    1.88    0.19
   6   6   5    1.95    0.19
   7   6   5    0.01    0.05
  -7   6  -5   -0.01    0.06
   7   6   5    0.05    0.04
   7   6   5    0.03    0.06
   8   6   5    1.10    0.13
  -8   6  -5    1.05    0.16
   8   6   5    1.16    0.12
   8   6   5    1.04    0.11
   9   6   5    0.13    0.04
   9   6   5    0.12    0.05
   9   6   5   -0.13    0.11
  10   6   5    0.22    0.04
  10   6   5    0.29    0.06
  10   7  -5    1.30    0.11
  10   7  -5    1.45    0.13
   9   7  -5    3.01    0.27
   9   7  -5    3.57    0.24
   8   7  -5    0.60    0.11
   8   7  -5    0.58    0.10
   8   7  -5    0.45    0.08
   7   7  -5    0.14    0.05
   7   7  -5    0.31    0.09
   7   7  -5    0.15    0.06
   6   7  -5    1.87    0.19
   6   7  -5    1.50    0.16
   6   7  -5    1.46    0.15
   5   7  -5    0.59    0.08
   5   7  -5    0.67    0.10
   5   7  -5    0.41    0.08
   4   7  -5    0.43    0.09
   4   7  -5    0.42    0.09
  -3   7   5   11.99    0.81
  -2   7   5    1.23    0.12
   2   7  -5    0.97    0.12
  -1   7   5    1.54    0.13
  -1   7   5    1.63    0.15
   1   7  -5    1.45    0.15
   1   7  -5    1.32    0.12
   0   7   5    0.25    0.05
   1   7   5    0.09    0.05
   1   7   5    0.07    0.03
  -2   7  -5    0.85    0.12
   2   7   5    0.63    0.11
   3   7   5    0.04    0.04
  -3   7  -5    0.01    0.05
   3   7   5   -0.02    0.03
   4   7   5    3.76    0.27
   4   7   5    3.45    0.29
   4   7   5    3.68    0.30
   4   7   5    3.91    0.28
   5   7   5    0.42    0.07
   5   7   5    0.66    0.15
   5   7   5    0.52    0.07
   5   7   5    0.42    0.08
   6   7   5    0.02    0.04
   6   7   5    0.05    0.06
   6   7   5   -0.01    0.05
  -6   7  -5    0.06    0.06
   6   7   5   -0.03    0.06
   7   7   5    3.28    0.25
   7   7   5    3.17    0.25
   7   7   5    3.49    0.25
   8   7   5    0.03    0.04
   8   7   5    0.00    0.04
   8   7   5   -0.02    0.06
   9   7   5    0.88    0.09
   9   7   5    0.64    0.10
   9   8  -5    0.21    0.07
   8   8  -5    0.06    0.06
   8   8  -5    0.04    0.04
   8   8  -5    0.00    0.06
   7   8  -5    0.93    0.12
   7   8  -5    0.95    0.11
   6   8  -5    2.80    0.22
   6   8  -5    2.56    0.25
   6   8  -5    2.86    0.23
   5   8  -5    0.52    0.11
  -4   8   5    1.70    0.13
   4   8  -5    1.29    0.16
   4   8  -5    1.51    0.15
   3   8  -5    0.20    0.06
   3   8  -5    0.10    0.06
  -3   8   5    0.29    0.06
   2   8  -5    0.46    0.10
  -2   8   5    0.37    0.06
  -1   8   5    1.84    0.16
  -1   8   5    1.58    0.13
   1   8  -5    1.54    0.16
   0   8   5    4.35    0.30
   0   8  -5    3.58    0.31
   0   8   5    4.53    0.30
   1   8   5    7.02    0.48
   1   8   5    6.75    0.47
  -2   8  -5    0.09    0.05
  -2   8  -5    0.13    0.12
   2   8   5    0.15    0.05
   3   8   5    0.03    0.03
   3   8   5   -0.05    0.04
  -3   8  -5    0.00    0.05
   4   8   5    0.29    0.06
   4   8   5    0.30    0.06
  -5   8  -5    0.19    0.10
   5   8   5    0.04    0.04
   5   8   5    0.13    0.05
   6   8   5    1.24    0.16
   6   8   5    1.30    0.19
   6   8   5    1.62    0.14
   7   8   5    0.07    0.08
   7   8   5   -0.01    0.05
   7   8   5   -0.06    0.08
   7   9  -5   -0.03    0.07
   6   9  -5    0.03    0.05
   5   9  -5    0.45    0.09
   5   9  -5    0.59    0.13
   4   9  -5    0.58    0.11
  -4   9   5    0.50    0.10
   3   9  -5    0.58    0.11
   3   9  -5    0.77    0.12
  -3   9   5    0.69    0.09
  -2   9   5    0.19    0.04
   2   9  -5    0.07    0.05
   2   9  -5    0.16    0.06
  -1   9   5    0.36    0.06
   1   9  -5    0.22    0.06
   1   9  -5    0.24    0.07
   0   9   5    0.34    0.07
   0   9  -5    0.19    0.08
   0   9  -5    0.19    0.06
   1   9   5   -0.01    0.05
  -1   9  -5    0.05    0.05
   1   9   5    0.04    0.03
   2   9   5    0.13    0.05
  -2   9  -5    0.15    0.06
  -3   9  -5    0.12    0.06
   3   9   5    0.23    0.05
   4   9   5    0.35    0.05
   4   9   5    0.32    0.06
   5   9   5    0.00    0.04
   3  10  -5    0.06    0.07
   3  10  -5   -0.04    0.06
   2  10  -5    0.24    0.09
  -2  10   5    0.31    0.05
   2  10  -5    0.31    0.06
  -1  10   5   -0.01    0.03
   1  10  -5    0.00    0.04
   0  10  -5    0.25    0.06
  -1  10  -5    0.33    0.06
   2  10   5    0.02    0.04
  -2  10  -5    0.02    0.06
 -14   0   6    3.45    0.24
 -13   0   6    1.03    0.10
 -12   0   6    0.90    0.10
 -11   0   6    4.47    0.29
  11   0  -6    3.39    0.30
  10   0  -6    9.79    0.69
 -10   0   6   10.24    0.70
   9   0  -6    1.28    0.11
  -9   0   6    1.43    0.12
   8   0  -6   28.92    2.04
  -8   0   6   32.42    2.16
   8   0  -6   31.48    2.06
  -8   0   6   30.65    2.05
  -7   0   6    5.40    0.38
  -7   0   6    6.07    0.50
   7   0  -6    5.18    0.40
   7   0  -6    5.84    0.38
  -6   0   6   24.22    1.62
  -6   0   6   22.61    1.76
  -6   0   6   26.14    1.69
   6   0  -6   24.64    1.62
  -5   0   6   87.57    5.73
   5   0  -6   75.45    5.72
  -5   0   6   81.60    5.81
  -5   0   6   97.90    5.77
   5   0  -6   90.48    5.76
   4   0  -6   11.14    0.71
  -4   0   6   10.95    0.71
  -4   0   6    9.43    0.78
   3   0  -6   88.47    6.36
  -3   0   6   94.71    6.42
  -3   0   6  104.21    6.37
   3   0  -6   97.83    6.40
   2   0  -6    1.59    0.16
  -2   0   6    1.52    0.18
  -1   0   6  224.58   14.21
   1   0  -6  204.26   14.20
   0   0  -6   91.93    6.11
  -1   0  -6  134.21    9.27
   1   0   6  134.29    9.31
  -1   0  -6  136.14    9.27
  -1   0  -6  156.67    9.31
  -2   0  -6    0.27    0.04
   2   0   6    0.16    0.11
  -2   0  -6    0.27    0.03
  -2   0  -6    0.14    0.07
  -3   0  -6  132.54    8.70
  -3   0  -6  132.11    8.70
  -3   0  -6  132.87    8.74
  -3   0  -6  128.18    8.68
   4   0   6   21.29    1.47
  -4   0  -6   22.43    1.46
  -4   0  -6   23.00    1.47
  -4   0  -6   20.80    1.46
  -4   0  -6   22.60    1.54
  -5   0  -6    2.68    0.20
  -5   0  -6    2.76    0.35
   5   0   6    3.27    0.22
  -5   0  -6    2.98    0.21
  -5   0  -6    2.82    0.22
  -6   0  -6    0.57    0.22
  -6   0  -6    0.69    0.14
  -6   0  -6    0.88    0.08
  -6   0  -6    0.90    0.08
  -7   0  -6   28.88    1.95
  -7   0  -6   26.15    2.13
   7   0   6   30.94    1.95
  -7   0  -6   30.69    1.95
   8   0   6   27.86    1.80
  -8   0  -6   26.35    1.83
  -9   0  -6    0.31    0.07
   9   0   6    0.23    0.04
  -9   0  -6    0.15    0.05
 -10   0  -6    1.34    0.13
 -10   0  -6    1.34    0.12
  10   0   6    1.35    0.11
  10   0   6    1.17    0.15
 -11   0  -6    0.33    0.07
 -11   0  -6    0.30    0.07
  11   0   6    0.37    0.08
 -12   0  -6    0.56    0.08
 -14  -1   6    7.35    0.48
 -14   1   6    6.60    0.47
 -13  -1   6    0.38    0.07
 -12  -1   6   13.83    0.94
  12   1  -6   14.48    0.94
 -12   1   6   13.46    0.94
 -11  -1   6    3.50    0.26
  11   1  -6    3.41    0.25
  11   1  -6    3.52    0.29
 -11   1   6    3.44    0.25
  10   1  -6   36.73    2.42
  10   1  -6   35.83    2.42
  -9  -1   6    2.25    0.20
  -9   1   6    2.29    0.17
   9   1  -6    2.31    0.17
   9   1  -6    2.17    0.19
  -8  -1   6   21.56    1.44
   8  -1  -6   17.08    1.26
  -8  -1   6   19.18    1.27
   8   1  -6   18.83    1.26
  -8   1   6   19.15    1.37
  -8   1   6   19.07    1.27
   8   1  -6   18.52    1.27
  -7  -1   6   16.12    1.10
  -7  -1   6   18.52    1.22
   7  -1  -6   14.94    1.09
   7   1  -6   16.14    1.09
   7   1  -6   15.60    1.10
  -7   1   6   16.32    1.10
  -7   1   6   17.74    1.17
   6  -1  -6    9.58    0.70
  -6  -1   6    9.66    0.98
  -6  -1   6   11.42    0.79
  -6  -1   6   10.71    0.71
   6   1  -6   10.50    0.70
  -6   1   6   11.10    0.76
  -6   1   6   10.38    0.70
  -5  -1   6   85.70    5.31
   5  -1  -6   73.54    5.25
  -5  -1   6   76.28    5.25
  -5  -1   6   75.93    5.39
   5   1  -6   80.34    5.25
   5   1  -6   83.58    5.31
  -5   1   6   80.50    5.25
   4  -1  -6    7.72    0.54
  -4  -1   6    8.59    0.55
  -4  -1   6    9.01    0.60
   4  -1  -6    8.43    0.57
  -4  -1   6    7.27    0.78
   4   1  -6    8.72    0.61
   4   1  -6    6.79    0.55
   4   1  -6    8.17    0.55
   3  -1  -6  162.06    9.89
  -3  -1   6  149.35    9.96
   3  -1  -6  140.48    9.87
  -3  -1   6  157.07    9.88
   3   1  -6  153.59    9.88
  -3   1   6  132.90    9.90
  -2  -1   6    9.11    0.61
  -2  -1   6    9.14    0.70
   2   1  -6    9.04    0.65
  -2   1   6    9.23    0.65
  -1  -1   6   19.75    1.37
   1  -1  -6   19.84    1.35
   1   1  -6   19.74    1.36
  -1   1   6   20.07    1.36
   0  -1  -6    8.83    0.61
   0  -1   6    8.07    0.61
   0   1   6    7.91    0.61
   0   1  -6    8.89    0.62
  -1  -1  -6  162.00   10.12
   1  -1   6  153.23   10.16
  -1  -1  -6  167.76   10.16
  -1  -1  -6  161.99   10.13
   1   1   6  146.78   10.12
  -1   1  -6  137.57   10.12
   1   1   6  140.33   10.16
  -1   1  -6  154.93   10.15
  -2  -1  -6    7.79    0.50
  -2  -1  -6    7.16    0.50
  -2  -1  -6    7.66    0.50
  -2  -1  -6    8.11    0.56
   2  -1   6    7.06    0.57
  -2   1  -6    7.62    0.55
  -2   1  -6    7.40    0.50
   2   1   6    7.89    0.50
  -2   1  -6    6.57    0.50
  -3  -1  -6    9.36    0.58
  -3  -1  -6    8.77    0.58
  -3  -1  -6    9.33    0.58
  -3  -1  -6    8.77    0.65
  -3   1  -6    9.16    0.64
  -3   1  -6    8.57    0.58
  -3   1  -6    8.17    0.58
   3   1   6    7.73    0.58
   3   1   6    7.38    0.68
   3   1   6    8.82    0.58
  -4  -1  -6   15.50    1.11
  -4  -1  -6   15.21    1.02
  -4   1  -6   15.45    1.03
   4   1   6   15.32    1.03
  -4   1  -6   15.52    1.02
  -4   1  -6   15.13    1.09
  -5  -1  -6    2.33    0.20
  -5  -1  -6    2.60    0.37
  -5  -1  -6    2.50    0.19
  -5  -1  -6    2.65    0.19
  -5  -1  -6    2.83    0.19
  -5   1  -6    2.56    0.19
  -5   1  -6    2.67    0.19
   5   1   6    2.81    0.19
  -5   1  -6    2.72    0.32
  -6  -1  -6    0.09    0.02
  -6  -1  -6    0.15    0.03
  -6  -1  -6    0.22    0.27
  -6  -1  -6    0.05    0.05
  -6  -1  -6    0.09    0.04
  -6   1  -6    0.09    0.04
   6   1   6    0.12    0.05
  -6   1  -6    0.02    0.19
  -6   1  -6    0.06    0.03
  -7  -1  -6    1.90    0.15
   7  -1   6    1.95    0.14
  -7  -1  -6    1.60    0.45
  -7  -1  -6    1.80    0.15
  -7   1  -6    2.06    0.16
   7   1   6    1.94    0.15
  -7   1  -6    1.98    0.15
  -7   1  -6    1.40    0.36
  -8  -1  -6    2.02    0.20
  -8  -1  -6    2.30    0.17
  -8   1  -6    2.04    0.20
  -8   1  -6    2.32    0.19
   8   1   6    2.30    0.18
  -9  -1  -6   12.94    0.93
  -9  -1  -6   13.52    0.93
   9   1   6   14.33    0.92
  -9   1  -6   13.42    0.93
  -9   1  -6   14.59    0.93
 -10  -1  -6    5.69    0.39
 -10  -1  -6    5.50    0.40
  10   1   6    5.78    0.39
 -10   1  -6    5.39    0.40
 -10   1  -6    5.77    0.39
 -11  -1  -6    2.29    0.17
 -11  -1  -6    2.17    0.19
 -11   1  -6    2.13    0.19
  11   1   6    2.11    0.18
 -11   1  -6    2.46    0.17
 -12  -1  -6    3.77    0.27
 -12   1  -6    3.92    0.27
 -13  -2   6    1.54    0.12
 -13   2   6    1.41    0.12
  13   2  -6    1.26    0.13
 -12  -2   6    1.65    0.13
  12   2  -6    1.47    0.13
  12   2  -6    1.40    0.13
 -12   2   6    1.38    0.13
 -11  -2   6    5.89    0.41
 -11   2   6    5.56    0.41
  11   2  -6    6.70    0.45
  11   2  -6    5.70    0.41
 -10  -2   6    0.93    0.10
  10   2  -6    0.95    0.10
 -10   2   6    1.11    0.12
  10   2  -6    1.02    0.12
  -9  -2   6    3.23    0.23
   9   2  -6    2.63    0.20
   9   2  -6    2.68    0.22
  -9   2   6    2.77    0.21
  -8  -2   6    7.66    0.89
  -8  -2   6    8.61    0.57
  -8   2   6    8.31    0.68
   8   2  -6    8.43    0.57
  -8   2   6    8.68    0.57
  -7  -2   6    2.44    0.17
  -7  -2   6    2.56    0.42
  -7   2   6    2.28    0.19
   7   2  -6    2.03    0.19
  -7   2   6    2.64    0.28
   7   2  -6    2.44    0.17
  -6  -2   6   38.52    2.42
  -6  -2   6   34.39    2.32
   6   2  -6   31.12    2.33
   6   2  -6   34.44    2.32
  -6   2   6   38.09    2.36
   6   2  -6   33.85    2.33
  -5  -2   6    1.43    0.39
  -5  -2   6    1.63    0.24
   5   2  -6    1.38    0.12
  -4  -2   6    0.31    0.11
  -4  -2   6    0.33    0.22
   4  -2  -6    0.25    0.03
  -4  -2   6    0.32    0.04
  -4   2   6    0.17    0.10
   4   2  -6    0.38    0.13
   4   2  -6    0.23    0.04
  -3  -2   6    0.79    0.21
  -3  -2   6    0.93    0.15
  -3  -2   6    0.83    0.07
   3  -2  -6    0.82    0.06
   3   2  -6    0.90    0.16
  -3   2   6    1.08    0.15
   3   2  -6    0.89    0.08
   3   2  -6    0.88    0.07
  -2  -2   6   43.39    2.96
   2  -2  -6   44.42    2.91
  -2  -2   6   44.34    2.89
   2  -2  -6   39.83    2.88
   2   2  -6   42.49    2.89
   2   2  -6   40.79    2.89
   2   2  -6   47.98    2.94
  -2   2   6   45.91    2.92
  -1  -2   6    9.86    0.74
   1  -2  -6   10.91    0.67
  -1   2   6   10.22    0.72
   1   2  -6    9.41    0.68
   1   2  -6   11.06    0.73
   1   2  -6    9.22    0.68
   0  -2  -6   97.80    6.12
   0  -2   6   89.99    6.16
   0  -2  -6  100.93    6.16
   0   2   6   85.63    6.16
   0   2  -6   94.22    6.16
   0   2   6   86.24    6.11
   1  -2   6   16.70    1.23
  -1  -2  -6   18.24    1.18
  -1  -2  -6   18.92    1.18
   1   2   6   17.49    1.18
   1   2   6   15.57    1.23
  -1   2  -6   19.29    1.23
  -2  -2  -6    0.13    0.02
  -2  -2  -6    0.11    0.02
   2  -2   6    0.01    0.16
  -2   2  -6    0.06    0.03
  -2   2  -6    0.25    0.09
   2   2   6    0.03    0.16
   2   2   6    0.14    0.03
  -2   2  -6    0.14    0.03
  -3  -2  -6    0.17    0.14
  -3  -2  -6    0.10    0.02
  -3  -2  -6    0.13    0.03
  -3  -2  -6    0.17    0.03
  -3   2  -6    0.12    0.03
   3   2   6    0.14    0.03
   3   2   6    0.07    0.02
  -3   2  -6    0.09    0.03
  -3   2  -6    0.10    0.09
  -4  -2  -6    0.04    0.17
  -4  -2  -6    0.15    0.04
  -4   2  -6    0.08    0.03
   4   2   6    0.15    0.03
  -4   2  -6    0.22    0.11
   4   2   6    0.09    0.03
  -4   2  -6    0.11    0.03
  -5  -2  -6   19.32    1.45
  -5  -2  -6   18.90    1.31
  -5  -2  -6   20.99    1.31
  -5  -2  -6   19.39    1.31
  -5  -2  -6   19.84    1.31
  -5   2  -6   20.16    1.31
  -5   2  -6   19.35    1.39
   5   2   6   19.64    1.31
  -5   2  -6   18.89    1.31
  -6  -2  -6   20.39    1.31
  -6  -2  -6   19.58    1.30
  -6  -2  -6   18.23    1.31
  -6  -2  -6   20.16    1.54
  -6   2  -6   17.72    1.42
   6   2   6   19.62    1.30
  -6   2  -6   20.15    1.31
   6   2   6   21.19    1.31
  -6   2  -6   18.53    1.30
  -7  -2  -6    9.74    1.27
   7  -2   6   10.91    0.69
  -7  -2  -6    9.96    0.70
  -7  -2  -6   10.01    0.70
  -7   2  -6   10.62    0.70
  -7   2  -6   10.03    0.70
   7   2   6    9.88    0.70
   7   2   6   10.78    0.70
  -8  -2  -6   21.44    1.49
  -8  -2  -6   20.31    1.49
  -8   2  -6   23.30    1.50
  -8   2  -6   22.78    1.49
   8   2   6   23.44    1.49
  -9  -2  -6    0.93    0.10
  -9  -2  -6    0.90    0.12
  -9   2  -6    1.09    0.10
  -9   2  -6    0.89    0.12
   9   2   6    0.89    0.10
 -10  -2  -6    1.71    0.15
 -10  -2  -6    1.64    0.16
  10   2   6    1.76    0.14
 -10   2  -6    2.10    0.15
 -10   2  -6    1.78    0.17
  10   2   6    1.63    0.20
 -11  -2  -6   -0.02    0.04
 -11   2  -6    0.03    0.03
  11   2   6    0.02    0.04
 -12  -2  -6    0.62    0.10
 -12   2  -6    0.81    0.09
 -13   3   6    2.31    0.18
  13   3  -6    2.16    0.17
 -12  -3   6    9.64    0.63
  12   3  -6    8.92    0.63
 -11  -3   6    0.17    0.04
 -11   3   6    0.23    0.06
  11   3  -6    0.13    0.04
  11   3  -6    0.23    0.06
 -10  -3   6   13.73    0.90
 -10   3   6   13.56    0.90
  10   3  -6   12.95    0.90
  10   3  -6   13.20    0.91
  -9  -3   6   17.76    1.19
   9   3  -6   17.87    1.19
   9   3  -6   17.56    1.19
  -8  -3   6    5.47    1.01
  -8  -3   6    5.35    0.36
   8   3  -6    4.86    0.38
   8   3  -6    5.36    0.36
   8   3  -6    5.07    0.37
  -7  -3   6   21.62    1.60
  -7  -3   6   21.65    1.40
   7   3  -6   21.14    1.40
   7   3  -6   19.67    1.40
   7   3  -6   20.84    1.40
  -6  -3   6    1.00    0.26
  -6  -3   6    0.87    0.08
   6   3  -6    1.12    0.10
  -6   3   6    0.89    0.19
   6   3  -6    0.97    0.08
   6   3  -6    0.90    0.10
  -5  -3   6    8.66    0.68
  -5  -3   6    7.54    0.54
  -5   3   6    8.20    0.58
   5   3  -6    7.92    0.54
   5   3  -6    7.87    0.55
   5   3  -6    8.58    0.68
   5   3  -6    7.95    0.55
  -4  -3   6    3.00    0.21
  -4   3   6    2.97    0.33
   4   3  -6    3.44    0.34
   4   3  -6    2.86    0.22
   4   3  -6    3.14    0.21
   4   3  -6    2.69    0.22
  -3  -3   6    0.43    0.12
  -3  -3   6    0.45    0.05
   3  -3  -6    0.35    0.04
  -3   3   6    0.36    0.10
   3   3  -6    0.39    0.05
   3   3  -6    0.63    0.14
   3   3  -6    0.34    0.05
   2  -3  -6    3.09    0.26
   2  -3  -6    3.23    0.27
  -2  -3   6    3.39    0.30
   2  -3  -6    3.29    0.22
   2   3  -6    3.67    0.32
   2   3  -6    3.68    0.24
  -2   3   6    2.86    0.29
   2   3  -6    3.31    0.23
   1  -3  -6    8.19    0.59
   1  -3  -6    8.91    0.66
  -1  -3   6    8.26    0.59
   1  -3  -6    8.35    0.53
  -1   3   6    6.98    0.59
  -1   3   6    7.85    0.54
   1   3  -6    7.67    0.54
   1   3  -6    7.49    0.54
   1   3  -6    8.47    0.61
   0  -3  -6    0.38    0.03
   0  -3   6    0.26    0.09
   0  -3  -6    0.61    0.13
   0   3   6    0.40    0.14
   0   3  -6    0.45    0.11
   0   3  -6    0.37    0.05
  -1  -3  -6    0.88    0.17
  -1  -3  -6    0.98    0.07
  -1   3  -6    0.79    0.08
  -1   3  -6    1.07    0.18
   1   3   6    0.90    0.08
  -2  -3  -6   42.64    2.61
  -2  -3  -6   39.72    2.61
  -2  -3  -6   45.38    2.71
  -2   3  -6   34.00    2.61
   2   3   6   37.07    2.71
   2   3   6   40.55    2.61
  -2   3  -6   34.02    2.61
  -2   3  -6   43.94    2.68
   2   3   6   37.55    2.61
  -3  -3  -6   32.15    2.06
  -3  -3  -6   33.99    2.18
  -3  -3  -6   30.93    2.06
   3  -3   6   29.28    2.09
  -3  -3  -6   32.16    2.07
  -3  -3  -6   31.46    2.07
   3   3   6   32.18    2.06
   3   3   6   30.03    2.07
  -3   3  -6   28.00    2.07
  -3   3  -6   31.20    2.13
  -4  -3  -6    0.11    0.03
  -4  -3  -6    0.02    0.26
  -4  -3  -6    0.08    0.03
  -4   3  -6   -0.13    0.13
  -4   3  -6    0.09    0.07
   4   3   6    0.15    0.03
   4   3   6    0.07    0.03
  -5  -3  -6    1.93    0.14
  -5  -3  -6    1.78    0.14
  -5  -3  -6    1.41    0.57
  -5  -3  -6    1.85    0.14
   5   3   6    1.78    0.14
  -5   3  -6    1.77    0.15
  -5   3  -6    1.62    0.14
  -5   3  -6    1.58    0.32
  -6  -3  -6    3.43    0.68
  -6  -3  -6    3.23    0.24
  -6  -3  -6    3.34    0.25
  -6   3  -6    2.86    0.52
  -6   3  -6    3.42    0.25
  -6   3  -6    3.40    0.24
   6   3   6    3.64    0.25
   6   3   6    3.25    0.24
  -7  -3  -6    2.54    0.24
  -7  -3  -6    2.89    0.24
   7   3   6    3.16    0.23
  -7   3  -6    2.56    0.22
  -8  -3  -6   -0.05    0.03
  -8  -3  -6    0.02    0.05
   8   3   6    0.00    0.04
  -8   3  -6    0.05    0.04
  -9  -3  -6    2.99    0.25
  -9  -3  -6    3.45    0.25
  -9   3  -6    3.16    0.26
   9   3   6    3.42    0.24
  -9   3  -6    3.60    0.24
 -10  -3  -6    2.57    0.20
  10   3   6    2.64    0.19
 -10   3  -6    2.73    0.20
  10   3   6    2.43    0.20
 -11  -3  -6    0.21    0.07
 -11   3  -6    0.24    0.05
  11   3   6    0.22    0.04
  11   3   6    0.22    0.05
  12   3   6    0.02    0.06
 -12   3  -6   -0.06    0.05
  13   4  -6    1.53    0.12
 -12  -4   6    0.97    0.14
  12   4  -6    1.09    0.11
  12   4  -6    0.74    0.09
 -11  -4   6    5.13    0.35
  11   4  -6    5.13    0.36
  11   4  -6    4.81    0.35
 -10  -4   6    0.35    0.07
  10   4  -6    0.21    0.04
  -9  -4   6    8.93    0.60
   9   4  -6    9.19    0.60
   9   4  -6    8.87    0.61
   9   4  -6    8.30    0.62
  -8  -4   6    4.54    0.32
   8   4  -6    4.02    0.31
   8   4  -6    4.38    0.30
   8   4  -6    3.99    0.33
  -7  -4   6   14.08    0.96
   7   4  -6   15.02    0.97
   7   4  -6   14.68    0.96
   7   4  -6   13.60    0.97
  -6  -4   6    1.31    0.10
  -6  -4   6    1.23    0.42
   6   4  -6    1.24    0.12
   6   4  -6    1.22    0.12
  -5  -4   6    0.16    0.29
   5   4  -6    0.09    0.03
   5   4  -6    0.45    0.26
   5   4  -6   -0.01    0.05
  -4  -4   6    0.18    0.22
  -4  -4   6    0.13    0.04
   4   4  -6    0.17    0.04
   4   4  -6    0.18    0.19
   4   4  -6    0.06    0.05
  -4   4   6    0.10    0.09
   4   4  -6    0.09    0.03
   3   4  -6    0.70    0.12
   3   4  -6    0.90    0.09
   3   4  -6    0.86    0.08
   3   4  -6    1.04    0.20
   2   4  -6    2.76    0.19
  -2   4   6    2.62    0.32
   2   4  -6    2.57    0.19
   2   4  -6    2.96    0.33
  -2   4   6    2.47    0.19
   1  -4  -6    1.15    0.30
   1   4  -6    1.37    0.10
  -1   4   6    1.34    0.11
   1   4  -6    1.42    0.25
  -1   4   6    1.64    0.28
   1   4  -6    1.29    0.12
   1  -4   6    0.01    0.17
  -1  -4  -6    0.25    0.07
  -1  -4  -6    0.15    0.21
   1   4   6    0.21    0.05
  -1   4  -6    0.21    0.04
   1   4   6    0.13    0.25
   1   4   6    0.24    0.04
  -1   4  -6    0.23    0.13
  -2  -4  -6   26.78    1.73
  -2  -4  -6   25.40    1.73
  -2   4  -6   26.64    1.82
   2   4   6   25.90    1.73
   2   4   6   25.30    1.73
  -3  -4  -6    0.12    0.31
  -3  -4  -6    0.59    0.07
  -3  -4  -6    0.46    0.07
  -3   4  -6    0.71    0.18
   3   4   6    0.69    0.07
   3   4   6    0.56    0.06
  -3   4  -6    0.49    0.09
  -3   4  -6    0.51    0.10
  -4  -4  -6    2.27    0.17
  -4  -4  -6    2.32    0.17
  -4   4  -6    2.22    0.39
  -4   4  -6    2.21    0.18
   4   4   6    2.17    0.17
   4   4   6    2.23    0.17
   4   4   6    2.31    0.17
  -5  -4  -6   19.35    1.41
  -5  -4  -6   20.21    1.41
  -5   4  -6   20.25    1.54
   5   4   6   22.18    1.41
  -5   4  -6   20.37    1.41
   5   4   6   23.19    1.41
   5   4   6   22.02    1.41
  -6  -4  -6    4.15    0.32
  -6   4  -6    4.59    0.32
  -6   4  -6    4.74    0.33
  -7  -4  -6    1.67    0.16
  -7   4  -6    2.14    0.16
  -8  -4  -6    1.30    0.14
  -8  -4  -6    1.31    0.13
   8   4   6    1.45    0.15
   8   4   6    1.58    0.13
  -8   4  -6    1.58    0.13
   9   4   6    1.56    0.16
  -9   4  -6    1.61    0.13
   9   4   6    1.53    0.13
  10   4   6    0.08    0.04
 -10   4  -6    0.13    0.04
  11   4   6    0.04    0.03
  11   4   6    0.09    0.04
 -11   4  -6    0.02    0.04
  12   5  -6    3.42    0.25
  12   5  -6    3.54    0.25
  11   5  -6    3.42    0.26
  11   5  -6    3.68    0.26
  10   5  -6    3.51    0.28
  10   5  -6    3.89    0.27
   9   5  -6    4.26    0.37
   9   5  -6    4.95    0.34
   9   5  -6    5.44    0.37
   8   5  -6    1.37    0.15
   8   5  -6    1.29    0.12
   7   5  -6    6.17    0.43
   7   5  -6    6.03    0.43
   7   5  -6    6.24    0.44
   6   5  -6    1.29    0.11
   6   5  -6    1.03    0.14
   6   5  -6    1.27    0.13
   5   5  -6   17.73    1.42
   5   5  -6   15.12    1.12
   5   5  -6   17.22    1.14
   5   5  -6   16.50    1.11
   5   5  -6   16.67    1.12
   4   5  -6    0.46    0.07
   4   5  -6    0.56    0.08
   4   5  -6    0.92    0.32
   4   5  -6    0.56    0.08
   3   5  -6    0.04    0.04
   3   5  -6    0.02    0.24
   3   5  -6    0.02    0.03
   3   5  -6    0.06    0.06
   2   5  -6    0.10    0.08
   2   5  -6    0.20    0.22
   2   5  -6    0.16    0.03
   1   5  -6    0.99    0.09
  -1   5   6    1.01    0.09
   1   5  -6    1.07    0.24
   1   5  -6    1.05    0.10
  -1   5   6    1.10    0.10
   0  -5  -6    1.02    0.12
   0   5  -6    1.10    0.09
   0   5  -6    1.83    0.35
   0   5  -6    1.16    0.11
   0   5   6    1.18    0.09
  -1  -5  -6    8.38    0.57
   1   5   6    8.68    0.58
  -1   5  -6    9.09    0.73
   1   5   6    7.93    0.57
  -2  -5  -6   13.60    0.88
   2   5   6   13.08    0.88
   2   5   6   13.06    0.88
   2   5   6   13.54    0.88
  -2   5  -6   11.95    1.02
   3   5   6    2.33    0.18
  -3   5  -6    1.78    0.34
  -3   5  -6    2.04    0.18
   3   5   6    2.41    0.17
   3   5   6    2.27    0.17
   4   5   6    0.99    0.10
  -4   5  -6    0.23    0.31
   4   5   6    0.89    0.08
  -4   5  -6    0.77    0.12
   4   5   6    0.78    0.09
  -5   5  -6    3.74    0.28
  -6   5  -6    0.47    0.10
   6   5   6    0.41    0.08
   7   5   6    0.01    0.04
  -7   5  -6    0.02    0.05
   7   5   6    0.08    0.05
  -8   5  -6    0.26    0.05
   8   5   6    0.20    0.06
   9   5   6    2.08    0.17
   9   5   6    2.41    0.18
  -9   5  -6    2.20    0.18
 -10   5  -6    0.20    0.05
  10   5   6    0.19    0.05
  11   6  -6    0.59    0.07
  11   6  -6    0.65    0.08
  10   6  -6    0.02    0.04
  10   6  -6    0.06    0.03
   9   6  -6    1.18    0.17
   9   6  -6    1.49    0.13
   9   6  -6    1.32    0.13
   8   6  -6    3.99    0.35
   8   6  -6    4.74    0.32
   8   6  -6    4.53    0.33
   7   6  -6   10.49    0.67
   7   6  -6    9.52    0.68
   7   6  -6    9.28    0.67
   6   6  -6    0.60    0.10
   6   6  -6    0.38    0.08
   5   6  -6    2.02    0.18
   5   6  -6    2.16    0.18
   5   6  -6    1.78    0.24
   5   6  -6    2.37    0.19
   4   6  -6    2.25    0.19
   4   6  -6    2.32    0.20
   4   6  -6    2.62    0.21
   3   6  -6    1.10    0.13
   3   6  -6    1.33    0.21
   3   6  -6    1.52    0.53
  -3   6   6    1.11    0.11
   3   6  -6    1.17    0.12
   2   6  -6    1.19    0.12
   2   6  -6    1.29    0.46
  -2   6   6    1.26    0.11
  -2   6   6    1.44    0.13
   1   6  -6   12.44    1.14
   1   6  -6   12.29    0.88
  -1   6   6   13.58    0.88
  -1   6   6   13.38    0.87
   0   6   6    1.41    0.12
   0   6  -6    1.18    0.13
   0   6   6    1.51    0.11
  -1   6  -6    0.93    0.50
   1   6   6    1.14    0.10
  -1   6  -6    0.95    0.12
   1   6   6    1.29    0.11
   2   6   6    0.13    0.04
  -2   6  -6    0.10    0.05
  -3   6  -6    0.04    0.06
   3   6   6    0.06    0.06
  -3   6  -6    0.10    0.10
   4   6   6    3.93    0.29
   4   6   6    4.66    0.33
   4   6   6    4.02    0.33
   5   6   6    1.17    0.13
   5   6   6    1.30    0.13
   5   6   6    1.48    0.12
   6   6   6   -0.03    0.04
   6   6   6   -0.01    0.05
  -6   6  -6   -0.02    0.06
   6   6   6    0.04    0.05
   7   6   6    0.98    0.11
  -7   6  -6    0.78    0.11
   7   6   6    0.93    0.11
   8   6   6    0.11    0.05
   8   6   6    0.15    0.07
   8   6   6    0.07    0.05
   9   6   6    0.06    0.04
   9   6   6    0.02    0.03
  10   6   6    0.12    0.04
  10   6   6    0.18    0.04
  10   7  -6   -0.03    0.04
  10   7  -6    0.05    0.03
   9   7  -6    0.12    0.06
   9   7  -6    0.20    0.08
   9   7  -6    0.22    0.05
   8   7  -6    0.25    0.05
   8   7  -6    0.28    0.07
   8   7  -6    0.40    0.08
   7   7  -6    0.86    0.12
   7   7  -6    0.67    0.11
   6   7  -6    0.11    0.06
   6   7  -6    0.13    0.06
   6   7  -6    0.03    0.07
   5   7  -6    1.68    0.16
   5   7  -6    2.01    0.17
   5   7  -6    1.54    0.17
   5   7  -6    1.30    0.17
   4   7  -6    0.08    0.08
  -4   7   6    0.13    0.05
   4   7  -6    0.17    0.06
   4   7  -6    0.19    0.08
   4   7  -6    0.12    0.07
   3   7  -6    1.31    0.15
  -1   7   6    0.11    0.08
   1   7  -6   -0.04    0.05
  -1   7   6    0.00    0.03
   0   7   6    1.05    0.10
   0   7   6    1.03    0.11
  -1   7  -6    0.39    0.08
  -2   7  -6   -0.03    0.05
   2   7   6   -0.01    0.04
   2   7   6   -0.03    0.03
   3   7   6    0.59    0.07
  -3   7  -6    0.55    0.14
  -3   7  -6    0.41    0.07
   3   7   6    0.49    0.08
  -4   7  -6   -0.05    0.05
   4   7   6   -0.02    0.04
   4   7   6    0.01    0.03
   4   7   6   -0.05    0.08
   5   7   6    0.99    0.11
   5   7   6    1.03    0.15
   5   7   6    0.86    0.14
   5   7   6    0.96    0.10
   6   7   6    0.23    0.06
   6   7   6    0.37    0.07
  -6   7  -6    0.35    0.07
   6   7   6    0.26    0.08
   6   7   6    0.46    0.08
   7   7   6    1.26    0.14
   7   7   6    1.70    0.16
  -7   7  -6    1.19    0.14
   7   7   6    1.60    0.14
   8   7   6    0.73    0.10
   8   7   6    0.58    0.13
   8   7   6    0.74    0.09
   9   7   6    0.00    0.04
   9   7   6   -0.04    0.06
   9   8  -6    0.18    0.04
   8   8  -6    1.40    0.12
   8   8  -6    1.13    0.15
   7   8  -6    0.19    0.07
   7   8  -6    0.24    0.06
   7   8  -6    0.19    0.06
   6   8  -6    0.16    0.05
   6   8  -6    0.13    0.09
   6   8  -6    0.20    0.07
   5   8  -6    1.54    0.15
   5   8  -6    1.54    0.18
   4   8  -6   -0.01    0.06
  -4   8   6    0.12    0.05
   4   8  -6    0.09    0.05
   3   8  -6    0.55    0.12
  -3   8   6    0.66    0.08
   3   8  -6    0.76    0.11
   2   8  -6    0.23    0.07
   2   8  -6    0.24    0.06
  -2   8   6    0.17    0.04
   1   8  -6    4.20    0.30
   1   8  -6    3.58    0.30
  -1   8   6    4.28    0.30
  -1   8   6    3.76    0.28
   0   8  -6    0.25    0.06
   0   8   6    0.21    0.04
  -1   8  -6    9.33    0.66
   1   8   6   10.64    0.66
  -1   8  -6    8.27    0.66
   1   8   6    9.87    0.65
   2   8   6    1.34    0.12
   2   8   6    1.21    0.11
  -2   8  -6    1.13    0.17
   3   8   6    0.06    0.05
   3   8   6    0.08    0.03
  -3   8  -6    0.05    0.05
   4   8   6    0.07    0.03
  -4   8  -6    0.00    0.05
   4   8   6    0.08    0.05
   5   8   6    0.03    0.05
   5   8   6    0.04    0.04
  -6   8  -6    0.58    0.09
   6   8   6    0.97    0.16
   6   8   6    0.68    0.13
   7   8   6    0.18    0.07
   7   8   6    0.00    0.05
   7   9  -6   -0.10    0.06
   6   9  -6    0.11    0.05
   5   9  -6    0.03    0.06
   5   9  -6   -0.12    0.08
   4   9  -6    0.11    0.05
   4   9  -6    0.11    0.07
  -4   9   6    0.17    0.05
   3   9  -6    0.34    0.07
   3   9  -6    0.27    0.06
  -2   9   6    0.05    0.04
   2   9  -6    0.06    0.05
   2   9  -6   -0.01    0.05
  -1   9   6    0.05    0.03
   1   9  -6    0.00    0.06
   1   9  -6   -0.05    0.05
   0   9  -6    0.10    0.06
   0   9   6    0.03    0.08
   0   9   6    0.11    0.03
   0   9  -6    0.05    0.08
  -1   9  -6    0.43    0.09
  -1   9  -6    0.26    0.14
   1   9   6    0.26    0.05
   2   9   6    1.03    0.12
   2   9   6    1.39    0.11
  -3   9  -6    0.00    0.06
   3   9   6    0.08    0.08
  -4   9  -6   -0.05    0.06
   4   9   6    0.03    0.04
   4   9   6    0.03    0.05
   5   9   6   -0.02    0.05
   3  10  -6    0.05    0.06
   3  10  -6    0.10    0.08
   2  10  -6    0.11    0.10
   2  10  -6    0.07    0.06
   1  10  -6   -0.08    0.05
  -1  10   6    0.02    0.03
   0  10   6    0.01    0.03
   0  10  -6    0.00    0.05
  -1  10  -6    0.29    0.06
   2  10   6   -0.06    0.03
 -12   0   7    0.06    0.03
 -11   0   7    0.02    0.04
  11   0  -7    0.02    0.10
  10   0  -7    0.06    0.07
  10   0  -7   -0.02    0.03
   9   0  -7    0.09    0.09
   9   0  -7    0.01    0.02
  -9   0   7   -0.05    0.03
   8   0  -7    0.12    0.02
  -8   0   7    0.08    0.22
   8   0  -7    0.15    0.07
  -8   0   7    0.09    0.03
  -7   0   7    0.11    0.16
   7   0  -7    0.07    0.02
  -7   0   7    0.07    0.03
   7   0  -7    0.14    0.07
  -6   0   7    0.01    0.10
  -6   0   7    0.38    0.33
   5   0  -7    0.10    0.11
  -5   0   7    0.14    0.22
  -4   0   7   -0.04    0.02
  -4   0   7   -0.03    0.14
   4   0  -7   -0.03    0.09
  -3   0   7    0.03    0.11
   3   0  -7    0.12    0.08
   3   0  -7    0.01    0.01
  -3   0   7    0.00    0.02
  -2   0   7    0.02    0.09
   2   0  -7    0.03    0.01
   2   0  -7    0.04    0.07
  -1   0   7    0.04    0.08
   0   0  -7   -0.02    0.02
   0   0  -7   -0.03    0.02
   0   0  -7   -0.04    0.08
   0   0   7   -0.01    0.02
   0   0   7   -0.07    0.08
   1   0   7   -0.01    0.10
  -1   0  -7   -0.03    0.01
  -1   0  -7    0.06    0.07
  -1   0  -7    0.03    0.02
   2   0   7    0.03    0.14
  -2   0  -7    0.03    0.08
  -2   0  -7    0.05    0.02
  -2   0  -7   -0.01    0.02
  -3   0  -7   -0.07    0.09
  -3   0  -7   -0.01    0.02
  -4   0  -7   -0.09    0.12
  -4   0  -7   -0.04    0.03
   4   0   7    0.01    0.03
  -4   0  -7   -0.01    0.02
  -5   0  -7    0.11    0.04
  -5   0  -7   -0.17    0.16
  -5   0  -7    0.12    0.06
  -5   0  -7    0.02    0.02
   5   0   7    0.07    0.05
  -5   0  -7    0.07    0.03
  -6   0  -7   -0.01    0.02
  -6   0  -7   -0.01    0.03
  -6   0  -7    0.05    0.07
  -6   0  -7   -0.30    0.24
  -7   0  -7    0.04    0.03
  -7   0  -7    0.06    0.04
  -8   0  -7    0.46    0.09
   8   0   7    0.41    0.07
   9   0   7   -0.01    0.03
  -9   0  -7    0.00    0.04
 -10   0  -7    0.00    0.03
  10   0   7    0.02    0.04
 -10   0  -7   -0.04    0.05
  10   0   7    0.05    0.08
 -11   0  -7   -0.04    0.05
 -11   0  -7    0.03    0.03
 -12   0  -7   -0.03    0.04
 -14   1   7    0.30    0.05
 -13  -1   7    0.69    0.08
  12   1  -7    0.12    0.06
 -12   1   7    0.07    0.04
 -11  -1   7    1.13    0.10
 -11   1   7    1.04    0.10
  11   1  -7    0.88    0.10
 -10  -1   7    3.68    0.30
  10   1  -7    4.03    0.29
  -9   1   7    0.31    0.07
   9   1  -7    0.27    0.06
   9   1  -7    0.30    0.04
  -8  -1   7    1.85    0.14
   8  -1  -7    1.79    0.13
  -8  -1   7    2.55    0.51
  -8   1   7    1.75    0.14
   8   1  -7    1.81    0.14
   8   1  -7    1.94    0.16
  -8   1   7    2.11    0.39
  -7  -1   7   14.13    1.00
   7  -1  -7   13.30    0.99
  -7  -1   7   16.38    1.12
   7   1  -7   14.54    1.00
  -7   1   7   15.15    1.00
  -7   1   7   16.21    1.08
   7   1  -7   14.92    0.99
  -6  -1   7    2.14    0.15
  -6  -1   7    2.46    0.28
   6  -1  -7    1.87    0.14
  -6  -1   7    1.57    0.46
  -6   1   7    2.43    0.24
   6   1  -7    1.98    0.17
   6   1  -7    1.73    0.16
  -6   1   7    2.01    0.15
  -6   1   7    1.85    0.35
   6   1  -7    2.04    0.15
   5  -1  -7    4.46    0.32
  -5  -1   7    4.84    0.40
  -5  -1   7    4.76    0.60
  -5  -1   7    4.93    0.33
   5   1  -7    4.96    0.42
  -5   1   7    3.88    0.47
  -5   1   7    5.09    0.33
   5   1  -7    4.88    0.33
  -4  -1   7    9.44    0.76
   4  -1  -7    9.74    0.66
  -4  -1   7    9.20    0.63
   4  -1  -7    8.99    0.62
   4   1  -7    7.71    0.63
   4   1  -7    9.03    0.72
  -4   1   7   10.63    0.63
   4   1  -7   10.02    0.63
   3  -1  -7   28.15    2.08
  -3  -1   7   33.01    2.08
  -3  -1   7   31.51    2.16
   3  -1  -7   32.72    2.12
   3   1  -7   34.08    2.14
   3   1  -7   30.90    2.08
  -3   1   7   27.09    2.13
  -3   1   7   33.71    2.08
  -2  -1   7   36.55    2.53
  -2  -1   7   39.59    2.47
   2  -1  -7   36.40    2.50
   2  -1  -7   35.43    2.46
   2   1  -7   38.05    2.52
   2   1  -7   36.26    2.47
  -2   1   7   36.98    2.47
  -2   1   7   38.85    2.52
   1  -1  -7    7.90    0.55
  -1  -1   7    8.48    0.62
   1  -1  -7    8.49    0.60
  -1  -1   7    8.64    0.55
   1   1  -7    8.39    0.55
   1   1  -7    8.53    0.60
  -1   1   7    8.29    0.61
  -1   1   7    8.51    0.55
   1   1  -7    6.95    0.55
   0  -1   7   41.46    2.74
   0  -1  -7   40.62    2.69
   0  -1  -7   40.84    2.69
   0   1  -7   42.66    2.74
   0   1  -7   37.21    2.69
   0   1   7   41.01    2.69
  -1  -1  -7   25.47    1.66
   1  -1   7   23.92    1.72
  -1  -1  -7   27.08    1.71
  -1  -1  -7   26.04    1.66
  -1  -1  -7   26.42    1.66
   1   1   7   22.43    1.72
  -1   1  -7   22.02    1.66
  -1   1  -7   27.17    1.71
  -1   1  -7   23.68    1.66
   1   1   7   25.59    1.66
   2  -1   7   15.25    1.27
  -2  -1  -7   19.67    1.20
  -2  -1  -7   17.94    1.20
  -2  -1  -7   19.56    1.27
  -2  -1  -7   19.48    1.21
  -2   1  -7   18.78    1.26
  -2   1  -7   17.79    1.21
   2   1   7   18.88    1.21
   2   1   7   15.47    1.28
  -2   1  -7   17.97    1.21
  -3  -1  -7    5.74    0.39
  -3  -1  -7    6.07    0.39
  -3  -1  -7    5.69    0.39
  -3  -1  -7    5.95    0.49
  -3   1  -7    5.28    0.39
  -3   1  -7    5.32    0.39
  -3   1  -7    5.92    0.47
  -3   1  -7    6.04    0.39
   3   1   7    5.64    0.39
  -4  -1  -7    3.74    0.39
  -4  -1  -7    3.58    0.25
  -4  -1  -7    3.83    0.25
  -4  -1  -7    3.63    0.25
  -4   1  -7    3.86    0.37
   4   1   7    3.29    0.25
  -4   1  -7    3.55    0.25
  -5  -1  -7    4.77    0.32
  -5  -1  -7    4.64    0.50
  -5  -1  -7    4.75    0.32
  -5  -1  -7    4.62    0.32
  -5  -1  -7    4.26    0.33
  -5   1  -7    4.41    0.32
   5   1   7    4.79    0.33
  -5   1  -7    4.63    0.47
  -5   1  -7    4.92    0.32
  -6  -1  -7    0.42    0.32
  -6  -1  -7    0.19    0.05
  -6  -1  -7    0.18    0.04
  -6  -1  -7    0.17    0.04
  -6  -1  -7    0.26    0.04
  -6   1  -7    0.15    0.25
  -6   1  -7    0.21    0.05
  -6   1  -7    0.29    0.06
  -7  -1  -7    0.11    0.05
  -7  -1  -7    0.15    0.04
  -7   1  -7    0.13    0.03
  -7   1  -7    0.10    0.04
   8  -1   7    1.03    0.09
  -8  -1  -7    1.19    0.11
  -8  -1  -7    0.96    0.11
  -8   1  -7    0.91    0.12
   8   1   7    1.03    0.10
  -8   1  -7    1.12    0.11
  -9  -1  -7    4.88    0.35
   9  -1   7    4.28    0.34
  -9  -1  -7    5.01    0.34
  -9   1  -7    4.63    0.35
   9   1   7    5.05    0.34
  -9   1  -7    5.37    0.35
 -10  -1  -7    0.04    0.04
 -10  -1  -7    0.07    0.05
 -10   1  -7    0.03    0.03
  10   1   7    0.02    0.03
 -10   1  -7    0.08    0.05
 -11  -1  -7    0.11    0.04
 -11  -1  -7    0.07    0.05
  11   1   7    0.09    0.05
 -11   1  -7    0.15    0.04
 -11   1  -7    0.20    0.09
 -12  -1  -7    0.50    0.09
 -12   1  -7    0.46    0.07
 -13  -2   7    0.03    0.04
  13   2  -7    0.01    0.05
 -13   2   7    0.04    0.04
 -12  -2   7    0.71    0.08
  12   2  -7    0.64    0.09
  12   2  -7    0.47    0.09
 -12   2   7    0.60    0.08
 -11  -2   7   12.43    0.81
 -11   2   7   12.05    0.81
  11   2  -7   12.10    0.80
  11   2  -7   11.15    0.83
 -10  -2   7    1.07    0.10
  10   2  -7    1.00    0.12
 -10   2   7    1.22    0.11
  10   2  -7    0.99    0.10
   9   2  -7    4.36    0.33
  -9   2   7    4.87    0.33
  -8  -2   7   56.75    3.65
  -8  -2   7   50.96    3.45
   8   2  -7   50.92    3.45
  -8   2   7   51.90    3.51
  -8   2   7   53.34    3.45
   8   2  -7   48.46    3.44
  -7  -2   7    1.16    0.10
  -7  -2   7    1.82    0.32
  -7   2   7    1.16    0.25
   7   2  -7    1.06    0.11
  -7   2   7    1.28    0.11
   7   2  -7    1.10    0.09
   7   2  -7    0.92    0.12
  -6  -2   7    0.26    0.18
  -6  -2   7    0.23    0.04
  -6   2   7    0.29    0.05
   6   2  -7    0.35    0.04
   6   2  -7    0.18    0.05
  -6   2   7    0.27    0.22
  -6   2   7    0.14    0.11
   6   2  -7    0.27    0.34
  -5  -2   7    1.20    0.43
  -5  -2   7    0.98    0.08
   5  -2  -7    0.91    0.07
  -5  -2   7    1.05    0.21
   5   2  -7    1.12    0.21
  -5   2   7    0.79    0.20
   5   2  -7    0.99    0.08
   5   2  -7    0.97    0.09
  -5   2   7    1.02    0.10
   5   2  -7    0.68    0.13
  -4  -2   7    0.16    0.10
   4  -2  -7    0.17    0.02
  -4  -2   7    0.12    0.02
  -4  -2   7    0.02    0.26
   4   2  -7    0.18    0.03
   4   2  -7    0.23    0.11
  -4   2   7    0.14    0.12
   4   2  -7    0.12    0.03
   4   2  -7    0.06    0.04
  -3  -2   7   17.03    1.39
  -3  -2   7   19.95    1.28
   3  -2  -7   18.46    1.27
   3  -2  -7   19.56    1.30
  -3   2   7   20.77    1.33
   3   2  -7   19.89    1.28
   3   2  -7   16.65    1.28
   3   2  -7   21.39    1.35
  -2  -2   7   47.44    3.10
  -2  -2   7   45.90    3.19
   2  -2  -7   47.08    3.10
   2  -2  -7   45.32    3.14
   2   2  -7   49.27    3.16
  -2   2   7   47.61    3.15
   2   2  -7   45.75    3.11
  -2   2   7   46.91    3.10
   1  -2  -7   12.63    0.81
  -1  -2   7   12.17    0.90
   1  -2  -7   12.63    0.86
   1   2  -7   10.70    0.82
  -1   2   7   12.62    0.81
   1   2  -7   12.42    0.87
   1   2  -7   12.10    0.81
  -1   2   7   12.29    0.87
   0  -2  -7   -0.01    0.01
   0  -2   7   -0.04    0.13
   0  -2  -7   -0.02    0.09
   0   2  -7    0.04    0.03
   0   2  -7   -0.04    0.07
   0   2   7   -0.01    0.02
   0   2   7    0.06    0.11
  -1  -2  -7    0.02    0.11
   1  -2   7    0.01    0.26
   1   2   7   -0.21    0.14
  -1   2  -7    0.05    0.03
   1   2   7    0.03    0.02
  -1   2  -7    0.00    0.03
  -1   2  -7    0.00    0.08
  -2  -2  -7    0.13    0.02
  -2  -2  -7    0.33    0.13
  -2  -2  -7    0.16    0.03
  -2  -2  -7    0.14    0.03
   2   2   7    0.23    0.04
   2   2   7    0.17    0.21
  -2   2  -7    0.08    0.03
  -2   2  -7    0.14    0.10
  -3  -2  -7   61.72    3.90
  -3  -2  -7   58.04    3.80
  -3  -2  -7   55.77    3.80
   3   2   7   55.14    3.80
  -3   2  -7   60.38    3.87
  -3   2  -7   54.16    3.81
  -4  -2  -7    1.51    0.11
  -4  -2  -7    1.86    0.37
  -4  -2  -7    1.63    0.12
  -4  -2  -7    1.54    0.12
  -4  -2  -7    1.45    0.12
   4   2   7    1.43    0.12
  -4   2  -7    1.43    0.12
   4   2   7    1.55    0.12
  -4   2  -7    1.47    0.12
  -4   2  -7    1.52    0.27
  -5  -2  -7    1.69    0.13
  -5  -2  -7    1.76    0.13
  -5  -2  -7    1.52    0.13
  -5  -2  -7    1.97    0.37
  -5  -2  -7    1.66    0.14
  -5   2  -7    1.70    0.13
  -5   2  -7    1.59    0.33
  -5   2  -7    1.73    0.14
   5   2   7    1.62    0.14
  -6  -2  -7    0.00    0.03
  -6  -2  -7    0.08    0.43
  -6  -2  -7   -0.01    0.03
  -6   2  -7   -0.02    0.03
  -6   2  -7    0.03    0.03
  -6   2  -7    0.01    0.26
   6   2   7    0.04    0.04
  -7  -2  -7    2.73    0.23
   7  -2   7    3.16    0.21
   7   2   7    2.78    0.22
  -7   2  -7    2.89    0.23
   7   2   7    3.35    0.24
  -8  -2  -7    0.10    0.05
  -8  -2  -7    0.10    0.05
  -8   2  -7    0.14    0.05
  -9  -2  -7   -0.05    0.04
  -9  -2  -7   -0.01    0.04
  -9   2  -7    0.10    0.04
  -9   2  -7    0.04    0.05
   9   2   7    0.02    0.03
 -10  -2  -7    0.68    0.10
 -10  -2  -7    0.69    0.09
 -10   2  -7    0.71    0.12
  10   2   7    0.80    0.08
  10   2   7    0.68    0.10
 -11  -2  -7    0.31    0.06
  11   2   7    0.24    0.04
  11   2   7    0.21    0.05
  12   2   7    0.02    0.04
 -12   2  -7    0.07    0.04
 -13  -3   7    0.63    0.09
 -13   3   7    0.63    0.11
  13   3  -7    0.44    0.07
 -12  -3   7    0.45    0.07
  12   3  -7    0.43    0.07
 -11  -3   7    0.71    0.08
 -11   3   7    0.47    0.11
  11   3  -7    0.70    0.10
  11   3  -7    0.61    0.08
 -10  -3   7    3.99    0.30
  10   3  -7    4.60    0.31
  10   3  -7    4.21    0.30
 -10   3   7    3.96    0.31
  -9  -3   7    1.23    0.11
  -8  -3   7    2.09    0.16
   8   3  -7    2.42    0.18
   8   3  -7    1.92    0.20
  -7  -3   7   10.95    0.98
  -7  -3   7   10.53    0.70
  -7   3   7   10.23    0.73
   7   3  -7   11.09    0.70
   7   3  -7    9.27    0.71
  -6  -3   7    4.73    0.31
  -6  -3   7    5.65    0.62
   6   3  -7    4.02    0.32
  -6   3   7    4.78    0.42
   6   3  -7    4.13    0.31
  -6   3   7    4.69    0.35
   6   3  -7    4.26    0.32
  -5  -3   7    0.08    0.17
  -5  -3   7    0.12    0.03
   5   3  -7    0.17    0.20
   5   3  -7    0.20    0.03
  -5   3   7    0.13    0.13
   5   3  -7    0.15    0.06
   5   3  -7    0.21    0.04
  -4  -3   7    4.11    0.39
  -4  -3   7    3.86    0.27
   4   3  -7    3.77    0.28
   4   3  -7    3.99    0.28
  -4   3   7    3.89    0.36
   4   3  -7    3.78    0.28
   4   3  -7    4.41    0.40
  -3  -3   7    0.94    0.07
  -3  -3   7    0.81    0.16
   3  -3  -7    0.85    0.06
   3   3  -7    1.10    0.21
  -3   3   7    0.81    0.15
  -3   3   7    0.84    0.08
   3   3  -7    0.67    0.09
   3   3  -7    0.82    0.08
   2  -3  -7   27.38    1.77
   2   3  -7   26.03    1.78
   2   3  -7   27.29    1.78
   2   3  -7   29.66    1.85
   2   3  -7   26.00    1.78
  -2   3   7   26.45    1.77
  -2   3   7   24.39    1.83
  -1  -3   7  105.68    6.55
   1  -3  -7  104.29    6.51
   1  -3  -7  102.75    6.55
  -1   3   7   97.35    6.50
   1   3  -7   86.66    6.50
   1   3  -7   93.19    6.50
   1   3  -7  110.05    6.58
  -1   3   7   92.08    6.56
   1   3  -7   93.32    6.51
   0  -3  -7   10.45    0.72
   0  -3  -7   10.18    0.64
   0  -3  -7    9.62    0.63
   0   3   7    9.83    0.64
   0   3  -7    8.04    0.64
   0   3  -7   11.19    0.72
   0   3  -7    9.26    0.64
   0   3   7    8.66    0.74
   0   3  -7    8.40    0.64
  -1  -3  -7    4.05    0.27
  -1  -3  -7    4.46    0.28
  -1  -3  -7    4.62    0.43
  -1   3  -7    4.56    0.37
   1   3   7    3.78    0.27
   1   3   7    3.34    0.46
  -1   3  -7    3.30    0.28
  -2  -3  -7   10.86    0.87
  -2  -3  -7   10.64    0.69
  -2  -3  -7   10.69    0.69
  -2  -3  -7   10.72    0.69
   2   3   7    9.59    0.69
  -2   3  -7   10.99    0.78
   2   3   7    8.20    0.91
   2   3   7   10.16    0.69
  -3  -3  -7   31.37    2.10
  -3  -3  -7   32.26    2.10
  -3  -3  -7   31.76    2.10
  -3  -3  -7   33.54    2.23
  -3  -3  -7   33.08    2.10
   3   3   7   30.75    2.10
   3   3   7   29.25    2.10
  -3   3  -7   31.39    2.21
  -4  -3  -7    0.02    0.02
  -4  -3  -7   -0.03    0.03
  -4  -3  -7   -0.22    0.29
  -4  -3  -7   -0.02    0.03
  -4  -3  -7   -0.02    0.03
  -4   3  -7    0.06    0.04
  -4   3  -7    0.01    0.03
   4   3   7   -0.05    0.03
  -4   3  -7   -0.24    0.15
   4   3   7    0.01    0.03
  -5  -3  -7    4.44    0.77
  -5  -3  -7    4.25    0.29
  -5  -3  -7    4.02    0.30
  -5  -3  -7    4.00    0.29
   5   3   7    4.29    0.30
  -5   3  -7    3.09    0.48
  -5   3  -7    4.29    0.30
   5   3   7    4.53    0.29
  -5   3  -7    3.95    0.29
  -6  -3  -7    2.99    0.80
  -6  -3  -7    2.73    0.21
  -6  -3  -7    2.47    0.21
  -6  -3  -7    2.90    0.21
  -6   3  -7    2.83    0.21
   6   3   7    2.92    0.21
   6   3   7    3.03    0.21
  -6   3  -7    2.83    0.22
  -7  -3  -7    1.51    0.18
  -7  -3  -7    1.45    0.15
   7   3   7    1.83    0.21
  -7   3  -7    1.95    0.15
   7   3   7    1.56    0.14
  -7   3  -7    2.00    0.17
  -8  -3  -7    1.87    0.16
  -8  -3  -7    1.94    0.17
  -8   3  -7    2.23    0.18
  -8   3  -7    2.17    0.16
   8   3   7    1.98    0.19
   8   3   7    1.98    0.16
  -9  -3  -7    4.62    0.34
  -9  -3  -7    4.69    0.34
   9   3   7    4.73    0.33
  -9   3  -7    4.93    0.33
  -9   3  -7    4.67    0.35
 -10  -3  -7    0.03    0.06
  10   3   7    0.02    0.03
  10   3   7    0.00    0.04
 -11   3  -7    1.93    0.15
  11   3   7    1.91    0.15
  11   3   7    1.92    0.15
  13   4  -7    4.32    0.30
 -12  -4   7    0.21    0.10
  12   4  -7    0.21    0.04
  12   4  -7    0.16    0.04
 -11  -4   7    2.89    0.21
  11   4  -7    2.72    0.21
  11   4  -7    2.73    0.21
 -10  -4   7    0.80    0.09
  10   4  -7    0.66    0.09
  -9  -4   7    0.96    0.10
   9   4  -7    1.04    0.16
   9   4  -7    1.33    0.11
   8   4  -7   17.35    1.15
   8   4  -7   16.93    1.15
  -7  -4   7    0.98    0.10
   7   4  -7    1.07    0.13
   7   4  -7    1.47    0.11
  -6  -4   7    1.15    0.45
  -6  -4   7    0.44    0.06
   6   4  -7    0.15    0.40
   6   4  -7    0.43    0.06
   6   4  -7    0.28    0.08
   6   4  -7    0.43    0.08
  -5  -4   7    0.67    0.07
  -5  -4   7    0.41    0.32
   5   4  -7    0.53    0.08
   5   4  -7    0.43    0.09
  -5   4   7    0.51    0.11
   5   4  -7    0.70    0.30
   5   4  -7    0.48    0.07
   5   4  -7    0.54    0.09
  -4  -4   7   -0.07    0.23
   4   4  -7    0.41    0.22
   4   4  -7    0.36    0.05
  -4   4   7    0.28    0.15
   4   4  -7    0.25    0.05
   4   4  -7    0.32    0.06
   3   4  -7    1.51    0.14
   3   4  -7    1.45    0.30
   3   4  -7    1.38    0.12
   3   4  -7    1.58    0.13
   3   4  -7    1.16    0.12
  -3   4   7    1.27    0.21
  -3   4   7    1.41    0.11
  -2   4   7    0.57    0.20
   2   4  -7    0.56    0.07
  -2   4   7    0.60    0.06
   2   4  -7    0.89    0.19
   2   4  -7    0.53    0.07
   1  -4  -7   66.49    4.38
  -1   4   7   72.13    4.39
   1   4  -7   72.07    4.47
   1   4  -7   58.74    4.38
  -1   4   7   61.14    4.45
   0  -4  -7    0.33    0.04
   0  -4  -7   -0.19    0.21
   0  -4   7   -0.06    0.16
   0   4   7    0.26    0.05
   0   4  -7    0.29    0.06
   0   4  -7    0.50    0.16
   0   4   7    0.48    0.28
  -1  -4  -7    0.23    0.25
  -1  -4  -7    0.36    0.04
  -2  -4  -7   11.91    0.73
  -2  -4  -7   10.76    0.73
  -2  -4  -7   10.71    0.74
  -2   4  -7    9.18    0.73
  -2   4  -7   12.47    0.86
   2   4   7   10.50    0.73
   2   4   7   11.09    0.73
  -3  -4  -7   32.43    2.09
  -3  -4  -7   30.89    2.09
   3   4   7   32.08    2.08
  -3   4  -7   34.08    2.20
   3   4   7   31.18    2.09
  -3   4  -7   27.90    2.09
  -4  -4  -7   18.81    1.23
   4   4   7   17.77    1.23
   4   4   7   19.12    1.24
  -4   4  -7   18.07    1.23
   4   4   7   18.90    1.23
  -4   4  -7   17.72    1.36
  -5  -4  -7   14.53    1.01
  -5  -4  -7   14.47    1.01
   5   4   7   16.37    1.01
  -5   4  -7   12.88    1.01
   5   4   7   15.59    1.01
  -5   4  -7   14.59    1.24
   5   4   7   16.41    1.00
  -5   4  -7   14.62    1.01
  -6   4  -7    0.91    0.13
  -6   4  -7    1.00    0.14
   6   4   7    1.13    0.12
  -7  -4  -7    2.69    0.22
   7   4   7    2.95    0.22
   7   4   7    3.14    0.23
  -7   4  -7    2.94    0.22
  -8  -4  -7    3.24    0.26
   8   4   7    3.48    0.26
  -8   4  -7    3.80    0.26
   8   4   7    3.65    0.27
   9   4   7    0.62    0.10
   9   4   7    0.36    0.08
  -9   4  -7    0.48    0.08
  10   4   7    0.18    0.04
 -10   4  -7    0.23    0.05
  10   4   7    0.11    0.05
 -11   4  -7    0.68    0.08
  11   4   7    0.68    0.08
  11   4   7    0.56    0.09
  12   5  -7   -0.01    0.04
  12   5  -7    0.06    0.03
  11   5  -7    0.38    0.07
  10   5  -7    2.21    0.16
  10   5  -7    1.89    0.17
   9   5  -7    1.19    0.17
   9   5  -7    1.35    0.13
   9   5  -7    1.60    0.15
   8   5  -7    4.12    0.33
   8   5  -7    4.42    0.32
   8   5  -7    4.48    0.31
   7   5  -7    1.19    0.12
   7   5  -7    0.96    0.12
   7   5  -7    1.04    0.10
   6   5  -7    5.32    0.42
   6   5  -7    6.75    0.46
   5   5  -7    0.46    0.07
   5   5  -7    0.62    0.44
   5   5  -7    0.41    0.08
   5   5  -7    0.60    0.09
   4   5  -7    2.68    0.21
   4   5  -7    2.46    0.21
   4   5  -7    2.66    0.20
   4   5  -7    2.40    0.43
   4   5  -7    2.87    0.20
   3   5  -7    2.38    0.20
  -3   5   7    2.62    0.19
   3   5  -7    2.46    0.19
   3   5  -7    2.74    0.48
   3   5  -7    2.47    0.19
   2   5  -7    0.69    0.09
   2   5  -7    1.08    0.28
   2   5  -7    0.70    0.10
   2   5  -7    0.68    0.13
  -2   5   7    0.76    0.08
   1  -5  -7   30.54    2.02
  -1   5   7   30.51    2.01
  -1   5   7   28.08    2.01
   1   5  -7   27.60    2.01
   1   5  -7   35.10    2.16
   0  -5  -7    0.02    0.05
   0   5  -7   -0.04    0.21
   0   5   7    0.03    0.03
   0   5   7    0.00    0.03
   0   5  -7    0.03    0.04
  -1  -5  -7   29.26    1.90
  -1   5  -7   29.85    2.04
   1   5   7   24.53    1.90
   1   5   7   28.71    1.91
  -1   5  -7   30.92    1.91
  -2  -5  -7    0.03    0.04
  -2   5  -7   -0.12    0.25
   2   5   7   -0.04    0.06
   2   5   7    0.04    0.03
  -2   5  -7    0.01    0.05
  -2   5  -7    0.06    0.05
  -3  -5  -7    5.16    0.33
   3   5   7    4.80    0.34
   3   5   7    4.95    0.33
  -3   5  -7    3.27    0.63
   3   5   7    4.67    0.33
  -3   5  -7    4.42    0.34
  -4  -5  -7    2.22    0.17
   4   5   7    2.00    0.17
  -4   5  -7    2.15    0.18
   4   5   7    2.24    0.16
   5   5   7    0.03    0.04
  -5   5  -7    0.12    0.07
  -5   5  -7   -0.02    0.07
   5   5   7    0.00    0.06
   6   5   7    5.80    0.39
  -6   5  -7    5.00    0.38
   6   5   7    5.44    0.38
  -7   5  -7    1.12    0.12
   7   5   7    1.00    0.11
   7   5   7    1.33    0.13
   8   5   7    4.43    0.33
   8   5   7    4.47    0.32
  -8   5  -7    4.46    0.32
   9   5   7    0.13    0.05
   9   5   7    0.16    0.04
  10   5   7    0.13    0.04
  10   5   7    0.09    0.03
 -10   5  -7    0.14    0.05
  11   6  -7    1.17    0.10
  11   6  -7    0.86    0.09
  10   6  -7    0.67    0.08
  10   6  -7    0.73    0.09
   9   6  -7    1.78    0.15
   9   6  -7    1.99    0.15
   9   6  -7    1.64    0.19
   8   6  -7    1.13    0.13
   8   6  -7    1.35    0.16
   8   6  -7    1.49    0.15
   7   6  -7    2.52    0.20
   7   6  -7    2.73    0.21
   7   6  -7    2.50    0.22
   6   6  -7    0.03    0.05
   6   6  -7    0.13    0.05
   6   6  -7    0.05    0.05
   5   6  -7    0.94    0.12
   5   6  -7    0.93    0.14
   5   6  -7    0.92    0.11
   4   6  -7    5.51    0.43
  -4   6   7    6.09    0.41
   4   6  -7    5.98    0.42
   4   6  -7    5.98    0.42
   3   6  -7    0.15    0.05
  -3   6   7    0.25    0.05
   3   6  -7    0.28    0.08
   3   6  -7    0.13    0.07
  -2   6   7    4.15    0.26
   2   6  -7    3.24    0.26
  -2   6   7    3.80    0.26
   2   6  -7    3.03    0.28
  -1   6   7    4.57    0.31
   1   6  -7    3.85    0.32
  -1   6   7    5.03    0.32
   0   6  -7    2.27    0.21
   0   6   7    2.68    0.19
   0   6   7    2.93    0.20
  -1   6  -7    0.01    0.05
   1   6   7   -0.01    0.03
  -1   6  -7   -0.07    0.04
   1   6   7   -0.01    0.04
   2   6   7    4.64    0.33
  -2   6  -7    4.18    0.34
   2   6   7    5.09    0.33
   3   6   7    0.29    0.06
   3   6   7    0.26    0.04
   3   6   7    0.33    0.10
   4   6   7    4.47    0.33
   4   6   7    4.47    0.32
  -4   6  -7    4.28    0.33
   5   6   7    2.35    0.20
   5   6   7    2.38    0.19
   5   6   7    2.52    0.18
   6   6   7    0.68    0.09
  -6   6  -7    0.50    0.09
   6   6   7    0.69    0.14
  -7   6  -7    1.01    0.13
   7   6   7    1.14    0.13
   7   6   7    1.38    0.13
   7   6   7    1.28    0.13
   8   6   7   -0.02    0.04
   8   6   7    0.06    0.08
  -8   6  -7    0.12    0.05
  -9   6  -7   -0.05    0.06
   9   6   7   -0.03    0.03
   9   6   7    0.04    0.04
  10   7  -7    1.25    0.12
  10   7  -7    1.34    0.11
   9   7  -7    0.16    0.04
   9   7  -7    0.13    0.09
   9   7  -7    0.09    0.05
   8   7  -7    0.53    0.12
   8   7  -7    0.58    0.11
   8   7  -7    0.52    0.09
   7   7  -7    1.71    0.17
   7   7  -7    1.58    0.15
   7   7  -7    1.42    0.16
   6   7  -7   12.64    0.84
   6   7  -7   12.19    0.85
   5   7  -7    2.15    0.19
   5   7  -7    2.11    0.19
   5   7  -7    2.07    0.19
   4   7  -7    5.89    0.50
   4   7  -7    7.37    0.50
   4   7  -7    7.39    0.50
  -4   7   7    7.75    0.48
   4   7  -7    6.58    0.49
   3   7  -7    1.34    0.15
  -3   7   7    1.33    0.15
   3   7  -7    1.60    0.23
   3   7  -7    1.52    0.14
  -2   7   7    1.03    0.13
   2   7  -7    0.85    0.13
   2   7  -7    0.75    0.15
  -1   7   7    1.77    0.18
   0   7  -7    0.12    0.08
   0   7   7    0.07    0.05
  -1   7  -7   12.76    0.92
   1   7   7   14.15    0.92
   1   7   7   13.69    0.91
  -1   7  -7   13.36    0.95
  -2   7  -7    0.22    0.06
   2   7   7    0.23    0.05
  -2   7  -7    0.20    0.07
   2   7   7    0.35    0.06
   3   7   7    0.21    0.05
   3   7   7    0.31    0.16
   3   7   7    0.33    0.06
  -3   7  -7    0.14    0.06
   4   7   7    1.53    0.21
   4   7   7    2.11    0.15
   4   7   7    2.00    0.16
   5   7   7    1.95    0.15
   5   7   7    1.73    0.19
   5   7   7    2.00    0.16
   5   7   7    1.66    0.20
   6   7   7    1.47    0.17
   6   7   7    1.81    0.14
  -6   7  -7    1.43    0.14
   6   7   7    1.33    0.14
  -7   7  -7    0.78    0.11
   7   7   7    1.06    0.12
   7   7   7    1.06    0.11
   7   7   7    0.88    0.14
   8   7   7    0.11    0.04
   8   7   7    0.06    0.04
   8   7   7    0.02    0.07
   9   8  -7    2.20    0.17
   8   8  -7    0.34    0.07
   8   8  -7    0.32    0.07
   7   8  -7    0.19    0.08
   7   8  -7    0.21    0.06
   6   8  -7   -0.02    0.15
   6   8  -7    0.03    0.06
   6   8  -7   -0.11    0.10
   6   8  -7    0.03    0.05
   5   8  -7    1.97    0.18
   5   8  -7    2.08    0.20
  -4   8   7    2.18    0.17
   4   8  -7    2.18    0.19
   3   8  -7    2.76    0.26
  -3   8   7    3.61    0.24
   3   8  -7    3.42    0.26
   2   8  -7    0.77    0.11
   2   8  -7    0.59    0.11
  -2   8   7    0.56    0.08
  -1   8   7    1.40    0.15
  -1   8   7    1.34    0.12
   1   8  -7    1.11    0.14
   1   8  -7    1.39    0.14
   0   8   7    1.41    0.12
   0   8  -7    1.28    0.15
   0   8   7    1.70    0.14
   0   8  -7    1.22    0.14
   1   8   7    0.09    0.03
   1   8   7    0.11    0.05
  -1   8  -7    0.15    0.06
  -1   8  -7    0.08    0.05
   2   8   7    0.21    0.05
  -2   8  -7    0.18    0.08
  -2   8  -7    0.17    0.06
  -3   8  -7    0.05    0.05
   3   8   7    0.11    0.05
   3   8   7    0.15    0.04
  -4   8  -7    0.24    0.06
   4   8   7    0.26    0.05
   5   8   7    0.04    0.06
  -5   8  -7   -0.02    0.05
   5   8   7    0.02    0.04
  -6   8  -7    0.19    0.07
   7   8   7    0.38    0.09
   6   9  -7    1.00    0.13
   5   9  -7    0.02    0.05
   4   9  -7    1.68    0.18
  -4   9   7    1.53    0.14
  -3   9   7    0.12    0.05
   3   9  -7    0.02    0.05
   3   9  -7    0.07    0.05
   2   9  -7    0.24    0.07
  -2   9   7    0.24    0.04
   1   9  -7    0.38    0.07
   1   9  -7    0.50    0.10
   0   9  -7    0.03    0.05
   0   9   7    0.07    0.03
   1   9   7    3.73    0.26
   1   9   7    3.54    0.29
   2   9   7    0.01    0.08
  -3   9  -7    0.11    0.05
   3   9   7    0.11    0.05
  -4   9  -7   -0.06    0.06
   4   9   7    0.02    0.04
   4   9   7    0.07    0.05
   5   9   7   -0.05    0.05
   3  10  -7    0.58    0.13
  -2  10   7   -0.01    0.04
   1  10  -7   -0.05    0.05
  -1  10   7    0.09    0.04
   0  10  -7   -0.04    0.05
   1  10   7    0.19    0.04
  -1  10  -7    0.14    0.05
 -14   0   8    2.93    0.21
 -13   0   8    5.66    0.39
 -12   0   8    0.45    0.07
 -11   0   8    1.46    0.13
  10   0  -8    2.39    0.20
 -10   0   8    2.37    0.19
  10   0  -8    2.19    0.17
   9   0  -8    8.44    0.57
   9   0  -8    8.01    0.55
  -8   0   8    0.49    0.07
  -8   0   8    0.65    0.26
   8   0  -8    0.70    0.12
   8   0  -8    0.59    0.06
  -7   0   8   69.06    4.19
   7   0  -8   57.28    4.11
  -7   0   8   61.73    4.10
   7   0  -8   60.09    4.10
   6   0  -8   60.59    4.03
  -6   0   8   62.07    4.20
  -6   0   8   56.18    4.20
  -6   0   8   64.31    4.03
  -5   0   8    0.73    0.07
  -5   0   8    1.00    0.27
   5   0  -8    0.68    0.06
  -4   0   8    0.27    0.18
   4   0  -8    0.24    0.11
   4   0  -8    0.25    0.03
  -4   0   8    0.25    0.04
   3   0  -8  148.75    9.77
   3   0  -8  158.23    9.80
   3   0  -8  131.72    9.75
  -3   0   8  143.19    9.82
  -3   0   8  155.98    9.77
   2   0  -8   54.63    3.72
  -2   0   8   56.83    3.74
   2   0  -8   52.03    3.67
   2   0  -8   53.23    3.68
  -2   0   8   61.02    3.68
   1   0  -8   12.63    0.91
   1   0  -8   12.40    0.86
   1   0  -8   12.63    0.86
  -1   0   8   13.44    0.86
  -1   0   8   13.41    0.93
   0   0   8   12.34    0.78
   0   0  -8   11.58    0.78
   0   0   8   10.97    0.85
   0   0  -8   11.95    0.78
   0   0  -8   11.54    0.78
  -1   0  -8  123.13    8.19
   1   0   8  111.12    8.25
  -1   0  -8  130.51    8.25
   1   0   8  124.40    8.19
  -1   0  -8  129.04    8.21
  -1   0  -8  125.38    8.20
   2   0   8    0.12    0.04
  -2   0  -8    0.10    0.02
  -2   0  -8    0.07    0.10
  -2   0  -8    0.10    0.03
  -3   0  -8   55.81    3.35
  -3   0  -8   52.46    3.42
  -3   0  -8   43.43    3.36
   4   0   8    3.62    0.27
  -4   0  -8    3.90    0.27
  -4   0  -8    3.96    0.27
  -4   0  -8    3.97    0.42
  -4   0  -8    3.78    0.27
  -5   0  -8    0.72    0.24
  -5   0  -8    0.97    0.09
  -5   0  -8    0.88    0.08
   5   0   8    0.93    0.11
  -5   0  -8    0.95    0.14
  -6   0  -8    2.31    0.17
  -6   0  -8    2.28    0.19
  -6   0  -8    2.24    0.16
  -6   0  -8    1.93    0.19
  -6   0  -8    1.82    0.38
  -7   0  -8    8.66    0.60
  -8   0  -8    2.13    0.17
  -8   0  -8    1.81    0.20
   9   0   8    1.88    0.14
  -9   0  -8    1.70    0.16
  -9   0  -8    1.93    0.15
 -10   0  -8    1.40    0.14
 -10   0  -8    1.47    0.12
 -11   0  -8    1.69    0.18
 -11   0  -8    1.61    0.14
 -12   0  -8    0.50    0.08
 -14  -1   8    1.37    0.11
 -14   1   8    1.11    0.11
 -13  -1   8    2.39    0.19
 -13   1   8    2.63    0.21
 -12  -1   8    4.53    0.31
  12   1  -8    3.84    0.31
 -12   1   8    4.40    0.31
 -11  -1   8    0.50    0.07
  11   1  -8    0.33    0.05
 -11   1   8    0.44    0.08
 -10  -1   8   13.83    0.91
  10   1  -8   14.10    0.92
 -10   1   8   12.62    0.93
  -9  -1   8   -0.03    0.03
  -9   1   8    0.02    0.04
   9   1  -8    0.13    0.05
   8  -1  -8   39.10    2.80
  -8  -1   8   40.46    2.81
  -8  -1   8   45.94    2.97
  -8   1   8   41.76    2.81
  -8   1   8   44.97    2.91
   8   1  -8   43.24    2.81
   8   1  -8   41.47    2.81
  -7  -1   8    8.83    0.60
   7  -1  -8    8.27    0.60
  -7  -1   8    9.94    0.76
  -7   1   8   10.17    0.71
   7   1  -8    8.75    0.61
  -7   1   8    9.05    0.60
   7   1  -8    8.24    0.60
   6  -1  -8   31.65    2.16
  -6  -1   8   33.83    2.34
  -6  -1   8   31.94    2.16
   6   1  -8   32.48    2.16
   6   1  -8   32.95    2.17
  -5  -1   8   85.79    5.25
   5  -1  -8   77.16    5.22
  -5  -1   8   77.91    5.33
   5  -1  -8   76.40    5.18
  -5  -1   8   78.46    5.18
   5   1  -8   83.83    5.18
   5   1  -8   65.45    5.18
  -5   1   8   81.72    5.18
  -4  -1   8    7.35    0.68
   4  -1  -8    7.33    0.55
  -4  -1   8    7.45    0.49
   4  -1  -8    6.88    0.49
  -4   1   8    7.50    0.49
   4   1  -8    7.68    0.58
   4   1  -8    7.17    0.49
  -3  -1   8   80.78    5.46
   3  -1  -8   82.30    5.37
  -3  -1   8   87.34    5.37
   3   1  -8   78.40    5.37
  -3   1   8   75.31    5.43
   3   1  -8   80.07    5.37
   3   1  -8   70.32    5.37
  -3   1   8   85.63    5.37
   3   1  -8   90.82    5.43
  -2  -1   8    6.10    0.37
   2  -1  -8    5.63    0.43
  -2  -1   8    5.11    0.48
   2  -1  -8    5.52    0.37
   2   1  -8    5.97    0.44
   2   1  -8    4.82    0.37
   2   1  -8    4.78    0.37
  -2   1   8    6.04    0.37
   2   1  -8    5.84    0.37
  -2   1   8    5.10    0.45
  -1  -1   8    1.89    0.29
  -1  -1   8    2.34    0.16
   1  -1  -8    2.44    0.24
   1  -1  -8    2.28    0.16
   1  -1  -8    2.54    0.16
   1   1  -8    2.38    0.23
  -1   1   8    2.02    0.26
   1   1  -8    2.23    0.16
   1   1  -8    2.21    0.16
   1   1  -8    1.92    0.16
  -1   1   8    2.37    0.16
   0  -1   8    0.68    0.07
   0  -1  -8    0.77    0.16
   0  -1   8    0.92    0.18
   0  -1  -8    0.79    0.06
   0  -1  -8    0.66    0.06
   0   1  -8    0.84    0.07
   0   1  -8    0.70    0.06
   0   1  -8    0.52    0.11
   0   1   8    0.75    0.16
   0   1  -8    0.67    0.07
  -1  -1  -8   10.50    0.70
  -1  -1  -8    9.79    0.62
  -1  -1  -8    9.69    0.62
   1  -1   8    8.59    0.73
  -1  -1  -8    9.65    0.62
   1   1   8    8.50    0.73
  -1   1  -8    9.00    0.63
  -1   1  -8    8.96    0.62
  -1   1  -8    9.83    0.69
  -1   1  -8    8.79    0.63
   1   1   8    8.96    0.62
  -2  -1  -8    1.25    0.09
  -2  -1  -8    1.13    0.09
  -2  -1  -8    1.35    0.22
  -2  -1  -8    1.16    0.09
  -2   1  -8    1.04    0.10
  -2   1  -8    1.22    0.20
   2   1   8    1.07    0.26
  -2   1  -8    1.12    0.09
   2   1   8    1.16    0.09
  -2   1  -8    1.20    0.09
  -3  -1  -8    0.20    0.14
  -3  -1  -8    0.32    0.05
  -3  -1  -8    0.27    0.04
  -3   1  -8    0.30    0.04
  -3   1  -8    0.30    0.13
  -3   1  -8    0.30    0.05
  -4  -1  -8    8.10    0.55
  -4  -1  -8    8.50    0.70
  -4  -1  -8    8.64    0.55
  -4  -1  -8    8.35    0.54
  -4   1  -8    7.42    0.55
   4   1   8    7.28    0.55
  -4   1  -8    8.53    0.55
  -4   1  -8    7.89    0.55
  -5  -1  -8   -0.05    0.24
  -5  -1  -8    0.05    0.04
  -5  -1  -8    0.03    0.03
  -5  -1  -8    0.02    0.03
  -5  -1  -8    0.01    0.02
  -5   1  -8    0.00    0.02
   5   1   8    0.12    0.04
  -5   1  -8    0.03    0.03
  -5   1  -8    0.03    0.19
  -6  -1  -8    7.49    0.49
  -6  -1  -8    6.60    0.49
  -6  -1  -8    6.49    0.49
  -6  -1  -8    7.27    0.48
  -6   1  -8    7.20    0.49
   6   1   8    7.50    0.49
  -6   1  -8    7.03    0.48
  -6   1  -8    7.40    0.76
  -7  -1  -8   10.43    0.70
  -7  -1  -8   10.51    0.70
  -7   1  -8   10.50    0.70
   7   1   8    9.72    0.70
  -8  -1  -8   29.72    1.94
  -8  -1  -8   29.40    1.94
  -8   1  -8   27.64    1.95
   8   1   8   28.83    1.93
  -8   1  -8   29.65    1.94
  -9  -1  -8    0.28    0.06
  -9  -1  -8    0.47    0.07
   9   1   8    0.43    0.07
  -9   1  -8    0.34    0.06
 -10  -1  -8    1.10    0.11
 -10  -1  -8    1.06    0.12
 -10   1  -8    1.24    0.13
  10   1   8    1.09    0.10
 -10   1  -8    1.25    0.11
 -11  -1  -8    0.69    0.13
 -11  -1  -8    0.94    0.11
 -11   1  -8    0.75    0.13
 -11   1  -8    1.00    0.10
 -12   1  -8    0.33    0.06
 -13  -2   8    2.27    0.16
 -13   2   8    2.17    0.17
  13   2  -8    1.96    0.17
 -12  -2   8    3.09    0.21
  12   2  -8    2.91    0.21
 -12   2   8    2.74    0.21
  12   2  -8    2.74    0.22
 -11  -2   8    0.66    0.08
  11   2  -8    0.80    0.15
 -11   2   8    0.51    0.09
  11   2  -8    0.51    0.08
 -10  -2   8    0.00    0.03
  10   2  -8   -0.03    0.03
  10   2  -8    0.04    0.05
 -10   2   8    0.06    0.04
  -9  -2   8    4.63    0.33
   9   2  -8    4.53    0.33
   9   2  -8    4.57    0.33
  -8  -2   8   11.58    1.06
  -8  -2   8   10.10    0.68
  -8   2   8   10.18    0.68
   8   2  -8    8.86    0.67
   8   2  -8   10.29    0.68
  -8   2   8    9.86    0.80
  -7  -2   8    3.55    0.53
  -7  -2   8    3.25    0.24
   7   2  -8    3.13    0.25
  -7   2   8    3.68    0.36
   7   2  -8    3.38    0.24
  -7   2   8    3.54    0.24
  -6  -2   8   17.86    1.19
   6  -2  -8   17.19    1.18
  -6  -2   8   16.69    1.43
  -6   2   8   20.37    1.19
   6   2  -8   17.59    1.19
   6   2  -8   15.45    1.19
   6   2  -8   18.99    1.19
  -5  -2   8   19.10    1.22
   5  -2  -8   17.29    1.21
  -5  -2   8   16.21    1.58
  -5  -2   8   19.71    1.31
   5   2  -8   20.67    1.33
   5   2  -8   18.15    1.22
  -5   2   8   15.24    1.32
   5   2  -8   17.47    1.22
  -5   2   8   19.85    1.22
  -4  -2   8    0.18    0.04
   4  -2  -8    0.16    0.03
   4  -2  -8    0.05    0.08
  -4  -2   8    0.07    0.11
  -4  -2   8    0.21    0.35
   4   2  -8    0.08    0.04
  -4   2   8    0.28    0.16
   4   2  -8    0.19    0.04
   4   2  -8    0.11    0.13
   3  -2  -8    7.39    0.55
  -3  -2   8    7.58    0.70
  -3  -2   8    8.21    0.50
   3  -2  -8    6.96    0.50
   3   2  -8    6.32    0.50
   3   2  -8    7.24    0.50
  -3   2   8    7.76    0.59
  -3   2   8    7.78    0.50
   3   2  -8    8.00    0.59
   2  -2  -8    5.18    0.38
  -2  -2   8    5.81    0.39
   2  -2  -8    5.76    0.46
  -2  -2   8    5.85    0.58
   2   2  -8    5.96    0.47
  -2   2   8    5.94    0.39
   2   2  -8    5.73    0.39
  -2   2   8    5.95    0.48
   1  -2  -8   30.85    1.93
   1  -2  -8   31.47    1.99
  -1  -2   8   28.19    2.03
  -1   2   8   29.96    1.93
   1   2  -8   25.23    1.93
   1   2  -8   29.81    2.00
   1   2  -8   28.40    1.93
  -1   2   8   29.09    2.00
   0  -2  -8    4.55    0.28
   0  -2  -8    4.04    0.28
   0  -2  -8    4.33    0.37
   0   2   8    3.95    0.28
   0   2   8    3.51    0.41
   0   2  -8    4.36    0.37
   0   2  -8    3.94    0.29
  -1  -2  -8    0.93    0.08
  -1  -2  -8    0.89    0.07
  -1  -2  -8    0.79    0.07
  -1  -2  -8    0.94    0.18
  -1   2  -8    0.93    0.09
   1   2   8    0.87    0.07
  -1   2  -8    0.81    0.08
   1   2   8    0.39    0.20
  -1   2  -8    0.85    0.18
  -2  -2  -8  104.92    6.62
  -2  -2  -8  103.62    6.53
  -2  -2  -8  101.98    6.53
  -2  -2  -8  105.37    6.53
   2   2   8   84.21    6.63
  -2   2  -8   93.97    6.53
  -2   2  -8  103.43    6.60
  -2   2  -8   93.67    6.53
   2   2   8   97.54    6.53
  -3  -2  -8    2.52    0.19
  -3  -2  -8    2.88    0.19
  -3  -2  -8    2.76    0.19
  -3  -2  -8    2.84    0.39
  -3   2  -8    2.83    0.31
  -3   2  -8    2.58    0.19
  -3   2  -8    2.51    0.19
   3   2   8    2.87    0.20
   3   2   8    2.40    0.19
  -4  -2  -8    0.83    0.07
  -4  -2  -8    0.68    0.08
  -4  -2  -8    0.69    0.07
  -4  -2  -8    0.67    0.07
  -4  -2  -8    1.06    0.29
  -4   2  -8    0.67    0.20
  -4   2  -8    0.87    0.08
   4   2   8    0.79    0.08
  -4   2  -8    0.76    0.08
   4   2   8    0.59    0.08
  -5  -2  -8    1.33    0.11
  -5  -2  -8    1.23    0.12
  -5  -2  -8    1.34    0.11
  -5  -2  -8    1.34    0.11
  -5  -2  -8    1.69    0.40
  -5   2  -8    1.42    0.12
  -5   2  -8    1.35    0.11
  -5   2  -8    1.17    0.27
   5   2   8    1.45    0.12
  -6  -2  -8    1.72    0.14
  -6  -2  -8    1.40    0.14
  -6  -2  -8    1.73    0.14
  -6  -2  -8    1.69    0.13
  -6  -2  -8    1.25    0.54
  -6   2  -8    1.75    0.14
  -6   2  -8    1.66    0.39
   6   2   8    1.74    0.15
  -6   2  -8    1.72    0.14
  -7  -2  -8   15.68    1.06
  -7  -2  -8   15.49    1.07
   7   2   8   16.14    1.06
  -7   2  -8   16.22    1.07
   7   2   8   15.20    1.06
  -8  -2  -8    0.07    0.05
  -8  -2  -8    0.21    0.05
  -8   2  -8    0.25    0.06
  -8   2  -8    0.15    0.04
  -9  -2  -8    0.03    0.04
   9   2   8   -0.02    0.03
  -9   2  -8    0.08    0.04
  -9   2  -8    0.03    0.05
 -10  -2  -8    1.63    0.15
 -10  -2  -8    1.78    0.16
 -10   2  -8    2.03    0.15
  10   2   8    1.83    0.14
 -10   2  -8    1.75    0.17
  11   2   8    0.33    0.07
  11   2   8    0.39    0.05
 -13  -3   8    0.03    0.05
  13   3  -8    0.07    0.04
 -13   3   8    0.06    0.06
 -12  -3   8    1.73    0.13
  12   3  -8    1.62    0.13
  12   3  -8    1.43    0.13
 -12   3   8    1.61    0.17
 -11  -3   8    0.94    0.09
  11   3  -8    0.80    0.09
 -11   3   8    0.90    0.11
 -10  -3   8   16.01    1.05
  10   3  -8   14.77    1.05
 -10   3   8   16.44    1.05
  10   3  -8   15.05    1.04
  -9   3   8    5.31    0.35
   9   3  -8    4.22    0.34
   8   3  -8    5.26    0.35
  -8   3   8    5.32    0.36
   8   3  -8    4.98    0.36
   8   3  -8    4.32    0.36
  -7  -3   8    0.78    0.08
  -7  -3   8    1.07    0.41
   7   3  -8    0.75    0.10
  -7   3   8    1.00    0.17
   7   3  -8    0.78    0.08
   7   3  -8    0.62    0.11
  -7   3   8    0.94    0.13
  -6  -3   8    3.39    0.23
  -6  -3   8    3.70    0.50
   6   3  -8    3.05    0.25
   6   3  -8    3.28    0.23
  -6   3   8    3.69    0.31
   6   3  -8    3.19    0.24
  -5  -3   8    3.17    0.21
  -5  -3   8    3.17    0.40
   5   3  -8    2.97    0.22
  -5   3   8    3.12    0.22
   5   3  -8    3.07    0.46
   5   3  -8    2.94    0.21
   5   3  -8    2.50    0.22
  -4  -3   8   11.06    0.83
   4  -3  -8   11.34    0.72
   4   3  -8   11.01    0.73
   4   3  -8   11.76    0.85
  -4   3   8   11.71    0.73
   4   3  -8    9.46    0.74
  -4   3   8   10.21    0.92
   4   3  -8   10.78    0.74
   3  -3  -8   15.36    1.04
  -3  -3   8   16.05    1.13
  -3  -3   8   16.33    1.05
  -3   3   8   15.74    1.05
   3   3  -8   15.15    1.05
   3   3  -8   16.02    1.14
  -3   3   8   15.32    1.13
  -2  -3   8    5.95    0.41
  -2  -3   8    6.77    0.55
   2  -3  -8    6.05    0.41
   2  -3  -8    5.85    0.50
   2   3  -8    5.70    0.41
  -2   3   8    6.30    0.53
  -2   3   8    6.05    0.41
   2   3  -8    6.37    0.52
   1  -3  -8    5.74    0.48
   1   3  -8    5.70    0.46
   1   3  -8    5.37    0.37
   1   3  -8    4.66    0.37
  -1   3   8    5.60    0.36
  -1   3   8    5.07    0.51
   0  -3  -8  116.72    8.61
   0  -3  -8  144.48    8.59
   0   3  -8  144.08    8.67
   0   3   8  133.16    8.60
   0   3  -8  111.45    8.58
   0   3  -8  129.29    8.58
  -1  -3  -8    2.87    0.20
  -1  -3  -8    2.91    0.19
  -1  -3  -8    3.18    0.23
   1   3   8    2.54    0.20
   1   3   8    1.90    0.39
  -1   3  -8    2.65    0.31
  -2  -3  -8   29.54    1.85
  -2  -3  -8   29.80    1.85
  -2  -3  -8   27.90    1.85
  -2   3  -8   28.43    1.98
   2   3   8   26.66    2.11
  -2   3  -8   26.42    1.85
   2   3   8   25.98    1.85
  -3  -3  -8    3.22    0.22
  -3  -3  -8    2.47    0.48
  -3  -3  -8    3.11    0.21
  -3  -3  -8    3.11    0.22
  -3  -3  -8    3.10    0.22
  -3   3  -8    3.20    0.38
   3   3   8    2.69    0.22
   3   3   8    3.07    0.21
  -3   3  -8    2.96    0.22
  -4  -3  -8    6.61    0.45
  -4  -3  -8    6.66    0.45
  -4  -3  -8    6.21    0.44
  -4  -3  -8    6.75    0.44
  -4  -3  -8    7.18    0.78
  -4   3  -8    6.60    0.45
   4   3   8    6.60    0.45
  -4   3  -8    5.83    0.45
  -4   3  -8    6.12    0.60
   4   3   8    6.85    0.44
  -5  -3  -8   23.60    1.89
  -5  -3  -8   23.76    1.57
  -5  -3  -8   22.89    1.57
  -5  -3  -8   24.21    1.57
  -5  -3  -8   23.91    1.57
   5   3   8   25.30    1.57
  -5   3  -8   21.27    1.71
   5   3   8   22.98    1.57
  -5   3  -8   22.72    1.57
  -5   3  -8   24.59    1.57
  -6  -3  -8    1.35    0.17
  -6  -3  -8    1.57    0.13
  -6   3  -8    1.57    0.14
   6   3   8    1.32    0.15
   6   3   8    1.60    0.14
  -6   3  -8    1.63    0.14
  -7  -3  -8    7.24    0.56
  -7   3  -8    8.32    0.56
   7   3   8    8.80    0.57
  -8  -3  -8    0.60    0.10
  -8  -3  -8    0.64    0.09
  -8   3  -8    0.73    0.09
   8   3   8    0.53    0.08
  -8   3  -8    0.85    0.12
  -9  -3  -8    0.84    0.11
  -9  -3  -8    1.01    0.12
  -9   3  -8    1.13    0.10
   9   3   8    0.97    0.10
  -9   3  -8    0.95    0.14
 -10  -3  -8    0.45    0.09
  10   3   8    0.48    0.07
  10   3   8    0.46    0.08
 -10   3  -8    0.59    0.07
 -11   3  -8    0.34    0.06
  11   3   8    0.25    0.04
  11   3   8    0.21    0.05
  13   4  -8    4.12    0.29
  12   4  -8    2.82    0.21
  12   4  -8    2.76    0.20
 -11  -4   8    0.46    0.09
  11   4  -8    0.47    0.08
  11   4  -8    0.60    0.08
 -10  -4   8    0.18    0.05
  10   4  -8    0.07    0.05
  10   4  -8    0.13    0.04
  -9  -4   8    3.60    0.24
   9   4  -8    3.25    0.24
   9   4  -8    2.93    0.27
   9   4  -8    3.45    0.25
  -8  -4   8   31.21    1.98
   8   4  -8   31.56    1.99
   8   4  -8   29.72    1.98
   8   4  -8   26.30    1.99
  -7  -4   8    0.64    0.07
   7   4  -8    0.51    0.10
   7   4  -8    0.56    0.09
  -6  -4   8   13.29    0.87
   6   4  -8   13.30    0.88
   6   4  -8   13.30    0.87
   6   4  -8   11.84    0.88
  -5  -4   8    0.07    0.34
  -5  -4   8    0.09    0.03
   5   4  -8    0.02    0.04
   5   4  -8    0.03    0.03
   5   4  -8    0.08    0.06
   5   4  -8    0.04    0.04
   5   4  -8   -0.01    0.31
  -4  -4   8    4.96    0.32
   4   4  -8    4.12    0.32
   4   4  -8    4.39    0.32
   4   4  -8    4.71    0.64
   4   4  -8    4.39    0.31
  -4   4   8    4.40    0.31
  -4   4   8    3.82    0.61
   3   4  -8    3.87    0.28
  -3   4   8    3.17    0.62
  -3   4   8    3.82    0.26
   3   4  -8    4.57    0.45
   3   4  -8    3.85    0.27
   3   4  -8    3.48    0.27
   2  -4  -8    4.79    0.29
  -2   4   8    4.36    0.31
   2   4  -8    3.94    0.31
   2   4  -8    4.16    0.31
   2   4  -8    4.28    0.32
  -2   4   8    4.37    0.72
   2   4  -8    4.40    0.31
   2   4  -8    4.82    0.47
   1  -4  -8    3.13    0.20
   1   4  -8    2.65    0.22
  -1   4   8    3.07    0.21
   1   4  -8    3.19    0.22
   1   4  -8    2.67    0.22
   0  -4  -8    5.46    0.35
   0  -4  -8    5.65    0.36
   0   4  -8    4.35    0.36
   0   4  -8    6.25    0.50
   0   4   8    5.35    0.35
   0   4  -8    4.35    0.36
  -1  -4  -8    0.11    0.04
  -1  -4  -8    0.07    0.04
   1   4   8    0.09    0.03
  -1   4  -8    0.12    0.04
  -1   4  -8    0.09    0.17
   1   4   8    0.09    0.03
  -1   4  -8    0.09    0.04
  -2  -4  -8    1.99    0.15
  -2  -4  -8    2.00    0.15
  -2  -4  -8    1.92    0.14
  -2   4  -8    2.36    0.38
  -2   4  -8    2.23    0.16
   2   4   8    1.88    0.15
  -3  -4  -8   23.54    1.56
  -3  -4  -8   24.97    1.57
  -3  -4  -8   23.36    1.56
  -3   4  -8   24.19    1.70
   3   4   8   22.41    1.56
  -3   4  -8   22.12    1.57
   3   4   8   23.82    1.57
  -4  -4  -8   -0.02    0.03
  -4  -4  -8   -0.03    0.03
  -4   4  -8    0.07    0.28
  -4   4  -8    0.00    0.04
   4   4   8    0.00    0.04
  -4   4  -8    0.06    0.04
   4   4   8    0.05    0.03
  -5  -4  -8    0.11    0.05
  -5  -4  -8    0.13    0.04
  -5   4  -8    0.12    0.05
  -5   4  -8    0.19    0.05
   5   4   8    0.13    0.06
   5   4   8    0.12    0.04
  -6  -4  -8    0.28    0.05
   6   4   8    0.39    0.06
  -7  -4  -8    2.01    0.17
  -7   4  -8    2.06    0.19
  -7   4  -8    2.16    0.17
   7   4   8    2.14    0.18
   7   4   8    2.04    0.17
  -8  -4  -8   -0.05    0.04
  -8   4  -8    0.05    0.04
   8   4   8   -0.11    0.07
   9   4   8    1.82    0.15
  -9   4  -8    1.98    0.15
  10   4   8    0.48    0.10
  10   4   8    0.35    0.06
 -10   4  -8    0.53    0.07
  11   4   8    0.41    0.06
  12   5  -8    0.04    0.03
  12   5  -8    0.10    0.04
  11   5  -8    2.50    0.19
  11   5  -8    2.68    0.20
  10   5  -8    1.16    0.12
  10   5  -8    1.57    0.13
   9   5  -8    0.08    0.07
   9   5  -8    0.11    0.07
   8   5  -8    7.13    0.47
   8   5  -8    6.03    0.48
   8   5  -8    6.92    0.47
   7   5  -8    0.40    0.07
   6   5  -8    1.17    0.14
   6   5  -8    1.32    0.13
   6   5  -8    1.06    0.16
   6   5  -8    1.52    0.13
   5   5  -8    2.40    0.20
   5   5  -8    2.61    0.19
   5   5  -8    2.53    0.20
   5   5  -8    4.53    0.91
   4   5  -8    6.91    0.46
   4   5  -8    6.35    0.46
   4   5  -8    5.97    0.46
  -4   5   8    7.15    0.45
   4   5  -8    6.62    0.80
   3   5  -8    6.79    0.48
   3   5  -8    6.52    0.48
   3   5  -8    6.05    0.48
  -3   5   8    7.38    0.47
   3   5  -8    8.06    0.77
   3   5  -8    7.10    0.47
   2   5  -8    4.87    0.60
  -2   5   8    4.31    0.28
   2   5  -8    3.48    0.29
   2   5  -8    4.38    0.29
   2   5  -8    3.60    0.29
   2   5  -8    3.84    0.29
   1  -5  -8    9.56    0.60
   1   5  -8    8.55    0.60
   1   5  -8    8.66    0.61
  -1   5   8    8.78    0.59
  -1   5   8    8.92    0.60
   1   5  -8    8.22    0.60
   0  -5  -8    5.99    0.38
   0   5   8    5.97    0.38
   0   5   8    5.37    0.38
   0   5  -8    4.76    0.39
   0   5  -8    5.26    0.39
   0   5  -8    5.98    0.63
  -1  -5  -8    9.80    0.61
  -1   5  -8   10.00    0.84
   1   5   8    9.09    0.60
  -1   5  -8    7.67    0.61
   1   5   8    8.50    0.61
  -2  -5  -8    1.91    0.16
   2   5   8    2.01    0.14
   2   5   8    1.94    0.15
  -2   5  -8    1.63    0.16
   2   5   8    1.73    0.17
  -2   5  -8    1.97    0.39
  -3  -5  -8    0.80    0.09
  -3  -5  -8    0.76    0.10
   3   5   8    0.75    0.09
   3   5   8    0.93    0.08
   3   5   8    0.62    0.11
  -3   5  -8    0.69    0.11
  -4  -5  -8    0.38    0.08
  -4  -5  -8    0.28    0.06
   4   5   8    0.37    0.06
  -4   5  -8    0.35    0.07
  -5  -5  -8   17.25    1.17
  -5   5  -8   16.16    1.19
   5   5   8   19.96    1.16
  -5   5  -8   15.98    1.17
  -6   5  -8    0.04    0.05
   6   5   8    0.06    0.04
   6   5   8    0.04    0.04
   7   5   8    3.22    0.25
  -7   5  -8    3.16    0.24
   7   5   8    3.59    0.25
   8   5   8    0.06    0.05
   8   5   8    0.00    0.06
   8   5   8    0.10    0.03
   9   5   8   -0.01    0.04
   9   5   8   -0.01    0.03
  -9   5  -8    0.04    0.04
  10   5   8   -0.01    0.03
  10   5   8   -0.03    0.02
 -10   5  -8    0.03    0.05
  11   6  -8    4.07    0.29
  11   6  -8    4.01    0.28
  10   6  -8    0.02    0.04
  10   6  -8    0.06    0.04
   9   6  -8    0.06    0.04
   9   6  -8    0.12    0.05
   9   6  -8    0.07    0.08
   8   6  -8    4.97    0.36
   8   6  -8    4.54    0.35
   8   6  -8    5.19    0.35
   7   6  -8    3.84    0.28
   7   6  -8    4.13    0.29
   7   6  -8    3.49    0.29
   6   6  -8    1.48    0.14
   6   6  -8    1.40    0.15
   6   6  -8    1.63    0.15
   5   6  -8    0.29    0.07
   5   6  -8    0.39    0.06
   5   6  -8    0.24    0.08
   4   6  -8    2.39    0.20
   4   6  -8    2.41    0.20
   4   6  -8    2.02    0.24
  -4   6   8    2.63    0.19
   3   6  -8    0.45    0.08
   3   6  -8    0.58    0.09
  -3   6   8    0.53    0.07
   3   6  -8    0.58    0.09
  -2   6   8    0.16    0.05
   1   6  -8    2.42    0.24
   1   6  -8    2.37    0.21
  -1   6   8    2.85    0.20
  -1   6   8    2.66    0.19
   0   6   8    0.42    0.09
   0   6  -8    0.30    0.06
   0   6   8    0.45    0.08
  -1   6  -8    0.83    0.15
   1   6   8    1.40    0.14
  -1   6  -8    0.96    0.12
   1   6   8    1.15    0.10
   2   6   8    5.16    0.35
   2   6   8    4.85    0.36
   3   6   8    1.05    0.20
  -3   6  -8    0.67    0.12
  -3   6  -8    1.11    0.14
  -4   6  -8   -0.01    0.05
   4   6   8   -0.01    0.05
  -4   6  -8    0.05    0.07
   4   6   8    0.12    0.05
   4   6   8    0.06    0.03
  -5   6  -8    0.06    0.05
   5   6   8    0.02    0.04
   5   6   8    0.12    0.04
   5   6   8    0.02    0.05
   6   6   8   -0.01    0.04
  -6   6  -8   -0.04    0.04
   6   6   8   -0.01    0.05
  -7   6  -8    1.20    0.12
   7   6   8    1.54    0.14
   7   6   8    1.35    0.13
   7   6   8    1.19    0.13
   8   6   8    0.47    0.07
   8   6   8    0.47    0.08
   9   6   8    0.82    0.09
   9   6   8    1.02    0.09
  10   7  -8    0.05    0.04
  10   7  -8   -0.05    0.05
   9   7  -8    0.06    0.04
   9   7  -8    0.08    0.04
   9   7  -8   -0.03    0.09
   8   7  -8    0.83    0.10
   8   7  -8    0.68    0.13
   8   7  -8    0.85    0.11
   7   7  -8    1.45    0.13
   7   7  -8    1.46    0.15
   7   7  -8    1.29    0.15
   6   7  -8    0.92    0.12
   6   7  -8    0.98    0.13
   6   7  -8    1.14    0.14
   5   7  -8    0.67    0.13
   5   7  -8    0.71    0.11
  -5   7   8    0.67    0.11
   4   7  -8    1.65    0.16
   4   7  -8    1.53    0.18
   4   7  -8    1.41    0.15
  -4   7   8    1.44    0.13
  -3   7   8    0.16    0.04
   3   7  -8    0.12    0.06
   3   7  -8    0.24    0.11
   3   7  -8    0.05    0.06
   2   7  -8    0.07    0.06
  -2   7   8    0.11    0.04
   2   7  -8    0.14    0.06
  -1   7   8    1.02    0.14
   1   7  -8    0.77    0.11
   1   7  -8    0.79    0.12
  -1   7   8    0.94    0.09
   0   7   8    1.58    0.13
   0   7  -8    1.31    0.15
   0   7   8    1.67    0.14
   0   7  -8    1.33    0.15
  -1   7  -8    2.45    0.22
   1   7   8    2.72    0.20
   1   7   8    2.77    0.21
   2   7   8    0.22    0.05
  -2   7  -8    0.28    0.07
  -2   7  -8    0.17    0.06
  -3   7  -8    0.47    0.09
   3   7   8    0.55    0.07
   3   7   8    0.42    0.09
   4   7   8    0.05    0.04
  -4   7  -8    0.09    0.05
   4   7   8    0.04    0.08
   5   7   8    2.08    0.15
   5   7   8    1.41    0.18
   5   7   8    1.71    0.19
   5   7   8    2.17    0.16
  -5   7  -8    1.50    0.16
  -6   7  -8    0.11    0.05
   6   7   8    0.09    0.06
   6   7   8    0.19    0.05
   6   7   8    0.08    0.06
   7   7   8    0.14    0.05
   7   7   8    0.16    0.05
   7   7   8    0.25    0.06
  -7   7  -8    0.22    0.06
   8   7   8    0.02    0.05
   8   7   8    0.04    0.05
   8   8  -8   -0.08    0.07
   8   8  -8   -0.11    0.07
   8   8  -8    0.01    0.04
   7   8  -8   -0.10    0.07
   7   8  -8    0.10    0.06
   6   8  -8    0.03    0.05
   6   8  -8    0.00    0.07
   6   8  -8   -0.11    0.12
  -5   8   8    1.14    0.13
   5   8  -8    1.08    0.13
   5   8  -8    1.37    0.18
   4   8  -8    0.09    0.05
  -4   8   8    0.05    0.04
   4   8  -8    0.03    0.06
  -3   8   8    0.60    0.08
   3   8  -8    0.71    0.11
  -2   8   8    3.54    0.26
   2   8  -8    3.36    0.27
  -2   8   8    3.94    0.35
   1   8  -8    4.37    0.34
  -1   8   8    4.59    0.32
  -1   8   8    4.68    0.33
   0   8   8    0.31    0.06
   0   8   8    0.31    0.06
  -1   8  -8    0.35    0.07
   1   8   8    0.22    0.04
  -1   8  -8    0.12    0.06
   1   8   8    0.16    0.05
   2   8   8    0.06    0.03
  -2   8  -8    0.06    0.07
   2   8   8   -0.02    0.04
  -2   8  -8    0.02    0.05
  -3   8  -8    0.12    0.05
   3   8   8    0.18    0.04
   4   8   8    0.62    0.08
   4   8   8    0.60    0.09
   5   8   8    0.87    0.15
  -5   8  -8    0.56    0.09
   5   8   8    0.60    0.09
  -6   8  -8    0.69    0.11
   6   8   8    0.99    0.11
   6   9  -8   -0.02    0.06
   5   9  -8   -0.05    0.09
   4   9  -8    1.37    0.16
  -4   9   8    1.14    0.13
   3   9  -8    0.22    0.08
  -3   9   8    0.17    0.04
   2   9  -8    0.06    0.05
  -2   9   8    0.12    0.04
   2   9  -8    0.05    0.06
  -1   9   8    0.04    0.03
   1   9  -8   -0.02    0.05
   1   9  -8   -0.01    0.07
   0   9  -8   -0.02    0.05
   0   9  -8    0.17    0.07
   0   9   8   -0.05    0.06
   0   9   8    0.06    0.03
  -1   9  -8    0.22    0.12
  -1   9  -8    0.12    0.06
   1   9   8    0.03    0.05
   2   9   8    0.03    0.04
  -2   9  -8    0.03    0.05
  -3   9  -8   -0.02    0.05
   3   9   8    0.06    0.04
   4   9   8    0.13    0.05
  -4   9  -8    0.19    0.06
   4   9   8    0.19    0.10
  -1  10   8    0.00    0.04
 -14   0   9    0.08    0.04
 -13   0   9    0.02    0.04
 -12   0   9    0.07    0.03
 -11   0   9    0.00    0.04
 -10   0   9    0.00    0.03
  10   0  -9    0.02    0.07
   9   0  -9    0.01    0.06
   9   0  -9    0.01    0.03
   8   0  -9    0.05    0.02
   8   0  -9    0.11    0.06
  -8   0   9    0.02    0.03
  -8   0   9    0.00    0.29
  -7   0   9    0.16    0.18
   7   0  -9    0.04    0.06
   7   0  -9    0.08    0.02
   6   0  -9    0.09    0.06
  -6   0   9    0.09    0.13
  -5   0   9    0.07    0.30
   5   0  -9    0.01    0.02
  -5   0   9    0.01    0.03
   4   0  -9    0.02    0.04
   4   0  -9    0.00    0.13
  -4   0   9    0.12    0.24
   4   0  -9   -0.01    0.02
   3   0  -9    0.01    0.11
  -3   0   9   -0.17    0.18
   3   0  -9    0.02    0.02
  -3   0   9   -0.01    0.02
   3   0  -9    0.03    0.03
   2   0  -9    0.01    0.03
   2   0  -9   -0.01    0.09
  -2   0   9   -0.03    0.02
  -2   0   9   -0.16    0.16
  -1   0   9   -0.01    0.02
   1   0  -9   -0.10    0.09
   1   0  -9    0.01    0.02
   1   0  -9    0.03    0.02
   1   0  -9    0.01    0.02
  -1   0   9    0.20    0.15
   0   0   9   -0.04    0.02
   0   0   9    0.07    0.17
   0   0  -9    0.00    0.02
   0   0  -9    0.03    0.10
   0   0  -9   -0.03    0.02
   0   0  -9   -0.01    0.02
  -1   0  -9    0.11    0.11
   1   0   9   -0.12    0.21
  -2   0  -9    0.00    0.02
  -2   0  -9   -0.04    0.02
  -2   0  -9    0.00    0.02
  -2   0  -9    0.03    0.13
   2   0   9    0.03    0.04
  -3   0  -9    0.07    0.15
  -3   0  -9    0.04    0.02
  -3   0  -9   -0.01    0.02
  -3   0  -9    0.03    0.02
  -4   0  -9   -0.03    0.04
  -4   0  -9   -0.01    0.03
  -4   0  -9    0.22    0.20
  -5   0  -9    0.04    0.04
   5   0   9    0.01    0.05
  -5   0  -9    0.02    0.03
  -5   0  -9    0.08    0.26
  -5   0  -9   -0.05    0.05
  -5   0  -9    0.00    0.02
  -6   0  -9    0.25    0.40
  -7   0  -9    0.02    0.03
  -7   0  -9   -0.02    0.06
   8   0   9    0.03    0.03
  -8   0  -9    0.08    0.04
  -8   0  -9   -0.02    0.05
  -9   0  -9   -0.04    0.03
 -10   0  -9    0.00    0.04
 -10   0  -9   -0.02    0.05
 -11   0  -9   -0.01    0.05
 -11   0  -9   -0.05    0.03
 -13   1   9    1.54    0.14
 -12  -1   9    0.40    0.06
  12   1  -9    0.49    0.10
 -12   1   9    0.39    0.07
 -11  -1   9    6.15    0.42
  11   1  -9    5.92    0.41
 -11   1   9    6.08    0.42
 -10  -1   9    0.20    0.05
  10   1  -9    0.28    0.06
  10   1  -9    0.12    0.04
 -10   1   9    0.18    0.04
   9   1  -9    0.34    0.06
   9   1  -9    0.31    0.05
  -9   1   9    0.32    0.07
  -8  -1   9   17.42    1.38
  -8  -1   9   16.75    1.16
   8  -1  -9   16.75    1.15
   8   1  -9   17.70    1.16
  -8   1   9   17.79    1.16
  -8   1   9   17.62    1.30
  -7  -1   9    2.77    0.41
   7  -1  -9    2.45    0.17
  -7  -1   9    2.26    0.18
  -7   1   9    2.75    0.35
   7   1  -9    2.47    0.19
   7   1  -9    2.32    0.17
  -7   1   9    2.36    0.18
  -6  -1   9    1.41    0.29
  -6  -1   9    1.36    0.11
   6  -1  -9    1.26    0.10
   6   1  -9    1.12    0.13
  -6   1   9    1.45    0.11
   6   1  -9    1.33    0.11
   6   1  -9    1.63    0.13
  -5  -1   9   12.40    0.83
   5  -1  -9   11.48    0.83
  -5  -1   9   14.29    1.19
   5   1  -9   12.66    0.83
  -5   1   9   13.50    0.83
   5   1  -9   10.83    0.83
   5   1  -9   12.57    0.84
   4  -1  -9    2.13    0.26
   4  -1  -9    1.58    0.12
  -4  -1   9    2.00    0.13
  -4  -1   9    2.18    0.39
  -4   1   9    1.72    0.13
  -4   1   9    1.49    0.29
   4   1  -9    1.69    0.27
   4   1  -9    1.51    0.13
   4   1  -9    1.75    0.13
   3  -1  -9   14.00    0.90
  -3  -1   9   12.85    1.04
  -3  -1   9   14.97    0.91
   3   1  -9   12.16    0.91
  -3   1   9   12.15    1.00
   3   1  -9   14.14    0.98
  -3   1   9   14.42    0.91
   3   1  -9   13.82    0.91
   3   1  -9   13.36    0.91
  -2  -1   9    5.34    0.55
   2  -1  -9    5.71    0.38
  -2  -1   9    5.98    0.38
   2  -1  -9    5.77    0.46
   2  -1  -9    5.41    0.38
   2   1  -9    5.52    0.39
  -2   1   9    5.88    0.50
  -2   1   9    5.94    0.38
   2   1  -9    4.99    0.39
   2   1  -9    6.11    0.47
   2   1  -9    5.65    0.38
  -1  -1   9    9.17    0.76
   1  -1  -9    9.20    0.65
   1  -1  -9   10.40    0.65
  -1  -1   9   10.61    0.65
  -1   1   9    9.32    0.75
   1   1  -9    9.40    0.65
   1   1  -9    9.82    0.65
   1   1  -9    9.43    0.65
   1   1  -9    9.45    0.72
  -1   1   9   10.07    0.65
   0  -1  -9   15.33    0.96
   0  -1  -9   15.72    1.04
   0  -1  -9   14.92    0.96
   0  -1  -9   13.88    0.97
   0  -1   9   13.69    1.08
   0  -1   9   15.06    0.97
   0   1   9   14.45    0.97
   0   1  -9   13.88    0.97
   0   1  -9   14.24    1.04
   0   1  -9   14.57    0.97
   0   1   9   13.41    1.06
   0   1  -9   14.62    0.97
  -1  -1  -9    0.24    0.13
  -1  -1  -9    0.41    0.04
   1   1   9    0.34    0.05
  -1   1  -9    0.47    0.13
  -1   1  -9    0.33    0.04
  -1   1  -9    0.38    0.05
   1   1   9    0.86    0.24
  -1   1  -9    0.32    0.05
  -2  -1  -9   43.52    3.03
  -2  -1  -9   48.33    3.12
  -2  -1  -9   47.21    3.03
   2   1   9   44.44    3.03
  -2   1  -9   43.21    3.04
  -2   1  -9   45.94    3.03
  -2   1  -9   47.90    3.11
  -3  -1  -9   11.85    0.77
  -3  -1  -9   11.50    0.77
  -3  -1  -9   11.36    0.88
  -3  -1  -9   11.98    0.77
  -3   1  -9   10.85    0.77
  -3   1  -9   11.25    0.77
  -3   1  -9   10.82    0.77
   3   1   9   11.76    0.77
  -3   1  -9   12.00    0.88
  -4  -1  -9   -0.09    0.30
  -4  -1  -9    0.02    0.03
  -4  -1  -9    0.03    0.04
  -4  -1  -9    0.03    0.02
  -4  -1  -9    0.02    0.03
  -4   1  -9    0.10    0.19
   4   1   9    0.00    0.03
  -4   1  -9   -0.01    0.02
  -4   1  -9    0.08    0.03
  -4   1  -9    0.03    0.04
  -5  -1  -9    2.86    0.45
  -5  -1  -9    2.89    0.20
  -5  -1  -9    3.02    0.21
  -5  -1  -9    2.88    0.21
  -5  -1  -9    2.69    0.21
   5   1   9    2.82    0.21
  -5   1  -9    2.98    0.21
  -5   1  -9    2.59    0.20
  -5   1  -9    2.28    0.48
  -6  -1  -9   -0.03    0.04
  -6  -1  -9    0.01    0.03
  -6  -1  -9   -0.02    0.04
  -6  -1  -9    0.16    0.47
   6   1   9    0.02    0.06
  -6   1  -9    0.00    0.03
  -6   1  -9    0.02    0.04
  -7  -1  -9    1.46    0.12
  -7  -1  -9    1.45    0.14
   7   1   9    1.37    0.13
  -7   1  -9    1.63    0.13
  -7   1  -9    1.38    0.14
  -8  -1  -9    1.41    0.14
   8  -1   9    1.47    0.12
  -8  -1  -9    1.63    0.13
  -8   1  -9    1.52    0.14
   8   1   9    1.43    0.13
  -8   1  -9    1.68    0.13
  -9  -1  -9    0.46    0.10
  -9  -1  -9    0.74    0.09
  -9   1  -9    0.65    0.10
  -9   1  -9    0.76    0.09
 -10  -1  -9    0.87    0.10
 -10  -1  -9    0.88    0.11
 -10   1  -9    1.03    0.12
 -10   1  -9    0.99    0.10
  10   1   9    0.98    0.09
 -11  -1  -9    0.73    0.10
 -11  -1  -9    0.61    0.08
 -11   1  -9    0.44    0.08
 -11   1  -9    0.55    0.07
 -13   2   9    0.17    0.04
  13   2  -9    0.09    0.05
 -12  -2   9    0.10    0.04
  12   2  -9    0.10    0.05
  12   2  -9   -0.03    0.05
 -12   2   9    0.01    0.04
 -11  -2   9    7.30    0.51
  11   2  -9    7.26    0.51
 -11   2   9    7.41    0.52
  11   2  -9    7.92    0.52
 -10  -2   9    0.89    0.09
 -10   2   9    0.97    0.10
  10   2  -9    0.74    0.09
  10   2  -9    0.94    0.11
  -9  -2   9    0.25    0.04
   9   2  -9    0.28    0.05
   9   2  -9    0.33    0.06
  -8  -2   9    5.49    0.88
  -8  -2   9    3.87    0.29
  -8   2   9    4.17    0.77
   8   2  -9    4.23    0.30
  -8   2   9    4.35    0.30
   8   2  -9    3.94    0.29
  -7  -2   9    0.99    0.35
  -7  -2   9    0.96    0.09
   7   2  -9    1.11    0.11
  -7   2   9    1.14    0.10
  -7   2   9    1.06    0.20
   7   2  -9    0.89    0.12
   7   2  -9    0.92    0.09
  -6  -2   9    0.55    0.06
  -6  -2   9    0.86    0.23
   6   2  -9    0.57    0.09
  -6   2   9    0.59    0.07
   6   2  -9    0.53    0.06
   6   2  -9   -0.06    0.27
  -5  -2   9    1.12    0.21
  -5  -2   9    1.04    0.09
   5  -2  -9    0.95    0.08
  -5   2   9    1.13    0.09
  -5   2   9    0.93    0.29
   5   2  -9    1.00    0.09
   5   2  -9    1.21    0.11
  -4  -2   9    1.04    0.09
  -4  -2   9    2.04    0.71
   4  -2  -9    0.97    0.08
  -4  -2   9    1.41    0.22
   4  -2  -9    0.88    0.16
   4   2  -9    1.01    0.09
   4   2  -9    1.28    0.22
  -4   2   9    1.11    0.09
  -4   2   9    1.33    0.26
   4   2  -9    1.19    0.11
  -3  -2   9   29.90    1.84
   3  -2  -9   28.35    1.89
   3  -2  -9   26.52    1.83
  -3  -2   9   27.64    2.05
   3   2  -9   27.78    1.84
   3   2  -9   29.11    1.92
   3   2  -9   23.13    1.84
  -3   2   9   29.29    1.84
  -3   2   9   27.77    1.93
   2  -2  -9    5.08    0.36
  -2  -2   9    5.76    0.37
  -2   2   9    5.81    0.51
   2   2  -9    4.68    0.37
   2   2  -9    5.35    0.37
   2   2  -9    5.63    0.46
  -2   2   9    5.56    0.36
   1  -2  -9    8.54    0.58
   1  -2  -9    8.84    0.67
   1  -2  -9    8.80    0.58
  -1   2   9    9.11    0.58
   1   2  -9    8.93    0.67
   1   2  -9    7.63    0.58
   1   2  -9    8.75    0.58
  -1   2   9    8.46    0.70
   0  -2  -9    6.71    0.42
   0  -2  -9    6.22    0.57
   0  -2  -9    6.37    0.42
   0   2  -9    5.61    0.42
   0   2   9    6.33    0.42
   0   2   9    5.74    0.59
   0   2  -9    6.15    0.42
   0   2  -9    5.98    0.51
  -1  -2  -9   22.96    1.56
  -1  -2  -9   25.22    1.56
  -1  -2  -9   25.50    1.67
   1   2   9   20.88    1.70
  -1   2  -9   22.23    1.56
  -1   2  -9   23.11    1.64
  -1   2  -9   23.34    1.56
   1   2   9   24.48    1.57
  -2  -2  -9    0.96    0.08
  -2  -2  -9    1.13    0.08
  -2  -2  -9    0.76    0.09
  -2  -2  -9    0.99    0.08
  -2  -2  -9    0.89    0.22
   2   2   9    0.91    0.08
  -2   2  -9    1.02    0.09
  -2   2  -9    1.02    0.09
  -2   2  -9    0.75    0.17
  -2   2  -9    0.86    0.10
  -3  -2  -9    3.61    0.25
  -3  -2  -9    3.79    0.25
  -3  -2  -9    3.73    0.47
  -3  -2  -9    3.77    0.25
  -3  -2  -9    3.61    0.25
   3   2   9    3.53    0.25
  -3   2  -9    4.10    0.41
  -3   2  -9    3.53    0.26
  -3   2  -9    3.61    0.25
   3   2   9    3.06    0.25
  -4  -2  -9    5.70    0.39
  -4  -2  -9    5.68    0.38
  -4  -2  -9    5.95    0.39
  -4  -2  -9    4.67    0.67
  -4  -2  -9    5.77    0.39
  -4   2  -9    5.20    0.55
  -4   2  -9    5.72    0.39
   4   2   9    5.85    0.39
   4   2   9    5.13    0.39
  -4   2  -9    5.82    0.39
  -5  -2  -9    2.25    0.17
  -5  -2  -9    2.14    0.17
  -5  -2  -9    2.29    0.17
  -5  -2  -9    2.11    0.53
  -5   2  -9    2.28    0.17
   5   2   9    2.23    0.17
  -5   2  -9    1.92    0.36
  -5   2  -9    2.08    0.17
  -6  -2  -9    4.57    0.31
  -6  -2  -9    4.46    0.31
  -6  -2  -9    4.01    0.32
  -6   2  -9    4.89    0.32
   6   2   9    4.79    0.32
  -6   2  -9    3.77    0.32
  -7  -2  -9    1.29    0.13
   7  -2   9    1.29    0.11
  -7   2  -9    1.38    0.13
  -7   2  -9    1.56    0.15
  -8  -2  -9    2.08    0.18
  -8  -2  -9    2.13    0.17
  -8   2  -9    2.30    0.17
   8   2   9    1.97    0.17
  -8   2  -9    2.27    0.18
  -9  -2  -9    0.27    0.05
  -9   2  -9    0.34    0.07
   9   2   9    0.29    0.05
  -9   2  -9    0.27    0.07
 -10  -2  -9    0.38    0.07
 -10  -2  -9    0.44    0.09
 -10   2  -9    0.41    0.07
  10   2   9    0.38    0.07
 -11  -2  -9    1.30    0.17
 -11   2  -9    1.17    0.10
  11   2   9    1.16    0.12
 -13  -3   9    2.72    0.22
 -13   3   9    2.93    0.23
  13   3  -9    2.89    0.21
 -12  -3   9    0.15    0.04
  12   3  -9    0.02    0.04
  12   3  -9    0.08    0.05
 -12   3   9    0.11    0.06
 -11  -3   9    9.54    0.63
 -11   3   9    9.12    0.63
  11   3  -9    8.88    0.62
 -10  -3   9    1.54    0.13
 -10   3   9    1.59    0.15
  10   3  -9    1.31    0.13
  10   3  -9    1.65    0.15
  -9  -3   9    3.81    0.26
   9   3  -9    3.44    0.26
   9   3  -9    3.10    0.25
  -8  -3   9   29.77    1.85
   8   3  -9   24.70    1.86
  -8   3   9   29.96    1.85
   8   3  -9   26.65    1.85
  -7  -3   9    7.80    0.92
  -7  -3   9    7.02    0.46
  -7   3   9    6.75    0.57
   7   3  -9    6.82    0.46
   7   3  -9    6.30    0.47
  -7   3   9    7.38    0.47
   7   3  -9    5.70    0.47
  -6  -3   9    0.02    0.30
  -6  -3   9    0.15    0.03
   6   3  -9    0.12    0.05
  -6   3   9    0.19    0.05
  -5  -3   9   16.96    1.21
  -5  -3   9   17.64    1.08
   5   3  -9   17.61    1.24
   5   3  -9   13.59    1.08
   5   3  -9   15.69    1.08
   5   3  -9   15.59    1.08
  -4  -3   9    2.13    0.36
  -4  -3   9    2.39    0.17
   4  -3  -9    2.20    0.16
   4   3  -9    2.71    0.37
  -4   3   9    2.28    0.42
  -4   3   9    2.37    0.17
   4   3  -9    2.48    0.17
   4   3  -9    2.19    0.18
   3  -3  -9   63.74    4.18
  -3  -3   9   66.92    4.19
  -3  -3   9   62.08    4.26
   3  -3  -9   60.62    4.22
   3   3  -9   68.68    4.29
   3   3  -9   61.33    4.19
  -3   3   9   62.35    4.28
  -3   3   9   62.48    4.19
   3   3  -9   61.33    4.19
  -2  -3   9   11.60    0.74
  -2   3   9   10.46    0.88
   2   3  -9   11.32    0.84
  -2   3   9   10.89    0.74
   2   3  -9   10.66    0.74
   1  -3  -9    7.65    0.50
   1   3  -9    6.96    0.51
   1   3  -9    8.15    0.62
   1   3  -9    8.09    0.51
  -1   3   9    7.12    0.51
  -1   3   9    7.00    0.70
   0  -3  -9   45.47    2.85
   0  -3  -9   44.17    2.85
   0  -3  -9   46.14    2.85
   0   3  -9   38.14    2.86
   0   3  -9   44.92    2.86
   0   3   9   40.34    2.85
   0   3  -9   48.92    2.95
   0   3   9   36.13    2.97
  -1  -3  -9    0.21    0.05
  -1  -3  -9    0.17    0.04
  -1  -3  -9   -0.05    0.22
  -1   3  -9    0.24    0.06
   1   3   9    0.03    0.46
  -1   3  -9    0.22    0.04
  -1   3  -9    0.23    0.15
   1   3   9    0.24    0.04
  -2  -3  -9    9.68    0.63
  -2  -3  -9    9.41    0.63
  -2  -3  -9    9.63    0.62
   2   3   9    8.98    0.63
  -2   3  -9    8.45    0.63
  -2   3  -9    9.70    0.76
  -3  -3  -9    2.28    0.16
  -3  -3  -9    2.46    0.17
  -3  -3  -9    2.31    0.17
  -3  -3  -9    2.56    0.19
   3   3   9    2.05    0.17
  -3   3  -9    2.12    0.39
  -3   3  -9    2.25    0.17
  -3   3  -9    1.95    0.17
   3   3   9    2.32    0.17
  -4  -3  -9    0.24    0.04
  -4  -3  -9    0.26    0.08
  -4  -3  -9    0.30    0.04
  -4  -3  -9    0.30    0.05
   4   3   9    0.31    0.06
   4   3   9    0.36    0.06
  -4   3  -9    0.22    0.25
  -4   3  -9    0.34    0.07
  -4   3  -9    0.35    0.07
  -5  -3  -9    6.89    0.50
  -5  -3  -9    7.52    0.51
  -5  -3  -9    7.27    0.51
  -5  -3  -9    7.54    0.51
   5   3   9    7.65    0.51
  -5   3  -9    7.26    0.51
  -5   3  -9    7.70    0.51
  -6  -3  -9   21.53    1.46
  -6  -3  -9   20.17    1.44
  -6  -3  -9   21.50    1.44
   6   3   9   21.30    1.45
  -6   3  -9   24.66    1.46
   6   3   9   19.68    1.43
  -7  -3  -9    4.07    0.31
  -7  -3  -9    3.94    0.30
   7   3   9    4.48    0.31
   7   3   9    4.05    0.30
  -7   3  -9    4.22    0.30
  -7   3  -9    4.55    0.31
  -8  -3  -9    0.92    0.11
  -8  -3  -9    0.74    0.11
  -8   3  -9    1.13    0.13
  -8   3  -9    1.03    0.10
   8   3   9    0.82    0.10
  -9  -3  -9    0.00    0.06
  -9  -3  -9   -0.02    0.05
   9   3   9   -0.02    0.03
  -9   3  -9    0.00    0.07
  10   3   9    0.17    0.05
  11   3   9    0.06    0.04
 -11   3  -9    0.11    0.04
  12   4  -9    0.99    0.10
  12   4  -9    1.13    0.10
 -11  -4   9    1.96    0.16
  11   4  -9    1.89    0.16
  11   4  -9    1.97    0.15
 -10  -4   9    1.39    0.12
  10   4  -9    1.47    0.13
  10   4  -9    1.21    0.12
   9   4  -9    0.15    0.04
  -8  -4   9    4.14    0.29
   8   4  -9    4.48    0.30
   8   4  -9    3.37    0.30
  -7  -4   9   10.50    0.70
   7   4  -9   10.21    0.71
   7   4  -9   10.46    0.71
  -6  -4   9    1.36    0.11
   6   4  -9    0.93    0.12
   6   4  -9    1.07    0.16
   6   4  -9    1.24    0.11
   6   4  -9    1.20    0.12
  -6   4   9    1.08    0.16
  -5  -4   9    3.21    0.21
   5   4  -9    2.90    0.22
   5   4  -9    2.70    0.22
  -5   4   9    3.07    0.22
   5   4  -9    2.93    0.21
   5   4  -9    2.21    0.45
  -4  -4   9   -0.09    0.29
   4   4  -9    0.46    0.27
   4   4  -9    0.39    0.06
   4   4  -9    0.29    0.05
   4   4  -9    0.33    0.07
  -4   4   9    0.38    0.06
   3   4  -9    6.46    0.50
   3   4  -9    7.40    0.49
  -3   4   9    7.30    0.49
   3   4  -9    7.54    0.50
  -2  -4   9    0.10    0.24
   2  -4  -9    0.65    0.08
   2  -4  -9    0.62    0.05
   2   4  -9    0.46    0.08
  -2   4   9    0.59    0.06
   2   4  -9    0.46    0.10
   2   4  -9    0.57    0.08
   2   4  -9    0.47    0.21
   1  -4  -9    1.97    0.13
   1  -4  -9    1.73    0.15
   1   4  -9    2.05    0.16
   1   4  -9    1.93    0.18
   1   4  -9    1.71    0.15
   1   4  -9    1.90    0.34
  -1   4   9    1.89    0.14
   0  -4  -9    0.10    0.04
   0   4  -9    0.17    0.06
   0   4  -9    0.08    0.19
   0   4  -9    0.15    0.04
  -1  -4  -9    0.30    0.05
  -1  -4  -9    0.20    0.04
  -1  -4  -9    0.23    0.04
  -1   4  -9    0.19    0.04
   1   4   9    0.16    0.03
  -1   4  -9    0.19    0.22
  -2  -4  -9    2.07    0.16
  -2  -4  -9    1.98    0.15
  -2  -4  -9    2.00    0.15
  -2   4  -9    2.05    0.33
   2   4   9    1.71    0.15
   2   4   9    2.31    0.15
  -2   4  -9    1.87    0.16
  -3  -4  -9    0.43    0.07
  -3  -4  -9    0.46    0.07
  -3  -4  -9    0.44    0.06
   3   4   9    0.45    0.06
  -3   4  -9    0.58    0.08
  -3   4  -9    0.52    0.09
   3   4   9    0.51    0.07
  -3   4  -9    0.70    0.30
  -4  -4  -9    4.21    0.31
  -4  -4  -9    4.22    0.31
   4   4   9    4.52    0.31
  -4   4  -9    4.01    0.31
   4   4   9    4.46    0.30
  -4   4  -9    4.41    0.31
  -5  -4  -9    0.06    0.06
  -5  -4  -9    0.03    0.04
   5   4   9   -0.02    0.05
  -5   4  -9   -0.01    0.04
   5   4   9   -0.03    0.04
  -6  -4  -9    0.30    0.06
   6   4   9    0.13    0.05
   6   4   9    0.21    0.06
  -6   4  -9    0.25    0.05
   7   4   9    0.28    0.05
  -7   4  -9    0.36    0.07
   7   4   9    0.32    0.06
  -8  -4  -9    0.98    0.12
   8   4   9    1.21    0.11
  -8   4  -9    1.26    0.11
   8   4   9    1.41    0.16
   9   4   9    0.29    0.04
  10   4   9    0.47    0.07
  10   4   9    0.36    0.08
 -10   4  -9    0.55    0.07
  12   5  -9    1.08    0.09
  12   5  -9    0.88    0.11
  11   5  -9    1.88    0.16
  11   5  -9    1.81    0.15
  10   5  -9    0.51    0.07
  10   5  -9    0.33    0.08
   9   5  -9    2.77    0.28
   9   5  -9    3.69    0.25
   9   5  -9    3.44    0.26
   8   5  -9    6.19    0.50
   8   5  -9    7.41    0.49
   8   5  -9    7.38    0.49
   7   5  -9    0.78    0.10
   7   5  -9    0.70    0.14
   7   5  -9    0.78    0.10
   6   5  -9    4.61    0.31
   6   5  -9    3.76    0.32
   5   5  -9    0.40    0.09
   5   5  -9    0.31    0.59
   5   5  -9    0.36    0.07
  -5   5   9    0.36    0.06
   4   5  -9   14.21    0.91
   4   5  -9   13.49    0.91
  -4   5   9   14.01    0.90
   4   5  -9   13.20    1.25
   4   5  -9   12.03    0.91
   3   5  -9    2.36    0.19
   3   5  -9    2.15    0.19
   3   5  -9    2.77    0.46
   3   5  -9    2.37    0.19
  -3   5   9    2.62    0.18
   2   5  -9    0.23    0.07
   2   5  -9    0.42    0.33
   2   5  -9    0.17    0.05
   2   5  -9    0.11    0.05
   2   5  -9    0.12    0.05
  -2   5   9    0.22    0.04
   1  -5  -9    3.69    0.25
   1   5  -9    2.84    0.25
   1   5  -9    3.53    0.28
  -1   5   9    3.47    0.24
   1   5  -9    3.44    0.28
   0  -5  -9    0.37    0.07
   0   5   9    0.24    0.05
   0   5  -9    0.24    0.29
   0   5  -9    0.21    0.06
   0   5  -9    0.33    0.06
  -1   5  -9   10.96    0.84
  -1   5  -9   13.30    1.09
   1   5   9   13.35    0.83
   1   5   9   12.09    0.83
  -2  -5  -9    0.25    0.05
  -2   5  -9    0.22    0.06
   2   5   9    0.22    0.05
   2   5   9    0.23    0.05
  -2   5  -9    0.43    0.09
  -3  -5  -9    3.16    0.24
  -3  -5  -9    3.29    0.24
   3   5   9    2.98    0.25
   3   5   9    3.21    0.24
  -3   5  -9    3.02    0.25
   3   5   9    3.68    0.25
  -4  -5  -9    1.87    0.17
  -4  -5  -9    2.38    0.19
   4   5   9    2.45    0.21
  -4   5  -9    1.78    0.18
   4   5   9    2.34    0.17
   4   5   9    2.19    0.17
  -5  -5  -9    4.42    0.34
  -5   5  -9    4.47    0.34
   5   5   9    4.80    0.34
   5   5   9    5.52    0.34
  -5   5  -9    4.20    0.38
   5   5   9    5.02    0.34
  -6   5  -9    8.31    0.61
   6   5   9    9.66    0.61
  -6   5  -9    8.74    0.62
   6   5   9    8.73    0.61
   7   5   9    1.14    0.12
  -7   5  -9    0.88    0.10
   7   5   9    0.79    0.10
  -8   5  -9    0.03    0.04
   8   5   9   -0.04    0.03
   8   5   9   -0.12    0.07
   9   5   9    0.33    0.04
   9   5   9    0.35    0.08
  -9   5  -9    0.33    0.07
  10   5   9    0.31    0.04
  11   6  -9    0.10    0.03
  11   6  -9    0.12    0.04
  10   6  -9    3.00    0.22
  10   6  -9    2.75    0.23
   9   6  -9    1.42    0.19
   9   6  -9    1.35    0.13
   9   6  -9    1.74    0.14
   8   6  -9    0.83    0.13
   8   6  -9    0.85    0.11
   8   6  -9    0.95    0.11
   7   6  -9    6.25    0.45
   6   6  -9    0.09    0.05
   6   6  -9    0.11    0.08
   6   6  -9    0.11    0.05
   6   6  -9    0.10    0.06
   5   6  -9    1.45    0.15
   5   6  -9    1.36    0.16
  -5   6   9    1.46    0.14
   4   6  -9    6.44    0.45
   4   6  -9    6.01    0.45
   4   6  -9    5.99    0.47
  -4   6   9    7.06    0.47
   3   6  -9    0.15    0.06
   3   6  -9    0.22    0.10
   3   6  -9    0.17    0.06
   3   6  -9    0.29    0.07
   2   6  -9    7.91    0.56
  -2   6   9    8.46    0.55
   2   6  -9    7.42    0.56
   1  -6  -9   12.82    0.81
  -1   6   9   11.46    0.81
  -1   6   9   12.21    0.82
   1   6  -9   10.94    0.83
   0  -6  -9    6.80    0.45
   0   6  -9    5.78    0.46
   0   6   9    6.73    0.46
  -1  -6  -9   14.44    0.94
   1   6   9   12.82    0.94
   1   6   9   14.75    0.97
   2   6   9   -0.03    0.04
   2   6   9    0.03    0.04
  -2   6  -9    0.03    0.05
  -2   6  -9    0.06    0.05
   3   6   9    2.04    0.18
   3   6   9    2.26    0.17
  -4   6  -9    0.38    0.07
  -4   6  -9    0.45    0.08
   4   6   9    0.50    0.08
  -5   6  -9    0.11    0.05
   5   6   9    0.06    0.04
   5   6   9    0.08    0.05
  -6   6  -9    0.66    0.09
   6   6   9    0.69    0.11
   6   6   9    0.88    0.10
   7   6   9    0.28    0.06
  -7   6  -9    0.19    0.05
  -8   6  -9    0.68    0.09
   8   6   9    0.55    0.08
   8   6   9    0.54    0.09
   9   6   9    0.05    0.04
   9   6   9    0.00    0.04
  10   7  -9    0.33    0.06
  10   7  -9    0.49    0.09
   9   7  -9    0.15    0.05
   9   7  -9    0.17    0.10
   8   7  -9    1.16    0.13
   8   7  -9    1.26    0.12
   8   7  -9    0.97    0.14
   7   7  -9    0.10    0.05
   7   7  -9    0.17    0.05
   7   7  -9    0.14    0.06
   6   7  -9    9.88    0.72
   6   7  -9   11.08    0.72
   5   7  -9    1.77    0.17
  -5   7   9    1.75    0.16
   5   7  -9    2.05    0.19
   4   7  -9    6.33    0.45
   4   7  -9    5.83    0.44
   4   7  -9    6.09    0.45
  -4   7   9    6.42    0.43
   3   7  -9    0.16    0.06
   3   7  -9    0.24    0.09
   3   7  -9    0.09    0.06
  -3   7   9    0.19    0.05
  -2   7   9    0.03    0.03
   2   7  -9   -0.05    0.05
   2   7  -9    0.02    0.05
  -2   7   9    0.05    0.06
  -1   7   9    0.03    0.03
   1   7  -9    0.01    0.05
  -1   7   9    0.01    0.05
   1   7  -9   -0.02    0.05
   0   7   9    2.77    0.20
   0   7   9    2.83    0.21
   0   7  -9    2.33    0.22
  -1   7  -9    9.61    0.69
   1   7   9   10.28    0.69
   1   7   9   10.25    0.68
  -2   7  -9    0.98    0.13
   2   7   9    1.22    0.10
   2   7   9    1.02    0.11
   3   7   9    5.02    0.33
   3   7   9    4.58    0.34
  -3   7  -9    4.30    0.34
   4   7   9   -0.07    0.07
   4   7   9    0.06    0.04
   4   7   9    0.04    0.04
   4   7   9   -0.02    0.09
  -4   7  -9   -0.02    0.05
   5   7   9    0.22    0.05
   5   7   9    0.08    0.07
  -5   7  -9    0.19    0.05
   5   7   9    0.18    0.06
   5   7   9    0.08    0.08
   6   7   9    0.03    0.06
   6   7   9    0.00    0.06
  -6   7  -9    0.08    0.05
   6   7   9    0.07    0.04
  -7   7  -9    0.00    0.04
   7   7   9    0.08    0.05
   7   7   9    0.02    0.05
   8   8  -9    0.88    0.16
   8   8  -9    1.04    0.13
   8   8  -9    0.94    0.15
   7   8  -9    1.03    0.13
   7   8  -9    1.29    0.18
   7   8  -9    1.19    0.13
   6   8  -9    0.09    0.10
   6   8  -9    0.19    0.07
   6   8  -9    0.13    0.05
   5   8  -9    0.66    0.11
   5   8  -9    0.75    0.11
   4   8  -9    0.30    0.07
  -4   8   9    0.50    0.08
   3   8  -9    2.02    0.18
  -3   8   9    1.84    0.15
   2   8  -9    2.75    0.23
  -2   8   9    2.80    0.21
  -2   8   9    2.69    0.23
  -1   8   9    0.21    0.06
   1   8  -9    0.16    0.06
  -1   8   9    0.14    0.04
   1   8  -9    0.12    0.06
   0   8  -9    0.14    0.06
   0   8  -9    0.04    0.05
   0   8   9    0.12    0.05
   0   8   9    0.07    0.03
   1   8   9    0.12    0.04
  -1   8  -9    0.15    0.05
  -1   8  -9    0.22    0.07
  -2   8  -9    0.61    0.10
   2   8   9    0.56    0.09
  -3   8  -9    0.03    0.04
   3   8   9    0.04    0.03
   3   8   9    0.02    0.04
   4   8   9    0.59    0.09
   4   8   9    0.51    0.11
  -5   8  -9    0.09    0.05
   5   8   9    0.12    0.04
   6   8   9    0.94    0.11
   6   9  -9    0.50    0.09
   5   9  -9    0.60    0.12
   4   9  -9    1.91    0.19
  -4   9   9    2.24    0.17
   3   9  -9    0.04    0.07
  -3   9   9   -0.02    0.04
   3   9  -9   -0.02    0.06
   2   9  -9    1.18    0.18
   2   9  -9    0.78    0.12
  -2   9   9    0.98    0.11
   1   9  -9    0.99    0.14
  -1   9   9    0.90    0.11
   0   9  -9   -0.05    0.06
   0   9  -9    0.05    0.08
   0   9   9    0.05    0.04
   1   9   9    1.75    0.16
  -1   9  -9    1.78    0.16
  -2   9  -9    0.01    0.04
   2   9   9    0.12    0.04
   2   9   9    0.06    0.04
   3   9   9    0.17    0.05
  -3   9  -9    0.13    0.05
   4   9   9    0.59    0.10
 -13   0  10    0.65    0.09
 -12   0  10    6.44    0.45
 -11   0  10    3.64    0.26
  11   0 -10    3.29    0.31
 -10   0  10   15.07    1.01
  10   0 -10   14.78    1.00
  10   0 -10   14.99    1.01
   9   0 -10    0.92    0.12
  -9   0  10    0.92    0.11
  -8   0  10   17.70    1.37
  -8   0  10   17.33    1.17
   8   0 -10   17.92    1.18
   8   0 -10   17.01    1.16
  -7   0  10    0.03    0.03
   7   0 -10    0.07    0.02
  -7   0  10    0.18    0.21
   7   0 -10    0.07    0.06
  -6   0  10    9.15    0.60
   6   0 -10    8.61    0.59
   6   0 -10    8.63    0.60
  -5   0  10   21.14    1.75
  -5   0  10   24.43    1.51
   5   0 -10   21.89    1.50
   4   0 -10    1.08    0.10
   4   0 -10    1.11    0.10
  -4   0  10    1.02    0.33
   3   0 -10   15.51    1.01
   3   0 -10   14.99    1.01
  -3   0  10   16.11    1.01
  -3   0  10   13.52    1.15
  -2   0  10    2.75    0.42
   2   0 -10    3.65    0.38
  -2   0  10    3.13    0.22
   2   0 -10    3.17    0.22
   2   0 -10    3.18    0.22
  -1   0  10    4.32    0.30
   1   0 -10    4.48    0.30
   1   0 -10    4.37    0.30
  -1   0  10    3.93    0.48
   1   0 -10    4.42    0.30
   1   0 -10    4.62    0.41
   0   0 -10    1.70    0.13
   0   0 -10    2.04    0.26
   0   0 -10    1.76    0.13
   0   0  10    1.83    0.13
   0   0 -10    1.75    0.13
   0   0  10    1.74    0.31
   1   0  10    7.47    0.50
  -1   0 -10    7.09    0.50
  -1   0 -10    6.96    0.50
  -1   0 -10    7.80    0.61
  -1   0 -10    7.58    0.50
  -2   0 -10   19.83    1.34
  -2   0 -10   20.22    1.34
  -2   0 -10   19.56    1.33
  -2   0 -10   20.23    1.43
   2   0  10   20.48    1.34
  -3   0 -10   39.35    2.59
  -3   0 -10   39.47    2.59
  -3   0 -10   37.39    2.59
  -3   0 -10   40.10    2.70
   4   0  10    4.31    0.27
  -4   0 -10    3.86    0.50
  -4   0 -10    3.49    0.27
  -4   0 -10    3.69    0.26
  -4   0 -10    3.60    0.27
  -4   0 -10    3.64    0.27
  -5   0 -10    6.29    0.42
  -5   0 -10    6.39    0.77
  -5   0 -10    6.38    0.42
  -5   0 -10    5.86    0.42
   5   0  10    5.90    0.43
  -5   0 -10    5.94    0.42
  -6   0 -10    2.97    0.24
  -6   0 -10    3.18    0.24
   8   0  10   15.03    1.03
  -8   0 -10   15.37    1.04
  -8   0 -10   15.78    1.04
   9   0  10    0.03    0.03
  -9   0 -10    0.02    0.04
  -9   0 -10   -0.01    0.04
  10   0  10    1.06    0.13
 -10   0 -10    1.21    0.10
 -10   0 -10    1.03    0.13
 -11   0 -10    4.61    0.32
 -11   0 -10    4.53    0.33
 -13  -1  10    7.74    0.50
 -13   1  10    6.75    0.49
 -12  -1  10    3.18    0.22
 -12   1  10    2.84    0.22
  12   1 -10    2.69    0.23
 -11  -1  10    0.16    0.04
  11   1 -10    0.06    0.04
  11   1 -10    0.14    0.07
 -10  -1  10    0.34    0.07
  10   1 -10    0.43    0.10
  10   1 -10    0.48    0.06
 -10   1  10    0.58    0.08
  -9  -1  10    8.22    0.57
   9   1 -10    8.54    0.58
  -8  -1  10   28.13    1.90
   8  -1 -10   28.35    1.88
  -8   1  10   29.53    1.90
   8   1 -10   29.29    1.89
   8   1 -10   26.92    1.90
  -7  -1  10    6.45    0.47
   7  -1 -10    6.49    0.46
   7  -1 -10    6.62    0.48
  -7  -1  10    8.13    0.69
   7   1 -10    6.73    0.47
  -7   1  10    6.78    0.47
  -7   1  10    7.80    0.62
   7   1 -10    6.70    0.46
  -6  -1  10   25.33    1.76
   6  -1 -10   25.65    1.76
  -6  -1  10   29.18    1.86
   6  -1 -10   26.97    1.75
  -6   1  10   27.71    1.76
   6   1 -10   24.59    1.76
   6   1 -10   26.93    1.75
   6   1 -10   25.09    1.76
   5  -1 -10    1.45    0.10
  -5  -1  10    1.38    0.11
  -5   1  10    1.46    0.11
   5   1 -10    1.14    0.12
   5   1 -10    1.39    0.13
   5   1 -10    1.44    0.11
  -5   1  10    0.89    0.48
  -4  -1  10    1.04    0.09
  -4  -1  10    1.30    0.42
  -4   1  10    1.13    0.10
   4   1 -10    1.27    0.22
  -4   1  10    0.91    0.31
   4   1 -10    1.15    0.09
   4   1 -10    1.12    0.10
   3  -1 -10   73.15    4.80
  -3  -1  10   72.12    4.80
  -3  -1  10   70.29    4.93
   3  -1 -10   69.64    4.80
   3   1 -10   73.14    4.80
  -3   1  10   77.55    4.80
   3   1 -10   69.35    4.80
   3   1 -10   74.78    4.80
  -3   1  10   68.43    4.90
   3   1 -10   76.99    4.88
  -2  -1  10   11.08    0.98
   2  -1 -10   11.62    0.81
  -2  -1  10   13.15    0.81
   2  -1 -10   11.99    0.90
   2  -1 -10   11.70    0.81
  -2   1  10   11.74    0.94
   2   1 -10   12.95    0.82
   2   1 -10   13.25    0.90
   2   1 -10   12.12    0.81
   2   1 -10   11.79    0.82
  -2   1  10   12.23    0.81
   1  -1 -10   14.75    1.03
   1  -1 -10   15.20    1.03
  -1  -1  10   16.61    1.03
  -1  -1  10   14.43    1.18
   1  -1 -10   16.04    1.12
   1   1 -10   15.83    1.11
  -1   1  10   15.76    1.03
   1   1 -10   15.44    1.03
   1   1 -10   15.10    1.03
   1   1 -10   16.26    1.03
  -1   1  10   14.42    1.14
   0  -1  10   24.94    1.57
   0  -1 -10   24.13    1.57
   0  -1 -10   24.55    1.66
   0  -1 -10   23.74    1.57
   0  -1 -10   23.77    1.57
   0   1 -10   23.62    1.65
   0   1  10   23.34    1.57
   0   1 -10   25.05    1.57
   0   1  10   20.42    1.68
   0   1 -10   23.13    1.57
   0   1 -10   22.60    1.57
   1  -1  10   45.44    3.12
  -1  -1 -10   44.96    3.12
  -1  -1 -10   46.41    3.12
  -1  -1 -10   50.75    3.21
  -1  -1 -10   50.81    3.12
  -1   1 -10   46.40    3.20
  -1   1 -10   45.69    3.12
   1   1  10   46.30    3.12
  -2  -1 -10   98.69    6.38
  -2  -1 -10   98.19    6.38
  -2  -1 -10   98.92    6.48
  -2  -1 -10   96.22    6.38
  -2  -1 -10   93.37    6.38
   2   1  10   93.82    6.38
  -2   1 -10   99.08    6.47
  -2   1 -10   88.82    6.38
  -2   1 -10  101.95    6.38
  -2   1 -10   95.86    6.38
  -3  -1 -10    5.57    0.39
  -3  -1 -10    5.80    0.39
  -3  -1 -10    5.59    0.39
  -3  -1 -10    5.92    0.39
  -3  -1 -10    5.87    0.57
  -3   1 -10    5.83    0.39
  -3   1 -10    5.50    0.55
  -3   1 -10    5.40    0.39
   3   1  10    5.48    0.39
  -3   1 -10    5.96    0.39
  -3   1 -10    5.82    0.40
  -4  -1 -10    1.94    0.15
  -4  -1 -10    2.05    0.15
  -4  -1 -10    1.83    0.14
  -4  -1 -10    1.89    0.14
  -4  -1 -10    2.23    0.38
  -4   1 -10    2.27    0.42
  -4   1 -10    1.52    0.17
  -4   1 -10    1.87    0.15
   4   1  10    1.59    0.15
  -4   1 -10    2.10    0.14
  -5  -1 -10    8.82    0.57
  -5  -1 -10    9.56    0.60
  -5  -1 -10    8.14    0.96
  -5  -1 -10    8.63    0.58
  -5  -1 -10    8.72    0.58
  -5   1 -10    8.32    0.57
  -5   1 -10    8.20    0.58
  -5   1 -10    7.44    0.59
   5   1  10    8.44    0.58
  -5   1 -10    7.75    0.87
  -6  -1 -10    2.28    0.22
  -6  -1 -10    2.94    0.21
  -6  -1 -10    2.68    0.20
  -6  -1 -10    2.28    0.20
   6   1  10    2.72    0.22
  -6   1 -10    2.74    0.20
  -7   1 -10   25.25    1.70
   8  -1  10    2.63    0.19
  -8  -1 -10    2.82    0.20
  -8  -1 -10    2.51    0.21
   8   1  10    2.48    0.20
  -8   1 -10    2.76    0.21
  -8   1 -10    2.79    0.20
  -9  -1 -10    1.40    0.12
  -9  -1 -10    1.17    0.12
  -9   1 -10    1.14    0.13
   9   1  10    1.23    0.11
 -10  -1 -10    0.28    0.05
 -10  -1 -10    0.38    0.07
 -10   1 -10    0.45    0.08
 -10   1 -10    0.34    0.07
 -11  -1 -10    0.10    0.05
 -11  -1 -10    0.05    0.05
 -11   1 -10   -0.01    0.06
  11   1  10    0.04    0.06
 -11   1 -10    0.02    0.04
 -13  -2  10    0.97    0.09
  13   2 -10    0.67    0.11
 -13   2  10    0.94    0.09
 -12  -2  10    2.13    0.16
 -12   2  10    2.06    0.16
  12   2 -10    1.65    0.16
 -11  -2  10    3.48    0.25
  11   2 -10    3.44    0.26
  11   2 -10    3.45    0.25
 -11   2  10    3.40    0.25
 -10  -2  10    5.36    0.37
 -10   2  10    5.50    0.37
  10   2 -10    5.18    0.37
  10   2 -10    4.88    0.36
  -9  -2  10    0.04    0.04
   9   2 -10    0.06    0.05
   9   2 -10    0.00    0.04
  -9   2  10    0.04    0.04
   8   2 -10    0.86    0.10
  -8   2  10    0.65    0.09
  -7  -2  10   -0.20    0.29
  -7   2  10   -0.02    0.19
   7   2 -10    0.12    0.06
  -6  -2  10    0.02    0.21
   6  -2 -10    0.07    0.02
   6   2 -10    0.09    0.05
   6   2 -10    0.12    0.04
   6   2 -10    0.06    0.03
   5  -2 -10    3.21    0.23
  -5  -2  10    3.46    0.23
  -5  -2  10    3.68    0.40
   5   2 -10    3.33    0.23
   5   2 -10    2.84    0.24
   5   2 -10    3.46    0.24
  -5   2  10    3.48    0.23
  -4  -2  10    5.83    0.36
   4  -2 -10    4.95    0.35
   4   2 -10    5.41    0.50
   4   2 -10    4.68    0.36
   4   2 -10    5.10    0.36
  -4   2  10    5.56    0.62
   4   2 -10    5.39    0.37
   4   2 -10    5.07    0.36
  -3  -2  10    5.34    0.32
   3   2 -10    4.15    0.33
   3   2 -10    4.23    0.33
  -3   2  10    5.09    0.32
   3   2 -10    5.08    0.33
   3   2 -10    4.02    0.33
  -3   2  10    4.56    0.55
   3   2 -10    5.18    0.45
  -2  -2  10   18.04    1.11
   2  -2 -10   15.50    1.11
   2   2 -10   16.76    1.20
  -2   2  10   16.25    1.11
  -2   2  10   16.35    1.26
   2   2 -10   16.93    1.11
  -1  -2  10    0.37    0.07
   1  -2 -10    0.30    0.04
   1  -2 -10    0.06    0.17
  -1   2  10    0.15    0.26
   1   2 -10    0.46    0.09
   1   2 -10    0.32    0.14
   1   2 -10    0.37    0.05
   0  -2 -10   13.67    0.85
   0  -2 -10   14.00    0.96
   0  -2 -10   13.38    0.85
   0   2 -10   11.58    0.86
   0   2 -10   12.30    0.86
   0   2 -10   12.49    0.95
   0   2  10   12.64    0.85
   0   2 -10   13.20    0.85
   0   2  10   11.05    1.06
  -1  -2 -10   11.97    0.77
  -1  -2 -10   12.55    0.91
  -1  -2 -10   11.89    0.77
  -1  -2 -10   11.25    0.78
  -1   2 -10   10.79    0.78
  -1   2 -10   10.83    0.78
  -1   2 -10   12.36    0.89
   1   2  10   11.49    0.78
  -1   2 -10   11.39    0.78
  -2  -2 -10    1.23    0.28
  -2  -2 -10    1.00    0.10
  -2  -2 -10    0.98    0.09
  -2  -2 -10    1.22    0.09
  -2  -2 -10    1.26    0.10
  -2   2 -10    1.18    0.10
  -2   2 -10    1.24    0.11
   2   2  10    1.08    0.10
  -3  -2 -10    3.29    0.21
  -3  -2 -10    2.90    0.21
  -3  -2 -10    2.90    0.21
  -3  -2 -10    3.10    0.53
  -3  -2 -10    2.92    0.21
  -3   2 -10    3.05    0.25
   3   2  10    2.49    0.21
  -3   2 -10    2.88    0.22
  -3   2 -10    3.18    0.22
   3   2  10    2.98    0.21
  -3   2 -10    3.10    0.44
  -4  -2 -10    8.45    0.56
  -4  -2 -10    7.80    0.92
  -4  -2 -10    8.99    0.56
  -4  -2 -10    7.91    0.56
  -4  -2 -10    8.05    0.56
  -4   2 -10    8.27    0.78
   4   2  10    7.40    0.56
  -4   2 -10    8.75    0.56
  -4   2 -10    8.43    0.57
  -5  -2 -10   -0.34    0.57
  -5  -2 -10    0.17    0.05
  -5  -2 -10    0.15    0.04
  -5  -2 -10    0.11    0.04
   5   2  10    0.17    0.05
  -5   2 -10    0.16    0.04
  -5   2 -10    0.62    0.35
  -5   2 -10    0.15    0.04
  -6  -2 -10    0.08    0.05
  -6  -2 -10    0.17    0.05
  -6  -2 -10    0.11    0.04
  -6  -2 -10    0.15    0.05
  -6   2 -10    0.11    0.06
  -6   2 -10    0.09    0.06
   7  -2  10    0.17    0.04
  -7  -2 -10    0.24    0.06
  -7  -2 -10    0.16    0.05
  -7   2 -10    0.11    0.04
  -7   2 -10    0.24    0.06
   7   2  10    0.21    0.05
  -8  -2 -10    3.13    0.24
  -8  -2 -10    3.25    0.25
  -8   2 -10    3.28    0.25
  -8   2 -10    3.44    0.24
   8   2  10    3.22    0.24
  -9  -2 -10    2.04    0.18
  -9  -2 -10    1.93    0.18
  -9   2 -10    2.51    0.17
  -9   2 -10    2.10    0.19
   9   2  10    2.31    0.17
 -10  -2 -10    0.08    0.05
 -10  -2 -10    0.17    0.06
 -10   2 -10    0.08    0.06
  10   2  10    0.06    0.05
  10   2  10    0.12    0.05
 -10   2 -10    0.10    0.04
  11   2  10    0.51    0.11
 -11   2 -10    0.70    0.08
  13   3 -10    3.36    0.24
 -12  -3  10    0.02    0.05
  12   3 -10   -0.03    0.04
  12   3 -10    0.01    0.07
 -12   3  10    0.05    0.05
 -11  -3  10    0.72    0.08
  11   3 -10    0.46    0.09
 -11   3  10    0.51    0.10
  11   3 -10    0.64    0.08
 -10  -3  10    0.03    0.03
  10   3 -10    0.00    0.03
 -10   3  10    0.10    0.05
  -9  -3  10    1.00    0.09
   9   3 -10    0.86    0.10
   9   3 -10    0.95    0.11
  -9   3  10    0.94    0.12
   8   3 -10   13.17    0.87
   8   3 -10   12.49    0.87
   8   3 -10   12.63    0.86
  -7  -3  10    0.54    0.48
  -7  -3  10    1.20    0.11
   7   3 -10    1.17    0.11
   7   3 -10    1.46    0.13
  -7   3  10    1.39    0.12
  -7   3  10    1.23    0.25
   7   3 -10    1.19    0.14
  -6  -3  10   16.82    1.05
  -6  -3  10   15.67    1.27
   6   3 -10   13.00    1.05
   6   3 -10   15.50    1.05
  -6   3  10   17.09    1.05
  -5  -3  10    0.93    0.08
  -5  -3  10    1.01    0.30
   5   3 -10    0.21    0.29
   5   3 -10    0.72    0.10
   5   3 -10    1.07    0.10
   5   3 -10    0.77    0.09
  -5   3  10    0.93    0.09
   5   3 -10    0.85    0.12
  -4  -3  10    1.06    0.25
  -4  -3  10    1.38    0.11
   4  -3 -10    1.48    0.10
   4   3 -10    1.48    0.13
  -4   3  10    1.36    0.11
   4   3 -10    1.46    0.29
   4   3 -10    1.21    0.11
   4   3 -10    1.10    0.12
   3  -3 -10    3.17    0.21
  -3  -3  10    3.10    0.22
  -3  -3  10    3.25    0.40
   3   3 -10    3.42    0.22
   3   3 -10    2.99    0.42
  -3   3  10    3.11    0.22
   3   3 -10    2.93    0.23
   3   3 -10    2.57    0.23
   2  -3 -10   18.26    1.17
   2  -3 -10   16.49    1.15
   2   3 -10   17.10    1.16
   2   3 -10   17.62    1.17
  -2   3  10   18.32    1.16
   2   3 -10   14.92    1.16
   2   3 -10   19.14    1.28
   1  -3 -10   21.08    1.38
   1  -3 -10   21.88    1.38
   1   3 -10   22.26    1.50
   1   3 -10   17.79    1.38
   1   3 -10   19.66    1.39
   1   3 -10   21.99    1.38
  -1   3  10   20.66    1.38
   0  -3 -10   21.34    1.36
   0  -3 -10   21.87    1.36
   0  -3 -10   21.40    1.36
   0   3 -10   20.39    1.47
   0   3 -10   20.51    1.37
   0   3 -10   20.17    1.36
   0   3  10   19.29    1.36
   0   3 -10   18.53    1.37
  -1  -3 -10   14.21    0.93
  -1  -3 -10   13.85    0.93
  -1  -3 -10   14.38    0.93
  -1   3 -10   13.07    0.94
   1   3  10   13.63    0.93
  -1   3 -10   13.99    1.05
  -1   3 -10   14.52    0.94
  -2  -3 -10    5.28    0.36
  -2  -3 -10    5.41    0.36
  -2  -3 -10    5.52    0.36
  -2   3 -10    4.61    0.37
  -2   3 -10    5.35    0.37
  -2   3 -10    5.18    0.55
   2   3  10    5.30    0.36
  -3  -3 -10    0.47    0.05
  -3  -3 -10    0.44    0.07
  -3  -3 -10    0.48    0.06
  -3  -3 -10   -0.15    0.43
  -3   3 -10    0.56    0.07
  -3   3 -10    0.53    0.07
   3   3  10    0.42    0.07
   3   3  10    0.33    0.06
  -3   3 -10    0.38    0.28
  -4  -3 -10    1.85    0.15
  -4  -3 -10    1.78    0.14
  -4  -3 -10    1.86    0.15
  -4  -3 -10    1.95    0.16
  -4   3 -10    1.90    0.16
   4   3  10    1.83    0.16
  -4   3 -10    2.07    0.15
  -4   3 -10    1.58    0.38
  -5  -3 -10   30.21    2.07
  -5  -3 -10   31.61    2.07
  -5   3 -10   31.49    2.08
  -6  -3 -10    0.24    0.05
  -6   3 -10    0.30    0.07
   6   3  10    0.13    0.05
  -7  -3 -10   21.90    1.52
  -7  -3 -10   21.75    1.53
   7   3  10   22.28    1.52
   7   3  10   24.11    1.53
  -7   3 -10   23.74    1.53
  -7   3 -10   23.09    1.53
  -8  -3 -10    0.21    0.06
  -8  -3 -10    0.22    0.06
  -8   3 -10    0.24    0.07
  -9  -3 -10    0.00    0.04
  -9   3 -10    0.07    0.04
   9   3  10   -0.04    0.03
  -9   3 -10   -0.01    0.09
 -10   3 -10    0.16    0.04
  10   3  10    0.07    0.03
  10   3  10    0.09    0.04
  12   4 -10    0.40    0.07
 -11  -4  10    6.51    0.43
 -11   4  10    5.85    0.42
  11   4 -10    5.19    0.40
  11   4 -10    5.65    0.40
 -10  -4  10    0.05    0.05
  10   4 -10    0.15    0.04
 -10   4  10    0.27    0.07
  -9  -4  10    1.26    0.11
   9   4 -10    1.31    0.12
   9   4 -10    0.99    0.11
   9   4 -10    0.98    0.17
  -9   4  10    1.35    0.14
   8   4 -10    3.39    0.24
   8   4 -10    3.51    0.25
  -8   4  10    2.65    0.28
  -7   4  10    0.23    0.06
   7   4 -10    0.32    0.07
   7   4 -10    0.17    0.06
  -6  -4  10    1.85    0.14
   6   4 -10    1.50    0.16
   6   4 -10    1.82    0.15
   6   4 -10    1.62    0.14
  -6   4  10    1.80    0.15
   5   4 -10    0.57    0.11
   5   4 -10    0.36    0.07
   5   4 -10    0.43    0.09
   5   4 -10    0.33    0.07
  -5   4  10    0.32    0.07
   5   4 -10    0.19    0.42
   4   4 -10    0.64    0.10
  -4   4  10    0.73    0.07
   4   4 -10    0.67    0.08
   4   4 -10    0.57    0.09
   4   4 -10    0.59    0.09
   4   4 -10    0.67    0.32
   3  -4 -10    3.61    0.22
   3   4 -10    2.74    0.24
   3   4 -10    3.40    0.25
   3   4 -10    3.76    0.54
   3   4 -10    3.18    0.24
  -3   4  10    3.40    0.23
   2  -4 -10   10.17    0.64
   2  -4 -10    9.56    0.65
  -2   4  10    9.19    0.65
   2   4 -10    9.67    0.66
   2   4 -10    9.41    0.66
   2   4 -10   10.17    0.83
   1  -4 -10    0.33    0.05
   1  -4 -10    0.31    0.04
   1   4 -10    0.14    0.22
  -1   4  10    0.32    0.05
   1   4 -10    0.38    0.07
   1   4 -10    0.40    0.08
   0  -4 -10   21.26    1.36
   0  -4 -10   21.09    1.35
   0   4 -10   19.27    1.36
   0   4  10   20.24    1.36
   0   4 -10   22.92    1.53
   0   4 -10   20.76    1.37
   0   4 -10   17.54    1.36
  -1  -4 -10    4.36    0.30
  -1  -4 -10    4.31    0.29
  -1  -4 -10    4.08    0.29
  -1   4 -10    4.30    0.54
   1   4  10    4.13    0.29
  -1   4 -10    3.87    0.30
  -2  -4 -10    0.03    0.02
  -2  -4 -10    0.07    0.04
  -2   4 -10   -0.21    0.29
  -2   4 -10    0.10    0.04
   2   4  10    0.03    0.03
  -3  -4 -10   17.73    1.10
  -3  -4 -10   17.50    1.10
  -3  -4 -10   15.36    1.10
   3   4  10   17.49    1.10
   3   4  10   17.00    1.11
  -3   4 -10   16.53    1.11
  -3   4 -10   14.12    1.11
  -3   4 -10   15.71    1.34
  -4  -4 -10    1.38    0.12
  -4  -4 -10    1.37    0.13
   4   4  10    1.53    0.12
   4   4  10    1.44    0.13
  -4   4 -10    1.16    0.13
  -5  -4 -10   10.99    0.76
  -5  -4 -10   11.19    0.76
   5   4  10   12.02    0.76
   5   4  10   10.01    0.76
  -5   4 -10   11.55    0.77
   5   4  10   11.37    0.77
  -5   4 -10   11.19    0.76
  -6  -4 -10    3.84    0.29
  -6   4 -10    4.08    0.29
  -6   4 -10    3.98    0.29
   6   4  10    3.92    0.29
   6   4  10    3.70    0.29
  -7  -4 -10    0.08    0.04
  -7   4 -10    0.08    0.04
   7   4  10    0.07    0.06
   7   4  10    0.01    0.04
  -7   4 -10    0.22    0.07
  -8  -4 -10   -0.02    0.04
  -8   4 -10    0.18    0.08
  -8   4 -10    0.05    0.04
   8   4  10   -0.01    0.03
   9   4  10    0.65    0.08
   9   4  10    0.69    0.09
  10   4  10    0.36    0.06
  10   4  10    0.30    0.05
  12   5 -10    0.28    0.05
  11   5 -10    0.47    0.09
  11   5 -10    0.42    0.07
  10   5 -10    1.53    0.13
  10   5 -10    1.60    0.13
   9   5 -10    0.70    0.16
   9   5 -10    1.10    0.11
   9   5 -10    1.02    0.10
   8   5 -10   10.24    0.66
   8   5 -10    9.96    0.67
   8   5 -10    8.95    0.67
   7   5 -10    3.92    0.28
   7   5 -10    3.30    0.28
   7   5 -10    3.88    0.27
   6   5 -10    0.67    0.10
   6   5 -10    0.69    0.11
   6   5 -10    0.70    0.09
   6   5 -10    0.45    0.10
  -5   5  10    7.55    0.48
   5   5 -10    7.66    0.49
   5   5 -10    5.65    0.49
   4   5 -10    0.09    0.04
   4   5 -10   -0.12    0.53
   4   5 -10    0.00    0.04
   4   5 -10   -0.01    0.05
  -4   5  10    0.05    0.04
   4   5 -10    0.10    0.06
   3   5 -10    0.97    0.11
  -3   5  10    0.79    0.08
   3   5 -10    0.99    0.46
   3   5 -10    0.73    0.10
   3   5 -10    0.57    0.11
   2  -5 -10    0.43    0.06
   2   5 -10    0.40    0.07
  -2   5  10    0.40    0.06
   2   5 -10    0.67    0.38
   2   5 -10    0.31    0.06
   2   5 -10    0.25    0.06
   1  -5 -10   30.10    1.90
   1   5 -10   28.25    1.91
   1   5 -10   27.60    1.90
   1   5 -10   32.49    2.13
  -1   5  10   28.15    1.90
   1   5 -10   25.49    1.91
   0   5  10   16.82    1.06
   0   5 -10   18.02    1.35
   0   5  10   14.74    1.06
   0   5 -10   14.51    1.07
  -1  -5 -10   15.19    0.90
  -1   5 -10   12.62    0.91
   1   5  10   12.24    0.90
   1   5  10   13.39    0.90
  -2  -5 -10    5.61    0.38
   2   5  10    5.61    0.40
  -2   5 -10    5.20    0.39
  -3  -5 -10    0.08    0.06
  -3  -5 -10    0.10    0.04
   3   5  10    0.16    0.04
  -3   5 -10    0.11    0.06
  -3   5 -10    0.31    0.10
   3   5  10    0.13    0.04
  -4  -5 -10    4.23    0.30
  -4  -5 -10    4.19    0.31
  -5  -5 -10    5.05    0.39
  -5   5 -10    5.37    0.39
   5   5  10    5.78    0.39
  -5   5 -10    5.64    0.40
   5   5  10    5.18    0.39
   5   5  10    5.99    0.38
  -6   5 -10    0.67    0.09
   6   5  10    0.54    0.10
  -6   5 -10    0.64    0.14
   6   5  10    0.81    0.10
   7   5  10    0.61    0.09
  -7   5 -10    0.75    0.09
   8   5  10    0.02    0.08
  -8   5 -10    0.20    0.05
   8   5  10    0.14    0.03
   9   5  10    0.95    0.10
   9   5  10    0.93    0.09
  -9   5 -10    0.94    0.09
  11   6 -10    2.36    0.18
  11   6 -10    2.34    0.17
  10   6 -10    0.14    0.05
   9   6 -10    0.21    0.05
   9   6 -10    0.17    0.09
   9   6 -10    0.14    0.04
   8   6 -10    0.01    0.04
   8   6 -10    0.03    0.06
   7   6 -10    0.63    0.09
   7   6 -10    0.82    0.14
   7   6 -10    0.58    0.11
   6   6 -10    5.97    0.42
   6   6 -10    5.08    0.42
   6   6 -10    6.04    0.42
  -6   6  10    6.54    0.42
   5   6 -10    0.25    0.07
   5   6 -10    0.20    0.06
   5   6 -10    0.20    0.05
   4   6 -10    4.08    0.30
   4   6 -10    4.03    0.30
  -4   6  10    4.03    0.29
   3   6 -10    0.99    0.17
  -3   6  10    0.70    0.09
   3   6 -10    0.55    0.10
   3   6 -10    0.77    0.13
   2   6 -10    1.08    0.16
   2   6 -10    0.88    0.11
  -2   6  10    0.93    0.11
   2   6 -10    0.64    0.12
   1  -6 -10    0.12    0.06
   1   6 -10    0.05    0.05
   1   6 -10    0.07    0.06
   0  -6 -10   11.06    0.69
   0   6  10    9.62    0.69
   0   6 -10    9.70    0.70
   0   6  10   10.12    0.69
  -1  -6 -10    1.84    0.14
  -1   6 -10    1.36    0.20
  -1   6 -10    1.78    0.16
   1   6  10    1.59    0.16
   2   6  10    0.22    0.05
  -2   6 -10    0.24    0.07
   3   6  10    1.47    0.11
  -3   6 -10    1.04    0.13
   3   6  10    1.21    0.16
   3   6  10    1.35    0.12
  -3   6 -10    1.06    0.14
  -4   6 -10    0.74    0.12
   4   6  10    0.70    0.09
   4   6  10    0.80    0.08
   4   6  10    0.60    0.09
  -4   6 -10    0.62    0.10
   5   6  10    8.03    0.51
  -5   6 -10    6.67    0.51
   5   6  10    7.73    0.52
   5   6  10    7.00    0.52
  -5   6 -10    7.60    0.55
   6   6  10    0.45    0.07
  -6   6 -10    0.43    0.08
   7   6  10    1.79    0.16
   7   6  10    1.47    0.14
   8   6  10    0.02    0.04
  -8   6 -10    0.11    0.04
   8   6  10    0.42    0.16
   8   6  10    0.10    0.04
  10   7 -10    0.04    0.03
  10   7 -10    0.06    0.04
   9   7 -10    0.08    0.05
   9   7 -10    0.14    0.11
   9   7 -10    0.04    0.04
   8   7 -10    0.13    0.06
   8   7 -10    0.14    0.05
   8   7 -10    0.06    0.09
   7   7 -10    0.73    0.10
   7   7 -10    0.74    0.12
   7   7 -10    0.86    0.12
   6   7 -10    2.00    0.23
   6   7 -10    2.16    0.20
   6   7 -10    2.42    0.20
   6   7 -10    2.61    0.20
  -5   7  10    1.75    0.16
   5   7 -10    1.65    0.18
   5   7 -10    1.69    0.17
   5   7 -10    2.01    0.17
  -4   7  10    0.40    0.08
   4   7 -10    0.43    0.09
   4   7 -10    0.48    0.10
  -3   7  10    0.03    0.04
   3   7 -10    0.05    0.06
   3   7 -10    0.08    0.05
   3   7 -10    0.15    0.14
  -3   7  10    0.07    0.08
   2   7 -10    0.56    0.11
  -2   7  10    0.53    0.08
  -2   7  10    0.67    0.09
  -1   7  10    2.15    0.18
  -1   7  10    2.28    0.17
   1   7 -10    1.94    0.19
   0   7  10    7.64    0.52
   0   7  10    7.37    0.52
   0   7 -10    7.58    0.53
  -1   7 -10    0.75    0.11
   1   7  10    0.71    0.10
  -1   7 -10    0.51    0.11
   1   7  10    0.77    0.08
   2   7  10    1.26    0.10
   2   7  10    1.07    0.12
  -2   7 -10    1.05    0.13
   3   7  10    0.08    0.15
   3   7  10    0.01    0.04
   3   7  10    0.01    0.03
  -3   7 -10    0.01    0.04
  -3   7 -10   -0.02    0.06
   4   7  10    0.40    0.07
  -4   7 -10    0.38    0.09
   4   7  10    0.29    0.06
   4   7  10    0.20    0.10
   5   7  10    0.08    0.04
   5   7  10   -0.04    0.07
  -5   7 -10   -0.04    0.04
   5   7  10   -0.04    0.11
  -6   7 -10    0.18    0.05
   6   7  10    0.29    0.07
   6   7  10    0.18    0.06
  -7   7 -10    0.10    0.05
   7   7  10    0.01    0.05
   7   7  10   -0.09    0.06
   7   7  10    0.03    0.05
   8   8 -10    0.21    0.09
   8   8 -10    0.14    0.07
   7   8 -10    0.18    0.06
   7   8 -10    0.04    0.08
   7   8 -10    0.13    0.07
   6   8 -10    0.20    0.08
   6   8 -10    0.19    0.10
   6   8 -10    0.18    0.06
   5   8 -10    0.34    0.09
  -5   8  10    0.30    0.09
   5   8 -10    0.55    0.10
  -4   8  10    1.97    0.16
   3   8 -10    0.75    0.11
   3   8 -10    0.56    0.11
  -3   8  10    0.65    0.09
   2   8 -10    0.98    0.14
  -2   8  10    1.39    0.12
   2   8 -10    1.38    0.14
  -2   8  10    1.19    0.16
   1   8 -10    0.10    0.06
  -1   8  10    0.21    0.04
   1   8 -10    0.14    0.06
  -1   8  10    0.19    0.06
   0   8 -10    0.08    0.06
   0   8  10    0.16    0.05
   0   8 -10    0.17    0.06
   0   8  10    0.14    0.04
  -1   8 -10    1.75    0.17
   1   8  10    1.76    0.14
   1   8  10    1.53    0.15
  -2   8 -10    0.07    0.05
   2   8  10   -0.03    0.04
   2   8  10    0.03    0.03
   3   8  10    0.05    0.04
  -3   8 -10    0.06    0.04
   3   8  10    0.07    0.04
   4   8  10   -0.07    0.05
   4   8  10    0.01    0.06
  -4   8 -10    0.07    0.04
   5   8  10    0.94    0.10
  -5   8 -10    0.65    0.09
   6   9 -10    0.34    0.07
   5   9 -10    0.45    0.07
   4   9 -10    0.39    0.08
  -4   9  10    0.42    0.06
   3   9 -10    0.00    0.06
  -3   9  10   -0.03    0.04
   3   9 -10    0.03    0.06
  -2   9  10    0.14    0.04
   2   9 -10    0.06    0.05
   2   9 -10    0.26    0.06
   1   9 -10    0.06    0.05
   1   9 -10    0.09    0.06
   0   9 -10    0.64    0.09
   0   9  10    0.58    0.08
   0   9 -10    0.92    0.13
  -1   9 -10    0.04    0.04
   1   9  10    0.07    0.03
   1   9  10    0.00    0.05
  -2   9 -10   -0.02    0.04
   2   9  10   -0.03    0.05
   2   9  10    0.06    0.04
   3   9  10    0.10    0.08
  -3   9 -10    0.03    0.04
   3   9  10   -0.06    0.05
 -13   0  11    0.06    0.03
 -12   0  11    0.07    0.03
 -11   0  11    0.00    0.03
  10   0 -11    0.06    0.07
 -10   0  11   -0.04    0.03
  -9   0  11    0.06    0.04
   9   0 -11    0.12    0.06
   8   0 -11    0.24    0.08
   8   0 -11    0.08    0.03
  -8   0  11    0.05    0.03
  -7   0  11    0.17    0.24
   6   0 -11    0.00    0.02
   6   0 -11   -0.08    0.05
   5   0 -11    0.00    0.02
   5   0 -11    0.00    0.05
   5   0 -11    0.01    0.06
   4   0 -11    0.11    0.06
  -4   0  11    0.27    0.42
   4   0 -11    0.12    0.19
   3   0 -11    0.01    0.02
   3   0 -11    0.01    0.03
  -3   0  11   -0.12    0.33
   3   0 -11    0.10    0.17
  -3   0  11    0.03    0.02
   2   0 -11   -0.04    0.02
  -2   0  11   -0.02    0.32
   1   0 -11   -0.01    0.02
  -1   0  11   -0.06    0.29
   1   0 -11    0.00    0.03
   1   0 -11   -0.01    0.15
   1   0 -11    0.02    0.02
  -1   0  11   -0.02    0.02
   0   0 -11   -0.02    0.14
   0   0  11   -0.02    0.03
  -1   0 -11   -0.07    0.16
  -1   0 -11   -0.01    0.02
  -1   0 -11   -0.05    0.04
  -2   0 -11   -0.06    0.19
   2   0  11    0.01    0.04
  -2   0 -11   -0.05    0.04
  -2   0 -11   -0.01    0.02
  -2   0 -11    0.01    0.02
  -2   0 -11    0.04    0.03
  -3   0 -11    0.13    0.04
  -3   0 -11    0.07    0.23
  -4   0 -11    0.00    0.03
  -4   0 -11    0.02    0.03
  -4   0 -11   -0.06    0.31
   4   0  11    0.04    0.04
  -4   0 -11   -0.05    0.04
  -4   0 -11   -0.05    0.03
  -5   0 -11   -0.29    0.45
  -5   0 -11    0.00    0.04
   5   0  11    0.00    0.08
  -5   0 -11   -0.01    0.03
  -6   0 -11    0.01    0.03
  -6   0 -11   -0.04    0.06
  -6   0 -11    0.03    0.06
  -6   0 -11   -0.04    0.04
  -7   0 -11   -0.03    0.03
  -7   0 -11   -0.03    0.04
  -8   0 -11    0.15    0.05
   8   0  11    0.02    0.03
   9   0  11   -0.02    0.03
  -9   0 -11   -0.04    0.05
  -9   0 -11   -0.02    0.03
  10   0  11    0.12    0.06
 -10   0 -11    0.06    0.08
 -10   0 -11   -0.01    0.05
 -11   0 -11    0.17    0.06
 -11   0 -11    0.04    0.05
 -13  -1  11    0.91    0.09
 -13   1  11    0.95    0.09
 -12  -1  11    0.97    0.09
 -12   1  11    0.87    0.09
  12   1 -11    0.83    0.12
 -11  -1  11    2.14    0.16
  11   1 -11    1.93    0.15
  11   1 -11    2.03    0.20
 -11   1  11    1.94    0.16
 -10  -1  11    1.42    0.13
  10   1 -11    1.57    0.15
 -10   1  11    1.43    0.13
  10   1 -11    1.37    0.12
  -9  -1  11    0.05    0.04
   9   1 -11    0.09    0.03
  -9   1  11    0.07    0.04
   8  -1 -11    3.14    0.23
   8  -1 -11    3.51    0.27
  -8  -1  11    3.33    0.25
  -8   1  11    3.31    0.24
   8   1 -11    3.47    0.25
   8   1 -11    3.35    0.24
   7  -1 -11    3.39    0.24
  -7  -1  11    3.34    0.54
   7  -1 -11    3.31    0.27
  -7  -1  11    3.20    0.24
  -7   1  11    3.68    0.25
  -7   1  11    4.09    0.48
   7   1 -11    3.34    0.26
   7   1 -11    3.53    0.24
  -6  -1  11    2.71    0.19
   6  -1 -11    2.47    0.22
   6  -1 -11    2.61    0.18
  -6  -1  11    3.10    0.42
   6   1 -11    2.66    0.19
   6   1 -11    2.50    0.20
  -6   1  11    2.84    0.19
   6   1 -11    2.58    0.21
   5  -1 -11    0.13    0.02
   5  -1 -11    0.07    0.07
  -5  -1  11    0.12    0.03
  -5   1  11    0.14    0.03
   5   1 -11    0.11    0.03
   5   1 -11    0.19    0.05
  -4  -1  11    0.53    0.06
  -4  -1  11    0.50    0.54
   4  -1 -11    0.56    0.05
   4   1 -11    0.52    0.06
  -4   1  11    0.58    0.06
  -4   1  11    0.10    0.41
   4   1 -11    0.62    0.08
   3  -1 -11   18.49    1.24
  -3  -1  11   17.61    1.52
   3  -1 -11   18.43    1.24
  -3  -1  11   18.74    1.24
   3   1 -11   20.10    1.24
  -3   1  11   17.39    1.44
   3   1 -11   18.56    1.35
   3   1 -11   18.53    1.24
  -3   1  11   19.94    1.24
   3   1 -11   17.91    1.25
   2  -1 -11    3.59    0.25
   2  -1 -11    3.46    0.25
  -2  -1  11    3.66    0.25
   2   1 -11    3.77    0.25
   2   1 -11    3.76    0.39
  -2   1  11    2.97    0.58
  -2   1  11    3.62    0.25
   1  -1 -11    5.05    0.50
   1  -1 -11    5.48    0.38
   1  -1 -11    5.96    0.39
  -1  -1  11    5.97    0.39
   1   1 -11    5.72    0.50
  -1   1  11    5.32    0.69
   1   1 -11    5.43    0.38
   1   1 -11    5.20    0.39
  -1   1  11    5.61    0.38
   1   1 -11    6.17    0.39
   0  -1 -11    4.56    0.32
   0  -1 -11    4.76    0.31
   0  -1 -11    4.78    0.47
   0  -1 -11    4.48    0.32
   0  -1  11    4.67    0.32
   0  -1 -11    4.59    0.31
   0   1  11    4.21    0.32
   0   1 -11    4.44    0.32
   0   1 -11    4.64    0.46
   0   1 -11    4.94    0.32
   0   1 -11    4.57    0.32
  -1  -1 -11    1.51    0.13
  -1  -1 -11    1.91    0.33
  -1  -1 -11    1.87    0.12
  -1  -1 -11    1.65    0.12
  -1  -1 -11    1.68    0.13
  -1   1 -11    1.62    0.27
   1   1  11    1.64    0.13
  -1   1 -11    1.80    0.13
  -1   1 -11    1.64    0.13
  -1   1 -11    1.63    0.14
  -1   1 -11    1.42    0.13
  -2  -1 -11    1.46    0.29
  -2  -1 -11    1.53    0.12
  -2  -1 -11    1.28    0.12
  -2  -1 -11    1.70    0.11
  -2  -1 -11    1.39    0.11
  -2   1 -11    1.42    0.12
  -2   1 -11    1.96    0.33
  -2   1 -11    1.59    0.12
   2   1  11    1.50    0.12
  -2   1 -11    1.28    0.14
  -3  -1 -11   19.64    1.25
  -3  -1 -11   19.34    1.25
  -3  -1 -11   19.38    1.24
  -3  -1 -11   18.03    1.24
  -3   1 -11   19.34    1.24
  -3   1 -11   17.97    1.25
  -3   1 -11   18.30    1.24
   3   1  11   17.99    1.24
  -3   1 -11   18.41    1.25
  -3   1 -11   17.71    1.39
  -4  -1 -11    0.37    0.07
  -4  -1 -11    0.47    0.06
  -4  -1 -11    0.43    0.07
  -4  -1 -11    0.40    0.06
  -4  -1 -11    0.76    0.39
  -4   1 -11    0.40    0.06
  -4   1 -11    0.33    0.06
   4   1  11    0.31    0.05
  -4   1 -11    0.59    0.34
  -4   1 -11    0.36    0.07
  -4   1 -11    0.28    0.06
  -5  -1 -11    1.05    0.11
  -5  -1 -11    1.25    0.11
  -5  -1 -11    1.81    0.59
  -5  -1 -11    1.23    0.10
  -5  -1 -11    0.95    0.11
   5   1  11    1.21    0.13
  -5   1 -11    1.25    0.11
  -5   1 -11    1.15    0.10
  -5   1 -11    0.81    0.14
  -6  -1 -11    0.56    0.09
  -6  -1 -11    0.51    0.08
  -6  -1 -11    0.45    0.09
  -6   1 -11    0.63    0.08
  -6   1 -11    0.58    0.09
  -7  -1 -11   12.58    0.87
  -7  -1 -11   12.92    0.87
  -7   1 -11   12.89    0.87
   7   1  11   12.10    0.86
  -7   1 -11   13.63    0.87
  -8  -1 -11    2.63    0.20
  -8  -1 -11    2.58    0.21
   8  -1  11    2.55    0.19
  -8   1 -11    2.85    0.20
  -8   1 -11    2.82    0.21
   8   1  11    2.42    0.20
  -9  -1 -11    0.16    0.05
  -9  -1 -11    0.10    0.04
  -9   1 -11    0.16    0.05
  -9   1 -11    0.16    0.04
   9   1  11    0.09    0.04
 -10  -1 -11    0.11    0.07
 -10  -1 -11   -0.03    0.05
 -10   1 -11   -0.02    0.06
 -10   1 -11    0.08    0.06
  10   1  11   -0.01    0.04
  10   1  11    0.07    0.05
  11   1  11    0.15    0.06
 -13  -2  11    2.22    0.16
  13   2 -11    1.58    0.18
 -13   2  11    2.05    0.16
 -12  -2  11    0.44    0.07
 -12   2  11    0.37    0.07
  12   2 -11    0.32    0.07
  12   2 -11    0.37    0.06
 -11  -2  11    0.44    0.07
 -11   2  11    0.40    0.08
  11   2 -11    0.45    0.07
 -10  -2  11    0.99    0.10
  10   2 -11    0.92    0.11
  10   2 -11    0.83    0.10
 -10   2  11    1.06    0.10
  -9  -2  11    1.73    0.17
   9   2 -11    1.99    0.16
  -8  -2  11   22.97    1.48
  -8   2  11   21.54    1.49
   8   2 -11   22.25    1.48
   8   2 -11   21.61    1.48
  -7  -2  11    6.94    0.45
  -7  -2  11    6.50    0.82
   7   2 -11    5.89    0.46
   7   2 -11    6.00    0.45
  -7   2  11    7.10    0.63
  -7   2  11    7.15    0.45
   7   2 -11    6.34    0.45
   6  -2 -11    0.58    0.12
   6  -2 -11    0.54    0.05
  -6  -2  11    0.13    0.27
  -6   2  11    0.51    0.07
   6   2 -11    0.48    0.09
   6   2 -11    0.55    0.08
   6   2 -11    0.51    0.07
   5  -2 -11    0.06    0.06
  -5  -2  11    0.08    0.03
  -5  -2  11   -0.10    0.20
   5   2 -11    0.05    0.04
  -5   2  11    0.07    0.03
   5   2 -11    0.15    0.04
   5   2 -11    0.23    0.27
   5   2 -11    0.07    0.03
  -4  -2  11   10.17    0.60
   4  -2 -11    8.53    0.59
   4  -2 -11    7.92    0.60
   4   2 -11    9.16    0.60
   4   2 -11    7.61    0.60
  -4   2  11    9.64    0.59
   4   2 -11    8.54    0.75
   4   2 -11    8.91    0.60
   4   2 -11    8.65    0.60
   3  -2 -11    0.03    0.23
   3  -2 -11    0.23    0.05
  -3  -2  11    0.38    0.05
   3  -2 -11    0.25    0.03
  -3   2  11    0.30    0.05
   3   2 -11    0.35    0.19
   3   2 -11    0.29    0.06
   2  -2 -11    0.17    0.21
  -2  -2  11    0.35    0.05
   2  -2 -11    0.37    0.06
   2  -2 -11    0.29    0.05
   2  -2 -11    0.28    0.04
   2   2 -11    0.39    0.19
  -2   2  11    0.55    0.35
   2   2 -11    0.46    0.08
   2   2 -11    0.45    0.06
   2   2 -11    0.28    0.06
   2   2 -11    0.33    0.06
  -2   2  11    0.35    0.05
   1  -2 -11    1.27    0.11
   1  -2 -11    1.22    0.11
  -1  -2  11    1.21    0.12
   1  -2 -11    1.42    0.10
   1   2 -11    1.22    0.12
   1   2 -11    1.19    0.11
  -1   2  11    1.42    0.10
  -1   2  11    1.17    0.41
   1   2 -11    1.35    0.11
   1   2 -11    1.49    0.29
   0  -2 -11    0.98    0.09
   0  -2 -11    0.99    0.07
   0  -2 -11    0.82    0.09
   0   2  11    0.86    0.48
   0   2 -11    1.03    0.11
   0   2 -11    1.03    0.24
   0   2 -11    0.84    0.09
   0   2 -11    0.98    0.09
   0   2  11    0.90    0.08
   0   2 -11    0.86    0.09
  -1  -2 -11    2.45    0.19
  -1  -2 -11    2.59    0.18
  -1  -2 -11    2.86    0.20
  -1  -2 -11    2.74    0.19
  -1   2 -11    2.52    0.21
   1   2  11    2.57    0.19
  -1   2 -11    2.53    0.19
  -1   2 -11    2.61    0.19
  -1   2 -11    2.79    0.43
  -1   2 -11    2.62    0.19
  -2  -2 -11    0.29    0.06
  -2  -2 -11    0.61    0.31
  -2  -2 -11    0.26    0.05
  -2  -2 -11    0.20    0.04
  -2   2 -11    0.13    0.23
  -2   2 -11    0.33    0.06
   2   2  11    0.30    0.06
  -2   2 -11    0.25    0.08
  -2   2 -11    0.24    0.05
  -3  -2 -11    2.58    0.18
  -3  -2 -11    2.37    0.17
  -3  -2 -11    2.35    0.18
  -3  -2 -11    2.62    0.48
  -3  -2 -11    2.37    0.17
  -3   2 -11    2.55    0.18
   3   2  11    1.96    0.18
  -3   2 -11    2.49    0.22
  -3   2 -11    2.46    0.18
   3   2  11    2.39    0.18
  -4  -2 -11    4.01    0.28
  -4  -2 -11    3.94    0.28
  -4  -2 -11    4.34    0.71
  -4  -2 -11    3.76    0.27
  -4  -2 -11    3.94    0.27
  -4   2 -11    3.57    0.65
  -4   2 -11    4.03    0.28
   4   2  11    3.54    0.28
  -4   2 -11    3.82    0.28
  -5  -2 -11   25.37    1.67
  -5  -2 -11   23.59    1.67
  -5  -2 -11   23.05    1.67
  -5  -2 -11   22.77    2.32
   5   2  11   24.20    1.68
  -5   2 -11   28.39    1.70
  -5   2 -11   27.42    1.70
  -6  -2 -11    8.95    0.61
  -6  -2 -11    8.59    0.61
  -6  -2 -11    8.13    0.61
   6   2  11    9.25    0.62
  -6   2 -11    9.48    0.62
  -7  -2 -11    0.24    0.05
   7  -2  11    0.19    0.04
  -7   2 -11    0.19    0.04
  -7   2 -11    0.17    0.05
   7   2  11    0.20    0.05
  -8  -2 -11    0.47    0.09
  -8  -2 -11    0.40    0.08
   8   2  11    0.44    0.07
  -9  -2 -11    0.10    0.06
  -9  -2 -11    0.21    0.05
  -9   2 -11    0.15    0.04
   9   2  11    0.13    0.04
  -9   2 -11    0.20    0.06
 -10  -2 -11    0.29    0.06
 -10  -2 -11    0.20    0.13
  10   2  11    0.17    0.04
 -10   2 -11    0.28    0.05
 -10   2 -11    0.24    0.07
  10   2  11    0.37    0.07
  13   3 -11    1.58    0.16
 -12  -3  11    1.78    0.16
  12   3 -11    1.90    0.15
  12   3 -11    1.92    0.15
 -12   3  11    1.97    0.16
 -11  -3  11    8.61    0.57
  11   3 -11    7.66    0.57
  11   3 -11    8.24    0.56
 -11   3  11    8.57    0.57
 -10  -3  11    3.28    0.23
  10   3 -11    2.89    0.23
 -10   3  11    3.18    0.23
  10   3 -11    2.98    0.25
  -9  -3  11    0.38    0.07
   9   3 -11    0.35    0.06
   9   3 -11    0.28    0.05
  -8  -3  11    4.39    0.29
   8   3 -11    3.99    0.29
   8   3 -11    3.69    0.37
   8   3 -11    4.27    0.30
  -7  -3  11   -0.03    0.03
  -7  -3  11   -0.53    0.67
   7   3 -11    0.05    0.06
   7   3 -11    0.01    0.05
  -7   3  11    0.01    0.04
  -6  -3  11    2.45    0.48
  -6  -3  11    2.00    0.15
   6   3 -11    2.06    0.16
   6   3 -11    2.09    0.17
   6   3 -11    1.78    0.17
  -6   3  11    2.19    0.16
  -5  -3  11   -0.03    0.03
  -5  -3  11   -0.21    0.30
   5  -3 -11    0.01    0.02
   5   3 -11    0.03    0.06
   5   3 -11   -0.15    0.33
   5   3 -11    0.09    0.04
   5   3 -11    0.04    0.04
   5   3 -11    0.01    0.03
  -4  -3  11   24.22    1.79
   4  -3 -11   23.95    1.67
  -4  -3  11   27.44    1.67
   4  -3 -11   25.14    1.66
   4   3 -11   24.85    1.68
   4   3 -11   27.76    1.84
   4   3 -11   21.41    1.68
   4   3 -11   25.12    1.67
  -4   3  11   26.65    1.67
  -3  -3  11   14.87    1.04
   3  -3 -11   15.79    1.03
   3  -3 -11   15.37    1.03
   3   3 -11   15.23    1.04
   3   3 -11   16.97    1.20
  -3   3  11   16.35    1.03
   3   3 -11   13.61    1.04
   3   3 -11   15.76    1.04
   2  -3 -11   21.79    1.46
   2  -3 -11   23.47    1.45
   2   3 -11   19.47    1.46
   2   3 -11   23.50    1.60
  -2   3  11   21.15    1.46
   2   3 -11   21.95    1.46
   2   3 -11   22.09    1.46
   1  -3 -11   13.17    0.90
   1  -3 -11   14.21    0.90
   1   3 -11   13.77    0.91
   1   3 -11   14.17    0.91
  -1   3  11   13.25    0.90
   1   3 -11   12.17    0.91
   0  -3 -11   -0.03    0.04
   0   3 -11    0.06    0.03
   0   3  11    0.02    0.03
   0   3 -11    0.27    0.21
   0   3 -11    0.15    0.05
   0   3 -11    0.04    0.03
  -1  -3 -11   12.66    0.80
  -1  -3 -11   12.72    0.79
  -1  -3 -11   11.84    0.79
  -1   3 -11   11.41    0.80
  -1   3 -11   10.34    0.80
  -1   3 -11   11.88    0.80
   1   3  11   11.91    0.80
  -1   3 -11   11.52    0.82
  -1   3 -11   12.24    0.97
  -2  -3 -11    2.42    0.18
  -2  -3 -11    2.64    0.19
  -2  -3 -11    2.48    0.18
  -2   3 -11    2.33    0.49
  -2   3 -11    2.44    0.19
   2   3  11    2.51    0.19
  -2   3 -11    2.66    0.19
  -3  -3 -11   12.28    0.79
  -3  -3 -11   12.13    0.79
  -3  -3 -11   11.69    0.79
  -3   3 -11   10.89    1.04
   3   3  11   12.19    0.79
  -3   3 -11   11.65    0.80
   3   3  11   10.45    0.79
  -3   3 -11   12.11    0.80
  -4  -3 -11    0.76    0.09
  -4  -3 -11    0.86    0.10
  -4  -3 -11    0.76    0.09
  -4   3 -11    0.95    0.10
   4   3  11    0.93    0.09
   4   3  11    0.91    0.10
  -4   3 -11    0.86    0.10
  -5  -3 -11    4.74    0.34
  -5  -3 -11    4.68    0.34
  -5  -3 -11    4.76    0.34
  -5  -3 -11    4.98    0.34
  -5   3 -11    4.93    0.34
  -6  -3 -11    1.53    0.16
  -6  -3 -11    1.68    0.21
  -6  -3 -11    1.95    0.16
   6   3  11    1.75    0.16
  -6   3 -11    2.12    0.16
  -6   3 -11    2.24    0.17
   6   3  11    1.83    0.17
  -7  -3 -11    9.09    0.65
  -7  -3 -11    9.27    0.66
   7   3  11    9.65    0.66
  -7   3 -11   10.46    0.66
  -7   3 -11    9.88    0.65
   7   3  11    8.95    0.65
  -8  -3 -11    3.30    0.26
  -8   3 -11    3.75    0.27
  -8   3 -11    3.69    0.26
   8   3  11    3.45    0.26
  -9  -3 -11    0.40    0.08
  -9   3 -11    0.38    0.06
   9   3  11    0.32    0.05
  -9   3 -11    0.29    0.08
 -10   3 -11    0.70    0.08
  10   3  11    0.66    0.08
  10   3  11    0.75    0.09
  12   4 -11    0.16    0.04
  12   4 -11    0.10    0.04
 -11  -4  11    1.20    0.16
  11   4 -11    1.24    0.11
  11   4 -11    1.24    0.11
 -11   4  11    0.91    0.14
 -10  -4  11    0.60    0.10
 -10   4  11    0.56    0.09
  10   4 -11    0.66    0.08
  -9  -4  11    0.04    0.04
  -9   4  11    0.05    0.06
   9   4 -11    0.02    0.14
   9   4 -11    0.01    0.04
   9   4 -11    0.03    0.06
  -8  -4  11    1.70    0.14
   8   4 -11    1.74    0.15
   8   4 -11    1.25    0.17
   8   4 -11    1.61    0.14
  -7  -4  11   14.72    0.91
  -7   4  11   11.28    0.91
   7   4 -11   12.58    0.90
   7   4 -11   13.52    0.89
   7   4 -11   13.85    0.90
  -6  -4  11    1.65    0.13
   6   4 -11    1.46    0.14
  -6   4  11    1.32    0.13
  -5  -4  11    0.87    0.11
   5   4 -11    0.88    0.13
   5   4 -11    0.92    0.09
   5   4 -11    1.06    0.11
   5   4 -11    0.86    0.11
  -5   4  11    0.96    0.09
   4   4 -11    1.64    0.13
   4   4 -11    1.31    0.43
   4   4 -11    1.32    0.14
  -4   4  11    1.56    0.12
   4   4 -11    1.33    0.14
   3  -4 -11    0.18    0.03
   3   4 -11    0.11    0.05
   3   4 -11    0.22    0.06
   3   4 -11    0.52    0.33
   3   4 -11    0.15    0.06
   2  -4 -11   19.75    1.27
   2  -4 -11   19.96    1.28
   2   4 -11   16.31    1.29
   2   4 -11   20.59    1.48
  -2   4  11   18.14    1.28
   2   4 -11   19.60    1.29
   2   4 -11   20.09    1.28
   1  -4 -11    0.00    0.04
   1  -4 -11    0.05    0.02
   1   4 -11    0.13    0.05
   1   4 -11   -0.02    0.28
   1   4 -11    0.00    0.05
   1   4 -11    0.07    0.06
   1   4 -11    0.05    0.04
   0  -4 -11    8.61    0.54
   0  -4 -11    7.82    0.54
   0   4 -11    8.42    0.55
   0   4 -11    8.27    0.56
   0   4  11    7.95    0.55
   0   4 -11    7.28    0.55
   0   4 -11    7.50    0.78
  -1  -4 -11   37.40    2.53
  -1  -4 -11   39.14    2.53
  -1   4 -11   38.79    2.70
   1   4  11   38.58    2.53
  -1   4 -11   36.83    2.54
  -2  -4 -11    0.99    0.09
  -2  -4 -11    0.85    0.08
  -2  -4 -11    1.01    0.10
   2   4  11    0.80    0.10
   2   4  11    1.14    0.09
  -2   4 -11    0.87    0.11
  -2   4 -11    0.43    0.38
  -2   4 -11    0.93    0.11
  -3  -4 -11    0.70    0.09
  -3  -4 -11    0.54    0.08
  -3   4 -11    0.62    0.13
   3   4  11    0.79    0.08
  -3   4 -11    0.55    0.09
  -4  -4 -11    0.30    0.06
   4   4  11    0.43    0.08
  -4   4 -11    0.33    0.06
  -5  -4 -11    0.57    0.09
   5   4  11    0.64    0.09
  -5   4 -11    0.62    0.11
   5   4  11    0.69    0.09
  -5   4 -11    0.62    0.09
  -6  -4 -11    4.30    0.32
   6   4  11    4.64    0.33
  -6   4 -11    4.55    0.33
   6   4  11    4.32    0.32
  -6   4 -11    4.50    0.32
  -7  -4 -11    0.47    0.07
  -7   4 -11    0.47    0.08
   7   4  11    0.39    0.08
   7   4  11    0.32    0.05
  -7   4 -11    0.61    0.12
  -8  -4 -11    0.06    0.04
  -8   4 -11    0.46    0.14
  -8   4 -11    0.15    0.04
   8   4  11    0.08    0.03
  -9   4 -11    0.07    0.03
   9   4  11    0.02    0.04
   9   4  11    0.05    0.04
  12   5 -11    1.60    0.15
  12   5 -11    1.40    0.12
  11   5 -11    1.14    0.11
  11   5 -11    1.26    0.11
  10   5 -11    1.65    0.14
  10   5 -11    1.77    0.14
   9   5 -11    0.41    0.06
   9   5 -11    0.41    0.10
   8   5 -11    1.37    0.13
   8   5 -11    1.44    0.17
   8   5 -11    1.25    0.16
   7   5 -11    4.50    0.30
   7   5 -11    4.43    0.29
   7   5 -11    3.69    0.30
  -7   5  11    3.46    0.29
   6   5 -11    1.13    0.18
   6   5 -11    1.05    0.12
  -6   5  11    1.00    0.12
   5   5 -11    0.02    0.05
   5   5 -11    0.13    0.07
   5   5 -11    0.03    0.05
  -4   5  11    3.64    0.26
   4   5 -11    3.88    0.27
   4   5 -11    3.73    0.27
   4   5 -11    3.09    0.27
   3   5 -11    1.13    0.12
   3   5 -11    1.12    0.12
   3   5 -11    1.75    0.72
  -3   5  11    1.00    0.10
   2  -5 -11   12.86    0.76
   2   5 -11   10.05    0.76
   2   5 -11   11.65    0.76
   2   5 -11   10.48    0.76
  -2   5  11   10.44    0.75
   1  -5 -11    1.11    0.10
   1   5 -11    0.77    0.12
   1   5 -11    0.98    0.12
  -1   5  11    1.07    0.10
   1   5 -11    1.26    0.15
   0  -5 -11    0.59    0.08
   0   5  11    0.57    0.07
   0   5 -11    0.57    0.10
  -1  -5 -11   -0.04    0.03
  -1   5 -11    0.11    0.08
   1   5  11    0.00    0.05
   1   5  11   -0.01    0.03
  -2  -5 -11    0.98    0.09
  -2   5 -11    0.72    0.13
   2   5  11    0.72    0.09
  -2   5 -11    0.56    0.11
   2   5  11    0.81    0.09
  -3  -5 -11   12.26    0.82
  -3   5 -11   12.62    0.83
   3   5  11   10.70    0.82
   3   5  11   12.62    0.83
  -4  -5 -11    0.10    0.05
  -4  -5 -11    0.09    0.05
   4   5  11    0.20    0.06
   4   5  11    0.20    0.04
  -4   5 -11    0.16    0.05
  -4   5 -11    0.23    0.06
  -5  -5 -11    1.23    0.14
   5   5  11    1.52    0.14
  -5   5 -11    1.49    0.15
  -5   5 -11    1.55    0.14
   5   5  11    1.26    0.14
   5   5  11    1.56    0.17
  -6   5 -11    1.32    0.16
   6   5  11    1.08    0.12
  -6   5 -11    1.13    0.12
   6   5  11    1.35    0.13
   7   5  11    0.22    0.06
  -7   5 -11    0.14    0.04
   8   5  11   -0.01    0.04
   8   5  11    0.02    0.04
  -8   5 -11    0.01    0.03
  -9   5 -11    0.01    0.04
  11   6 -11    0.20    0.04
  10   6 -11    0.12    0.04
   9   6 -11    0.74    0.09
   9   6 -11    0.70    0.09
   9   6 -11    1.11    0.23
   8   6 -11    0.47    0.08
   8   6 -11    0.60    0.09
   8   6 -11    0.44    0.08
   7   6 -11    4.02    0.27
   7   6 -11    3.41    0.28
  -7   6  11    3.14    0.28
   6   6 -11    0.01    0.05
   6   6 -11   -0.03    0.09
  -6   6  11    0.02    0.05
   6   6 -11   -0.01    0.05
   6   6 -11    0.06    0.08
   5   6 -11    5.06    0.34
   5   6 -11    4.16    0.35
   5   6 -11    5.04    0.34
  -5   6  11    4.53    0.34
   4   6 -11    0.01    0.08
   4   6 -11    0.00    0.05
  -4   6  11   -0.03    0.04
   4   6 -11   -0.01    0.06
   4   6 -11    0.05    0.06
   3   6 -11    0.75    0.09
   3   6 -11    0.49    0.12
   3   6 -11    0.70    0.13
  -3   6  11    0.63    0.11
   3   6 -11    0.60    0.12
   2   6 -11    2.02    0.18
  -2   6  11    1.62    0.16
  -2   6  11    1.94    0.17
   1  -6 -11   -0.03    0.05
  -1   6  11    0.03    0.05
   0  -6 -11    3.77    0.27
  -1  -6 -11    0.83    0.09
   1   6  11    0.57    0.09
  -1   6 -11    0.61    0.11
  -1   6 -11    0.49    0.11
   1   6  11    0.72    0.08
  -2  -6 -11    3.70    0.26
   2   6  11    3.80    0.25
  -2   6 -11    3.58    0.27
   2   6  11    3.23    0.26
  -2   6 -11    2.96    0.27
   3   6  11    0.74    0.08
   3   6  11    0.46    0.10
   3   6  11    0.66    0.09
  -3   6 -11    0.62    0.11
  -3   6 -11    0.60    0.10
  -4   6 -11    0.29    0.07
   4   6  11    0.22    0.07
   4   6  11    0.20    0.05
  -4   6 -11    0.30    0.06
  -5   6 -11    0.04    0.08
  -5   6 -11    0.02    0.04
   5   6  11   -0.07    0.06
   5   6  11    0.03    0.04
   6   6  11    1.08    0.13
  -6   6 -11    0.88    0.10
   6   6  11    1.26    0.12
  -7   6 -11    0.10    0.04
   7   6  11    0.03    0.05
   7   6  11    0.01    0.04
   7   6  11    0.10    0.05
   8   6  11    0.51    0.09
   8   6  11    0.54    0.07
  -8   6 -11    0.52    0.08
   9   7 -11    3.40    0.24
   9   7 -11    3.39    0.25
   9   7 -11    3.10    0.31
   8   7 -11    0.04    0.05
   8   7 -11    0.04    0.05
   8   7 -11   -0.02    0.09
   7   7 -11    2.40    0.20
   7   7 -11    2.20    0.20
   7   7 -11    2.31    0.18
  -6   7  11    1.29    0.15
   6   7 -11    1.58    0.16
   6   7 -11    1.41    0.15
   6   7 -11    1.53    0.14
   5   7 -11    0.21    0.07
   5   7 -11    0.25    0.08
  -5   7  11    0.29    0.06
   4   7 -11    0.57    0.09
   4   7 -11    0.66    0.11
  -4   7  11    0.68    0.09
   4   7 -11    0.72    0.10
   3   7 -11    0.88    0.12
  -3   7  11    0.73    0.15
   3   7 -11    0.67    0.13
  -3   7  11    0.95    0.10
  -2   7  11    0.80    0.12
   2   7 -11    1.02    0.13
  -2   7  11    0.93    0.10
   1   7 -11   -0.01    0.05
  -1   7  11    0.00    0.03
   1   7 -11    0.04    0.05
   0   7  11   -0.01    0.05
   0   7 -11    0.06    0.05
   0   7  11    0.07    0.04
   0   7 -11    0.10    0.06
  -1   7 -11    3.21    0.24
   1   7  11    3.20    0.23
   1   7  11    2.76    0.23
   2   7  11    3.14    0.24
  -2   7 -11    3.26    0.25
   2   7  11    3.61    0.24
  -2   7 -11    2.83    0.25
  -3   7 -11    0.08    0.05
  -3   7 -11    0.15    0.07
   3   7  11    0.11    0.16
   3   7  11    0.13    0.04
   4   7  11    1.82    0.15
   4   7  11    1.88    0.15
  -4   7 -11    1.55    0.15
   5   7  11   -0.04    0.07
   5   7  11    0.13    0.05
   5   7  11    0.03    0.08
  -5   7 -11   -0.02    0.05
  -6   7 -11    0.16    0.05
   6   7  11    0.14    0.08
   6   7  11    0.09    0.06
   6   7  11    0.26    0.05
   7   7  11    0.85    0.11
   8   8 -11    0.58    0.10
   7   8 -11    0.54    0.09
   7   8 -11    0.58    0.11
   7   8 -11    0.48    0.09
   6   8 -11    0.03    0.06
   6   8 -11    0.00    0.07
   5   8 -11    1.01    0.13
  -5   8  11    0.85    0.11
   5   8 -11    0.64    0.11
   4   8 -11    0.07    0.05
  -4   8  11   -0.02    0.04
   4   8 -11    0.05    0.06
   3   8 -11    0.12    0.05
  -3   8  11    0.10    0.04
   3   8 -11   -0.01    0.05
  -2   8  11    1.65    0.13
  -2   8  11    1.25    0.16
   2   8 -11    1.21    0.14
   1   8 -11    0.32    0.06
  -1   8  11    0.38    0.07
   0   8  11    0.82    0.08
   0   8 -11    0.85    0.12
   0   8 -11    0.61    0.11
   0   8  11    0.68    0.11
   1   8  11    0.85    0.11
  -1   8 -11    0.88    0.11
   1   8  11    1.06    0.09
  -1   8 -11    1.06    0.14
  -2   8 -11    0.14    0.05
  -2   8 -11    0.24    0.08
   2   8  11    0.21    0.05
   3   8  11    0.11    0.05
   3   8  11   -0.03    0.07
  -4   8 -11    0.33    0.06
   4   8  11    0.55    0.08
   4   8  11    0.49    0.09
   5   8  11   -0.04    0.04
  -5   8 -11   -0.03    0.04
   5   9 -11    0.53    0.11
  -4   9  11    0.43    0.10
   4   9 -11    0.71    0.10
   3   9 -11    0.07    0.07
   3   9 -11    0.11    0.06
  -2   9  11    1.70    0.15
   2   9 -11    2.15    0.18
   2   9 -11    1.85    0.16
  -1   9  11   -0.03    0.04
   1   9 -11   -0.02    0.05
   0   9  11   -0.03    0.06
   0   9 -11   -0.01    0.07
   0   9 -11   -0.03    0.04
   1   9  11   -0.02    0.03
   1   9  11   -0.08    0.05
  -1   9 -11   -0.06    0.04
   2   9  11    0.00    0.04
   2   9  11   -0.06    0.05
  -2   9 -11    0.02    0.04
 -13   0  12    1.21    0.11
 -12   0  12    0.08    0.03
  11   0 -12    5.82    0.45
 -11   0  12    6.19    0.42
  10   0 -12    3.56    0.26
 -10   0  12    3.12    0.25
  10   0 -12    3.35    0.23
   9   0 -12   42.93    2.84
   9   0 -12   42.79    2.85
   8   0 -12   37.13    2.31
   8   0 -12   36.32    2.31
  -8   0  12   30.61    2.33
  -7   0  12   35.80    2.39
   7   0 -12   34.90    2.39
   7   0 -12   36.47    2.38
  -7   0  12   36.37    2.52
   6   0 -12    0.35    0.05
   6   0 -12    0.34    0.06
   5   0 -12    9.55    0.65
  -5   0  12    9.01    0.65
   5   0 -12   10.78    0.67
   5   0 -12    9.19    0.66
   4   0 -12   17.81    1.15
  -4   0  12   17.57    1.15
   4   0 -12   16.34    1.16
  -3   0  12  135.73    9.89
  -3   0  12  152.37    9.75
   3   0 -12  140.79    9.72
   3   0 -12  146.01    9.72
   3   0 -12  160.14    9.74
   2   0 -12   85.68    5.54
   2   0 -12   79.75    5.55
   2   0 -12   80.81    5.55
  -2   0  12   86.85    5.55
   2   0 -12   83.02    5.64
   2   0 -12   86.75    5.55
   1   0 -12    2.42    0.17
  -1   0  12    2.16    0.17
   1   0 -12    2.25    0.17
   1   0 -12    2.42    0.39
   1   0 -12    2.41    0.17
   1   0 -12    2.43    0.18
   0   0 -12    0.15    0.03
   0   0 -12   -0.07    0.20
   0   0  12    0.25    0.05
  -1   0 -12    0.04    0.03
  -1   0 -12    0.05    0.02
  -1   0 -12    0.00    0.04
   1   0  12   -0.01    0.04
  -1   0 -12    0.02    0.21
  -1   0 -12    0.06    0.02
  -2   0 -12   10.65    0.70
  -2   0 -12   10.49    0.70
  -2   0 -12    8.72    0.92
  -2   0 -12   10.71    0.70
  -2   0 -12   10.54    0.70
  -3   0 -12    9.49    0.64
  -3   0 -12    9.69    0.64
  -3   0 -12    9.50    0.65
  -3   0 -12    9.41    0.65
  -3   0 -12    9.48    0.91
  -4   0 -12    0.70    0.44
   4   0  12    0.80    0.11
  -4   0 -12    1.03    0.09
  -4   0 -12    0.82    0.09
  -4   0 -12    0.96    0.09
  -5   0 -12    7.40    0.48
  -5   0 -12    6.54    0.48
  -5   0 -12    6.97    0.48
  -5   0 -12    6.95    0.49
  -6   0 -12    0.11    0.06
  -6   0 -12    0.00    0.07
  -7   0 -12    8.60    0.59
  -7   0 -12    8.57    0.59
   8   0  12    3.44    0.27
  -8   0 -12    4.14    0.29
  -8   0 -12    3.87    0.28
   9   0  12    0.00    0.05
  -9   0 -12    0.10    0.04
  -9   0 -12    0.04    0.05
 -10   0 -12    3.37    0.25
  10   0  12    3.51    0.30
 -10   0 -12    3.09    0.24
 -13  -1  12    6.48    0.44
 -13   1  12    6.48    0.44
 -12  -1  12    8.85    0.59
 -12   1  12    8.69    0.59
  12   1 -12    8.22    0.59
 -11  -1  12    4.53    0.32
  11   1 -12    4.66    0.31
 -11   1  12    4.42    0.32
 -10  -1  12    4.32    0.31
 -10   1  12    4.17    0.31
  10   1 -12    4.45    0.32
  10   1 -12    4.22    0.30
   9   1 -12   21.94    1.47
   8  -1 -12   13.47    0.91
  -8  -1  12   13.49    0.90
   8  -1 -12   13.94    0.89
   8   1 -12   13.35    0.90
   8   1 -12   13.79    0.90
  -8   1  12   11.82    0.92
  -7  -1  12   14.65    1.07
   7  -1 -12   16.14    1.06
  -7  -1  12   15.78    1.30
   7  -1 -12   15.87    1.08
  -7   1  12   16.41    1.24
  -7   1  12   16.73    1.07
   7   1 -12   16.03    1.07
   6  -1 -12   43.03    2.87
  -6  -1  12   44.78    2.88
   6  -1 -12   41.65    2.88
  -6  -1  12   45.93    3.01
   6   1 -12   41.81    2.88
  -6   1  12   45.10    2.88
   6   1 -12   42.38    2.88
   6   1 -12   42.60    2.88
  -5  -1  12   26.99    1.72
   5  -1 -12   24.75    1.71
   5  -1 -12   25.10    1.72
   5   1 -12   25.19    1.72
   5   1 -12   25.17    1.72
  -5   1  12   27.07    1.72
   5   1 -12   26.24    1.72
   4  -1 -12    0.40    0.06
  -4  -1  12    0.31    0.05
   4  -1 -12    0.54    0.10
   4  -1 -12    0.31    0.04
   4   1 -12    0.38    0.06
   4   1 -12    0.32    0.05
  -4   1  12    0.26    0.05
   3  -1 -12    5.03    0.36
   3  -1 -12    5.69    0.37
  -3  -1  12    4.83    0.36
   3  -1 -12    5.40    0.38
   3  -1 -12    5.14    0.36
  -3   1  12    5.41    0.36
   3   1 -12    5.27    0.37
   3   1 -12    5.38    0.36
   3   1 -12    5.37    0.37
   3   1 -12    5.10    0.53
   3   1 -12    5.47    0.37
   2  -1 -12    8.77    0.62
   2  -1 -12    9.37    0.62
  -2  -1  12    9.76    0.62
   2  -1 -12    9.04    0.62
   2   1 -12    8.62    0.75
   2   1 -12    8.44    0.63
   2   1 -12    9.58    0.62
   2   1 -12   10.32    0.62
   2   1 -12    9.22    0.63
  -2   1  12    7.84    1.01
  -2   1  12    9.24    0.62
   1  -1 -12   -0.23    0.21
   1  -1 -12    0.25    0.04
  -1  -1  12    0.26    0.06
   1  -1 -12    0.26    0.04
   1   1 -12    0.33    0.19
  -1   1  12    0.24    0.47
   1   1 -12    0.39    0.06
   1   1 -12    0.32    0.05
   1   1 -12    0.39    0.05
   0  -1  12   19.25    1.27
   0  -1 -12   19.60    1.27
   0  -1 -12   19.41    1.27
   0  -1 -12   18.75    1.27
   0  -1 -12   19.30    1.41
   0  -1 -12   19.36    1.27
   0   1 -12   18.94    1.28
   0   1 -12   17.97    1.39
   0   1 -12   18.57    1.27
   0   1  12   18.07    1.27
   0   1 -12   18.98    1.28
   0   1 -12   20.62    1.28
  -1  -1 -12    7.16    0.50
  -1  -1 -12    7.98    0.50
  -1  -1 -12    7.47    0.50
  -1  -1 -12    7.59    0.50
  -1  -1 -12    7.20    0.71
  -1   1 -12    7.00    0.50
  -1   1 -12    6.78    0.67
   1   1  12    7.21    0.50
  -1   1 -12    7.93    0.50
  -1   1 -12    7.46    0.50
  -1   1 -12    7.08    0.51
  -2  -1 -12   11.63    1.03
  -2  -1 -12   12.63    0.82
  -2  -1 -12   12.09    0.82
  -2  -1 -12   12.27    0.82
  -2  -1 -12   12.84    0.82
   2   1  12   11.73    0.82
  -2   1 -12   11.93    0.83
  -2   1 -12   12.35    0.83
  -2   1 -12   12.25    0.82
  -2   1 -12   11.45    0.98
  -2   1 -12   12.86    0.82
  -3  -1 -12    1.33    0.10
  -3  -1 -12    1.21    0.11
  -3  -1 -12    1.15    0.11
  -3  -1 -12    1.46    0.40
  -3  -1 -12    1.12    0.10
  -3   1 -12    0.97    0.33
  -3   1 -12    1.18    0.11
  -3   1 -12    1.27    0.11
  -3   1 -12    1.30    0.12
  -3   1 -12    1.31    0.11
  -4  -1 -12   13.91    0.90
  -4  -1 -12   14.43    0.90
  -4  -1 -12   11.94    1.30
  -4  -1 -12   13.06    0.90
  -4  -1 -12   13.56    0.90
   4   1  12   12.53    0.90
  -4   1 -12   10.90    1.20
  -4   1 -12   14.03    0.90
  -4   1 -12   13.01    0.90
  -4   1 -12   14.10    0.90
  -4   1 -12   13.43    0.90
  -5  -1 -12    0.34    0.05
  -5  -1 -12    0.18    0.05
  -5  -1 -12    0.24    0.06
  -5  -1 -12    0.26    0.05
  -5   1 -12    0.20    0.10
   5   1  12    0.24    0.06
  -5   1 -12    0.37    0.07
  -6  -1 -12    2.75    0.26
  -6  -1 -12    2.76    0.23
  -6  -1 -12    3.33    0.26
  -6   1 -12    3.31    0.23
  -7  -1 -12   11.70    0.80
  -7  -1 -12   12.10    0.79
  -7   1 -12   11.96    0.79
  -7   1 -12   11.96    0.80
   7   1  12   10.74    0.79
  -8  -1 -12   13.47    0.91
   8  -1  12   13.57    0.90
  -8  -1 -12   12.90    0.91
  -8   1 -12   14.08    0.91
   8   1  12   13.10    0.90
  -8   1 -12   13.41    0.91
  -9  -1 -12    6.25    0.43
  -9  -1 -12    6.05    0.43
  -9   1 -12    6.14    0.43
   9   1  12    6.06    0.42
  -9   1 -12    6.25    0.43
 -10  -1 -12    0.11    0.05
 -10  -1 -12    0.03    0.05
 -10   1 -12    0.03    0.04
  10   1  12    0.11    0.05
 -10   1 -12    0.08    0.06
 -13  -2  12    1.61    0.13
  13   2 -12    1.45    0.14
 -13   2  12    1.29    0.13
 -12  -2  12    0.03    0.04
 -12   2  12    0.01    0.04
  12   2 -12   -0.02    0.05
 -11  -2  12    4.46    0.30
  11   2 -12    4.10    0.30
  11   2 -12    4.18    0.31
 -11   2  12    4.27    0.30
  10   2 -12    0.20    0.04
 -10   2  12    0.13    0.04
  -9  -2  12   14.83    0.98
  -9   2  12   15.41    0.98
   9   2 -12   13.95    0.98
   9   2 -12   13.89    0.98
  -8  -2  12   40.77    2.64
   8   2 -12   40.62    2.64
   8   2 -12   37.74    2.64
  -7  -2  12   13.33    0.86
   7  -2 -12   13.05    0.85
  -7  -2  12   12.24    1.22
   7   2 -12   12.49    0.87
   7   2 -12   11.84    0.87
   7   2 -12   12.72    0.86
  -7   2  12   13.57    0.86
  -6  -2  12    6.43    0.43
  -6  -2  12    6.32    0.74
   6  -2 -12    6.38    0.42
   6  -2 -12    5.93    0.44
  -6   2  12    6.53    0.43
   6   2 -12    6.39    0.43
   6   2 -12    5.90    0.44
  -5  -2  12    0.11    0.03
   5  -2 -12    0.01    0.05
  -5  -2  12    0.25    0.25
   5   2 -12    0.08    0.04
  -5   2  12    0.04    0.03
   5   2 -12    0.03    0.04
   5   2 -12    0.07    0.03
   4  -2 -12    1.33    0.13
   4  -2 -12    1.33    0.10
  -4  -2  12    1.52    0.11
   4   2 -12    1.46    0.12
   4   2 -12    1.62    0.15
  -4   2  12    1.35    0.11
   4   2 -12    1.67    0.13
   4   2 -12    1.29    0.13
   3  -2 -12   47.74    3.17
  -3  -2  12   50.47    3.18
   3  -2 -12   48.33    3.18
   3   2 -12   49.36    3.31
   3   2 -12   44.96    3.18
   3   2 -12   47.21    3.18
  -3   2  12   49.23    3.18
   3   2 -12   44.88    3.18
   3   2 -12   49.52    3.18
   2  -2 -12   33.53    2.17
   2  -2 -12   32.81    2.17
   2  -2 -12   33.83    2.16
   2   2 -12   35.09    2.17
   2   2 -12   33.52    2.17
   2   2 -12   31.06    2.17
   2   2 -12   32.44    2.29
  -2   2  12   29.72    2.17
   2   2 -12   31.84    2.17
  -1  -2  12   21.64    1.45
   1  -2 -12   22.33    1.45
   1  -2 -12   22.06    1.45
   1  -2 -12   21.85    1.45
   1   2 -12   21.32    1.46
   1   2 -12   22.42    1.46
   1   2 -12   22.56    1.45
   1   2 -12   21.94    1.59
  -1   2  12   20.74    1.45
   1   2 -12   21.15    1.46
   0  -2 -12   19.98    1.31
   0  -2 -12   19.91    1.30
   0  -2 -12   20.06    1.31
   0   2 -12   19.73    1.31
   0   2 -12   19.06    1.31
   0   2 -12   20.49    1.31
   0   2  12   18.00    1.31
   0   2 -12   19.46    1.31
   0   2 -12   19.41    1.53
  -1  -2 -12    1.55    0.12
  -1  -2 -12    1.38    0.12
  -1  -2 -12    1.63    0.11
  -1   2 -12    1.24    0.14
  -1   2 -12    1.73    0.13
  -1   2 -12    1.44    0.32
   1   2  12    1.37    0.12
  -1   2 -12    1.50    0.12
  -1   2 -12    1.40    0.12
  -2  -2 -12    3.00    0.22
  -2  -2 -12    2.63    0.23
  -2  -2 -12    3.01    0.22
  -2  -2 -12    3.38    0.23
   2   2  12    2.97    0.23
  -2   2 -12    3.10    0.52
  -2   2 -12    3.15    0.23
  -2   2 -12    3.36    0.23
  -2   2 -12    3.48    0.23
  -2   2 -12    3.13    0.24
  -3  -2 -12    1.06    0.54
  -3  -2 -12    1.16    0.13
  -3  -2 -12    1.44    0.11
  -3  -2 -12    1.38    0.11
  -3  -2 -12    1.26    0.11
  -3   2 -12    1.36    0.15
  -3   2 -12    1.52    0.12
  -3   2 -12    1.36    0.12
   3   2  12    1.24    0.12
  -3   2 -12    1.33    0.13
   3   2  12    1.07    0.12
  -3   2 -12    0.51    0.35
  -4  -2 -12    0.44    0.07
  -4  -2 -12    0.52    0.08
  -4  -2 -12    0.62    0.08
  -4  -2 -12    0.69    0.08
   4   2  12    0.47    0.08
  -4   2 -12    0.62    0.08
  -4   2 -12    0.62    0.09
  -5  -2 -12    5.74    0.37
  -5  -2 -12    4.88    0.37
  -5  -2 -12    5.25    0.37
  -5   2 -12    5.50    0.37
  -5   2 -12    5.56    0.38
   5   2  12    4.73    0.41
  -6  -2 -12    4.44    0.30
  -6  -2 -12    4.52    0.31
  -6  -2 -12    3.97    0.31
  -6  -2 -12    3.99    0.31
  -6   2 -12    4.17    0.31
  -6   2 -12    4.49    0.31
   6   2  12    4.06    0.32
   7  -2  12    0.51    0.07
  -7  -2 -12    0.38    0.08
  -7  -2 -12    0.49    0.08
   7   2  12    0.34    0.06
  -7   2 -12    0.54    0.08
  -7   2 -12    0.55    0.10
  -8  -2 -12    4.66    0.35
  -8  -2 -12    5.08    0.36
   8   2  12    4.76    0.35
  -8   2 -12    5.27    0.36
  -8   2 -12    5.20    0.35
  -9  -2 -12    0.08    0.07
  -9  -2 -12    0.07    0.05
  -9   2 -12    0.12    0.04
   9   2  12    0.02    0.03
  10   2  12    0.21    0.05
 -10   2 -12    0.20    0.10
 -10   2 -12    0.19    0.04
  10   2  12    0.11    0.04
  13   3 -12    3.43    0.25
 -12  -3  12    1.14    0.12
  12   3 -12    1.15    0.10
 -12   3  12    1.06    0.12
  12   3 -12    0.90    0.10
 -11  -3  12    2.35    0.18
  11   3 -12    2.43    0.18
 -11   3  12    2.34    0.19
  11   3 -12    2.29    0.19
  10   3 -12    0.21    0.05
  10   3 -12    0.13    0.04
  -9  -3  12    0.26    0.05
   9   3 -12    0.20    0.04
   9   3 -12    0.36    0.07
   8   3 -12    3.22    0.27
  -8   3  12    2.64    0.24
   8   3 -12    3.12    0.23
  -7  -3  12    5.56    0.36
   7   3 -12    4.90    0.37
   7   3 -12    4.85    0.36
  -6  -3  12    4.46    0.67
  -6  -3  12    4.42    0.30
   6   3 -12    4.19    0.31
   6   3 -12    3.83    0.31
  -6   3  12    4.46    0.30
   6   3 -12    4.10    0.30
   5  -3 -12   10.72    0.74
   5  -3 -12   11.35    0.72
  -5  -3  12    9.87    1.02
  -5  -3  12   11.17    0.73
   5   3 -12    9.82    0.74
  -5   3  12   11.04    0.73
   5   3 -12   11.22    0.74
   5   3 -12   11.07    0.73
   4  -3 -12    2.13    0.17
  -4  -3  12    1.65    0.38
  -4  -3  12    2.19    0.16
   4  -3 -12    2.13    0.15
   4   3 -12    1.99    0.17
  -4   3  12    2.08    0.16
   4   3 -12    2.23    0.17
   4   3 -12    2.12    0.16
   4   3 -12    1.94    0.17
  -3  -3  12    0.22    0.26
  -3  -3  12    0.16    0.05
   3  -3 -12    0.07    0.04
   3  -3 -12    0.07    0.02
   3   3 -12    0.05    0.04
   3   3 -12    0.12    0.05
   3   3 -12   -0.05    0.36
  -3   3  12    0.07    0.03
   3   3 -12    0.11    0.03
   3   3 -12    0.09    0.04
   2  -3 -12   11.22    0.70
   2  -3 -12   10.89    0.69
   2   3 -12   11.09    0.71
   2   3 -12   10.68    0.91
   2   3 -12   10.51    0.70
   2   3 -12    8.90    0.71
  -2   3  12   10.37    0.70
   2   3 -12    9.55    0.71
   1  -3 -12    3.71    0.24
   1  -3 -12    3.18    0.23
   1   3 -12    3.12    0.25
   1   3 -12    3.39    0.25
   1   3 -12    3.42    0.24
  -1   3  12    3.11    0.24
   1   3 -12    3.37    0.25
   1   3 -12    3.34    0.49
   0  -3 -12    4.17    0.29
   0  -3 -12    4.57    0.30
   0  -3 -12    3.61    0.30
   0   3  12    4.08    0.29
   0   3 -12    4.44    0.30
   0   3 -12    4.02    0.30
   0   3 -12    4.43    0.31
   0   3 -12    4.55    0.58
   0   3 -12    4.16    0.30
  -1  -3 -12    4.17    0.29
  -1  -3 -12    3.97    0.28
  -1  -3 -12    4.09    0.28
  -1   3 -12    4.20    0.29
   1   3  12    3.83    0.29
  -1   3 -12    4.09    0.30
  -1   3 -12    3.73    0.58
  -1   3 -12    4.06    0.30
  -1   3 -12    4.00    0.29
  -2  -3 -12    9.09    0.64
  -2  -3 -12    9.62    0.64
  -2  -3 -12    9.60    0.64
  -2   3 -12    9.30    0.94
  -2   3 -12    9.58    0.65
   2   3  12    9.38    0.64
  -2   3 -12    9.52    0.65
  -3  -3 -12    0.39    0.07
  -3  -3 -12    0.49    0.06
  -3  -3 -12    0.48    0.08
   3   3  12    0.54    0.07
   3   3  12    0.36    0.08
  -3   3 -12    0.58    0.08
  -3   3 -12    0.51    0.08
  -4  -3 -12    7.19    0.50
  -4  -3 -12    7.44    0.51
  -4  -3 -12    6.75    0.50
   4   3  12    7.26    0.50
   4   3  12    7.53    0.52
  -4   3 -12    7.12    0.51
  -5  -3 -12    3.65    0.30
  -5   3 -12    4.56    0.32
  -6  -3 -12    3.31    0.24
  -6  -3 -12    2.70    0.24
  -6   3 -12    3.47    0.25
   6   3  12    3.34    0.25
   6   3  12    3.06    0.24
  -6   3 -12    3.38    0.24
  -7  -3 -12    1.12    0.12
   7   3  12    0.83    0.15
  -7   3 -12    1.08    0.11
  -7   3 -12    1.18    0.13
  -8  -3 -12    0.02    0.05
  -8   3 -12    0.05    0.06
  -8   3 -12    0.03    0.04
   8   3  12    0.02    0.03
  -9  -3 -12    0.07    0.05
  -9   3 -12   -0.02    0.07
  -9   3 -12    0.06    0.04
   9   3  12   -0.02    0.04
  10   3  12    0.14    0.04
 -10   3 -12    0.08    0.04
  10   3  12    0.14    0.07
  12   4 -12    0.03    0.04
  12   4 -12    0.05    0.04
 -11   4  12    1.09    0.13
  11   4 -12    1.12    0.10
  11   4 -12    0.95    0.10
 -10  -4  12    2.13    0.17
  10   4 -12    1.91    0.16
  10   4 -12    1.81    0.15
 -10   4  12    1.73    0.17
  -9  -4  12    0.05    0.05
   9   4 -12    0.12    0.05
  -9   4  12    0.05    0.05
  -8  -4  12    6.92    0.43
   8   4 -12    5.78    0.43
   8   4 -12    5.87    0.45
   8   4 -12    6.32    0.43
  -8   4  12    5.66    0.43
  -7  -4  12    0.95    0.11
  -7   4  12    0.75    0.11
   7   4 -12    0.99    0.11
  -6  -4  12    2.58    0.19
   6   4 -12    2.14    0.19
   5   4 -12    2.78    0.24
   5   4 -12    3.08    0.23
   5   4 -12    3.11    0.25
   5   4 -12    3.29    0.23
  -5   4  12    3.02    0.22
   4  -4 -12    0.00    0.02
   4   4 -12    0.03    0.04
   4   4 -12   -0.02    0.48
   4   4 -12    0.01    0.05
  -4   4  12    0.00    0.03
   4   4 -12    0.01    0.05
   4   4 -12    0.06    0.04
   3  -4 -12    0.03    0.02
   3  -4 -12   -0.02    0.05
   3   4 -12    0.09    0.06
   3   4 -12    0.08    0.05
   3   4 -12    0.05    0.04
   3   4 -12    0.58    0.40
   2  -4 -12    0.45    0.08
   2  -4 -12    0.47    0.05
   2   4 -12    0.52    0.09
  -2   4  12    0.39    0.06
   2   4 -12    0.52    0.08
   2   4 -12    0.70    0.39
   2   4 -12    0.51    0.09
   2   4 -12    0.53    0.10
   1  -4 -12    6.61    0.44
   1  -4 -12    6.65    0.43
   1   4 -12    5.75    0.45
   1   4 -12    6.42    0.45
   1   4 -12    6.61    0.45
  -1   4  12    6.10    0.44
   1   4 -12    6.46    0.80
   0  -4 -12   16.32    1.09
   0  -4 -12   16.42    1.08
   0   4 -12   15.81    1.09
   0   4 -12   16.72    1.09
   0   4  12   15.54    1.08
   0   4 -12   15.49    1.33
   0   4 -12   16.47    1.09
  -1  -4 -12    3.53    0.24
  -1  -4 -12    3.34    0.24
  -1   4 -12    3.27    0.26
  -1   4 -12    3.43    0.26
  -1   4 -12    2.66    0.53
   1   4  12    3.57    0.25
  -2  -4 -12    1.02    0.11
  -2  -4 -12    0.86    0.10
  -2   4 -12    0.96    0.11
   2   4  12    1.06    0.10
  -3  -4 -12    0.40    0.07
  -3  -4 -12    0.36    0.06
  -3   4 -12    0.30    0.06
   3   4  12    0.60    0.11
   3   4  12    0.40    0.08
  -4  -4 -12    4.16    0.29
  -4  -4 -12    3.28    0.32
   4   4  12    4.40    0.29
  -5  -4 -12    0.04    0.05
  -5   4 -12    0.01    0.05
  -5   4 -12    0.04    0.04
   5   4  12    0.04    0.04
   5   4  12    0.00    0.04
  -6  -4 -12    3.28    0.26
  -6   4 -12    3.65    0.27
  -6   4 -12    3.63    0.26
   6   4  12    3.64    0.27
   6   4  12    3.49    0.26
  -7  -4 -12    0.61    0.10
   7   4  12    0.44    0.09
  -7   4 -12    0.59    0.08
  -7   4 -12    0.71    0.12
   7   4  12    0.54    0.08
  -8  -4 -12    0.58    0.08
   8   4  12    0.49    0.08
  -8   4 -12    0.54    0.10
  -8   4 -12    0.53    0.07
   9   4  12    0.17    0.04
   9   4  12    0.34    0.06
  -9   4 -12    0.23    0.04
  11   5 -12    1.21    0.11
  11   5 -12    1.25    0.11
  10   5 -12    0.20    0.05
  10   5 -12    0.17    0.04
   9   5 -12    0.20    0.10
   9   5 -12    0.21    0.05
   9   5 -12    0.12    0.04
  -9   5  12    0.14    0.07
   8   5 -12    0.41    0.09
   8   5 -12    0.53    0.08
   8   5 -12    0.31    0.11
  -8   5  12    0.30    0.07
  -7   5  12    0.42    0.08
   7   5 -12    0.53    0.09
   7   5 -12    0.54    0.09
   7   5 -12    0.42    0.09
   6   5 -12    0.26    0.06
   6   5 -12    0.16    0.06
  -6   5  12    0.22    0.06
  -5   5  12    0.03    0.04
   5   5 -12   -0.06    0.05
   5   5 -12   -0.04    0.06
   5   5 -12    0.04    0.05
  -4   5  12   -0.02    0.06
   4   5 -12    0.01    0.05
   4   5 -12   -0.01    0.05
   4   5 -12    0.01    0.04
   3   5 -12    0.25    0.06
   3   5 -12    0.27    0.07
   3   5 -12    0.28    0.07
  -3   5  12    0.15    0.05
   2  -5 -12    0.08    0.05
   2   5 -12   -0.04    0.06
   2   5 -12    0.08    0.05
   2   5 -12    0.11    0.05
  -2   5  12    0.04    0.05
   2   5 -12    0.15    0.07
   1  -5 -12    8.49    0.53
   1   5 -12    7.05    0.55
   1   5 -12    7.97    0.55
   1   5 -12    7.95    0.54
  -1   5  12    7.49    0.54
   0  -5 -12    0.03    0.04
   0   5  12   -0.05    0.05
   0   5 -12    0.01    0.06
  -1  -5 -12    3.80    0.27
  -1   5 -12    4.35    0.31
   1   5  12    3.96    0.27
   1   5  12    3.41    0.27
  -1   5 -12    3.06    0.28
  -2  -5 -12    1.71    0.16
  -2   5 -12    2.09    0.20
   2   5  12    2.10    0.18
   3   5  12    1.39    0.13
  -3   5 -12    1.41    0.14
   3   5  12    1.50    0.12
  -3   5 -12    1.35    0.14
   3   5  12    1.25    0.15
  -4  -5 -12   -0.07    0.06
   4   5  12   -0.06    0.05
  -4   5 -12   -0.07    0.04
  -4   5 -12   -0.07    0.05
   4   5  12   -0.05    0.04
  -5  -5 -12   -0.07    0.05
   5   5  12   -0.01    0.04
  -5   5 -12    0.03    0.06
  -5   5 -12    0.01    0.04
   6   5  12    0.08    0.05
   6   5  12    0.07    0.05
  -6   5 -12    0.09    0.04
  -6   5 -12    0.09    0.07
   7   5  12    0.30    0.09
  -7   5 -12    0.20    0.04
   7   5  12    0.10    0.04
   8   5  12    0.07    0.04
   8   5  12   -0.02    0.04
  -8   5 -12   -0.03    0.03
  10   6 -12    1.30    0.11
  10   6 -12    1.39    0.12
   9   6 -12    0.20    0.11
   9   6 -12    0.15    0.04
   9   6 -12    0.11    0.04
   8   6 -12    0.40    0.07
   8   6 -12    0.38    0.06
   8   6 -12    0.37    0.09
   7   6 -12    0.80    0.10
  -7   6  12    0.61    0.12
   7   6 -12    0.67    0.13
   6   6 -12    0.06    0.07
   6   6 -12    0.02    0.05
  -6   6  12   -0.05    0.05
   6   6 -12    0.00    0.06
   6   6 -12    0.10    0.10
   5   6 -12    2.16    0.21
   5   6 -12    2.80    0.20
  -5   6  12    2.35    0.19
   5   6 -12    2.30    0.22
   5   6 -12    2.66    0.21
   4   6 -12   -0.07    0.05
   4   6 -12    0.00    0.06
  -4   6  12   -0.02    0.04
   4   6 -12   -0.06    0.05
  -4   6  12    0.10    0.07
   4   6 -12   -0.01    0.06
   3   6 -12    2.59    0.22
  -3   6  12    2.68    0.21
  -3   6  12    2.59    0.22
   3   6 -12    2.99    0.23
   2   6 -12    0.56    0.12
   2   6 -12    0.49    0.10
   2   6 -12    0.40    0.08
  -2   6  12    0.56    0.08
  -2   6  12    0.46    0.10
   1  -6 -12    1.26    0.12
   1   6 -12    1.33    0.14
  -1   6  12    1.06    0.11
   1   6 -12    0.95    0.14
   0  -6 -12    0.62    0.09
   0   6 -12    0.63    0.11
   0   6  12    0.64    0.08
   0   6 -12    0.47    0.11
  -1  -6 -12    2.91    0.20
  -1   6 -12    2.96    0.22
   1   6  12    2.36    0.21
   1   6  12    2.87    0.20
  -1   6 -12    2.28    0.22
  -2  -6 -12   -0.02    0.04
  -2   6 -12    0.02    0.05
   2   6  12    0.08    0.04
   2   6  12   -0.02    0.04
  -2   6 -12   -0.03    0.05
   3   6  12    0.11    0.05
  -3   6 -12    0.16    0.05
   3   6  12    0.17    0.04
   3   6  12    0.06    0.08
  -3   6 -12    0.19    0.06
  -4   6 -12    0.67    0.12
  -4   6 -12    0.48    0.08
   4   6  12    0.46    0.09
   4   6  12    0.43    0.08
  -5   6 -12    0.13    0.04
  -5   6 -12    0.12    0.08
   5   6  12    0.11    0.04
   5   6  12    0.10    0.07
   6   6  12    0.85    0.11
   6   6  12    0.66    0.10
  -6   6 -12    0.60    0.08
   7   6  12    0.35    0.06
  -7   6 -12    0.31    0.07
   7   6  12    0.28    0.06
   7   6  12    0.26    0.06
   9   7 -12    0.50    0.07
   9   7 -12    0.74    0.09
   8   7 -12    0.05    0.05
   8   7 -12    0.10    0.04
   7   7 -12    0.04    0.06
   7   7 -12    0.08    0.06
   7   7 -12    0.03    0.04
   6   7 -12    0.38    0.08
   6   7 -12    0.46    0.10
  -6   7  12    0.29    0.07
   6   7 -12    0.51    0.08
   5   7 -12   -0.02    0.07
   5   7 -12    0.06    0.05
   5   7 -12   -0.09    0.07
   5   7 -12   -0.05    0.06
  -5   7  12    0.02    0.05
   4   7 -12   -0.14    0.09
   4   7 -12    0.03    0.06
   4   7 -12   -0.02    0.05
  -4   7  12   -0.03    0.04
   4   7 -12    0.00    0.07
  -3   7  12   -0.09    0.07
   3   7 -12   -0.03    0.06
   3   7 -12    0.00    0.05
  -3   7  12    0.01    0.04
  -2   7  12    1.19    0.11
  -2   7  12    0.89    0.13
   2   7 -12    1.01    0.13
  -1   7  12   -0.02    0.03
  -1   7  12   -0.07    0.05
   1   7 -12    0.03    0.06
   1   7 -12    0.03    0.05
   0   7 -12    1.22    0.13
   0   7  12    1.25    0.11
   0   7  12    1.07    0.12
   0   7 -12    1.09    0.13
  -1   7 -12    1.92    0.17
  -1   7 -12    1.62    0.16
   1   7  12    1.51    0.15
   1   7  12    1.89    0.14
  -2   7 -12    0.13    0.06
  -2   7 -12    0.16    0.05
   2   7  12    0.21    0.04
   2   7  12    0.08    0.05
  -3   7 -12    0.07    0.06
  -3   7 -12    0.00    0.04
   3   7  12   -0.01    0.04
   3   7  12    0.00    0.04
   4   7  12    0.39    0.07
   4   7  12    0.21    0.10
  -4   7 -12    0.25    0.05
   4   7  12    0.30    0.06
   5   7  12    0.05    0.09
   5   7  12    0.10    0.05
  -5   7 -12    0.04    0.04
   5   7  12    0.01    0.07
   6   7  12    0.06    0.05
   6   7  12   -0.03    0.08
  -6   7 -12    0.08    0.04
   7   8 -12    0.44    0.07
   6   8 -12   -0.03    0.10
   6   8 -12    0.13    0.06
  -6   8  12   -0.02    0.09
   5   8 -12    2.63    0.25
   5   8 -12    3.11    0.23
  -5   8  12    2.20    0.20
   4   8 -12    0.06    0.05
  -4   8  12    0.05    0.06
   4   8 -12   -0.05    0.07
   3   8 -12    0.45    0.10
  -3   8  12    0.39    0.08
  -2   8  12    0.18    0.04
   2   8 -12    0.27    0.06
   2   8 -12    0.15    0.05
  -1   8  12    0.06    0.06
  -1   8  12    0.09    0.04
   1   8 -12    0.15    0.06
   1   8 -12    0.05    0.05
   0   8  12    0.28    0.04
   0   8 -12    0.17    0.05
   0   8 -12    0.32    0.06
   1   8  12    0.21    0.04
  -1   8 -12    0.16    0.08
  -1   8 -12    0.16    0.05
   2   8  12    0.00    0.04
  -2   8 -12   -0.01    0.08
   2   8  12   -0.02    0.04
  -2   8 -12    0.02    0.05
   3   8  12   -0.01    0.05
   3   8  12    0.07    0.05
   4   8  12    0.13    0.05
  -4   8 -12   -0.02    0.04
   4   9 -12   -0.05    0.06
   3   9 -12   -0.08    0.06
  -3   9  12    0.02    0.04
   3   9 -12   -0.01    0.05
   2   9 -12    0.91    0.12
   2   9 -12    0.77    0.10
   1   9 -12    0.31    0.07
   1   9 -12    0.38    0.06
  -1   9  12    0.41    0.07
   0   9  12    0.34    0.07
   1   9  12    0.08    0.04
   1   9  12   -0.02    0.07
  -1   9 -12    0.02    0.04
 -13   0  13   -0.05    0.04
 -12   0  13   -0.01    0.03
  11   0 -13   -0.07    0.10
 -11   0  13    0.03    0.03
 -10   0  13   -0.01    0.03
  10   0 -13   -0.03    0.03
  -9   0  13    0.50    0.07
   8   0 -13    0.22    0.07
  -8   0  13    0.12    0.05
   8   0 -13    0.06    0.03
   7   0 -13    0.10    0.05
   7   0 -13    0.08    0.03
  -7   0  13    0.08    0.03
  -6   0  13    0.01    0.03
   6   0 -13    0.00    0.05
   6   0 -13    0.04    0.02
   5   0 -13    0.01    0.02
   5   0 -13    0.03    0.05
  -4   0  13   -0.03    0.02
   4   0 -13   -0.01    0.04
   4   0 -13    0.00    0.05
   3   0 -13    0.05    0.04
   3   0 -13    0.03    0.02
   3   0 -13   -0.12    0.28
   3   0 -13    0.00    0.03
  -3   0  13    0.03    0.03
   2   0 -13    0.03    0.03
  -2   0  13    0.00    0.03
   2   0 -13    0.02    0.02
   2   0 -13   -0.27    0.23
   2   0 -13   -0.03    0.03
   1   0 -13   -0.01    0.02
   1   0 -13   -0.05    0.03
   1   0 -13   -0.26    0.24
   1   0 -13    0.01    0.03
   1   0 -13    0.01    0.04
   0   0  13   -0.02    0.03
   0   0 -13   -0.03    0.02
   0   0 -13    0.00    0.03
   0   0 -13   -0.09    0.25
   0   0 -13    0.02    0.02
   0   0 -13    0.08    0.04
  -1   0 -13   -0.04    0.04
   1   0  13   -0.05    0.04
  -1   0 -13    0.12    0.29
  -1   0 -13   -0.03    0.03
  -1   0 -13   -0.01    0.03
  -1   0 -13    0.00    0.02
  -2   0 -13    0.20    0.32
  -3   0 -13   -0.05    0.03
  -3   0 -13   -0.01    0.40
  -3   0 -13    0.00    0.07
  -4   0 -13   -0.10    0.63
   4   0  13    0.00    0.06
  -4   0 -13   -0.07    0.04
  -4   0 -13   -0.05    0.05
  -5   0 -13    0.04    0.05
  -5   0 -13    0.03    0.04
  -5   0 -13    0.07    0.04
  -5   0 -13   -0.04    0.04
  -6   0 -13   -0.05    0.07
  -6   0 -13    0.01    0.04
  -6   0 -13    0.00    0.05
  -6   0 -13   -0.04    0.06
   8   0  13   -0.01    0.03
  -8   0 -13   -0.01    0.04
  -8   0 -13   -0.01    0.05
   9   0  13    0.01    0.05
  -9   0 -13    0.02    0.05
  -9   0 -13    0.01    0.05
 -10   0 -13   -0.03    0.05
 -10   0 -13    0.08    0.06
 -13  -1  13    0.15    0.04
 -13   1  13    0.09    0.04
 -12  -1  13    0.73    0.08
  12   1 -13    0.71    0.12
 -12   1  13    0.69    0.08
 -11  -1  13    1.07    0.10
  11   1 -13    0.97    0.12
  11   1 -13    1.00    0.10
 -11   1  13    0.93    0.10
 -10  -1  13    4.43    0.32
  10   1 -13    4.74    0.31
 -10   1  13    4.18    0.32
  -9  -1  13    1.10    0.10
   9  -1 -13    0.88    0.16
   9   1 -13    1.36    0.13
   9   1 -13    1.11    0.10
  -9   1  13    1.02    0.11
   8  -1 -13    2.16    0.20
  -8  -1  13    2.04    0.16
   8   1 -13    2.12    0.18
  -8   1  13    2.07    0.17
   8   1 -13    2.16    0.17
   7  -1 -13    1.06    0.09
  -7  -1  13    0.96    0.09
   7   1 -13    0.99    0.12
  -7   1  13    0.97    0.10
   7   1 -13    1.06    0.09
  -6  -1  13    2.02    0.38
  -6  -1  13    1.59    0.13
   6  -1 -13    1.55    0.12
   6  -1 -13    1.49    0.16
   6   1 -13    1.72    0.16
  -6   1  13    1.49    0.13
   6   1 -13    1.46    0.15
   6   1 -13    1.58    0.12
   5  -1 -13    0.73    0.07
   5  -1 -13    0.81    0.09
   5  -1 -13    0.75    0.11
  -5  -1  13    0.72    0.07
   5   1 -13    0.68    0.07
  -5   1  13    0.63    0.07
   5   1 -13    0.83    0.10
   4  -1 -13    1.04    0.08
   4  -1 -13    1.03    0.11
  -4  -1  13    0.96    0.09
   4  -1 -13    1.06    0.12
   4   1 -13    1.05    0.11
  -4   1  13    0.99    0.09
   4   1 -13    1.24    0.09
   4   1 -13    0.91    0.11
   3  -1 -13    2.17    0.17
   3  -1 -13    2.23    0.17
  -3  -1  13    2.17    0.16
   3  -1 -13    2.25    0.16
   3   1 -13    2.12    0.17
   3   1 -13    2.32    0.17
   3   1 -13    2.26    0.17
  -3   1  13    2.18    0.17
   3   1 -13    2.35    0.18
   2  -1 -13    0.48    0.08
  -2  -1  13    0.59    0.07
   2   1 -13    0.75    0.27
   2   1 -13    0.69    0.08
  -2   1  13    0.62    0.07
   2   1 -13    0.75    0.08
   2   1 -13    0.62    0.07
   2   1 -13    0.66    0.08
   1  -1 -13    2.04    0.15
  -1  -1  13    2.00    0.16
   1  -1 -13    2.14    0.16
   1  -1 -13    2.15    0.16
   1   1 -13    2.19    0.16
   1   1 -13    1.77    0.34
   1   1 -13    2.14    0.16
   1   1 -13    2.15    0.16
  -1   1  13    1.94    0.16
   1   1 -13    2.50    0.17
   0  -1 -13    0.25    0.04
   0  -1 -13    0.03    0.29
   0  -1 -13    0.20    0.03
   0  -1 -13    0.28    0.05
   0  -1  13    0.20    0.05
   0  -1 -13    0.39    0.07
   0   1 -13    0.29    0.05
   0   1 -13    0.26    0.06
   0   1 -13    0.23    0.25
   0   1 -13    0.29    0.05
   0   1 -13    0.30    0.05
  -1  -1 -13   22.29    1.47
  -1  -1 -13   21.84    1.47
  -1  -1 -13   22.94    1.47
  -1  -1 -13   22.93    1.47
  -1  -1 -13   22.06    1.68
  -1   1 -13   21.81    1.47
  -1   1 -13   24.06    1.47
  -1   1 -13   21.74    1.47
  -1   1 -13   20.74    1.64
   1   1  13   20.63    1.47
  -1   1 -13   21.10    1.47
  -2  -1 -13    3.39    0.23
  -2  -1 -13    3.95    0.71
  -2  -1 -13    3.01    0.23
  -2  -1 -13    3.14    0.23
  -2  -1 -13    3.48    0.24
  -2   1 -13    3.38    0.23
   2   1  13    3.03    0.23
  -2   1 -13    3.06    0.23
  -2   1 -13    3.13    0.23
  -2   1 -13    3.25    0.24
  -3  -1 -13    0.29    0.05
  -3  -1 -13    0.36    0.06
  -3  -1 -13    0.22    0.48
  -3  -1 -13    0.36    0.07
  -3  -1 -13    0.37    0.06
  -3   1 -13    0.02    0.39
  -3   1 -13    0.35    0.05
  -3   1 -13    0.38    0.06
  -3   1 -13    0.42    0.07
  -3   1 -13    0.41    0.07
  -4  -1 -13   -0.01    0.04
  -4  -1 -13    0.05    0.04
  -4  -1 -13   -0.37    0.71
  -4   1 -13    0.03    0.05
   4   1  13    0.03    0.05
  -4   1 -13    0.00    0.05
  -5  -1 -13    3.55    0.24
  -5  -1 -13    3.19    0.24
  -5  -1 -13    2.95    0.24
  -5   1 -13    3.35    0.24
  -5   1 -13    2.91    0.25
   5   1  13    2.81    0.29
  -5   1 -13    3.38    0.24
  -6  -1 -13    0.71    0.09
  -6  -1 -13    0.84    0.09
  -6  -1 -13    0.62    0.11
  -6  -1 -13    0.83    0.10
  -6   1 -13    0.79    0.11
  -6   1 -13    0.77    0.09
  -7  -1 -13    0.44    0.08
  -7   1 -13    0.45    0.09
  -7   1 -13    0.45    0.07
   8  -1  13    0.37    0.07
  -8  -1 -13    0.42    0.08
  -8  -1 -13    0.38    0.08
   8   1  13    0.27    0.05
  -8   1 -13    0.48    0.07
  -8   1 -13    0.32    0.07
  -9  -1 -13    0.51    0.07
   9   1  13    0.63    0.08
  -9   1 -13    0.71    0.12
  10   1  13    0.31    0.07
 -10   1 -13    0.32    0.07
 -10   1 -13    0.40    0.07
 -13  -2  13    4.39    0.31
 -13   2  13    4.44    0.31
  13   2 -13    4.17    0.31
 -12  -2  13    1.41    0.13
  12   2 -13    1.11    0.12
 -12   2  13    0.99    0.14
 -11  -2  13    7.48    0.49
  11   2 -13    6.77    0.49
 -11   2  13    7.23    0.49
  11   2 -13    7.03    0.49
 -10  -2  13    0.45    0.07
 -10   2  13    0.47    0.08
   9   2 -13    0.28    0.05
   9   2 -13    0.30    0.06
  -8  -2  13    2.85    0.23
   8   2 -13    3.14    0.24
   8   2 -13    3.29    0.25
  -8   2  13    3.15    0.23
   7  -2 -13   12.57    0.80
   7  -2 -13   11.92    0.82
  -7   2  13   12.76    0.84
   7   2 -13   12.17    0.83
   7   2 -13   11.49    0.82
   7   2 -13   11.52    0.82
   6  -2 -13    0.79    0.06
  -6  -2  13    0.77    0.08
  -6  -2  13    0.54    0.39
   6  -2 -13    0.58    0.11
   6   2 -13    0.78    0.08
   6   2 -13    0.77    0.11
   6   2 -13    0.68    0.10
  -6   2  13    0.86    0.08
  -5  -2  13    2.05    0.38
   5  -2 -13    1.47    0.15
   5  -2 -13    1.68    0.12
  -5  -2  13    1.65    0.13
   5   2 -13    1.70    0.13
   5   2 -13    1.81    0.15
   5   2 -13    1.67    0.15
  -5   2  13    1.65    0.13
   4  -2 -13   11.13    0.78
  -4  -2  13   12.28    0.79
   4  -2 -13   11.88    0.79
  -4   2  13   11.03    0.79
   4   2 -13   11.67    0.80
   4   2 -13   11.80    0.79
   4   2 -13   12.67    0.80
   4   2 -13   11.48    0.80
  -3  -2  13    1.14    0.11
   3  -2 -13    1.18    0.12
   3  -2 -13    1.33    0.10
   3   2 -13    1.29    0.11
   3   2 -13    1.21    0.12
   3   2 -13    1.46    0.12
   3   2 -13    1.41    0.12
   3   2 -13    1.41    0.37
  -3   2  13    1.25    0.11
   2  -2 -13    0.75    0.10
   2  -2 -13    0.91    0.09
  -2  -2  13    0.92    0.09
   2  -2 -13    0.87    0.07
   2   2 -13    0.89    0.32
   2   2 -13    0.86    0.09
  -2   2  13    0.75    0.08
   2   2 -13    0.98    0.09
   2   2 -13    0.89    0.10
   2   2 -13    1.04    0.10
   1  -2 -13    0.71    0.08
   1  -2 -13    0.75    0.07
  -1   2  13    0.66    0.08
   1   2 -13    0.75    0.08
   1   2 -13    0.92    0.09
   1   2 -13    0.89    0.09
   1   2 -13    0.88    0.09
   0  -2 -13   11.79    0.84
   0  -2 -13   12.79    0.85
   0  -2 -13   12.58    0.85
   0   2 -13   13.15    0.85
   0   2 -13   13.06    0.85
   0   2 -13   13.93    0.85
   0   2  13   11.54    0.85
   0   2 -13   12.69    0.85
   0   2 -13   11.37    1.03
  -1  -2 -13   -0.02    0.03
  -1  -2 -13    0.03    0.03
  -1  -2 -13    0.02    0.02
  -1   2 -13    0.01    0.03
  -1   2 -13    0.04    0.03
  -1   2 -13    0.06    0.03
  -1   2 -13   -0.01    0.05
  -1   2 -13    0.03    0.30
   1   2  13   -0.01    0.03
  -2  -2 -13   -0.01    0.02
  -2  -2 -13    0.02    0.04
  -2  -2 -13    0.01    0.03
  -2  -2 -13    0.06    0.05
  -2   2 -13    0.08    0.04
  -2   2 -13    0.03    0.06
  -2   2 -13    0.04    0.04
   2   2  13    0.02    0.04
  -2   2 -13   -0.11    0.36
  -2   2 -13    0.03    0.04
  -3  -2 -13    8.79    0.55
  -3  -2 -13    7.90    0.55
  -3  -2 -13    8.25    0.55
  -3  -2 -13    8.43    0.55
  -3   2 -13    8.13    0.56
  -3   2 -13    8.15    0.56
  -3   2 -13    6.54    1.00
   3   2  13    6.78    0.55
  -3   2 -13    7.94    0.56
  -3   2 -13    8.78    0.55
   3   2  13    7.84    0.55
  -4  -2 -13    0.06    0.04
  -4  -2 -13    0.07    0.06
  -4  -2 -13    0.06    0.04
  -4  -2 -13    0.17    0.05
   4   2  13    0.12    0.05
  -5  -2 -13    0.30    0.06
  -5  -2 -13    0.50    0.10
  -5  -2 -13    0.29    0.06
   5   2  13    0.21    0.08
  -6  -2 -13    0.00    0.04
  -6  -2 -13    0.13    0.05
  -6  -2 -13    0.08    0.05
   6   2  13    0.06    0.07
  -6   2 -13    0.06    0.04
  -6   2 -13    0.06    0.05
   7  -2  13    3.32    0.23
  -7  -2 -13    3.11    0.25
  -7  -2 -13    3.22    0.25
  -7   2 -13    3.55    0.25
  -7   2 -13    3.42    0.24
   7   2  13    2.99    0.24
  -8  -2 -13    0.01    0.08
  -8  -2 -13    0.12    0.04
  -8   2 -13    0.14    0.04
   8   2  13    0.17    0.04
  -8   2 -13    0.17    0.06
   9   2  13    2.54    0.18
  -9   2 -13    2.53    0.19
  -9   2 -13    2.54    0.20
 -10  -2 -13    1.87    0.15
 -10   2 -13    1.41    0.13
  10   2  13    1.69    0.16
  12   3 -13    0.34    0.07
  12   3 -13    0.37    0.05
 -12   3  13    0.57    0.09
 -11  -3  13    0.50    0.09
  11   3 -13    0.37    0.08
 -11   3  13    0.43    0.09
  11   3 -13    0.35    0.07
 -10  -3  13    7.50    0.48
  10   3 -13    6.42    0.50
 -10   3  13    6.82    0.49
  10   3 -13    7.09    0.48
  -9  -3  13    0.40    0.08
   9   3 -13    0.54    0.08
   9   3 -13    0.43    0.06
  -9   3  13    0.45    0.07
  -8  -3  13    4.82    0.33
   8   3 -13    4.65    0.33
  -8   3  13    4.87    0.33
   8   3 -13    4.33    0.34
  -7  -3  13    3.44    0.24
   7   3 -13    2.79    0.22
   7   3 -13    2.79    0.27
   7   3 -13    2.86    0.23
  -6  -3  13    1.20    0.11
   6   3 -13    1.09    0.14
  -6   3  13    1.22    0.11
   6   3 -13    1.19    0.12
   6   3 -13    1.04    0.14
   5  -3 -13    0.76    0.07
  -5  -3  13    0.82    0.09
  -5  -3  13    0.09    0.45
   5  -3 -13    0.69    0.11
   5   3 -13    0.62    0.10
   5   3 -13    0.77    0.09
  -5   3  13    0.83    0.08
   5   3 -13    0.90    0.10
  -4  -3  13    0.48    0.08
   4  -3 -13    0.45    0.05
   4  -3 -13    0.40    0.09
  -4  -3  13    0.07    0.39
   4   3 -13    0.78    0.46
   4   3 -13    0.44    0.09
  -4   3  13    0.48    0.06
   4   3 -13    0.56    0.10
  -3  -3  13    3.24    0.24
   3  -3 -13    3.09    0.22
   3  -3 -13    2.86    0.21
   3   3 -13    3.10    0.52
   3   3 -13    2.95    0.23
   3   3 -13    3.34    0.23
  -3   3  13    2.80    0.22
   3   3 -13    2.78    0.23
   3   3 -13    2.91    0.22
   2  -3 -13    0.18    0.04
  -2   3  13    0.15    0.04
   2   3 -13    0.18    0.05
   2   3 -13    0.36    0.35
   2   3 -13    0.24    0.05
   2   3 -13    0.24    0.05
   1  -3 -13    3.17    0.23
   1  -3 -13    3.20    0.22
   1   3 -13    2.99    0.63
   1   3 -13    3.35    0.24
  -1   3  13    2.96    0.23
   1   3 -13    3.41    0.25
   1   3 -13    3.27    0.24
   1   3 -13    3.37    0.24
   0  -3 -13    1.52    0.14
   0  -3 -13    1.60    0.12
   0   3  13    1.41    0.13
   0   3 -13    1.79    0.15
   0   3 -13    1.85    0.15
   0   3 -13    1.88    0.15
   0   3 -13    1.83    0.16
   0   3 -13    1.51    0.41
  -1  -3 -13   18.22    1.18
  -1  -3 -13   17.35    1.17
  -1  -3 -13   18.30    1.18
  -1   3 -13   18.30    1.19
  -1   3 -13   17.79    1.18
  -1   3 -13   16.13    1.42
  -1   3 -13   17.43    1.18
   1   3  13   16.44    1.18
  -1   3 -13   18.05    1.19
  -2  -3 -13    0.04    0.04
  -2   3 -13    0.16    0.07
   2   3  13    0.11    0.04
  -2   3 -13    0.17    0.08
  -2   3 -13   -0.59    0.61
  -2   3 -13    0.12    0.05
  -3  -3 -13    0.13    0.03
  -3  -3 -13    0.11    0.04
   3   3  13    0.18    0.05
   3   3  13    0.11    0.04
  -3   3 -13    0.12    0.05
  -3   3 -13    0.21    0.05
  -4  -3 -13    5.24    0.35
  -4  -3 -13    4.79    0.34
  -4  -3 -13    4.79    0.34
  -4   3 -13    4.70    0.35
   4   3  13    4.56    0.35
  -5  -3 -13    1.46    0.15
  -5  -3 -13    1.64    0.14
  -5  -3 -13    1.71    0.15
  -5   3 -13    1.90    0.15
  -5   3 -13    1.79    0.16
   5   3  13    1.65    0.15
  -6  -3 -13    2.14    0.23
  -6  -3 -13    2.50    0.21
   6   3  13    2.64    0.22
   6   3  13    2.43    0.20
  -6   3 -13    2.89    0.20
  -6   3 -13    3.01    0.22
  -7  -3 -13    0.01    0.05
   7   3  13   -0.07    0.04
  -7   3 -13    0.02    0.05
  -7   3 -13    0.02    0.04
  -8  -3 -13   -0.03    0.05
  -8   3 -13   -0.04    0.03
   8   3  13    0.00    0.03
  -9  -3 -13    1.19    0.12
  -9   3 -13    1.05    0.10
   9   3  13    1.00    0.09
  12   4 -13    0.58    0.07
  12   4 -13    0.73    0.09
  11   4 -13    3.46    0.26
 -11   4  13    3.44    0.27
  11   4 -13    3.96    0.27
 -10   4  13    2.33    0.21
  10   4 -13    2.79    0.20
  10   4 -13    2.64    0.20
   9   4 -13    0.17    0.05
   9   4 -13    0.15    0.04
  -8  -4  13    2.50    0.19
   8   4 -13    2.31    0.19
   8   4 -13    2.19    0.18
  -8   4  13    2.05    0.18
   8   4 -13    2.16    0.22
   7   4 -13   -0.03    0.05
   7   4 -13    0.03    0.05
  -7   4  13    0.04    0.04
   7   4 -13    0.00    0.06
   6   4 -13    3.84    0.30
  -6   4  13    3.78    0.28
   6   4 -13    3.98    0.29
   6   4 -13    4.16    0.29
   5   4 -13    2.31    0.25
   5   4 -13    2.51    0.21
   5   4 -13    2.82    0.21
   5   4 -13    2.94    0.23
   4  -4 -13   11.39    0.70
   4   4 -13   10.73    0.72
   4   4 -13   11.21    0.72
  -4   4  13    9.61    0.71
   4   4 -13    9.81    0.72
   3  -4 -13    6.08    0.39
   3   4 -13    6.21    0.41
   3   4 -13    5.55    0.41
   3   4 -13    5.43    0.41
   3   4 -13    5.92    0.40
  -3   4  13    5.32    0.40
   3   4 -13    6.27    1.02
   2  -4 -13    2.61    0.18
   2  -4 -13    2.55    0.20
   2   4 -13    2.61    0.20
  -2   4  13    2.55    0.19
   2   4 -13    2.38    0.21
   2   4 -13    2.82    0.21
   2   4 -13    3.22    0.60
   2   4 -13    2.51    0.21
   1   4 -13    0.00    0.05
   1   4 -13    0.52    0.49
   1   4 -13    0.10    0.05
   1   4 -13    0.01    0.05
   1   4 -13    0.10    0.05
   0  -4 -13   14.80    0.97
   0  -4 -13   15.31    0.97
   0   4  13   14.00    0.98
   0   4 -13   13.05    0.98
   0   4 -13   14.91    0.99
   0   4 -13   15.04    0.98
  -1  -4 -13    0.33    0.05
  -1   4 -13    0.47    0.10
  -2  -4 -13    2.29    0.18
  -2  -4 -13    2.07    0.17
  -2  -4 -13    2.05    0.16
  -2   4 -13    2.32    0.18
   2   4  13    1.80    0.17
  -3  -4 -13    0.61    0.10
   3   4  13    0.75    0.09
  -4  -4 -13    0.56    0.10
  -4  -4 -13    0.58    0.08
  -4   4 -13    0.60    0.09
   4   4  13    0.54    0.09
   4   4  13    0.47    0.09
  -4   4 -13    0.58    0.10
  -5  -4 -13    0.03    0.07
  -5  -4 -13    0.07    0.05
   5   4  13    0.14    0.05
   5   4  13    0.13    0.04
  -5   4 -13    0.07    0.04
  -5   4 -13    0.08    0.05
  -6  -4 -13    0.79    0.11
   6   4  13    0.82    0.11
  -6   4 -13    0.94    0.09
   6   4  13    0.60    0.10
  -7  -4 -13    2.40    0.21
   7   4  13    2.83    0.30
  -7   4 -13    2.67    0.20
  -7   4 -13    2.76    0.22
   7   4  13    2.53    0.20
  -8   4 -13    0.71    0.08
  -8   4 -13    0.76    0.16
   8   4  13    0.74    0.08
   9   4  13    0.04    0.03
  -9   4 -13    0.05    0.04
   9   4  13    0.05    0.04
  11   5 -13    0.43    0.07
  11   5 -13    0.32    0.06
  10   5 -13    1.10    0.11
  10   5 -13    1.20    0.11
   9   5 -13    1.12    0.11
   9   5 -13    1.19    0.12
   8   5 -13    3.69    0.29
   8   5 -13    4.13    0.32
   8   5 -13    4.11    0.29
   7   5 -13    4.13    0.31
   7   5 -13    4.01    0.30
  -6   5  13    0.94    0.12
   6   5 -13    1.08    0.12
   6   5 -13    1.12    0.14
   6   5 -13    1.26    0.13
  -5   5  13    2.03    0.20
   5   5 -13    2.41    0.21
   5   5 -13    2.50    0.20
   5   5 -13    2.78    0.20
  -4   5  13   -0.03    0.04
   4   5 -13    0.02    0.05
   4   5 -13    0.07    0.06
   4   5 -13   -0.01    0.04
   3  -5 -13    0.10    0.05
  -3   5  13    0.04    0.04
   3   5 -13    0.09    0.06
   3   5 -13    0.09    0.06
   3   5 -13   -0.02    0.05
   2  -5 -13    6.85    0.44
   2   5 -13    5.47    0.45
  -2   5  13    6.19    0.44
   2   5 -13    6.82    0.45
   2   5 -13    6.49    0.46
   1  -5 -13    2.06    0.16
   1   5 -13    2.42    0.21
   1   5 -13    2.07    0.18
  -1   5  13    1.89    0.16
   1   5 -13    1.90    0.18
   0  -5 -13    4.30    0.28
   0   5  13    4.28    0.28
   0   5 -13    3.54    0.30
   0   5 -13    4.03    0.30
   0   5  13    3.43    0.29
  -1  -5 -13    0.98    0.10
  -2  -5 -13    1.73    0.15
  -2   5 -13    1.69    0.16
  -2   5 -13    1.91    0.17
   2   5  13    1.59    0.15
   2   5  13    1.96    0.15
  -3  -5 -13    0.79    0.10
  -3   5 -13    0.95    0.12
   3   5  13    0.79    0.14
   3   5  13    1.08    0.10
   3   5  13    0.84    0.10
  -3   5 -13    1.13    0.11
  -4  -5 -13    2.28    0.22
  -4  -5 -13    2.48    0.25
   4   5  13    2.04    0.20
  -4   5 -13    2.19    0.19
   4   5  13    2.29    0.18
   4   5  13    2.22    0.18
  -4   5 -13    2.16    0.18
   5   5  13   -0.02    0.04
  -5   5 -13   -0.02    0.04
   5   5  13   -0.05    0.05
  -5   5 -13   -0.02    0.06
   6   5  13    4.96    0.38
  -6   5 -13    5.22    0.38
   6   5  13    5.86    0.38
  -6   5 -13    5.53    0.40
  -7   5 -13   -0.01    0.04
   7   5  13    0.09    0.07
   8   5  13    0.22    0.05
   8   5  13    0.20    0.05
  10   6 -13    0.04    0.04
  10   6 -13    0.03    0.03
   9   6 -13    3.42    0.25
   8   6 -13    1.13    0.12
   8   6 -13    1.25    0.12
   8   6 -13    1.36    0.16
  -7   6  13    0.34    0.07
   7   6 -13    0.48    0.09
   7   6 -13    0.63    0.10
  -6   6  13    2.34    0.22
   6   6 -13    2.83    0.23
   6   6 -13    3.14    0.22
   6   6 -13    2.97    0.23
   5   6 -13    2.93    0.24
   5   6 -13    3.22    0.23
  -5   6  13    2.55    0.22
   5   6 -13    3.03    0.25
   4   6 -13    3.39    0.28
   4   6 -13    3.58    0.28
  -4   6  13    3.08    0.28
   4   6 -13    4.00    0.27
   4   6 -13    4.13    0.28
  -4   6  13    3.02    0.26
  -3   6  13    1.46    0.13
   3   6 -13    1.41    0.15
   3   6 -13    1.36    0.15
   3   6 -13    1.16    0.16
  -3   6  13    1.31    0.15
   2   6 -13    0.86    0.12
  -2   6  13    0.80    0.11
   2   6 -13    0.86    0.13
  -2   6  13    0.87    0.10
   1  -6 -13    2.23    0.16
  -1   6  13    1.80    0.16
   1   6 -13    2.19    0.18
  -1   6  13    1.59    0.17
   1   6 -13    1.81    0.18
   0  -6 -13    4.88    0.33
   0   6 -13    5.06    0.35
   0   6 -13    4.46    0.35
   0   6  13    4.05    0.34
   0   6  13    4.85    0.33
   1   6  13    1.23    0.11
  -1   6 -13    1.17    0.13
  -1   6 -13    1.20    0.13
  -2  -6 -13    0.02    0.05
   2   6  13    0.05    0.04
  -2   6 -13    0.02    0.05
   2   6  13   -0.02    0.04
  -2   6 -13   -0.03    0.05
   3   6  13    0.16    0.04
   3   6  13    0.20    0.05
  -3   6 -13    0.14    0.05
   3   6  13    0.06    0.09
  -3   6 -13    0.21    0.05
   4   6  13    1.17    0.12
  -4   6 -13    0.88    0.13
   4   6  13    0.96    0.11
   4   6  13    0.76    0.11
  -4   6 -13    0.89    0.10
   5   6  13   -0.06    0.08
  -5   6 -13    0.01    0.04
   5   6  13    0.06    0.04
  -5   6 -13   -0.04    0.08
   6   6  13    0.06    0.05
  -6   6 -13    0.01    0.03
   6   6  13   -0.07    0.05
   7   6  13    0.11    0.05
  -7   6 -13    0.14    0.04
   7   6  13    0.15    0.05
   9   7 -13    2.26    0.19
   9   7 -13    2.57    0.18
   8   7 -13    1.38    0.14
   8   7 -13    1.13    0.16
   8   7 -13    1.45    0.12
   7   7 -13    3.32    0.26
   7   7 -13    3.63    0.28
   7   7 -13    3.13    0.25
  -6   7  13   -0.02    0.06
   6   7 -13    0.03    0.06
   6   7 -13    0.06    0.06
   6   7 -13    0.15    0.06
  -5   7  13   -0.02    0.05
   5   7 -13   -0.01    0.08
   5   7 -13    0.10    0.06
   5   7 -13   -0.07    0.05
   5   7 -13   -0.08    0.07
   4   7 -13    0.45    0.08
   4   7 -13    0.48    0.10
  -4   7  13    0.47    0.07
   4   7 -13    0.47    0.11
   4   7 -13    0.47    0.10
   3   7 -13    0.19    0.06
  -3   7  13    0.11    0.07
   3   7 -13    0.22    0.06
  -3   7  13    0.15    0.05
  -2   7  13    4.60    0.33
   2   7 -13    4.38    0.34
   2   7 -13    5.31    0.34
  -2   7  13    4.04    0.33
   1   7 -13    0.91    0.12
   1   7 -13    0.94    0.13
  -1   7  13    1.00    0.10
   0   7  13    1.20    0.14
   0   7  13    1.47    0.13
   0   7 -13    1.64    0.15
   0   7 -13    1.41    0.14
   1   7  13    0.52    0.10
  -1   7 -13    0.63    0.11
   1   7  13    0.73    0.08
  -1   7 -13    0.58    0.10
   2   7  13    0.12    0.04
   2   7  13    0.14    0.05
  -2   7 -13    0.18    0.06
  -2   7 -13    0.14    0.05
   3   7  13   -0.01    0.04
  -3   7 -13   -0.01    0.04
   3   7  13    0.03    0.04
   4   7  13   -0.07    0.05
   4   7  13    0.03    0.10
  -5   7 -13   -0.02    0.04
   5   7  13   -0.08    0.09
   6   7  13    0.52    0.12
  -6   7 -13    0.67    0.09
   7   8 -13   -0.10    0.06
   7   8 -13    0.10    0.08
   6   8 -13    0.22    0.13
  -6   8  13    0.40    0.12
  -5   8  13    1.13    0.12
   4   8 -13    0.26    0.08
  -4   8  13    0.30    0.05
  -3   8  13    0.07    0.04
   3   8 -13    0.15    0.06
   3   8 -13    0.02    0.05
  -2   8  13    0.52    0.08
   2   8 -13    0.62    0.11
   2   8 -13    0.53    0.10
   1   8 -13    0.18    0.05
   1   8 -13    0.15    0.05
  -1   8  13    0.12    0.04
  -1   8  13    0.11    0.07
   0   8  13   -0.05    0.06
   0   8  13   -0.03    0.03
   0   8 -13   -0.09    0.10
   1   8  13    0.08    0.05
  -1   8 -13    0.17    0.07
  -1   8 -13    0.15    0.06
   2   8  13    0.12    0.04
  -2   8 -13    0.07    0.04
  -2   8 -13    0.11    0.08
   2   8  13    0.02    0.05
   3   8  13    0.40    0.08
  -3   8 -13    0.29    0.05
  -4   8 -13    0.21    0.04
   3   9 -13   -0.01    0.05
  -2   9  13    0.37    0.08
   2   9 -13    0.39    0.07
  -1   9  13    0.14    0.04
   1   9 -13    0.11    0.05
   0   9  13    0.11    0.04
   0   9 -13    0.02    0.04
 -13   0  14    7.65    0.52
 -12   0  14    8.96    0.61
 -11   0  14    0.99    0.10
  10   0 -14   10.43    0.67
 -10   0  14    9.53    0.68
   9   0 -14   46.77    3.02
  -9   0  14   42.92    3.01
   9   0 -14   46.40    3.01
  -8   0  14   30.34    2.27
   8   0 -14   35.74    2.27
   8   0 -14   36.20    2.26
   7   0 -14    7.65    0.57
  -7   0  14    8.76    0.58
   6   0 -14   14.38    0.96
  -6   0  14   14.19    0.96
  -5   0  14    1.40    0.11
   5   0 -14    1.34    0.13
   5   0 -14    1.33    0.11
   4   0 -14    7.71    0.54
   4   0 -14    7.73    0.54
  -4   0  14    7.70    0.53
   4   0 -14    8.26    0.53
   3   0 -14   11.69    0.79
  -3   0  14   11.39    0.79
   3   0 -14   11.57    0.79
   3   0 -14   12.19    0.80
   3   0 -14   11.94    0.79
   2   0 -14    7.14    0.48
   2   0 -14    6.64    0.47
   2   0 -14    7.44    0.48
  -2   0  14    6.53    0.47
   1   0 -14    3.40    0.24
  -1   0  14    3.23    0.24
   1   0 -14    3.48    0.24
   1   0 -14    3.35    0.24
   0   0  14   17.98    1.26
   0   0 -14   18.77    1.26
   0   0 -14   16.87    1.61
   0   0 -14   18.88    1.27
   0   0 -14   20.35    1.26
   0   0 -14   19.86    1.27
  -1   0 -14    7.02    0.45
  -1   0 -14    6.57    0.45
   1   0  14    6.40    0.46
  -1   0 -14    6.46    0.45
  -1   0 -14    6.55    0.46
  -2   0 -14    5.72    0.39
  -2   0 -14    6.07    0.39
  -2   0 -14    5.07    0.39
  -3   0 -14    1.64    0.14
  -3   0 -14    1.52    0.60
  -3   0 -14    1.58    0.13
  -3   0 -14    1.42    0.13
  -3   0 -14    1.60    0.13
  -4   0 -14   -0.02    0.04
   4   0  14   -0.06    0.06
  -4   0 -14   -0.01    0.05
  -5   0 -14    2.71    0.20
  -5   0 -14    2.67    0.21
  -5   0 -14    2.45    0.21
  -6   0 -14   -0.06    0.06
  -6   0 -14    0.11    0.05
  -6   0 -14    0.12    0.04
  -7   0 -14   14.12    0.96
  -7   0 -14   14.93    0.95
   7   0  14   13.36    0.95
   8   0  14    3.61    0.26
  -8   0 -14    3.67    0.27
  -8   0 -14    3.75    0.28
  -9   0 -14    0.38    0.08
 -13  -1  14    0.50    0.08
 -13   1  14    0.50    0.08
 -12  -1  14    1.90    0.15
  12   1 -14    1.57    0.17
 -12   1  14    1.92    0.15
 -11  -1  14    8.40    0.62
  11   1 -14   10.43    0.63
  11   1 -14    8.89    0.62
 -11   1  14    8.51    0.62
 -10  -1  14    0.09    0.04
  10   1 -14    0.09    0.08
 -10   1  14    0.05    0.04
  10   1 -14    0.04    0.03
  -9  -1  14    4.37    0.32
   9  -1 -14    4.84    0.34
   9   1 -14    4.63    0.33
   9   1 -14    4.76    0.32
  -9   1  14    4.23    0.33
   8  -1 -14    6.95    0.48
   8  -1 -14    6.98    0.48
   8  -1 -14    6.92    0.46
  -8   1  14    6.49    0.49
   8   1 -14    6.29    0.49
   8   1 -14    7.00    0.48
   7  -1 -14    0.89    0.10
  -7  -1  14    0.89    0.09
   7  -1 -14    1.09    0.13
   7  -1 -14    0.96    0.12
  -7   1  14    1.08    0.10
   7   1 -14    0.90    0.11
   7   1 -14    0.96    0.09
  -6  -1  14    4.49    0.70
   6  -1 -14    3.16    0.23
  -6  -1  14    3.08    0.22
   6  -1 -14    2.91    0.21
  -6   1  14    2.96    0.22
   6   1 -14    2.98    0.24
   6   1 -14    3.16    0.22
   6   1 -14    2.98    0.23
   5  -1 -14   10.14    0.67
   5  -1 -14    9.86    0.66
   5  -1 -14    9.99    0.67
  -5  -1  14    9.83    0.66
   5   1 -14    9.96    0.67
   5   1 -14    9.54    0.66
  -5   1  14    9.21    0.66
   4  -1 -14    2.41    0.17
   4  -1 -14    2.50    0.18
  -4  -1  14    2.38    0.18
  -4   1  14    2.14    0.17
   4   1 -14    2.34    0.19
   4   1 -14    2.35    0.17
   4   1 -14    2.41    0.19
   3  -1 -14    9.10    0.61
   3  -1 -14   10.05    0.62
   3  -1 -14    9.25    0.61
  -3  -1  14    9.20    0.61
  -3   1  14    8.04    0.61
   3   1 -14    8.46    0.61
   3   1 -14    8.73    0.62
   3   1 -14    9.36    0.62
  -2  -1  14   24.63    1.64
   2  -1 -14   24.41    1.64
   2  -1 -14   25.51    1.64
   2  -1 -14   23.84    1.64
  -2   1  14   24.13    1.64
   2   1 -14   24.49    1.64
   2   1 -14   25.54    1.64
   2   1 -14   24.06    1.64
   2   1 -14   25.16    1.65
   2   1 -14   24.62    1.65
   1  -1 -14    0.93    0.09
   1  -1 -14    0.75    0.07
  -1  -1  14    0.68    0.09
   1   1 -14    0.75    0.09
   1   1 -14    0.82    0.08
   1   1 -14    0.84    0.08
   1   1 -14    0.76    0.35
  -1   1  14    0.68    0.08
   1   1 -14    0.82    0.09
   0  -1  14    0.26    0.07
   0  -1 -14    0.33    0.06
   0  -1 -14    0.43    0.05
   0  -1 -14    0.44    0.06
   0   1 -14    0.47    0.35
   0   1 -14    0.41    0.07
   0   1  14    0.28    0.06
   0   1 -14    0.42    0.06
   0   1 -14    0.38    0.06
  -1  -1 -14   12.48    0.81
  -1  -1 -14   11.08    0.82
  -1  -1 -14   11.63    0.80
  -1  -1 -14   12.84    0.81
  -1   1 -14   11.88    0.81
   1   1  14   11.48    0.81
  -1   1 -14   12.20    0.81
  -1   1 -14   12.10    0.81
  -1   1 -14   11.10    1.10
  -1   1 -14   12.58    0.81
  -2  -1 -14    0.04    0.04
  -2  -1 -14   -0.01    0.03
  -2  -1 -14   -0.06    0.51
  -2  -1 -14    0.07    0.04
   2   1  14    0.02    0.05
  -2   1 -14    0.06    0.04
  -2   1 -14    0.00    0.03
  -2   1 -14    0.03    0.03
  -3  -1 -14    5.23    0.37
  -3  -1 -14    4.88    0.37
  -3  -1 -14    5.84    0.37
  -3  -1 -14    5.23    0.37
  -3   1 -14    5.81    0.37
  -3   1 -14    5.37    0.38
  -3   1 -14    5.65    0.37
   3   1  14    4.62    0.37
  -3   1 -14    4.77    0.39
  -4  -1 -14    2.00    0.18
  -4  -1 -14    1.74    0.15
  -4  -1 -14    1.78    0.15
   4   1  14    1.64    0.19
  -4   1 -14    1.65    0.16
  -4   1 -14    1.86    0.15
  -4   1 -14    2.07    0.16
  -5  -1 -14    4.86    0.32
  -5  -1 -14    4.42    0.32
  -5  -1 -14    4.23    0.32
  -5  -1 -14    3.95    0.32
  -5   1 -14    4.73    0.32
  -5   1 -14    3.91    0.32
  -5   1 -14    4.58    0.32
  -6  -1 -14   15.32    0.99
  -6  -1 -14   14.35    0.99
  -6  -1 -14   13.96    0.99
  -6   1 -14   14.92    0.99
  -6   1 -14   14.89    1.00
  -7  -1 -14    0.17    0.05
   7  -1  14    0.22    0.04
   7   1  14    0.25    0.04
  -8  -1 -14    0.32    0.06
  -8  -1 -14    0.43    0.07
  -8   1 -14    0.38    0.07
   8   1  14    0.48    0.07
  -8   1 -14    0.29    0.06
  -9  -1 -14    0.70    0.11
  -9  -1 -14    1.11    0.12
   9   1  14    0.78    0.09
  -9   1 -14    0.93    0.10
  -9   1 -14    1.01    0.12
 -13   2  14    4.22    0.30
 -12  -2  14    5.23    0.36
  12   2 -14    4.83    0.36
 -12   2  14    5.24    0.36
 -11  -2  14    1.21    0.11
 -11   2  14    0.95    0.11
  11   2 -14    1.11    0.11
  11   2 -14    1.03    0.10
 -10  -2  14    1.86    0.14
 -10   2  14    1.60    0.15
  10   2 -14    1.80    0.14
  10   2 -14    1.64    0.16
  -9  -2  14    7.36    0.51
   9   2 -14    7.47    0.50
   9   2 -14    7.09    0.51
  -9   2  14    7.34    0.51
  -8  -2  14   11.24    0.76
   8   2 -14   10.94    0.77
   8   2 -14   11.23    0.76
  -8   2  14   11.46    0.77
   7  -2 -14    9.02    0.64
  -7  -2  14   10.94    0.66
   7  -2 -14    9.92    0.63
  -7   2  14   10.17    0.67
   7   2 -14    8.74    0.64
   7   2 -14    8.96    0.65
   7   2 -14    8.34    0.66
  -6  -2  14    7.91    1.12
   6  -2 -14    8.27    0.57
   6  -2 -14    8.28    0.56
  -6  -2  14    8.87    0.57
   6   2 -14    8.02    0.58
  -6   2  14    8.34    0.57
   6   2 -14    8.49    0.58
  -5  -2  14   10.62    0.69
   5  -2 -14    9.70    0.68
  -5  -2  14   11.07    1.03
  -5   2  14    9.98    0.69
   5   2 -14    9.93    0.69
   5   2 -14   10.17    0.70
   5   2 -14    9.99    0.69
   4  -2 -14    3.26    0.23
   4  -2 -14    3.07    0.24
  -4  -2  14    3.58    0.24
   4   2 -14    3.36    0.25
   4   2 -14    3.14    0.24
  -4   2  14    3.14    0.23
   3  -2 -14    0.71    0.07
   3  -2 -14    0.89    0.10
  -3  -2  14    0.78    0.09
   3   2 -14    0.91    0.10
   3   2 -14    0.80    0.08
   3   2 -14    0.33    0.55
   3   2 -14    0.80    0.10
  -3   2  14    0.76    0.08
   3   2 -14    0.95    0.10
   2  -2 -14    1.71    0.14
  -2  -2  14    1.58    0.15
   2  -2 -14    1.83    0.13
   2   2 -14    1.83    0.14
   2   2 -14    1.86    0.15
   2   2 -14    1.42    0.41
  -2   2  14    1.63    0.14
   2   2 -14    1.79    0.15
   2   2 -14    1.92    0.15
   1  -2 -14   11.21    0.74
   1  -2 -14   11.32    0.74
   1  -2 -14   10.70    0.74
   1   2 -14   11.18    0.75
   1   2 -14   10.30    1.02
   1   2 -14   11.07    0.74
  -1   2  14   10.43    0.74
   1   2 -14   11.43    0.75
   1   2 -14   10.98    0.75
   0  -2 -14    6.54    0.42
   0  -2 -14    6.45    0.43
   0   2 -14    6.83    0.43
   0   2 -14    6.37    0.43
   0   2 -14    4.76    0.75
   0   2 -14    6.26    0.43
   0   2 -14    6.16    0.43
   0   2  14    5.21    0.43
  -1  -2 -14   11.04    0.72
  -1  -2 -14   10.44    0.72
  -1  -2 -14   10.27    0.71
  -1   2 -14   10.97    0.72
   1   2  14    9.75    0.72
  -1   2 -14   10.95    0.72
  -1   2 -14   11.00    0.72
  -1   2 -14   10.71    0.73
  -2  -2 -14    2.67    0.20
  -2  -2 -14    2.90    0.21
  -2  -2 -14    2.62    0.21
   2   2  14    2.73    0.21
  -2   2 -14    2.93    0.22
  -2   2 -14    2.11    0.58
  -2   2 -14    3.07    0.21
  -2   2 -14    2.81    0.22
  -3  -2 -14   -0.05    0.04
  -3  -2 -14   -0.02    0.06
   3   2  14    0.05    0.06
  -3   2 -14    0.00    0.04
  -3   2 -14    0.04    0.06
  -3   2 -14    0.02    0.06
  -3   2 -14    0.00    0.04
   3   2  14   -0.07    0.05
  -4  -2 -14    0.84    0.09
  -4  -2 -14    0.67    0.10
  -4  -2 -14    0.91    0.11
  -4   2 -14    1.08    0.16
   4   2  14    0.92    0.11
  -5  -2 -14   -0.02    0.05
  -5  -2 -14   -0.06    0.04
  -5  -2 -14    0.01    0.04
  -5   2 -14   -0.02    0.05
  -5   2 -14   -0.01    0.04
   5   2  14   -0.03    0.05
  -6  -2 -14    0.95    0.12
  -6  -2 -14    1.14    0.13
  -6   2 -14    1.27    0.13
   6   2  14    0.97    0.15
  -6   2 -14    1.17    0.11
   7  -2  14    3.67    0.27
  -7  -2 -14    3.55    0.30
  -7  -2 -14    3.99    0.29
   7   2  14    3.79    0.28
  -7   2 -14    4.09    0.28
  -7   2 -14    4.08    0.29
  -8  -2 -14    0.08    0.04
  -8   2 -14    0.06    0.06
  -8   2 -14    0.11    0.04
   8   2  14    0.15    0.04
   9   2  14    0.64    0.07
  -9   2 -14    0.58    0.08
 -12  -3  14    0.10    0.08
 -12   3  14    0.15    0.06
  12   3 -14    0.12    0.05
  12   3 -14    0.08    0.05
 -11  -3  14    3.14    0.23
  11   3 -14    2.54    0.19
  11   3 -14    2.31    0.20
 -11   3  14    2.68    0.21
 -10  -3  14    0.97    0.10
  10   3 -14    0.75    0.09
 -10   3  14    0.95    0.10
  10   3 -14    0.63    0.11
  -9  -3  14    0.07    0.04
  -9   3  14    0.11    0.05
   9   3 -14   -0.02    0.05
   9   3 -14    0.00    0.03
  -8  -3  14    4.76    0.32
   8   3 -14    4.16    0.32
   8   3 -14    4.40    0.33
  -8   3  14    4.55    0.32
  -7  -3  14    2.03    0.18
   7   3 -14    2.03    0.19
   7   3 -14    1.83    0.17
   6  -3 -14    0.20    0.07
  -6  -3  14    0.31    0.07
   6   3 -14    0.14    0.05
   6   3 -14    0.16    0.06
   6   3 -14    0.18    0.05
   5  -3 -14    0.06    0.05
   5  -3 -14    0.05    0.02
  -5  -3  14    0.08    0.04
   5   3 -14    0.01    0.05
   5   3 -14    0.04    0.04
  -4  -3  14    1.82    0.15
   4  -3 -14    1.72    0.18
   4  -3 -14    1.84    0.13
  -4   3  14    1.71    0.14
   4   3 -14    1.72    0.15
   4   3 -14    1.53    0.14
   4   3 -14    1.65    0.16
   4   3 -14    1.99    0.17
   3  -3 -14   19.42    1.31
   3   3 -14   20.65    1.32
   3   3 -14   21.45    1.33
   3   3 -14   20.09    1.32
   3   3 -14   19.20    1.33
   3   3 -14   17.12    1.69
  -3   3  14   19.05    1.32
   2  -3 -14    0.15    0.06
   2   3 -14    0.20    0.05
   2   3 -14    0.10    0.05
   2   3 -14    0.36    0.47
   2   3 -14    0.17    0.05
   2   3 -14    0.21    0.06
   1  -3 -14    2.07    0.16
   1  -3 -14    2.40    0.17
   1   3 -14    2.37    0.18
  -1   3  14    1.95    0.17
   1   3 -14    1.93    0.51
   1   3 -14    2.36    0.19
   1   3 -14    2.41    0.18
   0  -3 -14    8.54    0.60
   0  -3 -14    9.09    0.59
   0  -3 -14    8.57    0.59
   0   3 -14    8.58    0.60
   0   3 -14    9.81    0.60
   0   3 -14    7.15    1.05
   0   3 -14    8.98    0.61
   0   3  14    8.10    0.59
  -1  -3 -14    1.02    0.10
  -1  -3 -14    1.14    0.10
  -1  -3 -14    1.14    0.11
  -1   3 -14    1.23    0.12
  -1   3 -14    0.90    0.12
   1   3  14    1.16    0.11
  -1   3 -14    1.06    0.15
  -2  -3 -14    2.70    0.21
  -2  -3 -14    2.93    0.21
  -2  -3 -14    2.41    0.20
   2   3  14    2.40    0.22
  -2   3 -14    2.85    0.23
  -2   3 -14    2.48    0.22
  -2   3 -14    3.18    0.23
  -2   3 -14    3.16    0.23
  -3  -3 -14    0.03    0.04
  -3  -3 -14    0.00    0.03
  -3  -3 -14    0.05    0.04
  -3   3 -14    0.12    0.05
   3   3  14    0.04    0.05
  -3   3 -14    0.00    0.05
  -4  -3 -14    5.76    0.41
  -4  -3 -14    5.85    0.41
  -4  -3 -14    5.64    0.40
   4   3  14    5.63    0.41
  -4   3 -14    6.27    0.41
  -5  -3 -14    0.43    0.09
  -5   3 -14    0.49    0.10
   5   3  14    0.48    0.08
  -5   3 -14    0.59    0.08
  -6  -3 -14    0.16    0.05
   6   3  14    0.10    0.06
  -6   3 -14    0.17    0.06
   6   3  14    0.09    0.04
  -6   3 -14    0.11    0.04
  -7  -3 -14    1.80    0.16
   7   3  14    1.61    0.15
  -7   3 -14    2.10    0.17
  -7   3 -14    2.00    0.15
  -8  -3 -14    0.57    0.10
  -8   3 -14    0.76    0.12
  -8   3 -14    0.59    0.10
   8   3  14    0.64    0.10
  -9   3 -14    0.55    0.08
   9   3  14    0.82    0.08
  12   4 -14   -0.02    0.03
  11   4 -14    0.94    0.10
  11   4 -14    0.87    0.09
  10   4 -14    0.39    0.07
  10   4 -14    0.42    0.07
 -10   4  14    0.39    0.07
   9   4 -14    0.13    0.04
  -9   4  14    0.11    0.05
  -8  -4  14    0.77    0.17
  -8   4  14    0.58    0.09
   8   4 -14    0.56    0.09
   8   4 -14    0.55    0.10
  -7   4  14    5.79    0.42
   7   4 -14    6.07    0.44
   7   4 -14    5.80    0.42
   7   4 -14    6.40    0.43
   6   4 -14    1.31    0.18
   6   4 -14    0.93    0.12
   6   4 -14    1.11    0.12
  -6   4  14    0.99    0.15
   5   4 -14    9.97    0.71
  -5   4  14    9.27    0.69
   5   4 -14   10.69    0.70
   5   4 -14   10.87    0.70
   4  -4 -14    3.20    0.24
   4  -4 -14    3.32    0.22
   4   4 -14    3.20    0.26
  -4   4  14    3.02    0.25
   4   4 -14    3.20    0.24
   3  -4 -14    2.74    0.19
   3  -4 -14    2.86    0.21
   3   4 -14    2.77    0.22
   3   4 -14    2.31    0.22
   3   4 -14    3.09    0.24
  -3   4  14    2.54    0.20
   2  -4 -14    1.07    0.10
   2  -4 -14    1.28    0.11
   2   4 -14    1.16    0.14
   2   4 -14    1.14    0.12
   2   4 -14    1.20    0.13
  -2   4  14    0.87    0.12
   1  -4 -14    5.14    0.34
   1   4 -14    5.09    0.35
   1   4 -14    4.51    0.35
  -1   4  14    4.56    0.34
   1   4 -14    4.57    0.35
   0  -4 -14    1.10    0.11
   0  -4 -14    1.25    0.10
   0   4 -14    1.34    0.17
   0   4 -14    1.17    0.14
   0   4 -14    1.14    0.14
   0   4  14    1.13    0.13
  -1  -4 -14    5.35    0.37
  -1  -4 -14    5.08    0.36
  -1   4 -14    5.22    0.38
  -1   4 -14    5.44    0.38
   1   4  14    5.29    0.37
   1   4  14    4.97    0.37
  -2  -4 -14    2.57    0.20
   2   4  14    2.64    0.22
  -3  -4 -14    1.22    0.13
  -3  -4 -14    1.10    0.11
  -3  -4 -14    1.13    0.12
  -3   4 -14    1.20    0.13
  -3   4 -14    1.39    0.13
   3   4  14    1.29    0.12
   3   4  14    1.15    0.12
  -4  -4 -14    0.11    0.06
  -4  -4 -14    0.15    0.06
  -4   4 -14    0.13    0.05
  -4   4 -14    0.12    0.06
   4   4  14    0.05    0.04
  -5  -4 -14   -0.02    0.05
  -5  -4 -14   -0.06    0.04
  -5   4 -14    0.00    0.04
   5   4  14    0.02    0.05
  -5   4 -14   -0.05    0.06
   5   4  14    0.06    0.05
  -6  -4 -14    1.92    0.17
   6   4  14    1.68    0.16
  -6   4 -14    2.01    0.16
   6   4  14    1.95    0.17
  -6   4 -14    2.12    0.18
  -7  -4 -14    0.18    0.07
   7   4  14    0.23    0.04
  -7   4 -14    0.35    0.07
  -7   4 -14    0.29    0.06
  -8   4 -14    0.31    0.05
   8   4  14    0.22    0.04
  11   5 -14    0.64    0.07
  11   5 -14    0.75    0.09
  10   5 -14    0.44    0.07
 -10   5  14    0.49    0.10
  -9   5  14    0.32    0.10
   9   5 -14    0.50    0.08
   9   5 -14    0.59    0.08
   8   5 -14    0.06    0.03
   8   5 -14    0.04    0.08
  -8   5  14    0.01    0.06
  -7   5  14    0.15    0.06
   7   5 -14    0.15    0.06
   7   5 -14    0.24    0.05
   6   5 -14    1.07    0.12
   6   5 -14    1.10    0.14
   6   5 -14    1.20    0.13
   5   5 -14    0.75    0.10
  -5   5  14    0.63    0.09
   5   5 -14    0.64    0.12
   5   5 -14    0.67    0.14
   5   5 -14    0.76    0.11
  -4   5  14    0.01    0.04
   4   5 -14    0.04    0.06
   4   5 -14    0.04    0.05
   4   5 -14    0.17    0.07
   4   5 -14    0.04    0.05
   3  -5 -14    0.24    0.05
   3   5 -14    0.13    0.06
   3   5 -14    0.16    0.06
  -3   5  14    0.08    0.05
   2  -5 -14    0.88    0.10
   2   5 -14    0.99    0.11
  -2   5  14    0.77    0.13
   2   5 -14    1.07    0.18
   2   5 -14    0.88    0.13
   1  -5 -14    5.49    0.37
  -1   5  14    5.07    0.38
   1   5 -14    5.27    0.38
   1   5 -14    5.68    0.41
   1   5 -14    5.33    0.39
   1   5 -14    5.03    0.42
   0  -5 -14    3.79    0.25
   0   5  14    2.91    0.26
   0   5  14    3.58    0.26
   0   5 -14    3.52    0.27
   0   5 -14    3.57    0.27
  -1  -5 -14   23.06    1.51
   1   5  14   24.45    1.51
   1   5  14   19.62    1.51
  -1   5 -14   22.80    1.52
  -1   5 -14   22.76    1.52
  -2  -5 -14   -0.06    0.04
  -2   5 -14   -0.02    0.04
   2   5  14    0.03    0.04
   2   5  14   -0.04    0.04
  -2   5 -14   -0.03    0.05
  -3  -5 -14   -0.05    0.05
   3   5  14    0.07    0.07
   3   5  14   -0.01    0.04
  -3   5 -14    0.05    0.05
  -3   5 -14    0.01    0.05
   3   5  14   -0.03    0.04
  -4  -5 -14    0.95    0.11
   4   5  14    0.80    0.14
   4   5  14    0.99    0.11
  -4   5 -14    1.06    0.11
  -4   5 -14    1.14    0.13
   5   5  14    0.75    0.10
   5   5  14    0.60    0.12
  -5   5 -14    0.67    0.13
  -5   5 -14    0.85    0.09
  -6   5 -14    1.37    0.12
  -6   5 -14    1.51    0.17
  -7   5 -14    0.58    0.07
   7   5  14    0.54    0.09
  10   6 -14    0.06    0.04
  10   6 -14   -0.07    0.04
   9   6 -14    0.06    0.04
   8   6 -14    0.45    0.08
   8   6 -14    0.62    0.09
   7   6 -14    0.85    0.10
   7   6 -14    0.61    0.10
   7   6 -14    0.86    0.13
   6   6 -14    0.51    0.07
   6   6 -14    0.63    0.12
   5   6 -14    2.85    0.25
   5   6 -14    2.94    0.23
   5   6 -14    2.83    0.24
   5   6 -14    3.05    0.24
  -4   6  14    1.37    0.14
  -4   6  14    1.57    0.17
   4   6 -14    1.50    0.16
   4   6 -14    1.81    0.16
   4   6 -14    1.56    0.16
   3   6 -14    1.43    0.17
  -3   6  14    1.32    0.15
   3   6 -14    1.45    0.15
  -3   6  14    1.20    0.13
   3   6 -14    1.29    0.15
  -2   6  14    0.41    0.08
   2   6 -14    0.64    0.11
  -2   6  14    0.55    0.10
   2   6 -14    0.52    0.11
   1   6 -14    0.05    0.05
  -1   6  14    0.02    0.05
  -1   6  14    0.04    0.04
   1   6 -14    0.00    0.06
   0  -6 -14    3.75    0.28
   0   6  14    3.98    0.27
   0   6  14    3.19    0.28
   0   6 -14    3.76    0.29
   0   6 -14    4.11    0.29
  -1  -6 -14    0.05    0.05
   1   6  14    0.06    0.05
   1   6  14    0.09    0.04
  -1   6 -14    0.04    0.05
  -1   6 -14    0.13    0.05
   2   6  14    0.30    0.06
  -2   6 -14    0.24    0.05
   2   6  14    0.31    0.07
  -2   6 -14    0.16    0.05
   3   6  14    2.35    0.19
  -3   6 -14    2.43    0.19
   3   6  14    2.52    0.19
   3   6  14    1.87    0.24
  -3   6 -14    2.45    0.20
   4   6  14    0.01    0.04
  -4   6 -14    0.10    0.04
  -4   6 -14    0.04    0.07
   4   6  14    0.17    0.11
   5   6  14    0.12    0.07
  -5   6 -14    0.21    0.08
  -5   6 -14    0.14    0.08
  -6   6 -14    0.15    0.04
   6   6  14    0.19    0.06
   8   7 -14    0.11    0.08
   8   7 -14   -0.03    0.04
   8   7 -14    0.02    0.05
   7   7 -14    0.08    0.06
   7   7 -14    0.08    0.05
  -7   7  14    0.11    0.07
   7   7 -14    0.04    0.06
   6   7 -14    0.50    0.11
   6   7 -14    0.27    0.06
   6   7 -14    0.32    0.07
  -6   7  14    0.23    0.08
   5   7 -14    1.84    0.22
   5   7 -14    1.75    0.16
  -5   7  14    1.39    0.14
   5   7 -14    1.56    0.14
   4   7 -14    0.09    0.05
  -4   7  14    0.05    0.04
   4   7 -14    0.15    0.10
   4   7 -14    0.03    0.07
   3   7 -14    0.10    0.09
  -3   7  14    0.08    0.07
  -3   7  14    0.06    0.04
   3   7 -14    0.06    0.05
   3   7 -14    0.03    0.05
  -2   7  14    0.05    0.04
  -2   7  14    0.03    0.06
   2   7 -14    0.07    0.05
   2   7 -14    0.10    0.06
   1   7 -14    0.93    0.12
  -1   7  14    1.01    0.10
  -1   7  14    0.78    0.12
   1   7 -14    1.06    0.12
   0   7  14    0.81    0.11
   0   7  14    0.96    0.10
   0   7 -14    0.89    0.12
   0   7 -14    0.91    0.11
  -1   7 -14    1.06    0.12
   1   7  14    1.16    0.13
   1   7  14    1.42    0.11
  -1   7 -14    1.33    0.14
   2   7  14    0.25    0.05
  -2   7 -14    0.46    0.10
   2   7  14    0.35    0.07
  -2   7 -14    0.38    0.08
  -3   7 -14    0.53    0.08
   3   7  14    0.57    0.09
   3   7  14    0.65    0.10
  -3   7 -14    0.51    0.09
  -4   7 -14   -0.04    0.04
   4   7  14   -0.01    0.04
  -5   7 -14    0.05    0.04
   5   7  14    0.01    0.10
   5   7  14    0.12    0.05
   6   8 -14    0.39    0.07
  -5   8  14    0.38    0.06
  -4   8  14    0.03    0.04
   4   8 -14    0.10    0.08
   4   8 -14    0.02    0.05
   3   8 -14    0.61    0.13
  -3   8  14    0.55    0.09
   3   8 -14    0.68    0.11
  -2   8  14    0.64    0.13
   2   8 -14    0.63    0.14
   2   8 -14    0.55    0.10
   1   8 -14    0.07    0.07
   1   8 -14    0.00    0.05
  -1   8  14   -0.01    0.06
  -1   8  14   -0.02    0.06
   0   8 -14    0.04    0.06
   0   8  14    0.07    0.05
   1   8  14    0.01    0.05
   1   8  14    0.02    0.04
  -1   8 -14   -0.02    0.03
  -1   8 -14    0.12    0.06
   2   8  14    0.13    0.05
  -2   8 -14    0.10    0.04
   2   8  14    0.14    0.05
  -3   8 -14   -0.01    0.03
   3   8  14    0.08    0.05
 -13   0  15   -0.04    0.04
 -12   0  15    0.08    0.06
 -11   0  15    0.00    0.03
 -10   0  15    0.01    0.04
   9   0 -15    0.14    0.07
  -9   0  15    0.05    0.04
   9   0 -15    0.07    0.03
  -8   0  15    0.10    0.04
   8   0 -15    0.11    0.06
   7   0 -15   -0.02    0.03
   7   0 -15    0.05    0.06
  -7   0  15   -0.04    0.03
   6   0 -15   -0.03    0.03
  -6   0  15   -0.01    0.04
   6   0 -15   -0.04    0.05
   5   0 -15   -0.02    0.03
  -5   0  15   -0.05    0.03
   5   0 -15   -0.04    0.05
   4   0 -15   -0.07    0.05
   4   0 -15   -0.07    0.05
   4   0 -15   -0.03    0.02
   3   0 -15   -0.05    0.04
  -3   0  15   -0.03    0.03
   3   0 -15   -0.02    0.02
   3   0 -15   -0.05    0.05
   2   0 -15   -0.01    0.04
   2   0 -15    0.02    0.04
  -2   0  15   -0.02    0.03
   2   0 -15   -0.02    0.02
   1   0 -15    0.03    0.05
   1   0 -15    0.00    0.04
   1   0 -15   -0.02    0.02
   1   0 -15   -0.25    0.56
  -1   0  15    0.00    0.04
   1   0 -15   -0.01    0.03
   0   0 -15   -0.01    0.04
   0   0 -15   -0.02    0.02
   0   0  15   -0.04    0.04
   0   0 -15   -0.03    0.04
   0   0 -15   -0.10    0.49
   1   0  15    0.07    0.08
  -1   0 -15    0.03    0.04
  -1   0 -15   -0.30    0.56
  -1   0 -15    0.04    0.03
  -1   0 -15   -0.01    0.04
  -1   0 -15   -0.02    0.03
  -2   0 -15   -1.15    0.65
  -2   0 -15   -0.04    0.03
  -2   0 -15   -0.01    0.04
  -2   0 -15   -0.04    0.04
  -3   0 -15   -0.05    0.04
   3   0  15   -0.07    0.09
  -3   0 -15    0.01    0.04
   4   0  15    0.05    0.08
[truncated: 4,474,649 more chars]
