# Supplementary material for: Inter­molecular inter­actions and disorder in six isostructural cele­coxib solvates
Source: Acta Crystallogr C Struct Chem. 2020 Jun 27;76(Pt 7):632–8. doi: 10.1107/S2053229620008359 (PMC7336170; doi:10.1107/S2053229620008359)
Supplement: Supplementary file 2 [file c-76-00632-1sup2.hkl]

data_1                                                                          
_shelx_title ' CS1404 in P2(1)/c'                                               
_shelx_refln_list_code          4                                               
_shelx_F_calc_maximum      200.44                                               
_exptl_crystal_F_000       944.00                                               
_reflns_d_resolution_high  0.8383                                               
                                                                                
loop_                                                                           
 _space_group_symop_operation_xyz                                               
 'x, y, z'                                                                      
 '-x, y+1/2, -z+1/2'                                                            
 '-x, -y, -z'                                                                   
 'x, -y-1/2, z-1/2'                                                             
                                                                                
_cell_length_a    11.8973                                                       
_cell_length_b     8.8360                                                       
_cell_length_c    21.8286                                                       
_cell_angle_alpha  90.000                                                       
_cell_angle_beta  103.454                                                       
_cell_angle_gamma  90.000                                                       
                                                                                
_shelx_F_squared_multiplier     1.000                                           
                                                                                
loop_                                                                           
 _refln_index_h                                                                 
 _refln_index_k                                                                 
 _refln_index_l                                                                 
 _refln_F_squared_calc                                                          
 _refln_F_squared_meas                                                          
 _refln_F_squared_sigma                                                         
 _refln_observed_status                                                         
   1   0   0        122.54         95.34         5.70 o                         
   2   0   0      20726.01      16263.55       761.96 o                         
   3   0   0        142.96        116.89         5.29 o                         
   4   0   0       3157.19       3105.70       102.87 o                         
   5   0   0      11268.80      12462.61       367.21 o                         
   6   0   0       2608.37       2819.75        83.79 o                         
   7   0   0       4130.21       4383.92       145.23 o                         
   8   0   0         75.31         75.04         3.41 o                         
   9   0   0        461.68        415.31        14.75 o                         
  10   0   0        277.21        273.39        10.86 o                         
  11   0   0        222.50        197.12        13.92 o                         
  12   0   0         19.29         24.55         2.93 o                         
  13   0   0        145.31        148.39        10.63 o                         
   1   1   0         13.73         -0.76         0.76 o                         
   2   1   0      12897.79      11639.21       445.43 o                         
   3   1   0       7188.49       6664.25       220.11 o                         
   4   1   0       5481.42       5476.81       127.74 o                         
   5   1   0       1303.57       1257.88        26.52 o                         
   6   1   0       2181.77       2343.72        49.24 o                         
   7   1   0          1.52          1.99         1.79 o                         
   8   1   0        160.79        191.32         5.10 o                         
   9   1   0        162.77        210.67         7.42 o                         
  10   1   0        226.08        235.81         8.20 o                         
  11   1   0          6.63         14.51         1.40 o                         
  12   1   0        248.15        259.59        12.83 o                         
  13   1   0         56.16         67.47         3.89 o                         
   0   2   0      40178.05      33163.16      1795.44 o                         
   1   2   0       2191.71       2293.83        70.46 o                         
   2   2   0      16826.21      17224.77       801.97 o                         
   3   2   0       3171.61       3018.87        66.44 o                         
   4   2   0       1652.69       1727.74        38.16 o                         
   5   2   0       5078.71       5733.88       143.31 o                         
   6   2   0        582.31        606.67        14.63 o                         
   7   2   0        807.68        852.23        21.84 o                         
   8   2   0        579.52        547.30        13.53 o                         
   9   2   0        631.00        567.88        22.14 o                         
  10   2   0         11.64          5.97         0.83 o                         
  11   2   0          1.04          3.75         0.88 o                         
  12   2   0         89.56         82.20         3.73 o                         
  13   2   0        119.15        117.58         5.07 o                         
   1   3   0         49.42         75.82         2.20 o                         
   2   3   0       1104.51       1216.76        46.45 o                         
   3   3   0        403.47        345.86         8.38 o                         
   4   3   0         64.69         44.62         2.27 o                         
   5   3   0        456.65        443.81        11.43 o                         
   6   3   0       1110.99       1298.98        44.13 o                         
   7   3   0          2.92         21.13         1.87 o                         
   8   3   0          1.75         17.78         3.99 o                         
   9   3   0         56.35         65.22         4.48 o                         
  10   3   0        351.93        356.25        12.14 o                         
  11   3   0        272.87        305.38        10.53 o                         
  12   3   0         72.57         62.64         2.86 o                         
  13   3   0         47.86         43.97         4.40 o                         
   0   4   0        830.25        844.50        28.29 o                         
   1   4   0        419.72        396.81        13.23 o                         
   2   4   0       1435.91       1499.85        42.22 o                         
   3   4   0          0.13         -0.16         8.24 o                         
   4   4   0       1105.32       1309.61        39.21 o                         
   5   4   0       1419.61       1614.21        48.24 o                         
   6   4   0          5.78          2.50         0.78 o                         
   7   4   0        539.08        564.70        18.03 o                         
   8   4   0        817.87        886.55        41.84 o                         
   9   4   0         47.16         51.14         2.64 o                         
  10   4   0        109.59         94.75         5.84 o                         
  11   4   0        115.01        119.15         8.19 o                         
  12   4   0         51.52         55.16         3.23 o                         
   1   5   0        132.75        132.26         4.58 o                         
   2   5   0        377.10        413.56        13.88 o                         
   3   5   0         23.15         35.33         6.05 o                         
   4   5   0         70.20         93.22         8.61 o                         
   5   5   0        151.04        144.76         5.21 o                         
   6   5   0         23.28         40.15         2.36 o                         
   7   5   0          2.11         16.98         2.19 o                         
   8   5   0          4.82         21.62         4.03 o                         
   9   5   0         10.96         29.68         5.86 o                         
  10   5   0          2.08          0.32         0.94 o                         
  11   5   0         80.68         70.93         4.12 o                         
  12   5   0          2.22          1.47         1.83 o                         
   1   6   0         46.21         52.45         2.39 o                         
   2   6   0         39.57         55.14         2.28 o                         
   3   6   0        112.15        148.32         6.27 o                         
   4   6   0          7.31         14.19         2.64 o                         
   5   6   0        168.90        167.55         9.53 o                         
   7   6   0        127.94        139.37         6.06 o                         
   8   6   0        126.01        142.39         6.25 o                         
   9   6   0          0.13          4.76         2.93 o                         
  10   6   0          1.36          0.55         1.04 o                         
  11   6   0         30.70         27.21         2.75 o                         
   1   7   0          5.53          8.79         1.02 o                         
   2   7   0          4.74          7.89         1.27 o                         
   3   7   0         32.74         41.52         3.30 o                         
   4   7   0         31.85         29.78         1.94 o                         
   5   7   0         22.06         23.25         1.81 o                         
   6   7   0         39.49         39.55         2.75 o                         
   7   7   0          3.77          4.30         1.14 o                         
   8   7   0         11.40          9.42         1.27 o                         
   9   7   0          0.72          0.38         1.38 o                         
  10   7   0         20.14         15.74         1.76 o                         
   0   8   0          5.97          1.60         0.94 o                         
   1   8   0          3.31          1.42         1.00 o                         
   2   8   0         19.29         16.42         2.38 o                         
   3   8   0         16.79         15.26         1.59 o                         
   4   8   0          0.90          1.22         0.79 o                         
   5   8   0         12.17         14.17         2.10 o                         
   6   8   0         35.98         32.37         2.54 o                         
   7   8   0         12.58         15.35         1.80 o                         
   8   8   0          0.63         -1.07         1.07 o                         
   1   9   0          1.02          1.10         0.73 o                         
   2   9   0         14.34         13.32         1.40 o                         
   3   9   0          0.99          0.00         1.83 o                         
   4   9   0          0.16         -1.10         1.83 o                         
   5   9   0         18.73         12.09         3.30 o                         
   6   9   0          0.80          1.10         2.20 o                         
   7   9   0          0.00         -0.73         2.56 o                         
   1  10   0          7.05         13.19         3.66 o                         
   2  10   0          0.93          2.49         1.23 o                         
   3  10   0          0.04          0.70         1.41 o                         
   4  10   0          4.94          9.16         2.22 o                         
 -13   1   1          5.12          4.62         1.04 o                         
 -12   1   1          4.82          5.37         0.96 o                         
 -11   1   1        303.64        288.05        13.54 o                         
 -10   1   1          1.78          3.53         3.11 o                         
  -9   1   1        152.31        146.27         5.16 o                         
  -8   1   1         94.59        101.99         2.75 o                         
  -7   1   1         13.96          9.55         0.86 o                         
  -6   1   1        116.32        105.65         2.61 o                         
  -5   1   1        486.89        504.49        11.44 o                         
  -4   1   1        807.26        782.64        19.78 o                         
  -3   1   1       1984.67       1945.46        67.65 o                         
  -2   1   1         79.50         64.15         2.82 o                         
  -1   1   1       3977.32       3849.64       113.82 o                         
   0   1   1          2.68         -0.92         0.92 o                         
   1   1   1        834.94        824.99        24.84 o                         
   2   1   1       2587.94       2413.11        79.92 o                         
   3   1   1      12244.13      11972.44       382.30 o                         
   4   1   1       2012.70       2081.23        48.72 o                         
   5   1   1        876.21        916.60        20.38 o                         
   6   1   1          9.42          8.65         0.90 o                         
   7   1   1        265.53        266.34         6.72 o                         
   8   1   1         47.79         43.81         1.50 o                         
   9   1   1         35.53         29.34         1.72 o                         
  10   1   1        128.21        109.20         4.18 o                         
  11   1   1         21.66         17.50         1.32 o                         
  12   1   1         15.63         17.39         1.85 o                         
  13   1   1          0.24          0.92         1.04 o                         
 -13   2   1          0.25         -0.20         1.47 o                         
 -12   2   1         13.45         11.18         1.33 o                         
 -11   2   1          4.74          9.05         1.15 o                         
 -10   2   1         27.05         37.76         1.96 o                         
  -9   2   1        168.38        202.00         8.22 o                         
  -8   2   1       1059.71       1104.34        28.30 o                         
  -7   2   1        126.02        131.74         3.75 o                         
  -6   2   1        399.76        447.06        13.17 o                         
  -5   2   1        323.47        312.97         8.79 o                         
  -4   2   1       2153.87       2211.96        48.82 o                         
  -3   2   1        164.31        243.01         5.57 o                         
  -2   2   1       6449.54       6550.77       232.78 o                         
  -1   2   1       7806.31       7924.09       279.30 o                         
   0   2   1       5669.28       5450.56       162.08 o                         
   1   2   1      17206.20      15892.35       427.93 o                         
   2   2   1       6234.21       6148.94       203.17 o                         
   3   2   1        274.24        276.36         6.40 o                         
   4   2   1       1975.46       1931.10        45.30 o                         
   5   2   1       4304.27       4857.94       119.31 o                         
   6   2   1         37.86         63.99         2.09 o                         
   7   2   1         19.60         19.68         2.01 o                         
   8   2   1         60.96         82.89         2.77 o                         
   9   2   1          0.01          1.69         0.60 o                         
  10   2   1        522.37        503.40        15.14 o                         
  11   2   1        726.89        742.83        24.87 o                         
  12   2   1          2.21          2.44         0.85 o                         
  13   2   1         30.55         20.33         2.37 o                         
 -13   3   1         76.12         66.27         8.06 o                         
 -12   3   1         34.92         31.40         1.78 o                         
 -11   3   1        350.74        336.26        13.26 o                         
 -10   3   1        152.20        166.92         5.91 o                         
  -9   3   1        194.62        214.68        10.75 o                         
  -8   3   1        215.38        244.33         8.31 o                         
  -7   3   1        404.37        415.91        13.21 o                         
  -6   3   1        135.91        158.84         6.05 o                         
  -5   3   1        399.56        421.64        12.97 o                         
  -4   3   1         27.51         28.81         2.37 o                         
  -3   3   1        160.06        156.28         5.59 o                         
  -2   3   1         53.54         62.52         3.50 o                         
  -1   3   1       4236.23       4376.94       134.35 o                         
   0   3   1       1470.31       1519.89        74.88 o                         
   1   3   1       1165.87       1200.04        28.24 o                         
   2   3   1        211.36        209.00         7.39 o                         
   3   3   1       2772.32       2830.78        81.85 o                         
   4   3   1        238.50        300.43         7.50 o                         
   5   3   1        824.44        934.58        25.60 o                         
   6   3   1        131.68        125.27         3.78 o                         
   7   3   1          6.83          5.94         2.12 o                         
   8   3   1       1544.09       1642.91        49.70 o                         
   9   3   1        494.69        474.67        18.47 o                         
  10   3   1         28.68         31.19         2.33 o                         
  11   3   1          5.32         17.26         1.61 o                         
  12   3   1         12.90         17.84         1.51 o                         
  13   3   1         23.28         24.18         2.93 o                         
 -12   4   1          3.20          6.67         1.28 o                         
 -11   4   1         63.66         76.77         4.62 o                         
 -10   4   1          0.55          1.57         0.88 o                         
  -9   4   1        475.73        501.18        17.35 o                         
  -8   4   1        327.09        386.15        28.58 o                         
  -7   4   1         19.74         32.98         3.62 o                         
  -6   4   1        106.83        126.39         4.91 o                         
  -5   4   1        521.87        698.45        21.23 o                         
  -4   4   1         98.39         93.09         5.24 o                         
  -3   4   1        938.37       1061.23        36.20 o                         
  -2   4   1          6.65          6.07         1.25 o                         
  -1   4   1       1142.44       1279.81        38.11 o                         
   0   4   1         31.32         23.53         1.10 o                         
   1   4   1        248.72        280.95         7.37 o                         
   2   4   1          8.73         17.25         1.21 o                         
   3   4   1        229.97        229.38         7.76 o                         
   4   4   1       1238.45       1194.42        32.63 o                         
   5   4   1        116.35         94.34         4.12 o                         
   6   4   1        521.59        518.86        16.27 o                         
   7   4   1        104.50         93.32         3.57 o                         
   8   4   1          6.73         15.02         2.56 o                         
   9   4   1         26.00         35.58         2.23 o                         
  10   4   1         34.21         24.47         1.88 o                         
  11   4   1        347.20        327.52        11.17 o                         
  12   4   1          6.40          6.23         1.47 o                         
 -12   5   1         47.59         46.31         2.85 o                         
 -11   5   1         36.92         38.39         2.59 o                         
 -10   5   1         49.30         45.65         3.08 o                         
  -9   5   1          4.13          6.18         1.76 o                         
  -8   5   1         76.61         96.50         4.43 o                         
  -7   5   1        378.77        401.08        18.71 o                         
  -6   5   1        208.76        229.24         9.24 o                         
  -5   5   1        265.28        266.18        10.89 o                         
  -4   5   1         44.46         49.91         4.34 o                         
  -3   5   1         57.84         61.04         2.92 o                         
  -2   5   1         85.66         87.43         5.41 o                         
  -1   5   1        572.96        605.34        20.15 o                         
   0   5   1         64.72         80.26         4.15 o                         
   1   5   1       1811.26       1889.69        62.47 o                         
   2   5   1         12.20          8.77         0.96 o                         
   3   5   1        478.08        483.75        16.21 o                         
   4   5   1        691.61        763.50        25.51 o                         
   5   5   1          4.71          8.13         1.40 o                         
   6   5   1         93.99        107.09         4.64 o                         
   7   5   1          8.73          7.81         2.56 o                         
   8   5   1        316.00        356.81        14.10 o                         
   9   5   1        462.83        475.20        29.97 o                         
  10   5   1          8.11          9.26         1.14 o                         
  11   5   1          3.41          3.87         1.47 o                         
 -11   6   1         23.14         27.50         2.38 o                         
 -10   6   1          4.54         -0.46         1.83 o                         
  -9   6   1        460.01        435.27        25.82 o                         
  -8   6   1         10.80         14.39         3.11 o                         
  -7   6   1        139.80        173.74         7.26 o                         
  -6   6   1         27.07         28.18         2.71 o                         
  -5   6   1          2.11          7.33         1.83 o                         
  -4   6   1         54.07         49.14         2.25 o                         
  -3   6   1        602.48        619.15        22.53 o                         
  -2   6   1         29.60         21.81         1.29 o                         
  -1   6   1        479.86        482.43        16.12 o                         
   0   6   1        670.16        734.61        24.46 o                         
   1   6   1          6.12          5.50         1.04 o                         
   2   6   1         36.43         37.03         2.06 o                         
   3   6   1        436.82        473.00        14.22 o                         
   4   6   1        117.75        126.48         4.80 o                         
   5   6   1         15.12         21.49         2.13 o                         
   6   6   1        332.70        341.54        16.71 o                         
   7   6   1          1.11          0.93         0.97 o                         
   8   6   1         42.38         37.31         2.52 o                         
   9   6   1         55.63         53.42         3.00 o                         
  10   6   1          0.12         -1.04         1.04 o                         
  11   6   1         17.95         22.83         3.85 o                         
 -10   7   1          3.22          1.18         1.14 o                         
  -9   7   1          0.04          1.01         1.18 o                         
  -8   7   1         31.16         38.01         2.57 o                         
  -7   7   1         61.19         70.18         4.40 o                         
  -6   7   1        322.28        349.99        16.97 o                         
  -5   7   1         41.01         35.93         3.23 o                         
  -4   7   1        124.86        141.22         5.35 o                         
  -3   7   1        252.66        282.84        15.21 o                         
  -2   7   1          1.19          2.75         2.75 o                         
  -1   7   1        104.10        121.34         6.34 o                         
   0   7   1        271.56        327.24        17.54 o                         
   1   7   1        337.07        397.54        39.75 o                         
   2   7   1         29.17         27.61         2.50 o                         
   3   7   1        132.32        132.61         6.86 o                         
   4   7   1         17.99         13.18         1.99 o                         
   5   7   1          3.64          2.24         0.86 o                         
   6   7   1         11.15          7.17         1.64 o                         
   7   7   1         87.68         81.93         4.72 o                         
   8   7   1         10.11          9.47         1.31 o                         
   9   7   1          9.54          7.67         1.83 o                         
  10   7   1         19.42         17.19         1.76 o                         
  -9   8   1         55.01         56.79         4.76 o                         
  -8   8   1         20.91         11.66         1.67 o                         
  -7   8   1          6.52          1.81         1.12 o                         
  -6   8   1          0.96         -0.44         1.14 o                         
  -5   8   1         19.65         15.94         2.33 o                         
  -4   8   1         55.69         62.81         3.84 o                         
  -3   8   1         30.04         37.68         3.01 o                         
  -2   8   1         40.64         38.35         2.23 o                         
  -1   8   1         50.57         43.78         2.17 o                         
   0   8   1         18.70         13.23         1.18 o                         
   1   8   1          1.16         -0.11         0.76 o                         
   2   8   1          3.67          1.27         0.82 o                         
   3   8   1         31.65         34.00         2.02 o                         
   4   8   1         83.85         93.01         5.05 o                         
   5   8   1          1.04          4.40         3.66 o                         
   6   8   1         72.38         82.25         3.90 o                         
   7   8   1          8.72          6.82         1.45 o                         
   8   8   1          9.69          6.90         1.57 o                         
  -7   9   1         11.98         11.72         2.56 o                         
  -6   9   1         29.87         34.44         4.40 o                         
  -5   9   1          1.49          2.82         2.19 o                         
  -4   9   1         17.08         17.22         2.56 o                         
  -3   9   1          0.96          0.18         1.04 o                         
  -2   9   1         18.37         20.68         2.37 o                         
  -1   9   1          3.45          4.70         0.94 o                         
   0   9   1         58.79         63.62         2.89 o                         
   1   9   1         42.84         38.72         2.28 o                         
   2   9   1         13.08         16.06         2.20 o                         
   3   9   1          0.12          0.05         0.94 o                         
   4   9   1          0.27         -0.14         2.20 o                         
   5   9   1          0.18          1.10         2.20 o                         
   6   9   1         39.00         45.07         5.13 o                         
  -4  10   1         15.00         20.45         9.53 o                         
  -3  10   1          3.31          3.29         1.90 o                         
  -2  10   1          3.18          3.49         1.55 o                         
  -1  10   1          3.65          3.43         1.60 o                         
   0  10   1          1.42          2.93         1.83 o                         
   1  10   1          1.22          5.86         3.30 o                         
   2  10   1          1.59          4.66         1.76 o                         
   3  10   1         11.43         13.36         3.41 o                         
   4  10   1         38.27         48.73         5.50 o                         
 -14   0   2         53.11         56.43         4.76 o                         
 -13   0   2        225.93        270.04        19.05 o                         
 -12   0   2        177.84        148.39        10.63 o                         
 -11   0   2          1.34          0.73         1.10 o                         
 -10   0   2         61.01         56.31         3.70 o                         
  -9   0   2        153.82        151.65         7.38 o                         
  -8   0   2        951.71        999.05        30.02 o                         
  -7   0   2       1123.06       1194.71        39.97 o                         
  -6   0   2       8405.50       9594.95       283.77 o                         
  -5   0   2        944.70       1075.53        32.17 o                         
  -4   0   2       2977.89       3490.25       133.48 o                         
  -3   0   2      25306.20      24454.04      1145.28 o                         
  -2   0   2      27247.01      23398.66      1549.50 o                         
  -1   0   2         68.36         63.60         7.69 o                         
   0   0   2       5561.37       4762.07       223.98 o                         
   1   0   2       2669.74       2523.68       118.40 o                         
   2   0   2       2493.09       2231.29       104.93 o                         
   3   0   2        609.35        498.76        44.15 o                         
   4   0   2        452.33        427.25        14.64 o                         
   5   0   2       3263.00       3341.73        99.07 o                         
   6   0   2        314.92        360.60        13.04 o                         
   7   0   2       2205.46       2485.53        82.61 o                         
   8   0   2        327.30        363.00        12.97 o                         
   9   0   2        300.43        309.24        15.41 o                         
  10   0   2        255.93        221.46         7.74 o                         
  11   0   2          2.15          5.13         1.47 o                         
  12   0   2        358.96        320.23        21.98 o                         
  13   0   2          7.77          6.96         1.47 o                         
 -13   1   2         11.78          7.89         1.41 o                         
 -12   1   2         20.88         16.34         1.48 o                         
 -11   1   2        174.49        171.87         6.91 o                         
 -10   1   2         66.88         57.52         5.50 o                         
  -9   1   2        273.37        264.09         9.07 o                         
  -8   1   2        156.52        148.53         4.05 o                         
  -7   1   2        160.35        161.43         4.17 o                         
  -6   1   2       1390.34       1367.75        30.38 o                         
  -5   1   2       1836.06       2191.48        51.41 o                         
  -4   1   2         99.59        128.91         3.61 o                         
  -3   1   2       1013.73       1001.14        31.90 o                         
  -2   1   2         80.64         39.78         1.97 o                         
  -1   1   2        820.51        800.22        26.70 o                         
   0   1   2      12857.23      10908.80       362.09 o                         
   1   1   2       2433.79       2089.84        80.03 o                         
   2   1   2       6014.97       5307.75       243.56 o                         
   3   1   2       3963.46       3882.54       104.73 o                         
   4   1   2       2044.97       1961.87        46.03 o                         
   5   1   2       1559.83       1541.66        32.43 o                         
   6   1   2        590.85        607.50        12.53 o                         
   7   1   2        142.91        115.45         3.19 o                         
   8   1   2        516.92        529.63        13.12 o                         
   9   1   2        270.42        244.02        16.85 o                         
  10   1   2        208.01        217.69         6.21 o                         
  11   1   2          1.03          3.04         0.85 o                         
  12   1   2         90.76         84.47         3.87 o                         
  13   1   2        182.74        166.43         8.29 o                         
 -13   2   2        219.73        203.46         8.83 o                         
 -12   2   2        211.91        202.92         7.10 o                         
 -11   2   2         31.33         29.85         1.72 o                         
 -10   2   2        168.17        148.23         5.31 o                         
  -9   2   2          3.60         19.10         2.20 o                         
  -8   2   2        105.83        128.64         8.47 o                         
  -7   2   2        217.55        198.32         5.79 o                         
  -6   2   2        984.44        953.66        24.63 o                         
  -5   2   2       1721.49       1845.87        45.71 o                         
  -4   2   2        325.52        271.42         6.81 o                         
  -3   2   2        822.91        966.45        24.27 o                         
  -2   2   2        108.76        144.87         8.07 o                         
  -1   2   2       1369.83       1289.62        35.00 o                         
   0   2   2      17876.29      15737.57       624.59 o                         
   1   2   2       9517.37       9451.15       299.42 o                         
   2   2   2       8288.21       7259.74       181.08 o                         
   3   2   2         97.21         73.83         1.99 o                         
   4   2   2        651.80        588.05        13.29 o                         
   5   2   2        322.61        429.02         9.33 o                         
   6   2   2        642.73        727.64        16.44 o                         
   7   2   2        678.96        727.84        17.54 o                         
   8   2   2        149.92        165.10         4.95 o                         
   9   2   2         61.90         59.87         2.55 o                         
  10   2   2        194.30        186.84         5.93 o                         
  11   2   2        187.72        182.14         7.33 o                         
  12   2   2         85.95         72.82         3.38 o                         
  13   2   2          4.11          5.14         1.02 o                         
 -13   3   2          0.01          0.05         1.57 o                         
 -12   3   2          2.95          3.51         0.85 o                         
 -11   3   2         13.91         23.84         2.07 o                         
 -10   3   2        458.82        460.07        15.57 o                         
  -9   3   2        346.50        346.20        13.61 o                         
  -8   3   2        657.04        661.53        22.08 o                         
  -7   3   2          7.33          8.16         2.56 o                         
  -6   3   2        106.43         92.98         3.46 o                         
  -5   3   2         78.53         74.35         2.46 o                         
  -4   3   2         99.76        100.67         3.48 o                         
  -3   3   2       1955.99       2033.46        60.26 o                         
  -2   3   2         22.39         29.59         1.42 o                         
  -1   3   2        432.97        473.76        11.42 o                         
   0   3   2       1393.27       1443.00        51.17 o                         
   1   3   2          1.25          0.97         0.57 o                         
   2   3   2          0.45         10.45         0.90 o                         
   3   3   2       2230.50       2212.35        53.76 o                         
   4   3   2        655.23        774.35        21.27 o                         
   5   3   2        270.82        281.20         7.52 o                         
   6   3   2       2745.24       2942.96        73.97 o                         
   7   3   2        268.38        261.31         7.33 o                         
   8   3   2        580.82        607.12        25.87 o                         
   9   3   2         43.74         46.59         4.24 o                         
  10   3   2         16.86         16.59         1.87 o                         
  11   3   2        122.47        121.41         4.44 o                         
  12   3   2        158.68        154.58         5.45 o                         
 -12   4   2        130.11        133.98         7.51 o                         
 -11   4   2        222.25        214.35         8.53 o                         
 -10   4   2         47.21         46.22         2.56 o                         
  -9   4   2        222.74        253.23        12.55 o                         
  -8   4   2        425.08        471.22        22.54 o                         
  -7   4   2       1079.48       1098.80        33.60 o                         
  -6   4   2          7.62         12.46         2.20 o                         
  -5   4   2       1295.47       1408.73        38.44 o                         
  -4   4   2        138.86        165.27         4.96 o                         
  -3   4   2         94.56        135.97         8.51 o                         
  -2   4   2        194.44        157.92         4.86 o                         
  -1   4   2         22.17         20.19         1.32 o                         
   0   4   2         94.13         79.59         2.67 o                         
   1   4   2       1224.55       1323.84        31.12 o                         
   2   4   2       2765.96       2853.15        88.96 o                         
   3   4   2        315.28        389.49        12.50 o                         
   4   4   2       1926.50       2006.90        59.32 o                         
   5   4   2          7.73         13.48         1.75 o                         
   6   4   2        489.18        454.29        16.48 o                         
   7   4   2          0.14         -0.37         1.28 o                         
   8   4   2        676.14        726.60        40.86 o                         
   9   4   2          0.57          3.65         0.90 o                         
  10   4   2         23.46         22.19         1.94 o                         
  11   4   2         62.10         65.91         3.10 o                         
  12   4   2          2.44          2.46         0.88 o                         
 -12   5   2          2.64          3.85         1.04 o                         
 -11   5   2         11.11         14.03         1.76 o                         
 -10   5   2          3.99          3.75         1.14 o                         
  -9   5   2         18.95         24.62         2.34 o                         
  -8   5   2        536.07        600.41        23.41 o                         
  -7   5   2        159.66        239.37         9.87 o                         
  -6   5   2          0.20         38.15         3.66 o                         
  -5   5   2         37.56         68.91         4.14 o                         
  -4   5   2         78.40         97.77         3.66 o                         
  -3   5   2        335.98        352.14        14.86 o                         
  -2   5   2          7.87         15.99         1.15 o                         
  -1   5   2       2073.68       2161.93        58.79 o                         
   0   5   2        671.19        672.95        26.40 o                         
   1   5   2        240.22        263.97         8.80 o                         
   2   5   2         29.66         28.86         1.46 o                         
   3   5   2        500.87        608.76        20.55 o                         
   4   5   2         13.20         17.96         1.81 o                         
   5   5   2        136.83        154.89         6.27 o                         
   6   5   2        242.83        240.12        11.79 o                         
   7   5   2         25.29         28.95         4.03 o                         
   8   5   2        546.77        590.99        22.99 o                         
   9   5   2          6.52         23.25         3.11 o                         
  10   5   2         19.18         25.22         2.19 o                         
  11   5   2         14.63         19.31         2.20 o                         
 -11   6   2         84.47         96.48         5.05 o                         
 -10   6   2          2.14          1.65         1.04 o                         
  -9   6   2         29.31         85.08         4.79 o                         
  -8   6   2         72.40         87.72         5.16 o                         
  -7   6   2        276.58        310.48        12.41 o                         
  -6   6   2         17.15         23.78         3.11 o                         
  -5   6   2        115.24        113.10         4.92 o                         
  -4   6   2          8.58         21.90         1.80 o                         
  -3   6   2         70.91        116.59         7.15 o                         
  -2   6   2        103.37        142.78         5.04 o                         
  -1   6   2        179.54        216.78         9.59 o                         
   1   6   2        159.09        149.76         5.22 o                         
   2   6   2        184.56        190.49         6.64 o                         
   3   6   2          2.46          5.20         0.89 o                         
   4   6   2         57.94         67.05         5.86 o                         
   5   6   2          1.48          2.43         0.81 o                         
   6   6   2          0.16          0.73         1.47 o                         
   7   6   2          3.57          1.80         1.04 o                         
   8   6   2          0.04          1.47         1.21 o                         
   9   6   2          0.33          0.56         1.86 o                         
  10   6   2          0.53         -0.55         0.92 o                         
  11   6   2          0.79         -0.16         1.10 o                         
 -10   7   2         35.74         22.94         2.29 o                         
  -9   7   2          4.31          7.22         1.32 o                         
  -8   7   2          6.65          6.19         1.05 o                         
  -7   7   2         82.37         99.36         5.70 o                         
  -6   7   2         29.34         54.98         3.89 o                         
  -5   7   2          0.06          3.63         1.22 o                         
  -4   7   2         31.81         45.21         4.03 o                         
  -3   7   2         63.95         88.37        10.08 o                         
  -2   7   2        153.65        180.75        14.11 o                         
  -1   7   2        172.35        178.07        10.99 o                         
   0   7   2         32.02         47.78         2.45 o                         
   1   7   2        189.20        213.74         8.67 o                         
   2   7   2         43.33         50.50         2.34 o                         
   3   7   2         37.44         41.04         4.03 o                         
   4   7   2          9.02          7.21         1.53 o                         
   5   7   2          5.83          1.83         0.77 o                         
   6   7   2          0.14         -0.39         1.08 o                         
   7   7   2         36.74         50.07         2.89 o                         
   8   7   2          3.08          1.53         1.41 o                         
   9   7   2          0.13          0.33         1.10 o                         
  -9   8   2          0.17          1.10         1.47 o                         
  -8   8   2         62.09         68.25         3.56 o                         
  -7   8   2          3.72          6.13         1.54 o                         
  -6   8   2          1.72          1.38         1.14 o                         
  -5   8   2         13.35          6.60         1.83 o                         
  -4   8   2         25.17         28.67         3.66 o                         
  -3   8   2          0.53          1.96         0.79 o                         
  -2   8   2          0.64          1.63         0.90 o                         
  -1   8   2          1.88          2.49         0.75 o                         
   0   8   2         41.70         36.57         1.95 o                         
   1   8   2         16.69         17.41         1.43 o                         
   2   8   2          2.37          2.18         0.79 o                         
   3   8   2         65.12         54.06         3.34 o                         
   4   8   2         24.53         26.76         2.29 o                         
   5   8   2         13.96         18.58         2.36 o                         
   6   8   2         20.55         27.06         3.70 o                         
   7   8   2          0.17         -0.73         1.90 o                         
   8   8   2         24.48         24.70         2.89 o                         
  -7   9   2          8.08          6.96         2.20 o                         
  -6   9   2          0.22          1.47         2.20 o                         
  -5   9   2          1.55          1.86         1.93 o                         
  -4   9   2          0.09          1.34         1.12 o                         
  -3   9   2          1.55          1.79         1.14 o                         
  -2   9   2          0.33         -0.18         0.94 o                         
  -1   9   2          0.00          0.85         0.98 o                         
   0   9   2          0.01         -0.18         1.01 o                         
   1   9   2         15.24         15.40         1.67 o                         
   2   9   2          0.08         -0.31         0.88 o                         
   3   9   2          2.01          0.12         0.82 o                         
   4   9   2          6.56          6.23         2.93 o                         
   5   9   2          8.82         11.43         2.02 o                         
   6   9   2          0.01         -0.73         2.20 o                         
  -4  10   2          0.03          0.31         2.00 o                         
  -3  10   2          0.54          1.37         1.41 o                         
  -2  10   2          4.96          3.73         1.49 o                         
  -1  10   2          1.51          1.83         1.64 o                         
   0  10   2          0.59          0.00         1.83 o                         
   1  10   2          6.46         10.26         3.66 o                         
   2  10   2         28.62         26.67         4.95 o                         
   3  10   2          0.62          3.30         2.56 o                         
 -14   1   3         14.87         19.81         2.07 o                         
 -13   1   3         35.46         32.35         2.85 o                         
 -12   1   3          8.13         19.20         1.69 o                         
 -11   1   3          4.98          2.84         0.73 o                         
 -10   1   3         46.66         38.68         2.37 o                         
  -9   1   3         28.48         24.68         1.84 o                         
  -8   1   3        371.97        398.62        10.62 o                         
  -7   1   3        599.22        654.56        14.93 o                         
  -6   1   3         51.28         63.03         1.98 o                         
  -5   1   3          0.73          2.78         0.53 o                         
  -4   1   3         69.84         67.33         2.21 o                         
  -3   1   3        616.54        616.61        33.05 o                         
  -2   1   3       2320.46       2108.57        69.89 o                         
  -1   1   3       4320.42       4107.65       136.03 o                         
   0   1   3       2608.38       2570.45        85.28 o                         
   1   1   3       5858.72       4927.70       162.64 o                         
   2   1   3       1978.61       1901.43       103.50 o                         
   3   1   3         41.20         66.05         2.14 o                         
   4   1   3        763.77        761.28        17.02 o                         
   5   1   3         58.35         37.02         1.23 o                         
   6   1   3          5.73          8.86         0.61 o                         
   7   1   3         40.72         45.07         1.63 o                         
   8   1   3        401.69        377.71         9.65 o                         
   9   1   3         38.92         38.20         1.98 o                         
  10   1   3        262.91        263.52         7.45 o                         
  11   1   3         59.20         50.61         2.22 o                         
  12   1   3          2.82          3.11         0.94 o                         
  13   1   3          1.99          1.10         1.14 o                         
 -13   2   3         18.89         17.43         3.11 o                         
 -12   2   3         44.97         39.49         2.02 o                         
 -11   2   3         72.01         57.23         2.57 o                         
 -10   2   3         48.89         52.19         2.48 o                         
  -9   2   3        150.38        132.47         4.81 o                         
  -8   2   3        241.23        239.21         7.44 o                         
  -7   2   3        405.86        416.46        11.89 o                         
  -6   2   3        281.53        364.76         9.89 o                         
  -5   2   3         60.24         57.39         2.47 o                         
  -4   2   3        132.86        137.82         4.02 o                         
  -3   2   3         36.08         26.92         1.20 o                         
  -2   2   3        182.74        210.07         8.93 o                         
  -1   2   3      11746.31      10878.97       343.89 o                         
   0   2   3       3288.92       3408.73       101.00 o                         
   1   2   3        230.63        215.51         6.98 o                         
   2   2   3       4659.11       4467.76        98.24 o                         
   3   2   3         89.49         90.72         2.30 o                         
   4   2   3        903.11        945.87        20.12 o                         
   5   2   3        445.63        431.40        10.05 o                         
   6   2   3         47.27         46.42         1.42 o                         
   7   2   3          1.08          4.44         0.57 o                         
   8   2   3       1049.63       1048.54        32.91 o                         
   9   2   3         19.63         29.31         4.03 o                         
  10   2   3        126.43        120.64         4.27 o                         
  11   2   3         36.12         33.57         1.77 o                         
  12   2   3          4.58          4.33         1.12 o                         
  13   2   3         11.51          8.68         1.83 o                         
 -13   3   3         34.13         24.63         3.56 o                         
 -12   3   3         17.50         16.71         1.87 o                         
 -11   3   3        156.62        130.55         4.76 o                         
 -10   3   3          3.65          2.48         1.14 o                         
  -9   3   3         26.12         46.17         4.03 o                         
  -8   3   3        154.55        207.47        12.28 o                         
  -7   3   3        178.85        196.97         6.65 o                         
  -6   3   3         80.15         84.71         3.09 o                         
  -5   3   3         42.12         40.86         3.67 o                         
  -4   3   3         79.38         83.46         4.72 o                         
  -3   3   3         31.11         49.57         1.87 o                         
  -2   3   3        680.99        764.22        22.96 o                         
  -1   3   3       3081.40       3061.36        80.36 o                         
   0   3   3        870.20        879.74        27.94 o                         
   1   3   3        451.19        497.68        13.97 o                         
   2   3   3        958.68        988.55        29.60 o                         
   3   3   3        560.46        606.52        15.62 o                         
   4   3   3         25.03         35.10         1.32 o                         
   5   3   3       3090.87       3066.61        91.00 o                         
   6   3   3          1.55          9.66         1.84 o                         
   7   3   3         16.15         17.75         1.70 o                         
   8   3   3        237.80        235.81        14.81 o                         
   9   3   3        496.74        490.04        14.81 o                         
  10   3   3        108.54        112.99         4.37 o                         
  11   3   3        105.66         94.21         3.57 o                         
  12   3   3         15.49         10.11         1.30 o                         
 -13   4   3         18.00         13.19         2.20 o                         
 -12   4   3         41.39         43.18         3.66 o                         
 -11   4   3         41.65         52.05         4.40 o                         
 -10   4   3        118.26        120.44         5.21 o                         
  -9   4   3        130.99        117.19         6.58 o                         
  -8   4   3          4.37         73.95         4.38 o                         
  -7   4   3        340.75        467.11        27.24 o                         
  -6   4   3          5.70          5.02         0.62 o                         
  -5   4   3         49.24        155.35        10.99 o                         
  -4   4   3         32.56         24.81         2.86 o                         
  -3   4   3         62.43         88.21         3.31 o                         
  -2   4   3         31.91         42.23         1.79 o                         
  -1   4   3       1338.86       1279.44        32.20 o                         
   0   4   3          4.01          5.66         2.59 o                         
   1   4   3        790.46        751.21        19.12 o                         
   2   4   3        149.51        144.39         5.41 o                         
   3   4   3       1662.27       1641.70        48.78 o                         
   4   4   3         81.22         85.07         2.79 o                         
   5   4   3         25.64         38.86         1.78 o                         
   6   4   3        326.02        332.18         9.97 o                         
   7   4   3        180.18        174.38         6.35 o                         
   8   4   3        450.29        493.19        23.71 o                         
   9   4   3        277.66        314.17         9.66 o                         
  10   4   3         75.13         74.43         3.17 o                         
  11   4   3        188.97        174.63         7.05 o                         
  12   4   3          0.48          0.31         0.88 o                         
 -12   5   3         38.92         32.24         2.93 o                         
 -11   5   3        122.78        100.94         7.33 o                         
 -10   5   3         37.95         40.52         3.08 o                         
  -9   5   3        314.12        307.09        15.02 o                         
  -8   5   3          5.35         96.96         9.71 o                         
  -7   5   3         46.90         88.00         8.79 o                         
  -6   5   3         32.63         29.96         2.78 o                         
  -5   5   3        123.90         97.73         4.47 o                         
  -4   5   3         72.48         80.05         3.44 o                         
  -3   5   3        183.14        198.97         6.51 o                         
  -2   5   3         57.32         53.32         3.06 o                         
  -1   5   3         32.50         44.31         1.98 o                         
   0   5   3        414.27        488.38        14.85 o                         
   1   5   3         65.93         67.94         3.48 o                         
   2   5   3        417.75        435.38        13.08 o                         
   3   5   3        767.05        856.04        28.40 o                         
   4   5   3        280.59        313.14        12.27 o                         
   5   5   3        848.74        921.36        35.40 o                         
   6   5   3         72.71         67.05         3.89 o                         
   7   5   3          5.64          5.31         1.10 o                         
   8   5   3        183.08        230.82         9.45 o                         
   9   5   3          3.50          6.23         1.31 o                         
  10   5   3         61.06         70.28         4.01 o                         
  11   5   3         40.30         46.00         2.85 o                         
 -11   6   3          4.26          6.05         1.04 o                         
 -10   6   3         32.41         30.09         4.58 o                         
  -9   6   3         89.41        108.25         4.97 o                         
  -8   6   3          0.54          6.91         1.41 o                         
  -7   6   3        105.06        118.77         6.32 o                         
  -6   6   3        349.55        340.54        16.45 o                         
  -5   6   3         36.47         44.01         5.68 o                         
  -4   6   3         24.53         36.76         1.92 o                         
  -3   6   3         17.66         23.26         1.55 o                         
  -2   6   3        251.68        290.90         9.89 o                         
  -1   6   3        586.29        678.05        20.72 o                         
   0   6   3        238.05        235.97         7.65 o                         
   1   6   3        429.84        457.40        14.13 o                         
   2   6   3          8.85         11.10         2.00 o                         
   3   6   3          1.01          1.83         1.06 o                         
   4   6   3        413.47        413.52        14.01 o                         
   5   6   3         23.52         30.18         1.87 o                         
   6   6   3        498.41        530.01        20.04 o                         
   7   6   3         18.58         23.68         3.11 o                         
   8   6   3         29.05         36.25         2.97 o                         
   9   6   3         37.02         35.78         2.49 o                         
  10   6   3          0.05         -0.55         0.92 o                         
 -10   7   3          0.22         -0.88         0.88 o                         
  -9   7   3        186.21        159.75        12.46 o                         
  -8   7   3          3.53          6.36         1.16 o                         
  -7   7   3          5.36          8.98         1.27 o                         
  -6   7   3         45.81         62.69         4.15 o                         
  -5   7   3         52.61         64.33         3.52 o                         
  -4   7   3        418.76        405.74        16.01 o                         
  -3   7   3        246.99        281.88        13.60 o                         
  -2   7   3         53.33         57.89         3.54 o                         
  -1   7   3          2.96          2.24         1.14 o                         
   0   7   3         23.26         23.91         2.07 o                         
   1   7   3        632.61        619.15        29.79 o                         
   2   7   3         21.51         31.12         3.30 o                         
   4   7   3         85.55         81.08         3.44 o                         
   5   7   3         15.10          6.56         0.96 o                         
   6   7   3         14.28          9.70         1.23 o                         
   7   7   3         70.52         73.58         4.21 o                         
   8   7   3         37.85         38.62         2.97 o                         
   9   7   3         15.02          9.41         1.18 o                         
  -9   8   3         26.60         26.62         2.55 o                         
  -8   8   3          2.32          1.53         1.19 o                         
  -7   8   3         52.15         57.39         3.33 o                         
  -6   8   3        114.77        123.57         5.63 o                         
  -5   8   3         20.34         17.65         1.94 o                         
  -4   8   3          2.72          2.02         2.75 o                         
  -3   8   3          5.77          6.91         1.22 o                         
  -2   8   3         56.81         64.03         3.08 o                         
  -1   8   3        152.47        161.25         5.77 o                         
   0   8   3        123.14        130.59         4.76 o                         
   1   8   3        227.53        244.12         9.02 o                         
   2   8   3          9.01          8.21         1.65 o                         
   3   8   3          0.00         -0.88         0.88 o                         
   4   8   3         58.84         56.55         3.00 o                         
   5   8   3          0.11         -0.10         0.94 o                         
   6   8   3        114.89        132.14         7.40 o                         
   7   8   3          4.30         11.45         1.61 o                         
   8   8   3         10.52          8.50         1.65 o                         
  -7   9   3          7.16          5.50         2.20 o                         
  -6   9   3         15.81         18.32         3.66 o                         
  -5   9   3         10.87         10.74         2.75 o                         
  -4   9   3         68.94         79.96         5.08 o                         
  -3   9   3         64.95         71.78         3.49 o                         
  -2   9   3          9.18         11.04         1.55 o                         
  -1   9   3          5.96         11.72         2.20 o                         
   0   9   3          8.43         10.69         1.48 o                         
   1   9   3         18.87         22.47         2.10 o                         
   2   9   3          0.23          0.23         0.79 o                         
   3   9   3         18.08         13.69         1.78 o                         
   4   9   3          0.95         -1.49         1.49 o                         
   5   9   3         15.78         16.70         2.56 o                         
   6   9   3          1.54          4.40         2.20 o                         
  -4  10   3          2.96          1.10         2.20 o                         
  -3  10   3          0.01          1.93         1.41 o                         
  -2  10   3          5.43          4.90         1.55 o                         
  -1  10   3          5.47          3.43         1.09 o                         
   0  10   3          6.38          4.66         2.38 o                         
   1  10   3         27.38         21.22         2.60 o                         
   2  10   3         11.52          8.19         3.11 o                         
   3  10   3         10.24          9.16         2.93 o                         
 -14   0   4          3.30         11.72         2.56 o                         
 -13   0   4         37.10         36.27         3.66 o                         
 -12   0   4        136.87        115.78         8.43 o                         
 -11   0   4          1.40         -0.24         1.31 o                         
 -10   0   4        650.54        606.42        36.64 o                         
  -9   0   4        521.55        535.19        21.82 o                         
  -8   0   4        661.65        622.89        21.36 o                         
  -7   0   4        472.41        387.41        15.58 o                         
  -6   0   4        452.24        379.87        13.45 o                         
  -5   0   4        757.80        899.08        30.26 o                         
  -4   0   4       2683.81       2345.35        77.90 o                         
  -2   0   4      26683.93      23069.89      1080.12 o                         
  -1   0   4        615.37        570.68        27.46 o                         
   0   0   4       9720.07       9011.88       422.18 o                         
   1   0   4       5376.84       5327.79       292.39 o                         
   2   0   4       1070.59       1020.80       100.94 o                         
   3   0   4       4487.42       4044.68       147.87 o                         
   4   0   4       1123.22        995.30        38.42 o                         
   5   0   4        631.34        798.06        26.78 o                         
   6   0   4       1564.07       1593.49        61.54 o                         
   7   0   4          1.30          4.11         0.87 o                         
   8   0   4        789.27        842.51        32.44 o                         
   9   0   4       1622.25       1594.31        61.13 o                         
  10   0   4        645.72        613.29        20.56 o                         
  11   0   4         63.46         68.76         3.49 o                         
  12   0   4        282.04        300.08        20.52 o                         
  13   0   4         71.85         85.00         6.60 o                         
 -14   1   4        131.85        115.11         5.96 o                         
 -13   1   4          6.90         13.19         2.56 o                         
 -12   1   4        440.60        464.01        18.12 o                         
 -11   1   4        177.82        145.37         5.35 o                         
 -10   1   4        127.84        170.24         7.14 o                         
  -9   1   4         11.34          8.01         1.11 o                         
  -8   1   4         18.80         22.93         1.56 o                         
  -7   1   4          2.92         10.50         1.61 o                         
  -6   1   4       7612.29       8594.52       231.58 o                         
  -5   1   4       6163.28       6328.77       139.26 o                         
  -4   1   4       5370.06       5129.33       148.24 o                         
  -3   1   4       1720.58       1737.38        71.18 o                         
  -2   1   4          1.48          2.56         0.85 o                         
  -1   1   4      14617.46      12759.56       487.39 o                         
   0   1   4      14219.56      12407.32       410.09 o                         
   1   1   4       3991.88       3669.39       121.55 o                         
   2   1   4       2911.91       2460.37       137.24 o                         
   3   1   4       6037.53       5721.00       178.08 o                         
   4   1   4         94.93        137.61         3.53 o                         
   5   1   4        198.04        217.40         5.28 o                         
   6   1   4         12.86         11.15         1.40 o                         
   7   1   4        424.81        389.04         9.72 o                         
   8   1   4        522.71        521.33        14.28 o                         
   9   1   4         10.28          8.79         1.83 o                         
  10   1   4        344.55        343.44        10.45 o                         
  11   1   4          1.72          2.50         0.73 o                         
  12   1   4         23.44         24.75         2.04 o                         
  13   1   4         49.33         35.77         4.40 o                         
 -13   2   4         21.89         16.19         1.45 o                         
 -12   2   4         37.39         40.09         2.17 o                         
 -11   2   4         24.01         22.03         1.58 o                         
 -10   2   4         73.63         64.29         3.16 o                         
  -9   2   4        251.87        271.21         9.34 o                         
  -8   2   4        130.62        140.41         4.94 o                         
  -7   2   4         63.12         68.08         3.20 o                         
  -6   2   4         52.34         44.59         1.75 o                         
  -5   2   4        692.32        792.51        20.35 o                         
  -4   2   4        127.44        128.46         4.85 o                         
  -3   2   4        149.86        117.92         4.09 o                         
  -2   2   4        225.79        170.23         4.63 o                         
  -1   2   4       2952.50       2999.89        99.56 o                         
   0   2   4      15627.84      13863.74       458.36 o                         
   1   2   4       1506.15       1386.79        37.74 o                         
   2   2   4       1396.78       1413.59        38.27 o                         
   3   2   4       1406.22       1523.51        32.02 o                         
   4   2   4        630.58        674.23        15.13 o                         
   5   2   4       1040.09       1043.97        23.51 o                         
   6   2   4       1178.24       1216.66        27.13 o                         
   7   2   4        201.08        200.69         5.39 o                         
   8   2   4        683.41        668.98        20.02 o                         
   9   2   4         19.80         15.19         1.59 o                         
  10   2   4        158.60        158.80         6.23 o                         
  11   2   4         47.35         45.80         2.10 o                         
  12   2   4        306.97        289.91        11.42 o                         
 -13   3   4        108.60         94.67         4.16 o                         
 -12   3   4         68.83         70.54         3.24 o                         
 -11   3   4         12.68          7.53         1.07 o                         
 -10   3   4         15.32         20.65         1.58 o                         
  -9   3   4        530.34        468.93        18.26 o                         
  -8   3   4         92.00         97.49         5.64 o                         
  -7   3   4       1434.58       1444.53        43.31 o                         
  -6   3   4         27.33         20.65         3.23 o                         
  -5   3   4        149.23        161.29         6.06 o                         
  -4   3   4         28.17         17.49         1.43 o                         
  -3   3   4         50.95         47.46         1.87 o                         
  -2   3   4        142.41        107.74         3.47 o                         
  -1   3   4        295.40        258.94         6.13 o                         
   0   3   4       1313.37       1312.10        30.34 o                         
   1   3   4        395.29        394.83         8.22 o                         
   2   3   4       2794.38       3004.70        62.99 o                         
   3   3   4       1991.32       2205.06        55.29 o                         
   4   3   4         32.93         34.28         1.74 o                         
   5   3   4         43.97         41.22         1.72 o                         
   6   3   4         56.42         53.00         1.83 o                         
   7   3   4        467.58        443.32        11.25 o                         
   8   3   4       1354.90       1351.94        51.90 o                         
   9   3   4        117.65        111.66         4.12 o                         
  10   3   4          0.29          0.17         0.70 o                         
  11   3   4         10.84         12.46         1.21 o                         
  12   3   4         26.45         24.31         3.49 o                         
 -13   4   4          7.79          5.50         1.47 o                         
 -12   4   4         71.43         71.47         4.58 o                         
 -11   4   4        187.70        179.51         7.33 o                         
 -10   4   4         19.13         25.53         2.79 o                         
  -9   4   4          0.63         13.56         2.56 o                         
  -8   4   4          0.23         -0.48         0.80 o                         
  -7   4   4          0.01         64.32        13.87 o                         
  -6   4   4         92.39         83.92         2.90 o                         
  -5   4   4         46.91         47.59         1.96 o                         
  -4   4   4          2.45          3.09         1.17 o                         
  -3   4   4          5.16          2.49         0.51 o                         
  -2   4   4         71.79         81.31         2.99 o                         
  -1   4   4       1053.43       1104.52        33.99 o                         
   0   4   4        381.08        358.05         9.14 o                         
   1   4   4       1036.91       1127.33        26.66 o                         
   2   4   4       1129.79       1153.34        33.71 o                         
   3   4   4        313.08        347.86         9.00 o                         
   4   4   4        187.24        152.67         4.20 o                         
   5   4   4       1421.32       1409.92        49.78 o                         
   6   4   4        456.39        466.00        14.11 o                         
   7   4   4        118.48         95.59         3.49 o                         
   8   4   4         29.57         34.06         2.12 o                         
   9   4   4        130.06        151.79         6.21 o                         
  10   4   4         10.52         19.77         2.06 o                         
  11   4   4         57.59         62.41         5.47 o                         
  12   4   4          7.71          9.89         1.47 o                         
 -12   5   4        103.54        107.65         8.43 o                         
 -11   5   4         21.04         28.90         2.33 o                         
 -10   5   4         27.12         30.41         3.30 o                         
  -9   5   4        348.70        379.05        27.48 o                         
  -8   5   4        278.86        285.38        11.42 o                         
  -7   5   4       1126.92       1321.07        67.06 o                         
  -6   5   4          2.67          2.40         2.20 o                         
  -5   5   4        143.17        151.14         6.27 o                         
  -4   5   4        249.88        221.56         7.65 o                         
  -3   5   4        471.65        513.99        19.08 o                         
  -2   5   4        637.15        620.12        18.35 o                         
  -1   5   4        339.20        391.81        13.65 o                         
   0   5   4        293.96        293.19         9.14 o                         
   1   5   4        168.82        176.10         5.74 o                         
   2   5   4        298.70        323.25        10.90 o                         
   3   5   4          4.46          6.21         0.87 o                         
   4   5   4         32.25         28.17         4.14 o                         
   5   5   4         21.56         31.65         1.88 o                         
   6   5   4        515.26        636.20        42.69 o                         
   7   5   4          6.42          5.43         1.14 o                         
   8   5   4        186.40        190.80         7.83 o                         
   9   5   4        138.56        146.45         5.57 o                         
  10   5   4          2.24          3.08         1.22 o                         
  11   5   4          8.41          6.10         1.04 o                         
 -11   6   4         60.23         62.44         4.21 o                         
 -10   6   4          0.58          2.20         1.04 o                         
  -9   6   4         35.35         48.11         4.52 o                         
  -8   6   4          0.75          3.21         1.10 o                         
  -7   6   4         60.19         77.68         3.80 o                         
  -6   6   4          0.85         43.60         3.37 o                         
  -5   6   4         52.98         50.93         5.13 o                         
  -4   6   4          7.00         13.55         1.22 o                         
  -3   6   4         43.99         41.62         2.91 o                         
  -2   6   4         37.62         38.98         2.18 o                         
  -1   6   4         21.55         22.21         3.86 o                         
   0   6   4        135.85        136.03         4.72 o                         
   1   6   4         35.52         30.93         1.85 o                         
   2   6   4        217.79        223.12         8.81 o                         
   3   6   4         19.78         12.61         1.78 o                         
   4   6   4          7.27          2.29         1.65 o                         
   5   6   4         48.96         52.47         3.90 o                         
   6   6   4         80.07         72.00         3.70 o                         
   7   6   4          0.16         -0.16         1.05 o                         
   8   6   4         43.31         44.05         2.60 o                         
   9   6   4          0.10         -0.18         3.30 o                         
  10   6   4          3.91          1.62         0.88 o                         
 -10   7   4          6.48          6.84         1.65 o                         
  -9   7   4          8.58         17.22         2.07 o                         
  -8   7   4         78.60         94.36         4.36 o                         
  -7   7   4         85.53         78.77         4.92 o                         
  -6   7   4          0.08          0.50         1.16 o                         
  -5   7   4         70.41         76.86         4.04 o                         
  -4   7   4         50.90         79.62         4.90 o                         
  -3   7   4         24.68         48.62         8.79 o                         
  -2   7   4         14.18         15.46         1.30 o                         
  -1   7   4         95.69        101.49        12.64 o                         
   0   7   4         22.43         18.08         1.93 o                         
   1   7   4        149.79        170.61         7.47 o                         
   2   7   4         30.06         30.00         2.29 o                         
   3   7   4          1.64          4.68         1.04 o                         
   4   7   4         26.86         25.31         1.96 o                         
   5   7   4         23.87         17.29         1.67 o                         
   6   7   4         15.81          9.58         1.12 o                         
   7   7   4          3.51          4.96         1.12 o                         
   8   7   4          7.80          7.00         1.27 o                         
   9   7   4          1.66          0.37         1.04 o                         
  -9   8   4          0.03         -0.70         1.47 o                         
  -8   8   4          1.53          1.07         1.22 o                         
  -7   8   4          0.08          1.57         1.12 o                         
  -6   8   4         43.79         49.78         3.64 o                         
  -5   8   4         24.19         24.98         3.56 o                         
  -4   8   4          5.06          6.00         1.19 o                         
  -3   8   4          0.05          0.16         1.14 o                         
  -2   8   4          0.54          0.18         0.94 o                         
  -1   8   4          8.50          9.48         1.10 o                         
   0   8   4          3.63          5.12         1.02 o                         
   1   8   4          3.46          9.88         1.33 o                         
   2   8   4         23.27         31.25         2.55 o                         
   3   8   4          0.26         -0.72         0.79 o                         
   4   8   4          0.05         -0.49         0.82 o                         
   5   8   4          4.97          0.63         1.65 o                         
   6   8   4          8.97         12.28         3.07 o                         
   7   8   4          3.97          6.31         1.45 o                         
   8   8   4          2.57          0.49         2.56 o                         
  -7   9   4          0.44         -2.56         2.56 o                         
  -6   9   4          4.07          2.93         2.20 o                         
  -5   9   4          0.23          3.30         2.93 o                         
  -4   9   4          0.62          3.56         1.41 o                         
  -3   9   4          0.13          1.49         1.03 o                         
  -2   9   4          0.67          2.00         0.84 o                         
  -1   9   4          0.00          0.31         1.39 o                         
   0   9   4          0.63          0.59         0.82 o                         
   1   9   4         81.49         81.70         3.80 o                         
   2   9   4         58.12         54.54         4.91 o                         
   3   9   4          4.66          3.30         0.88 o                         
   4   9   4         17.07          8.68         1.87 o                         
   5   9   4          0.70         -1.47         1.83 o                         
   6   9   4         10.18         12.09         2.56 o                         
  -4  10   4          6.31          0.37         2.20 o                         
  -3  10   4          0.39         -1.49         1.49 o                         
  -2  10   4          4.32          2.47         1.10 o                         
  -1  10   4          0.08         -1.17         1.97 o                         
   0  10   4          5.30          2.73         1.47 o                         
   1  10   4          5.89          3.19         1.28 o                         
   2  10   4         18.32          8.01         3.30 o                         
   3  10   4          0.02         -4.03         4.40 o                         
 -14   1   5         75.03         78.33         6.05 o                         
 -13   1   5          0.00          2.16         1.01 o                         
 -12   1   5          6.99          4.33         1.22 o                         
 -11   1   5          0.03         -0.84         0.84 o                         
 -10   1   5         62.24         85.28         5.59 o                         
  -9   1   5         12.14          9.15         0.92 o                         
  -8   1   5         99.23         92.04         3.44 o                         
  -7   1   5       1323.01       1514.82        45.23 o                         
  -6   1   5         70.38         82.33         2.55 o                         
  -5   1   5        229.72        207.26         5.93 o                         
  -4   1   5        112.09        125.00         3.73 o                         
  -3   1   5         79.63         86.30         2.86 o                         
  -2   1   5        175.74        224.38         8.58 o                         
  -1   1   5       3729.14       3500.84       116.06 o                         
   0   1   5       4677.67       4703.91       155.77 o                         
   1   1   5       1605.71       1489.83        49.88 o                         
   2   1   5       1342.25       1325.98        32.91 o                         
   3   1   5        232.87        223.02         4.96 o                         
   4   1   5       2116.65       2169.80        50.95 o                         
   5   1   5        262.81        239.11         6.44 o                         
   6   1   5          0.07         -0.46         0.99 o                         
   7   1   5         19.41         16.20         1.10 o                         
   8   1   5        208.35        215.00         6.77 o                         
   9   1   5          3.95          6.40         1.02 o                         
  10   1   5          0.14          2.01         0.64 o                         
  11   1   5          9.52          7.30         0.80 o                         
  12   1   5          4.86          5.42         0.94 o                         
 -13   2   5          5.33          8.35         1.30 o                         
 -12   2   5        188.18        173.67         6.14 o                         
 -11   2   5          3.75          4.83         0.81 o                         
 -10   2   5         18.88         27.75         1.96 o                         
  -9   2   5         23.54         35.42         3.51 o                         
  -8   2   5         55.56         54.51         3.95 o                         
  -7   2   5        481.95        487.47        12.67 o                         
  -6   2   5        250.59        272.35         8.00 o                         
  -5   2   5        779.16        746.06        21.05 o                         
  -4   2   5         22.27         28.74         1.53 o                         
  -3   2   5       1304.31       1278.82        32.18 o                         
  -2   2   5       1385.91       1398.20        38.16 o                         
  -1   2   5       3704.46       3776.88       111.91 o                         
   0   2   5       6075.76       6388.74       188.70 o                         
   1   2   5       2648.82       2696.96        73.15 o                         
   2   2   5       4107.42       3996.15       102.50 o                         
   3   2   5         24.03         23.88         1.08 o                         
   4   2   5        218.67        220.24         5.35 o                         
   5   2   5       1680.87       1649.14        38.88 o                         
   6   2   5        214.38        218.35         5.02 o                         
   7   2   5        163.55        164.83         4.20 o                         
   8   2   5        143.10        166.96         6.04 o                         
   9   2   5        352.97        342.58        10.45 o                         
  10   2   5         55.01         49.98         1.96 o                         
  11   2   5         10.19         10.38         0.92 o                         
  12   2   5          0.37         -0.51         0.79 o                         
 -13   3   5          7.42          8.06         1.02 o                         
 -12   3   5          1.34          2.81         0.85 o                         
 -11   3   5         30.46         30.44         1.77 o                         
 -10   3   5        104.96         89.28         3.52 o                         
  -9   3   5         56.64        104.85         5.86 o                         
  -8   3   5         14.37         21.82         5.55 o                         
  -7   3   5        298.47        397.15        22.31 o                         
  -6   3   5        156.64        160.81         5.37 o                         
  -5   3   5        331.77        367.44         9.07 o                         
  -4   3   5         13.39         10.43         0.95 o                         
  -3   3   5       1081.18       1132.99        34.38 o                         
  -2   3   5         83.27         83.99         2.72 o                         
  -1   3   5       4552.15       4651.33       102.44 o                         
   0   3   5        193.12        184.75         4.82 o                         
   1   3   5       2425.15       2330.49        51.54 o                         
   2   3   5       1156.96       1156.20        27.34 o                         
   3   3   5         10.78         10.62         0.82 o                         
   4   3   5        563.93        656.82        17.00 o                         
   5   3   5          0.99          0.98         0.47 o                         
   6   3   5         47.47         56.70         1.87 o                         
   7   3   5          6.59          6.48         0.86 o                         
   8   3   5         57.65         61.46         3.86 o                         
   9   3   5         75.77         81.60         3.16 o                         
  10   3   5          1.00          1.73         0.90 o                         
  11   3   5          5.75          4.60         0.79 o                         
  12   3   5         35.59         26.55         2.19 o                         
 -13   4   5         93.19         88.67         6.60 o                         
 -12   4   5          3.25          6.31         1.83 o                         
 -11   4   5        181.19        200.11         8.11 o                         
 -10   4   5         44.84         47.05         2.49 o                         
  -9   4   5         10.43         16.38         1.54 o                         
  -8   4   5          0.37         -0.10         0.76 o                         
  -7   4   5        529.17        516.90        16.41 o                         
  -6   4   5         12.23          8.94         2.28 o                         
  -5   4   5         60.97         56.82         2.67 o                         
  -4   4   5         60.62         55.72         2.03 o                         
  -3   4   5        457.25        479.03        19.83 o                         
  -2   4   5        109.90        136.21         4.27 o                         
  -1   4   5       1411.61       1370.71        36.50 o                         
   0   4   5       3206.18       3339.82        90.01 o                         
   1   4   5        226.84        194.18         5.99 o                         
   2   4   5        110.13         87.27         2.96 o                         
   3   4   5        656.77        743.52        20.38 o                         
   4   4   5        535.43        587.54        16.23 o                         
   5   4   5        724.62        813.86        20.62 o                         
   6   4   5          0.06          0.12         0.63 o                         
   7   4   5         14.19         12.76         1.11 o                         
   8   4   5        201.32        203.45         7.39 o                         
   9   4   5         17.30         20.18         1.58 o                         
  10   4   5         17.47         20.03         1.93 o                         
  11   4   5         24.23         27.40         1.82 o                         
 -12   5   5          0.10          4.17         0.88 o                         
 -11   5   5         33.91         28.96         2.38 o                         
 -10   5   5         37.59         51.61         3.66 o                         
  -9   5   5        221.11        251.63        21.98 o                         
  -8   5   5         10.62         42.76         4.21 o                         
  -7   5   5          0.29        148.29        16.85 o                         
  -6   5   5        415.58        402.37        15.79 o                         
  -5   5   5          4.22         14.63         2.20 o                         
  -4   5   5         12.17         21.86         2.03 o                         
  -3   5   5         62.78         72.60         3.23 o                         
  -2   5   5         99.63         95.01         3.23 o                         
  -1   5   5       1309.32       1459.93        43.60 o                         
   0   5   5          6.74          3.03         0.69 o                         
   1   5   5        649.19        667.94        18.35 o                         
   2   5   5         51.09         51.09         2.05 o                         
   3   5   5          0.20         -0.26         1.18 o                         
   4   5   5         35.53         28.55         1.86 o                         
   5   5   5        110.39        110.79         5.83 o                         
   6   5   5          0.42         -0.88         0.88 o                         
   7   5   5        269.04        284.82        11.35 o                         
   8   5   5         52.82         48.17         2.45 o                         
   9   5   5         27.97         22.15         1.82 o                         
  10   5   5          0.01          1.18         0.93 o                         
  11   5   5         14.98         11.26         2.20 o                         
 -11   6   5         69.66         73.39         4.01 o                         
 -10   6   5         46.74         42.86         2.85 o                         
  -9   6   5         93.69        108.18         4.92 o                         
  -8   6   5          5.06          9.38         1.33 o                         
  -7   6   5        282.54        304.01        12.13 o                         
  -6   6   5         29.10         29.53         2.45 o                         
  -5   6   5        208.15        219.76        10.26 o                         
  -4   6   5        152.90        161.92         8.29 o                         
  -3   6   5        110.97         96.31         3.28 o                         
  -2   6   5         17.85         16.58         3.01 o                         
  -1   6   5         68.71         57.67         2.61 o                         
   0   6   5          8.88          7.39         2.94 o                         
   1   6   5        470.80        447.76        21.03 o                         
   2   6   5          9.13          4.24         6.96 o                         
   3   6   5        340.76        383.08        26.56 o                         
   4   6   5          0.40          2.20         1.47 o                         
   5   6   5        106.53        117.88         7.28 o                         
   6   6   5         95.47         81.58         5.61 o                         
   7   6   5          1.65          0.83         0.92 o                         
   8   6   5         31.32         39.98         2.32 o                         
   9   6   5          1.68          3.09         2.55 o                         
  10   6   5          7.78          9.01         1.28 o                         
 -10   7   5         40.97         50.07         3.08 o                         
  -9   7   5        115.23        122.60        10.26 o                         
  -8   7   5         12.09         19.57         1.99 o                         
  -7   7   5          9.13          6.86         1.79 o                         
  -6   7   5         59.64         58.42         4.36 o                         
  -5   7   5         20.74         20.60         2.48 o                         
  -4   7   5          9.12         15.57         2.33 o                         
  -3   7   5        426.96        439.31        29.68 o                         
  -2   7   5         47.87         40.87         4.76 o                         
  -1   7   5         63.22         54.20         2.48 o                         
   0   7   5         18.80          9.16         1.83 o                         
   1   7   5          0.72          2.84         0.94 o                         
   2   7   5         38.33         27.37         4.03 o                         
   3   7   5          0.16          0.25         0.79 o                         
   4   7   5        118.27        136.07         5.21 o                         
   5   7   5         17.61         17.64         1.80 o                         
   6   7   5          1.14          0.63         0.85 o                         
   7   7   5        106.30        121.60         5.29 o                         
   8   7   5          1.55          0.23         0.94 o                         
   9   7   5         38.79         28.98         4.40 o                         
  -9   8   5          7.83          7.69         2.56 o                         
  -8   8   5          0.35          1.26         1.07 o                         
  -7   8   5         30.36         34.48         2.97 o                         
  -6   8   5         78.55        101.01         4.92 o                         
  -5   8   5         13.61         19.05         4.03 o                         
  -4   8   5         58.43         56.67         3.86 o                         
  -3   8   5         12.81          7.77         1.75 o                         
  -2   8   5         11.58         14.58         1.89 o                         
  -1   8   5         57.39         60.54         3.21 o                         
   0   8   5        138.57        154.09         9.45 o                         
   1   8   5        234.09        252.26        12.30 o                         
   2   8   5          2.41          4.46         1.24 o                         
   3   8   5          1.17         -0.12         0.79 o                         
   4   8   5         10.66         10.81         1.55 o                         
   5   8   5          7.23          3.66         1.55 o                         
   6   8   5         46.65         52.79         4.50 o                         
   7   8   5          5.17         -0.06         1.37 o                         
  -7   9   5          0.04         -1.10         2.56 o                         
  -6   9   5          4.53          1.10         1.83 o                         
  -5   9   5         35.77         18.47         2.71 o                         
  -4   9   5         13.22         19.75         2.71 o                         
  -3   9   5         21.42         25.09         2.21 o                         
  -2   9   5          6.74          5.57         1.11 o                         
  -1   9   5         11.47         10.67         1.65 o                         
   0   9   5         10.19          9.35         1.86 o                         
   1   9   5          0.01          1.07         0.84 o                         
   2   9   5         14.43          5.10         1.41 o                         
   3   9   5         12.73          7.01         2.02 o                         
   4   9   5         12.12         12.40         1.41 o                         
   5   9   5          0.75          0.00         1.47 o                         
  -3  10   5          4.97          0.23         1.83 o                         
  -2  10   5         15.79         11.01         1.29 o                         
  -1  10   5          2.65         -0.21         0.88 o                         
   0  10   5         25.58          9.16         2.20 o                         
   1  10   5         32.42         12.09         2.20 o                         
   2  10   5          4.38          0.73         1.22 o                         
 -14   0   6        123.55        126.41         8.79 o                         
 -13   0   6         28.28         37.74         3.66 o                         
 -12   0   6         31.81         32.98         3.66 o                         
 -11   0   6        164.86        147.37        19.79 o                         
 -10   0   6        400.91        367.02        18.00 o                         
  -9   0   6         57.55         49.56         2.97 o                         
  -8   0   6       1033.06       1131.26        38.03 o                         
  -7   0   6        213.97        205.20         7.46 o                         
  -6   0   6        778.11        897.62        30.59 o                         
  -5   0   6       3088.93       3197.15       115.93 o                         
  -4   0   6        347.42        389.25        17.59 o                         
  -3   0   6       3499.31       3540.81       117.02 o                         
  -2   0   6         71.29         57.15         4.38 o                         
  -1   0   6       8662.78       7873.72       372.26 o                         
   0   0   6       3804.96       3368.31       223.87 o                         
   1   0   6       5257.44       5164.12       179.36 o                         
   2   0   6         14.05          9.31         1.27 o                         
   3   0   6       4387.02       4816.15       159.47 o                         
   4   0   6        703.89        807.67        24.24 o                         
   5   0   6        102.05        107.27         3.72 o                         
   6   0   6         42.38         31.34         2.75 o                         
   7   0   6       1062.46       1077.54        36.47 o                         
   8   0   6       1002.66        994.35        47.02 o                         
   9   0   6          8.09          8.46         1.39 o                         
  10   0   6         48.62         48.26         2.29 o                         
  11   0   6         13.70         12.18         1.54 o                         
  12   0   6         22.25         20.52         2.93 o                         
 -14   1   6        280.35        256.01        13.74 o                         
 -13   1   6         10.48         13.92         2.56 o                         
 -12   1   6        433.69        510.62        19.88 o                         
 -11   1   6        173.64        126.91         4.78 o                         
 -10   1   6       1261.28       1329.50        62.70 o                         
  -9   1   6         69.59         82.86         3.32 o                         
  -8   1   6        646.66        697.53        18.02 o                         
  -7   1   6        561.03        603.60        15.53 o                         
  -6   1   6        432.42        385.80        10.37 o                         
  -5   1   6       2690.82       2916.86        73.21 o                         
  -4   1   6        362.77        299.15         8.33 o                         
  -3   1   6       5777.01       5492.44       148.03 o                         
  -2   1   6        427.82        334.50        11.91 o                         
  -1   1   6        740.81        727.35        24.91 o                         
   0   1   6        300.32        309.39        11.22 o                         
   1   1   6       6132.25       5632.97       131.35 o                         
   2   1   6        287.51        274.56         6.32 o                         
   3   1   6        295.28        317.70         6.95 o                         
   4   1   6        624.11        562.68        15.68 o                         
   5   1   6        120.77         96.66         2.54 o                         
   6   1   6          3.68          3.61         0.56 o                         
   7   1   6         63.80         70.47         2.19 o                         
   8   1   6         72.39         81.25         3.06 o                         
   9   1   6        524.48        505.25        15.21 o                         
  10   1   6        218.33        206.42         6.45 o                         
  11   1   6         83.14         82.44         2.94 o                         
  12   1   6        157.04        140.93         7.00 o                         
 -13   2   6         61.58         52.02         2.60 o                         
 -12   2   6         64.53         54.33         2.38 o                         
 -11   2   6        210.06        218.37         7.77 o                         
 -10   2   6         36.21         36.49         1.99 o                         
  -9   2   6         97.82        103.57         4.25 o                         
  -8   2   6        326.55        309.51        10.30 o                         
  -7   2   6         96.24         86.71         3.06 o                         
  -6   2   6       1377.03       1289.50        36.04 o                         
  -5   2   6         67.42         52.63         3.79 o                         
  -4   2   6         11.91          9.90         0.90 o                         
  -3   2   6         13.17         31.82         1.16 o                         
  -2   2   6       1648.44       1603.25        37.69 o                         
  -1   2   6        435.31        371.87        10.50 o                         
   0   2   6       3312.67       3400.71        91.92 o                         
   1   2   6        653.82        652.69        18.27 o                         
   2   2   6          2.86          4.44         0.78 o                         
   3   2   6          8.06          4.33         0.36 o                         
   4   2   6          1.66          4.45         0.69 o                         
   5   2   6        700.90        719.56        16.27 o                         
   6   2   6        690.71        717.18        16.35 o                         
   7   2   6        392.68        377.69         9.47 o                         
   8   2   6        780.16        817.66        24.45 o                         
   9   2   6         40.29         34.92         1.75 o                         
  10   2   6         66.09         65.88         2.37 o                         
  11   2   6          0.21          0.44         0.75 o                         
  12   2   6         38.75         27.01         3.48 o                         
 -13   3   6         88.54         81.83         4.53 o                         
 -12   3   6        334.63        340.53        16.32 o                         
 -11   3   6          7.85          6.74         0.86 o                         
 -10   3   6        514.22        489.80        16.53 o                         
  -9   3   6        669.41        649.66        25.17 o                         
  -8   3   6        204.94        190.07         6.62 o                         
  -7   3   6        702.21        768.63        23.50 o                         
  -6   3   6         28.98         35.22         1.56 o                         
  -5   3   6        319.99        295.15         8.04 o                         
  -4   3   6        127.52        109.54         3.58 o                         
  -3   3   6         24.17         14.43         0.99 o                         
  -2   3   6        130.55        122.15         3.37 o                         
  -1   3   6        260.04        293.80         6.99 o                         
   0   3   6         34.78         14.23         1.23 o                         
   1   3   6         29.55         33.49         1.52 o                         
   2   3   6       1552.81       1456.53        43.04 o                         
   3   3   6       1171.65       1143.04        24.16 o                         
   4   3   6          7.44          3.53         0.90 o                         
   5   3   6         67.96         65.37         2.07 o                         
   6   3   6        122.97        123.38         3.56 o                         
   7   3   6        105.60        102.92         5.02 o                         
   8   3   6          0.12         -0.01         0.70 o                         
   9   3   6        110.52        122.64         4.06 o                         
  10   3   6        106.15         95.20         3.62 o                         
  11   3   6          9.01          8.21         0.91 o                         
  12   3   6          1.26         -0.87         1.47 o                         
 -13   4   6         54.18         56.06         4.40 o                         
 -12   4   6         40.88         33.92         3.40 o                         
 -11   4   6        172.77        184.15         7.47 o                         
 -10   4   6         15.08          9.50         2.56 o                         
  -9   4   6        352.51        323.98        11.13 o                         
  -8   4   6        156.93        155.73         5.76 o                         
  -7   4   6        499.69        526.37        17.68 o                         
  -6   4   6         44.96         46.31         2.34 o                         
  -5   4   6          2.09          3.07         2.87 o                         
  -4   4   6          7.67          4.45         0.68 o                         
  -3   4   6         19.18         31.66         2.01 o                         
  -2   4   6         87.49         96.83         3.63 o                         
  -1   4   6         52.96         49.59         2.14 o                         
   1   4   6         11.90          7.82         0.82 o                         
   2   4   6        976.92        952.86        28.63 o                         
   3   4   6         23.77         20.79         1.70 o                         
   4   4   6         80.71         82.54         2.53 o                         
   5   4   6        704.40        776.03        19.76 o                         
   6   4   6        173.45        164.96         6.84 o                         
   7   4   6         67.16         70.86         8.61 o                         
   8   4   6         65.98         53.45         2.22 o                         
   9   4   6         66.52         57.46         2.92 o                         
  10   4   6          7.16          3.88         1.04 o                         
  11   4   6          6.22          1.80         0.75 o                         
 -12   5   6        133.15        127.55         6.48 o                         
 -11   5   6        144.26        130.25         6.74 o                         
 -10   5   6        145.36        136.18         7.12 o                         
  -9   5   6        159.57        180.72        10.34 o                         
  -8   5   6         41.76         48.45         3.43 o                         
  -7   5   6        258.36        225.21         9.17 o                         
  -6   5   6         25.47         44.89         2.64 o                         
  -5   5   6        580.36        608.17        19.12 o                         
  -4   5   6         10.48         19.73         2.66 o                         
  -3   5   6          4.18          1.27         0.81 o                         
  -2   5   6          3.52          5.59         1.02 o                         
  -1   5   6         40.81         37.98         1.70 o                         
   0   5   6         42.22         42.10         3.30 o                         
   1   5   6        326.09        310.53        11.04 o                         
   2   5   6        472.69        481.01        14.80 o                         
   3   5   6         69.60         82.46         3.44 o                         
   4   5   6         35.25         31.37         3.50 o                         
   5   5   6        213.33        137.03        10.26 o                         
   6   5   6         16.76         15.95         2.29 o                         
   7   5   6          0.09          1.27         0.97 o                         
   8   5   6          9.85          8.76         1.41 o                         
   9   5   6         88.76         81.80         3.73 o                         
  10   5   6          3.51          7.15         1.30 o                         
 -11   6   6         21.27         22.62         1.93 o                         
 -10   6   6          0.32          1.57         0.88 o                         
  -9   6   6         33.86         50.01         3.06 o                         
  -8   6   6        175.41        163.59         7.04 o                         
  -7   6   6        369.26        358.85        14.24 o                         
  -6   6   6         16.42         17.97         4.03 o                         
  -5   6   6         71.57         78.06         3.86 o                         
  -4   6   6         76.18         87.75         4.22 o                         
  -3   6   6         46.89         42.43         2.39 o                         
  -2   6   6         42.06         47.45         2.49 o                         
  -1   6   6        441.57        476.48        16.95 o                         
   0   6   6         50.70         51.21         2.96 o                         
   1   6   6         34.19         42.04         2.99 o                         
   2   6   6          9.46          4.30         1.14 o                         
   3   6   6          5.61          2.25         1.43 o                         
   4   6   6        151.46        154.01         7.89 o                         
   5   6   6         46.28         49.03         3.01 o                         
   6   6   6          0.77         -0.22         0.89 o                         
   7   6   6         36.75         33.15         2.33 o                         
   8   6   6          3.81          3.88         1.16 o                         
   9   6   6          0.15          1.36         0.88 o                         
  10   6   6          8.51          5.72         1.10 o                         
 -10   7   6          0.03          0.58         1.47 o                         
  -9   7   6          3.43          6.86         1.27 o                         
  -8   7   6         10.85         11.01         1.47 o                         
  -7   7   6         23.17         28.16         3.48 o                         
  -6   7   6          3.33          3.41         1.33 o                         
  -5   7   6         61.10         61.30         4.50 o                         
  -4   7   6          6.02          5.08         1.06 o                         
  -3   7   6         45.75         48.00         5.50 o                         
  -1   7   6          0.31          0.32         1.37 o                         
   0   7   6         41.06         38.14         2.71 o                         
   1   7   6         17.62         14.29         2.93 o                         
   2   7   6          0.13         -0.79         0.79 o                         
   3   7   6         25.81         18.79         1.48 o                         
   4   7   6          0.44         -0.72         0.77 o                         
   5   7   6         32.33         35.35         2.20 o                         
   6   7   6         14.53         12.61         1.27 o                         
   7   7   6         53.97         53.24         4.50 o                         
   8   7   6         28.89         25.97         2.18 o                         
   9   7   6          0.22         -0.59         1.22 o                         
  -9   8   6          8.21          6.60         1.47 o                         
  -8   8   6         41.63         47.93         4.95 o                         
  -7   8   6          9.21          7.71         1.33 o                         
  -6   8   6          3.59          6.05         1.36 o                         
  -5   8   6         52.08         56.43         4.22 o                         
  -4   8   6          4.86          2.61         1.29 o                         
  -3   8   6         19.08         24.56         2.09 o                         
  -2   8   6          8.94          7.48         1.10 o                         
  -1   8   6        124.00        145.44         6.03 o                         
   0   8   6         12.10          8.20         1.22 o                         
   1   8   6        375.80        352.03        15.39 o                         
   2   8   6         47.22         45.75         2.68 o                         
   3   8   6          3.25          2.43         0.84 o                         
   4   8   6          3.92          1.97         0.84 o                         
   5   8   6          1.44          1.30         1.14 o                         
   6   8   6         28.17         25.85         3.59 o                         
   7   8   6          2.38          2.75         3.30 o                         
  -7   9   6          0.61         -2.20         2.20 o                         
  -6   9   6          5.36          4.03         1.83 o                         
  -5   9   6          0.01         -1.26         2.75 o                         
  -4   9   6          4.53          4.91         1.16 o                         
  -3   9   6         13.46         11.13         1.67 o                         
  -2   9   6          0.16          1.27         0.97 o                         
  -1   9   6          0.11          0.35         0.95 o                         
   0   9   6          3.01          3.18         0.89 o                         
   1   9   6         15.90         11.38         1.90 o                         
   2   9   6         45.91         45.87         6.60 o                         
   3   9   6          6.65          1.26         1.76 o                         
   4   9   6          0.12          0.31         1.02 o                         
   5   9   6          0.88         -0.73         1.83 o                         
  -3  10   6         10.86          2.62         1.76 o                         
  -2  10   6          7.88          3.11         1.89 o                         
  -1  10   6          3.41         -0.64         1.83 o                         
   0  10   6          0.80          0.23         0.94 o                         
   1  10   6         27.68         10.63         2.20 o                         
   2  10   6          0.42         -1.10         1.10 o                         
 -14   1   7          8.33         10.99         1.83 o                         
 -13   1   7         19.37         25.28         2.93 o                         
 -12   1   7          0.20          3.30         1.22 o                         
 -11   1   7         42.39         37.64         2.27 o                         
 -10   1   7        119.53        141.75         7.64 o                         
  -9   1   7         12.42         10.81         1.10 o                         
  -8   1   7         54.90         67.66         2.68 o                         
  -7   1   7        562.86        547.33        14.16 o                         
  -6   1   7         78.69         74.07         2.57 o                         
  -5   1   7        183.93        175.50         4.87 o                         
  -4   1   7        452.17        345.12         8.49 o                         
  -3   1   7       1298.85       1157.06        27.47 o                         
  -2   1   7       1428.35       1366.86        32.28 o                         
  -1   1   7        350.30        302.54         7.00 o                         
   0   1   7       1602.87       1490.68        40.48 o                         
   1   1   7        972.37        919.86        19.48 o                         
   2   1   7        750.30        668.23        14.59 o                         
   3   1   7        221.66        210.18         4.95 o                         
   4   1   7        177.47        132.59         3.78 o                         
   5   1   7        184.06        170.56         4.21 o                         
   6   1   7          8.36          8.07         0.88 o                         
   7   1   7          3.95          4.61         0.70 o                         
   8   1   7         34.91         38.45         1.58 o                         
   9   1   7        203.63        179.23         5.16 o                         
  10   1   7          2.42          1.58         0.61 o                         
  11   1   7          5.75          4.39         0.79 o                         
  12   1   7         16.31         17.44         2.02 o                         
 -13   2   7          2.05          1.02         0.90 o                         
 -12   2   7         14.90         22.82         1.55 o                         
 -11   2   7        446.97        438.26        14.88 o                         
 -10   2   7         45.31         39.43         1.95 o                         
  -9   2   7        168.65        169.61         9.34 o                         
  -8   2   7       1939.15       1908.50        52.19 o                         
  -7   2   7         43.65         41.98         2.55 o                         
  -6   2   7         13.17         10.12         0.78 o                         
  -5   2   7         47.53         35.13         1.36 o                         
  -4   2   7          4.30          5.36         0.61 o                         
  -3   2   7        692.55        708.51        18.60 o                         
  -2   2   7       1708.44       1719.84        40.56 o                         
  -1   2   7        475.22        447.70        10.91 o                         
   0   2   7          0.22         -0.12         0.45 o                         
   1   2   7          0.48          0.46         0.67 o                         
   2   2   7          7.11          5.59         0.69 o                         
   3   2   7       2056.73       2111.08        57.28 o                         
   4   2   7         76.20         55.33         1.51 o                         
   5   2   7         61.77         61.42         1.82 o                         
   6   2   7          0.27          0.27         0.51 o                         
   7   2   7        114.57        109.83         4.06 o                         
   8   2   7          3.60          4.15         1.06 o                         
   9   2   7          0.76          0.70         0.74 o                         
  10   2   7         22.65         26.52         1.56 o                         
  11   2   7         15.38          9.20         1.02 o                         
  12   2   7          1.78          1.65         1.04 o                         
 -13   3   7         15.29         20.24         2.31 o                         
 -12   3   7          9.16         16.13         1.81 o                         
 -11   3   7         25.21         23.74         1.75 o                         
 -10   3   7        120.53        153.97         5.59 o                         
  -9   3   7         59.59         45.07         4.03 o                         
  -8   3   7         78.48         79.53         5.01 o                         
  -7   3   7        362.92        381.31        12.22 o                         
  -6   3   7        137.92        164.64         6.30 o                         
  -5   3   7          5.51          6.34         0.64 o                         
  -4   3   7        171.38        144.16         4.30 o                         
  -3   3   7         32.00         31.18         1.15 o                         
  -2   3   7       1059.03        982.38        24.84 o                         
  -1   3   7       3527.57       3622.59        84.98 o                         
   0   3   7        329.88        350.62        10.57 o                         
   1   3   7        114.90        148.10         6.90 o                         
   2   3   7        384.85        379.39         9.56 o                         
   3   3   7       1128.47       1161.54        27.57 o                         
   4   3   7          0.03         -0.41         0.80 o                         
   5   3   7        151.47        152.51         3.93 o                         
   6   3   7        106.33        103.58         2.91 o                         
   7   3   7         61.19         63.39         3.44 o                         
   8   3   7         79.92         74.49         2.53 o                         
   9   3   7        193.43        173.44         5.53 o                         
  10   3   7          2.16          0.57         0.82 o                         
  11   3   7         66.12         70.35         3.17 o                         
 -13   4   7        132.21        158.28        10.99 o                         
 -12   4   7          4.14          6.99         1.00 o                         
 -11   4   7         79.11        101.94         4.44 o                         
 -10   4   7         24.51         26.99         2.56 o                         
  -9   4   7         33.62         41.70         4.04 o                         
  -8   4   7        603.96        628.10        29.79 o                         
  -7   4   7         39.48         44.36         5.45 o                         
  -6   4   7         17.77         15.49         3.21 o                         
  -5   4   7         32.55         20.10         1.21 o                         
  -4   4   7         14.14         11.16         1.72 o                         
  -3   4   7         30.81         51.46         1.92 o                         
  -2   4   7         26.54         21.52         1.53 o                         
  -1   4   7       2502.42       2438.33        89.32 o                         
   0   4   7         12.40         10.45         2.79 o                         
   1   4   7          4.54         12.95         2.38 o                         
   2   4   7        387.24        401.77        11.29 o                         
   3   4   7       1084.74       1153.97        31.49 o                         
   4   4   7        720.53        675.44        18.71 o                         
   5   4   7        551.91        550.84        13.35 o                         
   6   4   7         34.39         37.71         2.73 o                         
   7   4   7        117.85        107.50         4.07 o                         
   8   4   7        125.86        130.18         4.81 o                         
   9   4   7         17.56         17.95         2.33 o                         
  10   4   7          5.48          6.65         1.05 o                         
  11   4   7         25.35         23.84         1.75 o                         
 -12   5   7          1.05          1.10         1.28 o                         
 -11   5   7          4.06         13.92         2.56 o                         
 -10   5   7         76.42         75.92         5.86 o                         
  -9   5   7         56.44         51.60         4.04 o                         
  -8   5   7        148.69        159.49         6.76 o                         
  -7   5   7         38.05         39.13         2.37 o                         
  -6   5   7        230.27        221.86        26.20 o                         
  -5   5   7          7.20         18.12         1.85 o                         
  -4   5   7        108.09         97.70         3.65 o                         
  -3   5   7         95.57         91.55         3.46 o                         
  -2   5   7         31.22         26.84         1.84 o                         
  -1   5   7       1054.67       1115.86        36.70 o                         
   0   5   7          0.78          0.62         0.64 o                         
   1   5   7       1052.49       1054.76        31.62 o                         
   2   5   7          1.36          0.72         0.76 o                         
   3   5   7        165.29        174.43         6.96 o                         
   4   5   7         70.48         79.13         3.11 o                         
   5   5   7          1.86          1.14         1.01 o                         
   6   5   7        189.29        198.82         8.11 o                         
   7   5   7         39.76         42.05         3.09 o                         
   8   5   7        157.24        163.19         6.84 o                         
   9   5   7          3.78          5.45         1.14 o                         
  10   5   7          5.11          4.25         0.79 o                         
 -11   6   7         25.05         37.47         5.68 o                         
 -10   6   7         28.66         25.57         2.19 o                         
  -9   6   7         63.94         67.32         3.52 o                         
  -8   6   7         34.91         48.39         3.36 o                         
  -7   6   7         67.41         94.82         4.43 o                         
  -6   6   7          0.79          2.56         1.06 o                         
  -5   6   7         28.44         34.05         2.57 o                         
  -4   6   7        203.85        216.36         7.69 o                         
  -3   6   7          7.56          7.70         1.32 o                         
  -2   6   7        149.59        132.93         8.88 o                         
  -1   6   7        167.65        166.22        10.48 o                         
   0   6   7         92.19         97.68         5.82 o                         
   1   6   7          0.05         -0.70         0.70 o                         
   2   6   7        197.29        171.29         8.16 o                         
   3   6   7         10.07         10.15         1.16 o                         
   4   6   7        161.45        161.57         6.91 o                         
   5   6   7         74.32         88.85         4.01 o                         
   6   6   7         21.39         22.74         2.15 o                         
   7   6   7         45.05         44.66         2.70 o                         
   8   6   7          2.00          1.69         1.33 o                         
   9   6   7          0.03         -0.41         0.94 o                         
 -10   7   7         32.88         47.65         2.97 o                         
  -9   7   7          1.64          4.88         1.08 o                         
  -8   7   7         19.21         19.85         2.21 o                         
  -7   7   7         48.28         57.66         3.37 o                         
  -6   7   7        473.72        455.13        21.89 o                         
  -5   7   7         52.41         77.33         4.02 o                         
  -4   7   7        268.58        259.03        10.88 o                         
  -3   7   7         43.89         52.53         2.91 o                         
  -2   7   7         28.46         33.08         2.87 o                         
  -1   7   7         55.21         64.85         6.60 o                         
   0   7   7          1.78          3.27         1.55 o                         
   1   7   7        508.19        495.09        16.94 o                         
   2   7   7         15.93          9.65         1.20 o                         
   3   7   7         12.63          9.10         1.53 o                         
   4   7   7         74.29         72.22         5.26 o                         
   5   7   7         75.28         68.76         3.14 o                         
   6   7   7         51.34         56.31         3.46 o                         
   7   7   7         33.52         35.30         2.43 o                         
   8   7   7          1.75          2.59         0.96 o                         
  -9   8   7         87.44         80.61         6.23 o                         
  -8   8   7         16.88         12.10         1.81 o                         
  -7   8   7         11.62          7.41         1.76 o                         
  -6   8   7          0.08         -0.09         1.28 o                         
  -5   8   7         65.42         74.04         4.90 o                         
  -4   8   7         65.59         79.88         4.64 o                         
  -3   8   7        124.06        121.73         8.18 o                         
  -2   8   7         22.13         23.24         2.20 o                         
  -1   8   7         42.37         48.35         2.49 o                         
   0   8   7         57.22         52.38         3.43 o                         
   1   8   7          3.27          3.79         0.78 o                         
   2   8   7         11.07          7.03         1.27 o                         
   3   8   7          2.71          4.06         0.97 o                         
   4   8   7         10.54          9.24         1.41 o                         
   5   8   7          0.44          0.46         1.02 o                         
   6   8   7          8.84          6.96         2.56 o                         
   7   8   7         10.62         13.92         3.30 o                         
  -6   9   7         42.69         36.64         4.76 o                         
  -5   9   7          1.59          0.73         1.83 o                         
  -4   9   7         48.21         58.25         4.05 o                         
  -3   9   7          0.96          2.56         1.06 o                         
  -2   9   7          8.29          8.79         1.27 o                         
  -1   9   7         21.99         15.65         2.20 o                         
   0   9   7          1.56          2.02         0.94 o                         
   1   9   7        124.08        133.65         7.09 o                         
   2   9   7          7.63          0.37         2.93 o                         
   3   9   7          9.78          4.03         1.30 o                         
   4   9   7          0.06          0.53         1.17 o                         
   5   9   7          0.01         -1.83         1.83 o                         
  -3  10   7         35.16         21.25         4.76 o                         
  -2  10   7          0.07         -0.37         1.47 o                         
  -1  10   7          5.49          1.02         2.56 o                         
   0  10   7          5.55         -1.47         1.83 o                         
   1  10   7         11.45          6.35         1.14 o                         
 -14   0   8        102.23        107.36         7.69 o                         
 -13   0   8        252.40        207.38        14.29 o                         
 -12   0   8         10.78         16.49         2.56 o                         
 -11   0   8         66.56         53.49         4.76 o                         
 -10   0   8        103.03         84.57         3.92 o                         
  -9   0   8        307.85        301.29        14.50 o                         
  -8   0   8         15.30         21.17         1.56 o                         
  -7   0   8       2264.90       2281.60        76.69 o                         
  -6   0   8       2421.88       2235.02        75.34 o                         
  -5   0   8         40.19         26.15         2.90 o                         
  -4   0   8          1.32          9.16         0.85 o                         
  -3   0   8       5422.04       5429.20       160.29 o                         
  -2   0   8       2037.78       2041.66        60.59 o                         
  -1   0   8        464.00        472.93        14.46 o                         
   0   0   8        410.38        429.27        12.99 o                         
   1   0   8       4699.72       4552.74       122.88 o                         
   2   0   8         15.54          3.71         0.56 o                         
   3   0   8       1869.87       1872.35       118.65 o                         
   4   0   8        122.05        140.48         4.71 o                         
   5   0   8         24.72         33.73         1.77 o                         
   6   0   8         64.11         80.38         3.25 o                         
   7   0   8        389.92        317.30        21.98 o                         
   8   0   8         53.76         73.58         5.86 o                         
   9   0   8         76.26         67.75         3.16 o                         
  10   0   8         53.96         52.80         3.34 o                         
  11   0   8         58.54         60.13         4.05 o                         
  12   0   8         26.98         18.32         2.93 o                         
 -14   1   8         53.40         45.93         4.76 o                         
 -13   1   8        102.66         91.74         5.16 o                         
 -12   1   8        149.67        156.74         7.01 o                         
 -11   1   8         16.55         15.11         1.71 o                         
 -10   1   8        506.95        496.68        19.46 o                         
  -9   1   8          1.94          0.98         1.44 o                         
  -8   1   8       1502.53       1555.55        39.38 o                         
  -7   1   8        255.91        329.02         8.76 o                         
  -6   1   8       1179.00       1192.56        35.96 o                         
  -5   1   8       2766.53       2885.47        67.51 o                         
  -4   1   8        206.84        268.51         7.31 o                         
  -3   1   8       3122.95       2991.29        65.87 o                         
  -2   1   8        244.90        203.25         5.19 o                         
  -1   1   8        105.35         83.39         2.00 o                         
   0   1   8         21.38         26.63         1.03 o                         
   1   1   8        327.34        342.21         7.19 o                         
   2   1   8         30.44         42.62         1.22 o                         
   3   1   8          4.36         10.73         0.79 o                         
   4   1   8        277.25        296.74         7.28 o                         
   5   1   8          2.12          1.04         0.37 o                         
   6   1   8        263.61        260.89         6.56 o                         
   7   1   8        379.22        377.41        12.82 o                         
   8   1   8       1135.70       1065.15        31.79 o                         
   9   1   8         29.16         14.07         1.48 o                         
  10   1   8         42.74         42.07         1.85 o                         
  11   1   8         23.75         32.68         2.64 o                         
  12   1   8         24.37         12.09         2.20 o                         
 -13   2   8         78.70         78.66         3.52 o                         
 -12   2   8        100.07        105.53         3.89 o                         
 -11   2   8         12.97         22.04         2.33 o                         
 -10   2   8          0.42          0.43         0.69 o                         
  -9   2   8        188.76        167.70         6.98 o                         
  -8   2   8        364.50        367.79        10.96 o                         
  -7   2   8        117.16        123.93         4.11 o                         
  -6   2   8        616.49        656.04        17.73 o                         
  -5   2   8        647.60        674.53        19.26 o                         
  -4   2   8          3.41          5.54         0.80 o                         
  -3   2   8        236.50        274.08         6.57 o                         
  -2   2   8        225.55        210.88         5.57 o                         
  -1   2   8       1002.89       1070.90        25.47 o                         
   0   2   8        123.82        151.63         4.36 o                         
   1   2   8         43.57         31.62         1.23 o                         
   2   2   8       3635.26       3635.02        80.10 o                         
   3   2   8        120.85         97.82         2.54 o                         
   4   2   8         19.34         27.37         1.23 o                         
   5   2   8         57.02         49.61         1.55 o                         
   6   2   8         63.09         61.60         1.91 o                         
   7   2   8        574.01        577.25        17.43 o                         
   8   2   8          9.01          6.35         1.27 o                         
   9   2   8          0.44          0.95         0.70 o                         
  10   2   8         58.76         66.60         2.51 o                         
  11   2   8         22.07         13.63         1.49 o                         
 -13   3   8          0.56          1.99         1.02 o                         
 -12   3   8         62.93         58.78         2.52 o                         
 -11   3   8         25.53         32.31         2.02 o                         
 -10   3   8        573.22        571.39        19.19 o                         
  -9   3   8        154.66        176.30        19.97 o                         
  -8   3   8        188.85        183.40         6.77 o                         
  -7   3   8         31.37         29.22         1.88 o                         
  -6   3   8        170.30        121.83         3.96 o                         
  -5   3   8        140.20        109.15         3.37 o                         
  -4   3   8        326.23        402.06        10.03 o                         
  -3   3   8        512.56        575.76        14.98 o                         
  -2   3   8        226.13        223.11         5.92 o                         
  -1   3   8        273.51        196.37         6.17 o                         
   0   3   8       5063.03       4800.78       175.49 o                         
   1   3   8        130.24        103.15         5.11 o                         
   2   3   8       1047.97       1023.01        26.30 o                         
   3   3   8        115.13        111.42         2.90 o                         
   4   3   8        253.78        239.35         5.49 o                         
   5   3   8        825.37        864.88        18.63 o                         
   6   3   8         66.94         56.08         2.15 o                         
   7   3   8        318.57        299.14        14.82 o                         
   8   3   8         24.77         24.34         1.74 o                         
   9   3   8         46.58         36.54         1.82 o                         
  10   3   8         23.33         18.66         1.40 o                         
  11   3   8          9.19          9.72         1.26 o                         
 -13   4   8        127.76        150.96        10.63 o                         
 -12   4   8        116.70        102.18         5.31 o                         
 -11   4   8         15.42         19.12         1.75 o                         
 -10   4   8          1.95          4.76         0.97 o                         
  -9   4   8        114.32        122.51         4.60 o                         
  -8   4   8       1159.61       1093.57        36.36 o                         
  -7   4   8         22.74         21.67         1.77 o                         
  -6   4   8        516.08        475.12        16.03 o                         
  -5   4   8          1.63          1.84         0.60 o                         
  -4   4   8        156.53        163.10         4.93 o                         
  -3   4   8        164.52        139.87         4.98 o                         
  -2   4   8        148.68        160.62         4.39 o                         
  -1   4   8        108.93        108.81         4.03 o                         
   0   4   8        169.65        191.66         9.69 o                         
   1   4   8          0.65          3.46         0.53 o                         
   2   4   8         65.60         73.85         2.41 o                         
   3   4   8        870.81        861.25        21.91 o                         
   4   4   8          0.60          0.36         0.51 o                         
   5   4   8          4.82          4.95         0.70 o                         
   6   4   8         18.15         12.24         2.02 o                         
   7   4   8         87.49         76.33         2.88 o                         
   8   4   8          0.18         -0.90         1.60 o                         
   9   4   8         65.29         69.74         3.89 o                         
  10   4   8         16.56         16.54         1.80 o                         
  11   4   8         18.84         15.02         2.20 o                         
 -12   5   8          6.63          2.41         1.10 o                         
 -11   5   8         90.68         94.84         5.05 o                         
 -10   5   8         61.52         50.55         7.51 o                         
  -9   5   8          1.69          3.48         1.81 o                         
  -8   5   8        266.37        246.81        11.09 o                         
  -7   5   8          6.02         14.66         2.56 o                         
  -6   5   8         50.63         48.13         3.23 o                         
  -5   5   8        107.79         94.33        11.69 o                         
  -4   5   8        226.43        243.02         8.06 o                         
  -3   5   8        283.61        253.25         8.68 o                         
  -2   5   8        118.87        146.95         7.21 o                         
  -1   5   8        360.89        322.48         8.97 o                         
   0   5   8        222.99        203.47         6.96 o                         
   1   5   8        345.47        329.32        13.67 o                         
   2   5   8         69.88         68.61         2.50 o                         
   3   5   8         31.72         29.01         1.42 o                         
   4   5   8          8.25         12.63         1.21 o                         
   5   5   8        698.81        641.42        29.52 o                         
   6   5   8          1.43          1.73         0.90 o                         
   7   5   8        111.25        122.00         5.22 o                         
   8   5   8          7.31          2.44         0.92 o                         
   9   5   8          0.27          0.18         0.75 o                         
  10   5   8          0.15         -0.44         0.58 o                         
 -11   6   8        156.37        148.00         7.38 o                         
 -10   6   8          0.05          1.47         1.04 o                         
  -9   6   8          4.35          3.04         1.07 o                         
  -8   6   8        192.69        180.04         7.47 o                         
  -7   6   8        128.54        140.62         6.06 o                         
  -6   6   8         63.01         55.25         3.10 o                         
  -5   6   8          6.10         12.23         1.67 o                         
  -4   6   8         83.34         88.49         3.76 o                         
  -3   6   8         23.21         19.59         1.49 o                         
  -2   6   8          3.48          5.86         1.83 o                         
  -1   6   8         93.79         95.62         3.81 o                         
   0   6   8         18.35         13.98         1.63 o                         
   1   6   8         38.69         41.30         4.02 o                         
   2   6   8        191.72        183.72         9.19 o                         
   3   6   8         38.07         34.43         4.75 o                         
   4   6   8          0.51          1.61         0.76 o                         
   5   6   8          1.22          2.08         0.81 o                         
   6   6   8          0.39         -0.76         0.90 o                         
   7   6   8         53.38         48.43         2.64 o                         
   8   6   8         21.70         17.22         1.93 o                         
   9   6   8         33.49         34.11         3.66 o                         
 -10   7   8          0.04          0.20         1.83 o                         
  -9   7   8          3.26          1.90         1.02 o                         
  -8   7   8         28.65         29.53         2.36 o                         
  -7   7   8         45.85         51.63         3.01 o                         
  -6   7   8         16.59         37.02         2.73 o                         
  -5   7   8         17.94         25.11         2.45 o                         
  -4   7   8         50.93         55.01         2.78 o                         
  -3   7   8          7.58          5.01         1.22 o                         
  -2   7   8          5.00          3.93         1.07 o                         
  -1   7   8         39.49         32.54         2.12 o                         
   0   7   8         66.80         55.07         3.23 o                         
   1   7   8         96.81         97.53         4.43 o                         
   2   7   8         12.37          8.24         1.23 o                         
   3   7   8         16.44         18.27         1.73 o                         
   4   7   8          1.68          2.26         1.07 o                         
   5   7   8         71.54         68.02         5.45 o                         
   6   7   8          3.26          4.59         1.00 o                         
   7   7   8          8.84          7.12         1.00 o                         
   8   7   8          2.33          1.10         1.30 o                         
  -8   8   8          0.00         -1.33         1.33 o                         
  -7   8   8          3.47          0.28         3.66 o                         
  -6   8   8          0.35         -0.27         1.41 o                         
  -5   8   8         36.36         43.01         3.00 o                         
  -4   8   8          0.58          2.11         1.02 o                         
  -3   8   8         17.44         23.54         2.37 o                         
  -2   8   8        127.86        130.99         6.05 o                         
  -1   8   8        172.39        166.88         6.97 o                         
   0   8   8          7.51         11.36         1.55 o                         
   1   8   8          9.81          8.11         1.55 o                         
   2   8   8          1.28          1.09         0.76 o                         
   3   8   8         12.96          5.83         1.14 o                         
   4   8   8         15.75         22.40         2.19 o                         
   5   8   8         19.48         23.53         3.04 o                         
   6   8   8         25.44         31.76         5.50 o                         
  -6   9   8          1.46         -0.73         2.20 o                         
  -5   9   8          6.79         -1.83         3.30 o                         
  -4   9   8         37.14         45.50         4.21 o                         
  -3   9   8          6.83          6.71         1.31 o                         
  -2   9   8          3.52          2.99         1.02 o                         
  -1   9   8          0.46          0.43         0.88 o                         
   0   9   8          0.37          1.39         1.59 o                         
   1   9   8          7.55          3.61         1.83 o                         
   2   9   8          5.50          1.10         1.14 o                         
   3   9   8          0.05          0.90         1.47 o                         
   4   9   8          6.57          6.04         1.31 o                         
  -1  10   8          0.09          0.00         1.47 o                         
 -13   1   9         57.09         56.43         5.13 o                         
 -12   1   9         14.04         15.21         1.52 o                         
 -11   1   9        227.84        221.65         8.81 o                         
 -10   1   9         11.03          7.11         0.95 o                         
  -9   1   9          9.37         11.81         1.23 o                         
  -8   1   9        626.26        635.09        18.09 o                         
  -7   1   9         69.32         88.28         2.79 o                         
  -6   1   9         47.77         50.16         1.69 o                         
  -5   1   9        440.88        456.99        12.47 o                         
  -4   1   9         72.24         64.03         2.62 o                         
  -3   1   9        451.48        499.89        11.45 o                         
  -2   1   9        199.62        207.88         4.57 o                         
  -1   1   9        377.96        356.92         7.81 o                         
   0   1   9        426.81        532.37        10.51 o                         
   1   1   9          6.51         13.56         1.54 o                         
   2   1   9       1623.10       1679.62        42.31 o                         
   3   1   9        393.43        421.03         9.66 o                         
   4   1   9          2.41          0.84         0.40 o                         
   5   1   9        103.90        103.77         2.79 o                         
   6   1   9          0.74          0.06         0.55 o                         
   7   1   9         46.34         53.73         2.15 o                         
   8   1   9         63.50         56.10         1.96 o                         
   9   1   9         31.18         25.03         2.06 o                         
  10   1   9         35.87         34.91         1.68 o                         
  11   1   9         18.21         21.34         1.85 o                         
 -13   2   9          5.72          5.17         1.47 o                         
 -12   2   9          2.34          1.69         1.16 o                         
 -11   2   9        266.91        273.99         9.43 o                         
 -10   2   9         36.72         32.41         1.77 o                         
  -9   2   9         15.41         10.25         1.02 o                         
  -8   2   9        140.30        152.12         5.81 o                         
  -7   2   9         31.44         37.11         1.59 o                         
  -6   2   9         19.20         20.26         2.73 o                         
  -5   2   9         32.73         38.76         1.44 o                         
  -4   2   9         26.29         39.64         2.80 o                         
  -3   2   9        921.76       1019.98        23.00 o                         
  -2   2   9        220.45        197.58         5.41 o                         
  -1   2   9        283.96        316.75         7.93 o                         
   0   2   9        213.75        226.77         5.93 o                         
   1   2   9        806.16        863.70        20.72 o                         
   2   2   9         37.11         35.46         1.18 o                         
   3   2   9        139.24        132.19         3.13 o                         
   4   2   9        205.39        207.09         4.79 o                         
   5   2   9         89.67         80.74         2.48 o                         
   6   2   9        159.70        163.16         5.53 o                         
   7   2   9         40.88         50.13         2.34 o                         
   8   2   9         88.92         78.99         2.85 o                         
   9   2   9         10.61         10.65         1.05 o                         
  10   2   9         13.11         14.64         1.35 o                         
  11   2   9         50.65         43.63         2.57 o                         
 -13   3   9        119.14        104.37         4.64 o                         
 -12   3   9          1.86          3.40         0.85 o                         
 -11   3   9        336.72        336.53        13.26 o                         
 -10   3   9         50.94         55.70         2.55 o                         
  -9   3   9        132.69        126.97         6.35 o                         
  -8   3   9       1027.87       1024.20        44.32 o                         
  -7   3   9        284.97        247.72         7.50 o                         
  -6   3   9          5.07          5.49         1.06 o                         
  -5   3   9        607.22        594.19        20.05 o                         
  -4   3   9         74.17         85.70         2.63 o                         
  -3   3   9       2144.78       2321.91        51.55 o                         
  -2   3   9        402.98        403.75        12.81 o                         
  -1   3   9        216.57        275.94         8.16 o                         
   0   3   9       1565.70       1591.25        48.73 o                         
   1   3   9          8.51          7.65         0.99 o                         
   2   3   9        346.58        341.17         9.65 o                         
   3   3   9         99.65         83.40         2.19 o                         
   4   3   9         16.24         11.06         0.69 o                         
   5   3   9        248.39        271.53         7.04 o                         
   6   3   9        776.54        790.37        21.64 o                         
   7   3   9        152.00        154.82         4.56 o                         
   8   3   9         45.31         34.29         2.26 o                         
   9   3   9          1.44         -0.46         0.82 o                         
  10   3   9         15.44          6.23         1.83 o                         
  11   3   9          6.03          3.11         1.04 o                         
 -12   4   9         45.08         39.01         2.59 o                         
 -11   4   9         77.14         71.15         3.31 o                         
 -10   4   9         60.56         49.81         2.60 o                         
  -9   4   9          6.52          5.50         1.47 o                         
  -8   4   9        131.42        148.49        10.34 o                         
  -7   4   9        415.21        380.79        14.95 o                         
  -6   4   9         35.81         43.49         1.97 o                         
  -5   4   9        118.06        108.11         3.94 o                         
  -4   4   9         14.42         12.46         1.91 o                         
  -3   4   9        293.49        263.91         9.07 o                         
  -2   4   9         28.40         21.06         1.64 o                         
  -1   4   9         70.59         69.16         2.20 o                         
   0   4   9          2.34          4.89         0.93 o                         
   1   4   9          5.50          7.74         0.63 o                         
   2   4   9         75.72         73.64         2.25 o                         
   3   4   9         17.08         17.69         0.96 o                         
   4   4   9        144.78        158.06         4.61 o                         
   5   4   9          0.28          0.11         0.73 o                         
   6   4   9         13.65          8.51         1.11 o                         
   7   4   9         18.36         11.52         1.23 o                         
   8   4   9         46.45         44.40         2.54 o                         
   9   4   9         13.59         10.63         1.47 o                         
  10   4   9         14.61         17.61         1.73 o                         
 -12   5   9         40.34         36.98         3.66 o                         
 -11   5   9         60.57         67.54         4.01 o                         
 -10   5   9         13.91         16.50         3.30 o                         
  -9   5   9        117.08        123.79         8.48 o                         
  -8   5   9        297.12        258.29        13.39 o                         
  -7   5   9         22.76         28.03         2.31 o                         
  -6   5   9        161.78        155.41        15.57 o                         
  -5   5   9         11.08         13.47         1.49 o                         
  -4   5   9        459.54        493.12        15.63 o                         
  -3   5   9         80.61         88.34         3.37 o                         
  -2   5   9         10.17          6.74         1.28 o                         
  -1   5   9        149.70        125.08         4.23 o                         
   0   5   9         11.61         10.60         1.10 o                         
   1   5   9        466.20        454.73        19.04 o                         
   2   5   9          9.78          9.46         1.04 o                         
   3   5   9        106.01        118.68         3.66 o                         
   4   5   9         86.03         79.86         3.69 o                         
   5   5   9        162.00        175.75         6.14 o                         
   6   5   9        332.27        325.68        11.22 o                         
   7   5   9         41.97         34.25         3.50 o                         
   8   5   9          0.15         -1.16         1.37 o                         
   9   5   9         17.92         12.21         1.17 o                         
  10   5   9         11.26         11.36         1.47 o                         
 -11   6   9          0.22          3.96         0.88 o                         
 -10   6   9        107.61        105.74         5.83 o                         
  -9   6   9         55.58         56.05         4.32 o                         
  -8   6   9         18.68         32.42         2.45 o                         
  -7   6   9        261.21        229.00        16.49 o                         
  -6   6   9          1.48          3.73         1.04 o                         
  -5   6   9         59.07         52.36         3.16 o                         
  -4   6   9        231.42        234.40         8.42 o                         
  -3   6   9         13.43          7.70         1.25 o                         
  -2   6   9        325.22        291.63        11.77 o                         
  -1   6   9        461.76        436.36        14.97 o                         
   0   6   9        253.69        237.26        11.01 o                         
   1   6   9        501.33        514.40        20.13 o                         
   2   6   9          3.51          0.73         0.81 o                         
   3   6   9         85.88         79.21         4.53 o                         
   4   6   9         15.11         16.24         1.61 o                         
   5   6   9          2.75          2.99         0.97 o                         
   6   6   9         22.54         27.59         2.44 o                         
   7   6   9          7.37          8.63         1.65 o                         
   8   6   9         24.19         21.74         1.82 o                         
   9   6   9          0.12          0.92         1.04 o                         
 -10   7   9          8.42         14.42         2.93 o                         
  -9   7   9         12.33          5.74         1.64 o                         
  -8   7   9         40.29         42.39         2.73 o                         
  -7   7   9          2.63          5.06         1.12 o                         
  -6   7   9        369.94        385.25        21.98 o                         
  -5   7   9         62.51         67.71         3.64 o                         
  -4   7   9        232.55        226.37         8.10 o                         
  -3   7   9          9.77          6.12         1.12 o                         
  -2   7   9          2.14          0.50         0.78 o                         
  -1   7   9          0.44          0.39         0.76 o                         
   0   7   9        105.09         98.00         5.14 o                         
   1   7   9        397.21        368.53        14.52 o                         
   2   7   9         52.11         40.43         2.79 o                         
   3   7   9        151.67        170.75         7.12 o                         
   4   7   9          1.18          0.34         0.82 o                         
   5   7   9          5.41          6.13         0.97 o                         
   6   7   9          1.98          1.80         0.92 o                         
   7   7   9          0.74          1.13         0.97 o                         
  -8   8   9         36.05         35.53         3.07 o                         
  -7   8   9         45.44         42.37         3.00 o                         
  -6   8   9          7.32          5.14         1.38 o                         
  -5   8   9         18.99         25.94         2.85 o                         
  -4   8   9         20.28         15.10         3.66 o                         
  -3   8   9         67.37         70.27         4.22 o                         
  -2   8   9        101.19        100.79         4.71 o                         
  -1   8   9          7.48          5.74         0.96 o                         
   0   8   9          3.50          3.20         0.79 o                         
   1   8   9          9.50          5.68         1.05 o                         
   2   8   9         24.85         21.38         2.45 o                         
   3   8   9          0.23          1.14         0.75 o                         
   4   8   9         19.93         20.54         2.55 o                         
   5   8   9          7.05          3.91         1.14 o                         
   6   8   9         23.76         34.44         4.03 o                         
  -6   9   9         15.19         18.32         3.30 o                         
  -5   9   9         17.33         21.98         4.40 o                         
  -4   9   9        108.13         77.17         6.05 o                         
  -3   9   9          0.86         -0.17         1.10 o                         
  -2   9   9         41.18         35.15         3.63 o                         
  -1   9   9         28.20         34.31         3.17 o                         
   0   9   9          0.01          0.70         1.13 o                         
   1   9   9         92.76         64.67         4.15 o                         
   2   9   9          1.01          2.32         0.98 o                         
   3   9   9          6.80          5.54         1.30 o                         
   4   9   9         13.51         21.62         3.66 o                         
 -13   0  10         17.94         23.82         3.30 o                         
 -12   0  10        224.25        235.96        16.49 o                         
 -11   0  10        141.24        128.39         7.30 o                         
 -10   0  10        545.03        547.64        21.29 o                         
  -9   0  10         30.97         33.71         2.97 o                         
  -8   0  10        643.04        640.39        22.20 o                         
  -7   0  10          0.79          2.30         0.87 o                         
  -6   0  10        291.59        322.49        12.62 o                         
  -5   0  10        884.87        831.58        35.37 o                         
  -4   0  10         33.26         40.02         2.53 o                         
  -3   0  10        618.59        556.16        19.06 o                         
  -2   0  10        158.18        116.71         4.24 o                         
  -1   0  10        117.40        160.86         4.95 o                         
   0   0  10         58.21         65.16         2.26 o                         
   1   0  10        253.52        269.77         8.48 o                         
   2   0  10        691.49        735.14        22.20 o                         
   3   0  10       1307.42       1432.00        47.93 o                         
   4   0  10        150.60        138.22         4.27 o                         
   5   0  10        239.35        223.56         6.72 o                         
   6   0  10        115.67        112.80         6.22 o                         
   8   0  10        535.46        564.15        21.93 o                         
   9   0  10          2.79          0.55         0.75 o                         
  10   0  10         48.21         41.28         2.48 o                         
  11   0  10        184.26        167.50         8.42 o                         
 -13   1  10        248.57        266.33        18.14 o                         
 -12   1  10        112.67        107.13         4.96 o                         
 -11   1  10          9.14          4.46         1.02 o                         
 -10   1  10         17.52         17.28         1.53 o                         
  -9   1  10        357.48        307.05        14.90 o                         
  -8   1  10       1052.49       1043.35        31.03 o                         
  -7   1  10        308.22        251.19         6.47 o                         
  -6   1  10        982.89        969.96        22.92 o                         
  -5   1  10         69.62         50.88         2.01 o                         
  -4   1  10         38.87         40.92         1.67 o                         
  -3   1  10       2429.87       2663.12        55.97 o                         
  -2   1  10        423.26        447.25         9.39 o                         
  -1   1  10        507.63        567.84        11.77 o                         
   0   1  10        787.21        866.88        17.61 o                         
   1   1  10       1565.98       1728.45        40.68 o                         
   2   1  10       3166.09       3539.74        74.14 o                         
   3   1  10        200.23        209.24         4.54 o                         
   4   1  10         63.26         69.44         2.31 o                         
   5   1  10        300.11        311.26         7.17 o                         
   6   1  10         87.84         96.38         3.44 o                         
   7   1  10        911.15        925.16        62.29 o                         
   8   1  10         98.79         97.90         3.01 o                         
   9   1  10         52.13         45.66         2.19 o                         
  10   1  10         15.46         12.92         1.18 o                         
  11   1  10          1.26          1.49         0.82 o                         
 -13   2  10         31.03         33.01         2.93 o                         
 -12   2  10         62.03         72.17         4.93 o                         
 -11   2  10        128.02        126.14         4.62 o                         
 -10   2  10        198.91        191.83         6.73 o                         
  -9   2  10          3.80          1.23         0.77 o                         
  -8   2  10         13.67         27.80         3.85 o                         
  -7   2  10          3.23          1.74         3.35 o                         
  -6   2  10          6.77          2.84         0.54 o                         
  -5   2  10        143.15        122.27         3.39 o                         
  -4   2  10        251.49        191.55         5.04 o                         
  -3   2  10        240.08        174.18         6.46 o                         
  -2   2  10        611.38        611.33        17.14 o                         
  -1   2  10         18.32         12.35         1.51 o                         
   0   2  10        441.71        469.25        10.89 o                         
   1   2  10        404.06        424.80         9.77 o                         
   2   2  10         40.77         41.93         1.35 o                         
   3   2  10        126.83        108.87         2.58 o                         
   4   2  10        320.43        303.62         7.32 o                         
   5   2  10          5.49          5.65         1.82 o                         
   6   2  10          1.73          4.40         0.75 o                         
   7   2  10         10.06          6.83         0.72 o                         
   8   2  10        116.56        119.71         4.00 o                         
   9   2  10         81.00         81.00         3.52 o                         
  10   2  10          5.50          3.67         0.75 o                         
  11   2  10         23.25         23.71         3.48 o                         
 -13   3  10        128.62        123.11         8.79 o                         
 -12   3  10          0.37          0.37         0.91 o                         
 -11   3  10         13.01         22.55         2.06 o                         
 -10   3  10          0.90          1.27         0.90 o                         
  -9   3  10         41.82         34.58         1.89 o                         
  -8   3  10        516.36        467.86        18.33 o                         
  -7   3  10         58.27         46.63         2.86 o                         
  -6   3  10        523.12        577.29        20.14 o                         
  -5   3  10         32.14         32.49         2.41 o                         
  -4   3  10         52.56         49.41         1.89 o                         
  -3   3  10        127.40        113.08         3.16 o                         
  -2   3  10        624.41        639.41        16.29 o                         
  -1   3  10        786.26        763.32        19.34 o                         
   0   3  10        735.05        751.00        17.81 o                         
   1   3  10        539.03        511.68        13.12 o                         
   2   3  10        171.97        192.73         5.25 o                         
   3   3  10         21.16         16.91         1.56 o                         
   4   3  10         65.18         69.15         2.09 o                         
   5   3  10       1161.55       1140.05        43.86 o                         
   6   3  10          5.75          8.30         1.58 o                         
   7   3  10        824.44        837.00        22.84 o                         
   8   3  10          5.93          8.15         1.33 o                         
   9   3  10          0.33          0.12         0.74 o                         
  10   3  10          3.40          3.96         0.93 o                         
 -12   4  10         13.22         14.66         2.56 o                         
 -11   4  10        201.36        212.94         8.04 o                         
 -10   4  10          1.70          5.60         1.93 o                         
  -9   4  10         37.64         44.16         2.73 o                         
  -8   4  10        120.67        119.71         8.49 o                         
  -7   4  10          9.35          9.02         1.43 o                         
  -6   4  10         78.61         63.54         2.42 o                         
  -5   4  10         13.51         14.10         1.56 o                         
  -4   4  10         39.64         24.09         1.37 o                         
  -3   4  10        124.53        121.82         4.37 o                         
  -2   4  10        319.53        354.67        10.08 o                         
  -1   4  10         10.88         12.12         0.93 o                         
   0   4  10        688.54        750.34        19.12 o                         
   1   4  10        151.37        152.65         4.68 o                         
   2   4  10          0.22          1.61         1.33 o                         
   3   4  10        620.07        606.48        14.60 o                         
   4   4  10         46.13         50.99         2.06 o                         
   5   4  10        407.30        410.95        10.56 o                         
   6   4  10        147.63        143.20         4.75 o                         
   7   4  10          2.12          2.99         0.82 o                         
   8   4  10          2.44          1.02         1.38 o                         
   9   4  10         28.20         24.48         2.19 o                         
  10   4  10         13.42         11.99         1.41 o                         
 -12   5  10          9.17         10.26         1.83 o                         
 -11   5  10         12.52         16.13         2.02 o                         
 -10   5  10         62.83         57.37         3.37 o                         
  -9   5  10         39.88         37.13         3.51 o                         
  -8   5  10        344.76        357.37        14.10 o                         
  -7   5  10        153.08        136.51         6.69 o                         
  -6   5  10         32.75         23.66         1.82 o                         
  -5   5  10        279.27        259.52        21.39 o                         
  -4   5  10          7.40          1.53         1.01 o                         
  -3   5  10         33.48         29.06         2.43 o                         
  -2   5  10         14.41         13.70         1.62 o                         
  -1   5  10       1076.52       1051.73        28.97 o                         
   0   5  10        672.88        583.95        29.56 o                         
   1   5  10        502.04        493.20        20.42 o                         
   2   5  10        210.94        200.80         8.24 o                         
   3   5  10          5.61          5.03         0.89 o                         
   4   5  10        150.70        154.28         7.90 o                         
   5   5  10        190.51        202.44         5.83 o                         
   6   5  10         27.10         25.04         1.89 o                         
   7   5  10         29.38         25.18         2.56 o                         
   8   5  10          4.94          5.17         1.56 o                         
   9   5  10         34.98         34.42         1.97 o                         
 -11   6  10         69.73         86.08         4.53 o                         
 -10   6  10          5.26          5.13         1.83 o                         
  -9   6  10          8.78          6.36         1.08 o                         
  -8   6  10          3.67          0.66         1.22 o                         
  -7   6  10         17.16         24.30         2.36 o                         
  -6   6  10        211.55        218.17         8.26 o                         
  -5   6  10          9.61          7.83         1.23 o                         
  -4   6  10        163.12        148.26         6.27 o                         
  -3   6  10         29.42         26.46         2.70 o                         
  -2   6  10         38.86         32.49         2.59 o                         
  -1   6  10          5.18          2.86         1.19 o                         
   0   6  10        396.72        372.28        12.69 o                         
   1   6  10         80.35         62.33         3.54 o                         
   2   6  10         14.85          8.32         1.49 o                         
   3   6  10         42.82         46.87         2.89 o                         
   4   6  10         19.85         25.85         1.53 o                         
   5   6  10        252.59        272.44         8.54 o                         
   6   6  10         19.34         16.18         1.93 o                         
   7   6  10         57.82         59.52         5.86 o                         
   8   6  10          5.69          3.78         2.17 o                         
 -10   7  10          1.35          1.78         0.88 o                         
  -9   7  10          0.47          2.62         1.10 o                         
  -8   7  10          8.22          4.32         1.29 o                         
  -7   7  10         26.09         28.39         2.37 o                         
  -6   7  10         93.21         85.72         4.60 o                         
  -5   7  10         79.20         65.52         3.11 o                         
  -4   7  10         17.94         15.87         1.88 o                         
  -3   7  10          3.43          2.31         0.94 o                         
  -2   7  10         25.27         21.66         1.92 o                         
  -1   7  10        105.26         78.59         3.80 o                         
   0   7  10        292.03        275.94        11.07 o                         
   1   7  10         32.35         26.17         1.78 o                         
   2   7  10         39.60         42.37         2.56 o                         
   3   7  10          0.93          0.35         0.71 o                         
   4   7  10         11.28         12.23         1.53 o                         
   5   7  10          0.80          0.03         1.07 o                         
   6   7  10         12.49          7.91         1.26 o                         
   7   7  10          0.24          0.62         1.11 o                         
  -8   8  10          3.84          6.25         2.02 o                         
  -7   8  10          5.07          4.52         1.45 o                         
  -6   8  10          9.82          6.92         1.59 o                         
  -5   8  10         15.52         15.21         2.81 o                         
  -4   8  10         80.47         72.18         5.86 o                         
  -3   8  10         25.72         24.21         2.16 o                         
  -2   8  10         47.56         46.69         3.17 o                         
  -1   8  10          9.64          6.40         0.96 o                         
   0   8  10          6.12          5.10         0.92 o                         
   1   8  10         77.06         61.76         3.21 o                         
   2   8  10          0.00          0.77         0.94 o                         
   3   8  10          1.51          2.20         0.85 o                         
   4   8  10          0.63          0.31         1.22 o                         
   5   8  10         32.03         29.55         5.31 o                         
  -6   9  10         11.02         12.46         2.56 o                         
  -5   9  10         14.30         16.49         2.56 o                         
  -4   9  10         19.11         15.01         1.76 o                         
  -3   9  10          0.07         -0.16         1.07 o                         
  -2   9  10          6.17          5.77         1.88 o                         
  -1   9  10          6.30          2.70         1.41 o                         
   0   9  10         34.07         25.05         3.31 o                         
   1   9  10          3.48          1.56         0.79 o                         
   2   9  10          0.10          0.21         1.00 o                         
   3   9  10          3.05          0.51         1.52 o                         
 -13   1  11         30.70         34.09         2.33 o                         
 -12   1  11         37.53         33.12         2.06 o                         
 -11   1  11         85.60         73.61         3.02 o                         
 -10   1  11         59.59         52.75         2.40 o                         
  -9   1  11          0.44          2.64         0.75 o                         
  -8   1  11        128.07        122.58         3.68 o                         
  -7   1  11        148.81        126.34         3.59 o                         
  -6   1  11         84.79         97.26         2.67 o                         
  -5   1  11         13.00          4.75         0.46 o                         
  -4   1  11         15.01         20.29         1.42 o                         
  -3   1  11        654.10        684.28        14.95 o                         
  -2   1  11        133.68        132.47         3.87 o                         
  -1   1  11        162.86        207.01         4.85 o                         
   0   1  11        187.25        168.58         3.69 o                         
   1   1  11         65.47         61.08         1.54 o                         
   2   1  11         51.84         54.72         1.77 o                         
   3   1  11        680.86        683.47        14.56 o                         
   4   1  11         13.75         14.01         1.07 o                         
   5   1  11         33.46         42.13         2.36 o                         
   6   1  11         20.32         20.34         1.40 o                         
   7   1  11        486.01        470.46        14.22 o                         
   8   1  11         93.70         96.98         3.01 o                         
   9   1  11          2.99          4.92         0.71 o                         
  10   1  11          1.00          1.02         0.87 o                         
  11   1  11          0.30          5.50         2.20 o                         
 -13   2  11         78.94         73.72         5.85 o                         
 -12   2  11         14.84         13.89         1.23 o                         
 -11   2  11          5.39         15.88         1.54 o                         
 -10   2  11         44.24         35.15         1.87 o                         
  -9   2  11         70.58         68.77         4.76 o                         
  -8   2  11        903.66        810.09        27.16 o                         
  -7   2  11        274.40        240.52         6.87 o                         
  -6   2  11         24.05         19.08         1.20 o                         
  -5   2  11          8.04          2.95         0.82 o                         
  -4   2  11        271.79        325.04         7.92 o                         
  -3   2  11          8.24         10.42         1.12 o                         
  -2   2  11         18.55         12.68         0.81 o                         
  -1   2  11         48.71         47.87         1.40 o                         
   0   2  11         44.19         34.15         1.11 o                         
   1   2  11         91.30         95.92         2.32 o                         
   2   2  11         16.51          9.76         1.03 o                         
   3   2  11         89.21         88.04         2.19 o                         
   4   2  11        138.58        141.91         3.75 o                         
   5   2  11        869.29        925.67        27.42 o                         
   6   2  11        305.71        326.08        10.06 o                         
   7   2  11         11.98          7.28         0.74 o                         
   8   2  11         13.02         15.99         1.67 o                         
   9   2  11          9.00          5.87         0.78 o                         
  10   2  11          6.26          9.61         0.90 o                         
 -13   3  11         53.12         57.89         5.86 o                         
 -12   3  11         73.56         69.47         2.84 o                         
 -11   3  11        299.30        303.64        10.40 o                         
 -10   3  11        123.09        113.38         4.30 o                         
  -9   3  11         25.37         12.12         1.23 o                         
  -8   3  11        166.83        151.68         5.64 o                         
  -7   3  11          1.08         -0.19         2.33 o                         
  -6   3  11         63.52         75.01         2.62 o                         
  -5   3  11          0.37          0.47         0.96 o                         
  -4   3  11        843.88        925.97        20.77 o                         
  -3   3  11        491.14        568.05        13.64 o                         
  -2   3  11        720.37        804.47        20.44 o                         
  -1   3  11        447.88        494.42        13.54 o                         
   0   3  11          0.55          1.84         1.23 o                         
   1   3  11        425.78        434.74         9.95 o                         
   2   3  11         91.61         92.38         2.76 o                         
   3   3  11        437.82        430.48        10.55 o                         
   4   3  11         37.71         31.64         1.32 o                         
   5   3  11        161.02        176.63         5.57 o                         
   6   3  11         79.06         69.87         3.05 o                         
   7   3  11        348.20        350.79         9.80 o                         
   8   3  11        142.86        130.18         4.81 o                         
   9   3  11         15.35         12.80         1.16 o                         
  10   3  11         26.11         25.71         1.75 o                         
 -12   4  11          5.17          4.92         1.10 o                         
 -11   4  11         38.78         43.32         2.29 o                         
 -10   4  11         31.36         22.52         1.88 o                         
  -9   4  11          3.55          1.10         0.85 o                         
  -8   4  11         55.73         59.28         3.07 o                         
  -7   4  11        568.16        487.18        18.08 o                         
  -6   4  11         65.25         54.61         3.11 o                         
  -5   4  11         47.41         34.21         1.56 o                         
  -4   4  11         60.22         54.44         2.66 o                         
  -3   4  11          0.25          6.58         1.76 o                         
  -2   4  11        695.80        705.64        18.07 o                         
  -1   4  11          0.55          1.70         0.58 o                         
   0   4  11        306.06        294.64         7.88 o                         
   1   4  11       1412.73       1397.98        42.01 o                         
   2   4  11         44.53         34.86         2.01 o                         
   3   4  11         26.39         24.22         1.62 o                         
   4   4  11         12.22         12.73         1.37 o                         
   5   4  11         23.27         23.12         1.53 o                         
   6   4  11        175.52        163.51         5.31 o                         
   7   4  11         16.21         15.56         1.52 o                         
   8   4  11          6.32          4.68         2.49 o                         
   9   4  11          5.07          1.80         0.75 o                         
 -12   5  11         58.07         54.39         3.66 o                         
 -11   5  11         37.32         44.08         2.85 o                         
 -10   5  11         49.50         62.73         3.63 o                         
  -9   5  11         17.74         15.02         1.89 o                         
  -8   5  11         57.15         49.71         3.18 o                         
  -7   5  11        137.54        149.08         9.41 o                         
  -6   5  11         42.27         38.33         2.81 o                         
  -5   5  11          2.21          1.93         1.16 o                         
  -4   5  11        162.14        132.29         4.97 o                         
  -3   5  11         39.91         39.83         4.37 o                         
  -2   5  11        419.72        409.93        17.32 o                         
  -1   5  11         46.54         38.55         2.34 o                         
   0   5  11         20.95         21.14         1.71 o                         
   1   5  11          1.08         -0.11         0.85 o                         
   2   5  11         33.70         29.42         2.17 o                         
   3   5  11        473.69        443.18        15.11 o                         
   4   5  11          8.45          6.20         0.76 o                         
   5   5  11         52.46         52.76         2.18 o                         
   6   5  11         43.39         44.44         2.43 o                         
   7   5  11          3.64          6.33         1.47 o                         
   8   5  11          0.03          0.26         0.75 o                         
   9   5  11          0.35          0.37         1.47 o                         
 -11   6  11          6.14          7.33         1.47 o                         
 -10   6  11          1.36          4.40         1.47 o                         
  -9   6  11         21.12         27.91         3.73 o                         
  -8   6  11         26.60         18.50         1.75 o                         
  -7   6  11        138.92        130.97         9.02 o                         
  -6   6  11          2.92          0.36         0.95 o                         
  -5   6  11        195.19        173.48         7.46 o                         
  -4   6  11          0.47          0.02         0.88 o                         
  -3   6  11         36.49         24.20         1.82 o                         
  -2   6  11         73.08         68.18         4.14 o                         
  -1   6  11          0.46          0.00         1.30 o                         
   0   6  11        136.25        138.13         9.89 o                         
   1   6  11         26.45         25.00         2.06 o                         
   2   6  11        138.44        127.99         5.12 o                         
   3   6  11         30.17         23.60         1.55 o                         
   4   6  11         12.14          9.32         1.11 o                         
   5   6  11          0.50          0.27         0.89 o                         
   6   6  11         39.20         39.29         3.35 o                         
   7   6  11          2.45          2.18         0.85 o                         
   8   6  11         16.92         19.28         1.67 o                         
  -9   7  11        104.61        122.00         5.54 o                         
  -8   7  11          0.13          0.99         1.21 o                         
  -7   7  11         88.78         84.51         4.07 o                         
  -6   7  11         48.21         53.49         2.74 o                         
  -5   7  11         13.01          9.50         1.45 o                         
  -4   7  11         28.87         24.14         1.77 o                         
  -3   7  11         33.04         31.19         2.27 o                         
  -2   7  11         54.92         33.76         2.42 o                         
  -1   7  11          0.39          0.30         0.84 o                         
   0   7  11          2.52          1.98         0.89 o                         
   1   7  11        110.59        112.37         5.04 o                         
   2   7  11        126.24        118.75         4.76 o                         
   3   7  11          4.02          4.31         1.03 o                         
   4   7  11         50.97         64.55         3.35 o                         
   5   7  11          0.19          1.10         1.16 o                         
   6   7  11          5.42          6.74         1.26 o                         
   7   7  11         31.02         31.14         4.03 o                         
  -8   8  11         23.50         21.25         3.66 o                         
  -7   8  11         12.10         19.44         2.02 o                         
  -6   8  11          5.77          0.59         1.67 o                         
  -5   8  11         36.71         30.83         3.27 o                         
  -4   8  11          1.71          1.03         1.02 o                         
  -3   8  11          4.92          2.65         1.36 o                         
  -2   8  11         66.04         52.24         5.32 o                         
  -1   8  11         27.18         12.75         1.67 o                         
   0   8  11         29.96         27.96         2.01 o                         
   1   8  11         41.51         35.73         2.06 o                         
   2   8  11          4.39          7.07         1.18 o                         
   3   8  11          1.58          1.89         2.56 o                         
   4   8  11         18.69         16.49         2.24 o                         
   5   8  11          1.35         -1.04         1.04 o                         
  -5   9  11          5.70         19.42         4.03 o                         
  -4   9  11         27.99         22.14         5.13 o                         
  -3   9  11          2.25          3.35         1.67 o                         
  -2   9  11         71.59         69.25         4.23 o                         
  -1   9  11          0.65         -0.94         1.14 o                         
   0   9  11          1.59         -0.91         1.10 o                         
   1   9  11          0.00         -0.79         0.79 o                         
   2   9  11          1.35         -0.37         0.90 o                         
 -13   0  12         41.33         44.33         4.03 o                         
 -12   0  12          0.32          2.93         1.10 o                         
 -11   0  12        236.06        220.70        11.25 o                         
 -10   0  12        126.67        122.65         5.20 o                         
  -9   0  12       1614.99       1570.40        73.71 o                         
  -8   0  12       1394.91       1280.61        68.13 o                         
  -7   0  12       1297.52       1314.82        44.30 o                         
  -6   0  12         10.23         12.68         1.41 o                         
  -5   0  12        353.13        354.20        12.50 o                         
  -4   0  12        709.12        632.74        24.40 o                         
  -3   0  12       5261.32       5406.81       159.98 o                         
  -2   0  12       3054.72       3074.47        83.21 o                         
  -1   0  12         73.22         85.75         2.76 o                         
   0   0  12          9.14          6.37         2.97 o                         
   1   0  12          4.92          1.30         0.43 o                         
   2   0  12        376.17        381.00        11.99 o                         
   3   0  12        334.13        348.80        11.14 o                         
   4   0  12         32.26         33.64         2.15 o                         
   5   0  12        243.27        255.69         8.84 o                         
   6   0  12          0.53          2.17         2.02 o                         
   7   0  12        286.40        314.56        15.29 o                         
   8   0  12        144.41        140.04         6.46 o                         
   9   0  12          1.03          1.86         0.97 o                         
  10   0  12        113.99        121.09         5.49 o                         
 -13   1  12        218.01        237.43        11.40 o                         
 -12   1  12        294.30        314.92        12.48 o                         
 -11   1  12        167.26        166.40         6.70 o                         
 -10   1  12        154.21        157.15         5.67 o                         
  -9   1  12        876.64        803.88        53.86 o                         
  -8   1  12        542.20        489.44        13.51 o                         
  -7   1  12        617.40        584.75        15.47 o                         
  -6   1  12       1561.61       1591.47        37.49 o                         
  -5   1  12        972.76        945.91        23.80 o                         
  -4   1  12         23.70         12.51         0.99 o                         
  -3   1  12        182.90        194.04         4.14 o                         
  -2   1  12        314.12        338.66         7.18 o                         
  -1   1  12          8.12         11.07         1.37 o                         
   0   1  12        710.56        699.91        13.66 o                         
   1   1  12        280.97        271.20         5.79 o                         
   2   1  12        444.64        448.53         9.37 o                         
   3   1  12         40.44         45.30         1.39 o                         
   4   1  12        461.18        490.74        10.41 o                         
   5   1  12         19.74         10.12         0.89 o                         
   6   1  12        114.00        112.24         5.98 o                         
   7   1  12        432.45        429.11        13.01 o                         
   8   1  12        490.67        492.12        13.56 o                         
   9   1  12        206.51        225.35         7.01 o                         
  10   1  12          2.12          2.55         0.80 o                         
 -13   2  12         47.77         53.58         2.87 o                         
 -12   2  12          0.10          0.31         0.90 o                         
 -11   2  12        155.82        156.01         5.54 o                         
 -10   2  12          4.30          6.32         1.28 o                         
  -9   2  12        541.30        533.03        17.95 o                         
  -8   2  12       1430.19       1456.77        55.85 o                         
  -7   2  12        484.01        469.67        12.38 o                         
  -6   2  12        258.08        230.03         6.28 o                         
  -5   2  12          1.22          2.44         0.78 o                         
  -4   2  12         50.76         52.90         1.68 o                         
  -3   2  12       1651.79       1759.74        38.99 o                         
  -2   2  12       1200.57       1199.00        26.64 o                         
  -1   2  12        797.23        799.26        16.98 o                         
   0   2  12        643.55        718.01        16.23 o                         
   1   2  12         53.52         54.76         1.56 o                         
   2   2  12         92.06        115.02         2.76 o                         
   3   2  12         44.87         48.29         1.92 o                         
   4   2  12         24.07         21.08         1.16 o                         
   5   2  12        202.05        194.78         5.65 o                         
   6   2  12        158.73        155.71         4.29 o                         
   7   2  12         13.97         17.10         1.19 o                         
   8   2  12        174.19        183.26         5.80 o                         
   9   2  12          2.11          2.46         0.76 o                         
  10   2  12          3.07          6.48         0.88 o                         
 -13   3  12        146.69        125.68         9.16 o                         
 -12   3  12         44.41         39.07         1.99 o                         
 -11   3  12         73.14         86.31         3.39 o                         
 -10   3  12          7.88          6.25         1.47 o                         
  -9   3  12         15.59          9.51         1.39 o                         
  -8   3  12        115.05        109.99         6.03 o                         
  -7   3  12        174.30        187.88         8.10 o                         
  -6   3  12        136.05        154.90         4.88 o                         
  -5   3  12        381.21        398.37         9.79 o                         
  -4   3  12         83.85         76.91         2.09 o                         
  -3   3  12          7.21          3.25         0.60 o                         
  -2   3  12        409.52        382.87         9.34 o                         
  -1   3  12        142.93        122.37         3.30 o                         
   0   3  12        169.72        154.37         3.81 o                         
   1   3  12        147.38        148.19         3.70 o                         
   2   3  12        344.75        346.46         9.27 o                         
   3   3  12         18.60         17.91         1.01 o                         
   4   3  12        246.84        264.50         7.58 o                         
   5   3  12        177.51        151.19        16.67 o                         
   6   3  12        107.87        118.20         3.64 o                         
   7   3  12         39.30         39.69         2.29 o                         
   8   3  12          1.75          1.02         0.75 o                         
   9   3  12          0.24          0.92         0.90 o                         
  10   3  12          7.13          4.33         0.96 o                         
 -12   4  12          1.48          1.47         1.04 o                         
 -11   4  12         30.41         38.60         2.28 o                         
 -10   4  12         72.49         69.65         2.96 o                         
  -9   4  12          0.56          2.69         1.06 o                         
  -8   4  12        211.03        225.32         7.62 o                         
  -7   4  12         44.14         33.30         2.43 o                         
  -6   4  12        127.05         87.22         8.06 o                         
  -5   4  12        119.63        112.37         3.82 o                         
  -4   4  12          0.12          0.54         0.49 o                         
  -3   4  12          0.65          1.88         1.88 o                         
  -2   4  12         18.17         17.49         1.00 o                         
  -1   4  12        238.53        233.84         6.47 o                         
   0   4  12        590.05        591.80        15.42 o                         
   1   4  12        137.10        124.89         4.00 o                         
   2   4  12         38.40         35.90         1.92 o                         
   3   4  12         18.15         14.42         1.27 o                         
   4   4  12        160.30        148.14        10.68 o                         
   5   4  12          0.68          0.96         0.71 o                         
   6   4  12        143.29        129.73         4.32 o                         
   7   4  12         20.99         21.06         1.49 o                         
   8   4  12         19.09         19.64         1.48 o                         
   9   4  12         12.56          8.85         1.57 o                         
 -11   5  12         58.03         45.08         2.85 o                         
 -10   5  12          5.41          6.70         1.14 o                         
  -9   5  12          4.22          6.11         1.01 o                         
  -8   5  12         15.65         15.10         1.77 o                         
  -7   5  12         20.14         17.62         1.60 o                         
  -6   5  12         17.37          8.04         1.27 o                         
  -5   5  12          0.24         -0.14         0.90 o                         
  -4   5  12          5.62         -0.04         0.89 o                         
  -3   5  12          9.14          8.68         1.11 o                         
  -2   5  12          4.07          2.53         0.80 o                         
  -1   5  12        295.20        286.89         8.88 o                         
   0   5  12          2.88         -0.05         1.02 o                         
   1   5  12        164.74        137.14         6.95 o                         
   2   5  12         55.82         71.65         4.53 o                         
   3   5  12         45.08         51.16         2.21 o                         
   4   5  12          0.25         -0.76         0.76 o                         
   5   5  12          0.73         -0.38         0.83 o                         
   6   5  12          0.63          3.02         0.91 o                         
   7   5  12          9.18          6.74         1.87 o                         
   8   5  12          0.03          0.11         1.06 o                         
 -10   6  12         43.96         49.19         2.97 o                         
  -9   6  12          6.83          5.19         1.00 o                         
  -8   6  12          8.32         14.11         1.49 o                         
  -7   6  12         30.76         26.33         2.42 o                         
  -6   6  12          0.27          0.57         0.99 o                         
  -5   6  12        113.48         90.94         4.15 o                         
  -4   6  12          2.46         -0.60         0.78 o                         
  -3   6  12        112.36         99.48         4.02 o                         
  -2   6  12         33.90         18.19         1.52 o                         
  -1   6  12         55.10         42.67         3.07 o                         
   0   6  12         24.11         22.26         1.74 o                         
   1   6  12        100.39         99.57         5.07 o                         
   2   6  12          0.97          0.25         0.71 o                         
   3   6  12          7.84          5.39         0.85 o                         
   4   6  12         21.40         18.24         1.63 o                         
   5   6  12          5.80          4.27         0.91 o                         
   6   6  12         25.54         25.41         2.45 o                         
   7   6  12         12.49         11.12         1.14 o                         
  -9   7  12         11.40         22.47         4.40 o                         
  -8   7  12          3.30          2.85         1.14 o                         
  -7   7  12          0.32          1.73         1.07 o                         
  -6   7  12         16.73         15.23         1.59 o                         
  -5   7  12          0.16         -0.35         0.95 o                         
  -4   7  12          0.57         -0.91         0.91 o                         
  -3   7  12          0.73         -0.74         0.94 o                         
  -2   7  12         62.12         38.99         3.06 o                         
  -1   7  12          0.18         -0.39         0.79 o                         
   0   7  12         51.70         42.79         2.23 o                         
   1   7  12         74.24         64.18         3.60 o                         
   2   7  12          7.58          5.89         0.89 o                         
   3   7  12          0.69          0.37         0.79 o                         
   4   7  12         12.72         10.92         1.22 o                         
   5   7  12          1.81          1.92         1.00 o                         
   6   7  12          1.39          1.80         1.07 o                         
  -7   8  12         16.25         16.12         2.56 o                         
  -6   8  12          1.30          1.59         1.93 o                         
  -5   8  12        106.16         97.44         8.11 o                         
  -4   8  12          0.95          0.95         1.23 o                         
  -3   8  12         14.15         15.22         2.29 o                         
  -2   8  12          8.21          7.33         1.21 o                         
  -1   8  12          8.83          3.16         0.92 o                         
   0   8  12         12.25          9.83         1.40 o                         
   1   8  12          6.85          6.90         1.07 o                         
   2   8  12          0.10         -0.10         0.86 o                         
   3   8  12          1.41          1.10         1.47 o                         
   4   8  12          0.05          1.71         2.75 o                         
  -4   9  12          0.00         -1.83         2.20 o                         
  -3   9  12          0.40         -0.61         1.02 o                         
  -2   9  12         26.39         30.53         2.81 o                         
  -1   9  12          9.87         13.64         1.40 o                         
   0   9  12          6.96         12.46         2.56 o                         
   1   9  12          0.00          1.26         0.99 o                         
 -13   1  13          3.78          4.52         1.10 o                         
 -12   1  13         20.52         26.03         1.87 o                         
 -11   1  13         30.96         36.54         1.91 o                         
 -10   1  13        163.87        163.71         6.70 o                         
  -9   1  13         41.59         40.98         2.22 o                         
  -8   1  13         77.38         77.17         2.86 o                         
  -7   1  13         46.94         37.13         1.58 o                         
  -6   1  13         44.68         57.42         1.86 o                         
  -5   1  13         19.55         26.58         1.09 o                         
  -4   1  13         52.69         38.39         1.26 o                         
  -3   1  13         93.10         81.63         2.06 o                         
  -2   1  13         22.50         23.38         1.04 o                         
  -1   1  13         71.07         78.23         1.93 o                         
   0   1  13          9.97          9.59         0.68 o                         
   1   1  13        756.06        808.97        16.57 o                         
   2   1  13        133.83        118.12         2.82 o                         
   3   1  13         17.42         13.17         0.86 o                         
   4   1  13          4.33          0.55         1.34 o                         
   5   1  13        126.40        117.34         3.47 o                         
   6   1  13         31.26         28.26         1.45 o                         
   7   1  13          3.02         16.37         1.67 o                         
   8   1  13         12.53         13.60         1.01 o                         
   9   1  13         27.19         21.84         2.02 o                         
  10   1  13         13.79         12.75         1.48 o                         
 -13   2  13        132.71        158.89         6.56 o                         
 -12   2  13         40.93         43.96         4.40 o                         
 -11   2  13        255.10        261.50         8.98 o                         
 -10   2  13         14.09         16.81         1.93 o                         
  -9   2  13         14.21         10.57         1.41 o                         
  -8   2  13         99.57        113.86         4.34 o                         
  -7   2  13        470.48        442.95        12.29 o                         
  -6   2  13         30.94         28.25         1.15 o                         
  -5   2  13         87.19         61.41         1.86 o                         
  -4   2  13        420.34        430.93        10.27 o                         
  -3   2  13         32.37         47.34         1.46 o                         
  -2   2  13         24.54         32.56         1.07 o                         
  -1   2  13         17.17         29.06         1.31 o                         
   0   2  13        483.59        462.85        10.56 o                         
   1   2  13          0.36          0.61         0.37 o                         
   2   2  13          2.35          0.88         0.43 o                         
   3   2  13        296.22        296.70         6.31 o                         
   4   2  13          5.68          3.49         0.76 o                         
   5   2  13         16.79         11.84         1.83 o                         
   6   2  13          1.88          2.29         0.71 o                         
   7   2  13        125.48        120.13         3.63 o                         
   8   2  13          6.74          4.96         0.79 o                         
   9   2  13         96.38         92.94         4.01 o                         
  10   2  13         51.81         60.60         4.28 o                         
 -12   3  13         21.34         15.08         2.35 o                         
 -11   3  13         11.69         15.03         1.49 o                         
 -10   3  13        265.28        256.18         8.93 o                         
  -9   3  13         12.80         16.70         1.30 o                         
  -8   3  13        163.61        171.54         6.09 o                         
  -7   3  13        113.69        109.67         5.22 o                         
  -6   3  13         48.10         42.71         2.00 o                         
  -5   3  13         22.59         28.45         2.03 o                         
  -4   3  13         20.68         17.05         1.63 o                         
  -3   3  13         95.66        110.03         2.87 o                         
  -2   3  13         13.62          7.38         0.90 o                         
  -1   3  13        134.40        118.77         3.23 o                         
   0   3  13         70.66         61.85         2.27 o                         
   1   3  13        657.35        646.12        14.68 o                         
   2   3  13          4.46          3.57         2.50 o                         
   3   3  13         10.96          5.25         0.61 o                         
   4   3  13        191.24        176.82         5.67 o                         
   5   3  13         60.40         62.26         2.24 o                         
   6   3  13        117.31         96.75         4.02 o                         
   7   3  13          0.70         -0.26         0.81 o                         
   8   3  13          0.87         -0.72         0.72 o                         
   9   3  13         44.28         39.11         2.14 o                         
 -12   4  13         27.77         23.63         2.75 o                         
 -11   4  13        125.73        133.07         5.97 o                         
 -10   4  13        114.74         95.58         4.30 o                         
  -9   4  13          9.45          5.80         1.14 o                         
  -8   4  13        103.59         82.49         3.12 o                         
  -7   4  13          4.80          0.45         0.89 o                         
  -6   4  13        160.16        144.52         5.31 o                         
  -5   4  13        109.69         98.20         4.97 o                         
  -4   4  13        378.07        388.53        12.11 o                         
  -3   4  13        240.72        212.08         5.95 o                         
  -2   4  13        114.58         95.06         2.74 o                         
  -1   4  13          0.04          2.35         2.37 o                         
   0   4  13        538.03        533.53        14.63 o                         
   1   4  13         10.83         13.44         2.56 o                         
   2   4  13         79.21         77.39         2.94 o                         
   3   4  13         20.38         25.44         2.56 o                         
   4   4  13         20.04         20.46         1.36 o                         
   5   4  13          6.88          3.33         0.71 o                         
   6   4  13         33.90         29.90         1.96 o                         
   7   4  13         99.61         96.03         3.59 o                         
   8   4  13         28.42         26.72         1.95 o                         
   9   4  13          3.64          1.69         0.75 o                         
 -11   5  13         11.32         13.73         2.02 o                         
 -10   5  13         45.99         42.22         2.85 o                         
  -9   5  13         36.45         42.25         2.97 o                         
  -8   5  13        145.82        145.74         6.33 o                         
  -7   5  13        203.74        149.09         7.90 o                         
  -6   5  13         36.99         40.46         2.32 o                         
  -5   5  13        107.26         90.16         4.44 o                         
  -4   5  13          0.52          0.24         0.83 o                         
  -3   5  13          1.67          2.09         0.82 o                         
  -2   5  13        269.03        234.72         7.67 o                         
  -1   5  13         68.36         75.31         2.87 o                         
   0   5  13        162.13        145.27         6.14 o                         
   1   5  13         39.80         35.91         3.66 o                         
   2   5  13         64.05         65.32         2.55 o                         
   3   5  13         37.60         35.00         2.05 o                         
   4   5  13         81.97         81.62         2.72 o                         
   5   5  13          0.70         -0.83         0.83 o                         
   6   5  13        193.48        198.24         7.05 o                         
   7   5  13          1.79          0.97         1.83 o                         
   8   5  13          7.96          7.71         1.30 o                         
 -10   6  13          0.38          1.26         0.88 o                         
  -9   6  13        121.24        125.31         9.16 o                         
  -8   6  13         34.40         45.20         2.75 o                         
  -7   6  13         21.29         17.54         2.52 o                         
  -6   6  13        109.07        104.40         4.97 o                         
  -5   6  13        105.09        107.78         4.29 o                         
  -4   6  13        143.19        131.06         6.06 o                         
  -3   6  13         58.66         49.81         2.41 o                         
  -2   6  13         34.30         31.08         2.08 o                         
  -1   6  13         84.24         71.71         4.31 o                         
   0   6  13        183.42        171.86         5.82 o                         
   1   6  13         45.14         44.12         2.58 o                         
   2   6  13          0.27          0.32         0.74 o                         
   3   6  13          5.78          6.16         0.83 o                         
   4   6  13         29.82         34.58         1.99 o                         
   5   6  13          0.41          0.24         0.93 o                         
   6   6  13          0.12          0.07         1.19 o                         
   7   6  13          8.08          4.92         0.97 o                         
  -9   7  13         82.48         89.15         5.68 o                         
  -8   7  13         53.50         49.88         2.92 o                         
  -7   7  13        103.94        122.86         5.55 o                         
  -6   7  13          1.48          2.02         1.10 o                         
  -5   7  13          0.09         -0.62         0.97 o                         
  -4   7  13         18.99         17.11         1.44 o                         
  -3   7  13          9.57          6.29         1.08 o                         
  -2   7  13        194.77        169.33         8.11 o                         
  -1   7  13         42.26         35.13         2.42 o                         
   0   7  13         51.82         52.80         2.64 o                         
   1   7  13         20.38         23.45         1.75 o                         
   2   7  13          4.17          5.20         0.89 o                         
   3   7  13          0.30          0.12         0.85 o                         
   4   7  13          1.10         -1.34         1.83 o                         
   5   7  13          0.35         -1.34         1.34 o                         
   6   7  13         16.37         22.88         2.75 o                         
  -7   8  13          3.60         -0.52         3.66 o                         
  -6   8  13         14.27         11.66         3.30 o                         
  -5   8  13         57.56         41.40         4.40 o                         
  -4   8  13         11.51         10.62         1.55 o                         
  -3   8  13          1.39          2.76         1.17 o                         
  -2   8  13         20.01         20.17         1.99 o                         
  -1   8  13          5.74          5.23         0.91 o                         
   0   8  13          0.30         -0.95         0.95 o                         
   1   8  13          4.71          4.69         1.23 o                         
   2   8  13          1.10          2.90         0.86 o                         
   3   8  13          8.56         12.04         2.02 o                         
   4   8  13         12.66          7.69         1.47 o                         
  -3   9  13          0.01         -0.37         1.83 o                         
  -2   9  13         18.77         13.98         1.93 o                         
  -1   9  13          2.73          4.68         1.14 o                         
   0   9  13          0.92          2.38         1.65 o                         
 -13   0  14        256.55        280.30        19.05 o                         
 -12   0  14        365.16        328.29        22.35 o                         
 -11   0  14         30.30         36.27         3.66 o                         
 -10   0  14        384.97        366.65        17.49 o                         
  -9   0  14       1628.21       1664.43        63.74 o                         
  -8   0  14       1184.02       1257.00        62.98 o                         
  -7   0  14        278.87        301.65        20.34 o                         
  -6   0  14        507.55        523.43        24.87 o                         
  -5   0  14         42.75         49.80         2.45 o                         
  -4   0  14        253.10        287.98         9.80 o                         
  -3   0  14        429.59        430.90        12.98 o                         
  -2   0  14        309.15        254.64         8.70 o                         
  -1   0  14        154.57        123.38         4.40 o                         
   0   0  14        699.83        695.25        19.54 o                         
   1   0  14        215.08        242.17         7.44 o                         
   2   0  14        165.59        207.04         9.24 o                         
   3   0  14         64.01         57.20         2.41 o                         
   4   0  14          0.28         -1.01         1.02 o                         
   5   0  14        108.10         95.93         4.37 o                         
   6   0  14          3.35          2.50         1.92 o                         
   7   0  14        538.85        519.04        20.17 o                         
   8   0  14        129.38        134.62         5.70 o                         
   9   0  14         11.77         13.92         2.93 o                         
 -13   1  14         14.90         18.32         2.07 o                         
 -12   1  14         69.52         66.96         3.65 o                         
 -11   1  14        302.23        334.10        15.16 o                         
 -10   1  14          1.91          2.28         0.73 o                         
  -9   1  14        173.57        167.61         5.37 o                         
  -8   1  14        251.75        248.79         7.18 o                         
  -7   1  14         45.19         35.35         1.43 o                         
  -6   1  14        111.05        112.31         3.57 o                         
  -5   1  14        343.34        358.91         9.20 o                         
  -4   1  14        119.49         86.57         2.47 o                         
  -3   1  14        339.90        331.80         7.95 o                         
  -2   1  14        878.49        903.22        19.02 o                         
  -1   1  14         32.11         28.89         1.07 o                         
   0   1  14         19.13         14.15         0.78 o                         
   1   1  14        461.98        439.86         9.61 o                         
   2   1  14          0.32          0.97         0.49 o                         
   3   1  14        199.88        194.39         4.67 o                         
   4   1  14         75.11         67.14         2.23 o                         
   5   1  14        174.41        161.57         4.47 o                         
   6   1  14        494.56        538.71        16.25 o                         
   7   1  14          8.87          8.19         0.90 o                         
   8   1  14         19.13         14.06         1.11 o                         
   9   1  14         31.13         33.31         2.42 o                         
 -13   2  14        151.63        154.62        10.99 o                         
 -12   2  14        172.72        187.13         7.62 o                         
 -11   2  14         38.26         39.61         1.96 o                         
 -10   2  14         56.92         63.81         2.69 o                         
  -9   2  14        293.73        268.18         9.30 o                         
  -8   2  14        410.15        411.13        14.01 o                         
  -7   2  14        379.89        348.41        11.71 o                         
  -6   2  14        303.32        306.62         8.37 o                         
  -5   2  14        371.17        371.78         9.95 o                         
  -4   2  14        112.53        119.60         3.56 o                         
  -3   2  14         30.86         29.74         1.45 o                         
  -2   2  14         52.81         64.89         1.84 o                         
  -1   2  14        390.14        403.17         9.33 o                         
   0   2  14        247.42        228.81         6.63 o                         
   1   2  14        378.89        390.47         9.33 o                         
   2   2  14        101.29        103.07         2.90 o                         
   3   2  14          0.98         -0.26         0.63 o                         
   4   2  14         39.21         31.79         1.95 o                         
   5   2  14          2.70         -0.66         0.66 o                         
   6   2  14         43.95         41.01         2.06 o                         
   7   2  14        133.06        141.90         4.26 o                         
   8   2  14          4.61          3.91         0.79 o                         
   9   2  14         15.58         22.55         1.93 o                         
 -12   3  14          3.92          4.11         1.04 o                         
 -11   3  14        100.23         97.62         5.13 o                         
 -10   3  14         26.97         31.19         2.86 o                         
  -9   3  14          2.99          1.32         1.06 o                         
  -8   3  14        179.58        164.12         5.91 o                         
  -7   3  14         67.42         71.83         3.80 o                         
  -6   3  14         11.49          7.32         0.95 o                         
  -5   3  14          2.96          1.81         0.54 o                         
  -4   3  14         65.33         64.18         1.95 o                         
  -3   3  14        680.99        724.66        18.83 o                         
  -2   3  14          3.17          6.31         0.96 o                         
  -1   3  14         99.46         82.70         2.85 o                         
   0   3  14        305.42        321.49         8.08 o                         
   1   3  14         43.72         40.46         1.56 o                         
   2   3  14        112.04        101.79         3.69 o                         
   3   3  14          2.49          1.33         0.61 o                         
   4   3  14        210.43        213.89         6.68 o                         
   5   3  14         20.91         18.67         1.58 o                         
   6   3  14          4.31          4.52         0.78 o                         
   7   3  14         62.40         69.09         3.65 o                         
   8   3  14         18.78         23.35         1.91 o                         
   9   3  14         22.91         26.07         4.95 o                         
 -12   4  14          0.92         -0.73         1.10 o                         
 -11   4  14         28.28         33.07         2.45 o                         
 -10   4  14         13.71         14.67         1.48 o                         
  -9   4  14          9.13          4.45         1.14 o                         
  -8   4  14         16.85         21.59         1.88 o                         
  -7   4  14        221.30        220.56         7.83 o                         
  -6   4  14         39.34         39.24         2.64 o                         
  -5   4  14        451.51        375.00        12.82 o                         
  -4   4  14        113.09        117.19         3.95 o                         
  -3   4  14         98.91         99.89         3.16 o                         
  -2   4  14         54.32         41.50         1.76 o                         
  -1   4  14        183.74        175.59         5.67 o                         
   0   4  14         53.95         43.45         1.88 o                         
   1   4  14        193.24        191.50         5.56 o                         
   2   4  14         95.19         95.34         5.42 o                         
   3   4  14         51.39         44.39         1.69 o                         
   4   4  14          2.27          3.93         0.85 o                         
   5   4  14          0.01         -0.33         0.70 o                         
   6   4  14         65.09         71.03         2.74 o                         
   7   4  14         15.63          9.65         1.22 o                         
   8   4  14          9.37          9.62         1.65 o                         
 -11   5  14         20.14         25.12         2.02 o                         
 -10   5  14         17.09         16.77         2.10 o                         
  -9   5  14         18.25         18.78         2.44 o                         
  -8   5  14          0.59          1.56         0.93 o                         
  -7   5  14         15.43          7.11         1.19 o                         
  -6   5  14         62.74         41.19         2.73 o                         
  -5   5  14         32.06         25.45         1.77 o                         
  -4   5  14          3.18          1.89         0.84 o                         
  -3   5  14          3.40          6.06         1.06 o                         
  -2   5  14         33.24         33.49         2.01 o                         
  -1   5  14        205.45        195.01         5.84 o                         
   0   5  14        116.15        128.36         4.29 o                         
   1   5  14        839.20        829.85        24.81 o                         
   2   5  14          0.34         -0.68         0.68 o                         
   3   5  14          1.76          0.06         0.71 o                         
   4   5  14         36.94         36.82         1.94 o                         
   5   5  14         28.42         27.63         1.95 o                         
   6   5  14         47.07         52.02         3.59 o                         
   7   5  14         18.57         20.72         2.02 o                         
 -10   6  14          1.73         -0.18         2.38 o                         
  -9   6  14          0.31          2.20         1.47 o                         
  -8   6  14         21.66         19.73         3.11 o                         
  -7   6  14         24.39         28.51         2.78 o                         
  -6   6  14         24.94         19.99         2.22 o                         
  -5   6  14        103.69        107.06         4.39 o                         
  -4   6  14         65.89         57.32         2.57 o                         
  -3   6  14         63.81         48.80         2.43 o                         
  -2   6  14         20.52         19.21         1.78 o                         
  -1   6  14          4.49          1.08         0.89 o                         
   0   6  14        139.19        138.61         4.62 o                         
   1   6  14          4.52          2.74         0.78 o                         
   2   6  14          9.90          9.31         1.11 o                         
   3   6  14         77.35         87.07         3.27 o                         
   4   6  14          2.81          2.43         1.16 o                         
   5   6  14          3.59          5.68         1.61 o                         
   6   6  14          4.80          6.02         1.22 o                         
  -8   7  14          0.26          0.65         1.23 o                         
  -7   7  14          1.78          2.80         1.08 o                         
  -6   7  14         13.02         11.78         1.71 o                         
  -5   7  14         61.28         58.81         3.38 o                         
  -4   7  14          0.02          2.63         1.01 o                         
  -3   7  14          2.38          2.25         0.88 o                         
  -2   7  14          3.76          2.25         0.92 o                         
  -1   7  14         39.27         35.26         2.09 o                         
   0   7  14         42.39         32.96         2.00 o                         
   1   7  14         44.30         46.38         2.80 o                         
   2   7  14         15.10         12.41         1.39 o                         
   3   7  14         20.93         20.64         1.63 o                         
   4   7  14          0.01         -0.92         1.04 o                         
   5   7  14          1.55          2.50         1.11 o                         
  -6   8  14         11.54         14.29         2.56 o                         
  -5   8  14         21.73         13.92         2.20 o                         
  -4   8  14          0.18          1.53         1.07 o                         
  -3   8  14         22.61         22.32         2.25 o                         
  -2   8  14         23.18         21.90         2.53 o                         
  -1   8  14          1.51          0.27         1.08 o                         
   0   8  14          0.94          2.07         1.41 o                         
   1   8  14          2.00          0.78         0.81 o                         
   2   8  14          3.36          4.45         0.97 o                         
   3   8  14          0.68          0.87         1.65 o                         
 -13   1  15         17.72         15.45         2.20 o                         
 -12   1  15          4.10          6.31         0.96 o                         
 -11   1  15          0.24         -0.07         0.79 o                         
 -10   1  15          0.09         -0.37         0.75 o                         
  -9   1  15         38.00         41.67         1.97 o                         
  -8   1  15          1.44          4.70         0.71 o                         
  -7   1  15          0.06          0.32         0.62 o                         
  -6   1  15         42.22         43.48         1.86 o                         
  -5   1  15         97.00         90.94         2.67 o                         
  -4   1  15          9.85          5.66         0.56 o                         
  -3   1  15         41.68         35.85         1.36 o                         
  -2   1  15          6.56          3.23         0.62 o                         
  -1   1  15         20.73         18.12         1.58 o                         
   0   1  15         82.71         70.32         3.43 o                         
   1   1  15         18.53         25.37         1.32 o                         
   2   1  15         50.77         36.34         2.75 o                         
   3   1  15          0.08         -0.75         0.75 o                         
   4   1  15         13.31         13.17         1.09 o                         
   5   1  15          1.34         -0.54         0.60 o                         
   6   1  15         33.70         28.81         1.60 o                         
   7   1  15         20.39         20.63         1.32 o                         
   8   1  15          1.93          0.69         1.28 o                         
   9   1  15          1.38          3.18         1.14 o                         
 -12   2  15          9.32         17.63         2.19 o                         
 -11   2  15         12.13         21.68         1.54 o                         
 -10   2  15        328.21        329.38        12.97 o                         
  -9   2  15         36.54         26.08         1.82 o                         
  -8   2  15          1.27          0.37         0.96 o                         
  -7   2  15         14.05         11.37         1.01 o                         
  -6   2  15        121.48        134.22         5.30 o                         
  -5   2  15         82.94         74.13         2.29 o                         
  -4   2  15        215.77        222.38         5.83 o                         
  -3   2  15          2.34          2.50         0.48 o                         
  -2   2  15          1.97          1.46         0.79 o                         
  -1   2  15          3.61          5.49         0.62 o                         
   0   2  15         57.16         58.77         2.29 o                         
   1   2  15        965.25       1028.51        24.21 o                         
   2   2  15         44.43         39.06         1.69 o                         
   3   2  15          9.58          4.80         0.74 o                         
   4   2  15         28.59         21.26         1.61 o                         
   5   2  15         70.39         70.01         2.68 o                         
   6   2  15        150.23        156.24         6.63 o                         
   7   2  15          9.21         16.96         1.35 o                         
   8   2  15         12.39         10.42         1.25 o                         
 -12   3  15         36.85         37.85         3.66 o                         
 -11   3  15         18.57         16.01         1.88 o                         
 -10   3  15          0.04          0.00         0.76 o                         
  -9   3  15          3.80          1.81         0.76 o                         
  -8   3  15         80.04         76.47         3.16 o                         
  -7   3  15         29.48         20.82         1.55 o                         
  -6   3  15         56.50         71.23         2.81 o                         
  -5   3  15         66.33         38.44         2.02 o                         
  -4   3  15         47.09         38.84         1.81 o                         
  -3   3  15         72.24         75.73         2.39 o                         
  -2   3  15         11.74         10.54         1.20 o                         
  -1   3  15        188.33        196.09         6.03 o                         
   0   3  15        797.36        804.94        24.02 o                         
   1   3  15         75.47         86.33         2.92 o                         
   2   3  15         48.47         46.01         1.60 o                         
   3   3  15          2.47          0.79         0.63 o                         
   4   3  15         23.32         19.19         1.49 o                         
   5   3  15         22.04         14.39         1.90 o                         
   6   3  15        188.61        193.45         5.61 o                         
   7   3  15         85.26         70.09         3.30 o                         
   8   3  15          0.42          2.90         0.88 o                         
 -11   4  15          8.60         11.93         1.55 o                         
 -10   4  15         41.49         43.23         2.85 o                         
  -9   4  15        154.36        140.52         5.92 o                         
  -8   4  15          2.22          1.97         0.93 o                         
  -7   4  15        171.00        179.69         6.54 o                         
  -6   4  15         99.06        101.42         3.98 o                         
  -5   4  15          0.49         -0.78         0.78 o                         
  -4   4  15        291.39        289.99        10.20 o                         
  -3   4  15        165.71        165.59         5.37 o                         
  -2   4  15         95.06        109.68         3.22 o                         
  -1   4  15         48.40         51.50         1.80 o                         
   0   4  15          2.65          3.52         0.88 o                         
   1   4  15         13.83         11.49         1.99 o                         
   2   4  15          1.59          0.23         0.71 o                         
   3   4  15         87.89         82.37         2.51 o                         
   4   4  15         72.56         79.84         3.15 o                         
   5   4  15          5.02          5.27         0.75 o                         
   6   4  15        120.02        120.69         4.92 o                         
   7   4  15          1.64          1.91         1.88 o                         
   8   4  15          7.02          4.03         1.04 o                         
 -11   5  15         41.30         37.17         2.45 o                         
 -10   5  15          4.54          3.01         2.09 o                         
  -9   5  15          9.28         11.06         1.33 o                         
  -8   5  15         42.18         42.32         2.68 o                         
  -7   5  15         35.62         43.62         2.79 o                         
  -6   5  15         64.11         43.54         2.73 o                         
  -5   5  15        109.07         79.57         4.01 o                         
  -4   5  15        139.10        141.44         6.12 o                         
  -3   5  15         13.98         12.51         1.12 o                         
  -2   5  15          1.63         -0.61         0.76 o                         
  -1   5  15         15.59          7.53         1.04 o                         
   0   5  15        543.15        564.39        16.98 o                         
   1   5  15        157.81        163.06         5.31 o                         
   2   5  15          1.94          0.85         0.76 o                         
   3   5  15         15.16         13.71         1.10 o                         
   4   5  15          1.29         -0.65         0.65 o                         
   5   5  15          0.01         -0.75         0.75 o                         
   6   5  15         12.37          8.51         1.40 o                         
   7   5  15         16.87         11.86         2.38 o                         
 -10   6  15          9.78          9.89         1.83 o                         
  -9   6  15        177.87        199.88         9.85 o                         
  -8   6  15          4.67          9.46         1.71 o                         
  -7   6  15         91.90         81.23         3.93 o                         
  -6   6  15         13.95          9.25         1.16 o                         
  -5   6  15         24.47         14.27         1.82 o                         
  -4   6  15         14.82         15.09         1.84 o                         
  -3   6  15          6.50          7.59         1.01 o                         
  -2   6  15        259.66        225.87         9.24 o                         
  -1   6  15          8.94          5.86         0.82 o                         
   0   6  15         56.74         53.46         2.79 o                         
   1   6  15         13.21         11.96         1.43 o                         
   2   6  15          0.13          0.22         0.63 o                         
   3   6  15          0.68          0.41         0.85 o                         
   4   6  15          1.38          1.68         0.89 o                         
   5   6  15          3.55          4.05         1.01 o                         
   6   6  15         27.72         24.31         2.26 o                         
  -8   7  15         30.85         32.13         4.95 o                         
  -7   7  15          0.13          0.30         1.11 o                         
  -6   7  15         56.61         63.24         3.49 o                         
  -5   7  15         14.67          8.54         1.84 o                         
  -4   7  15         25.82         20.58         2.09 o                         
  -3   7  15          2.47          2.73         1.16 o                         
  -2   7  15          1.39          2.83         0.92 o                         
  -1   7  15          2.65         -0.81         0.81 o                         
   0   7  15          1.25          0.48         0.73 o                         
   1   7  15         28.54         28.08         2.14 o                         
   2   7  15          0.81          2.20         0.86 o                         
   3   7  15         47.00         62.57         3.03 o                         
   4   7  15          2.41          5.13         1.47 o                         
  -6   8  15          2.41          2.20         2.20 o                         
  -5   8  15          0.73          1.83         2.56 o                         
  -4   8  15          6.87          7.62         1.30 o                         
  -3   8  15          0.32         -0.75         1.29 o                         
  -2   8  15         56.24         59.68         3.16 o                         
  -1   8  15          7.71          8.50         1.56 o                         
   0   8  15          4.03          5.56         1.07 o                         
   1   8  15          1.78          2.19         1.05 o                         
   2   8  15          0.66          2.56         1.30 o                         
 -12   0  16        505.30        471.19        31.88 o                         
 -11   0  16        232.00        221.67        15.39 o                         
 -10   0  16         43.42         37.32         2.52 o                         
  -9   0  16         19.13          5.86         1.47 o                         
  -8   0  16         16.04         26.43         2.95 o                         
  -7   0  16          2.53          2.20         2.20 o                         
  -6   0  16         80.09         61.25         3.24 o                         
  -5   0  16        532.51        532.56        25.39 o                         
  -4   0  16         95.57         91.35         3.52 o                         
  -3   0  16       1538.38       1616.93        53.59 o                         
  -2   0  16         89.87        107.87         3.98 o                         
  -1   0  16        265.13        234.41         8.11 o                         
   0   0  16        373.57        397.76        11.99 o                         
   1   0  16        292.21        298.15        11.85 o                         
   2   0  16         53.87         56.36         2.89 o                         
   3   0  16         68.02         73.71         4.78 o                         
   4   0  16         57.73         66.65         2.88 o                         
   5   0  16         10.40         16.49         2.33 o                         
   6   0  16         69.36         78.29         3.40 o                         
   7   0  16          3.51          5.94         1.14 o                         
   8   0  16         49.41         40.44         2.58 o                         
 -12   1  16         65.95         54.06         3.37 o                         
 -11   1  16          2.46          3.57         0.83 o                         
 -10   1  16          1.16         -0.55         0.64 o                         
  -9   1  16        544.99        540.86        21.63 o                         
  -8   1  16       1560.29       1576.50        42.66 o                         
  -7   1  16        563.83        642.84        43.91 o                         
  -6   1  16        373.96        366.16        11.17 o                         
  -5   1  16        367.31        389.26        11.90 o                         
  -4   1  16         34.42         39.69         1.50 o                         
  -3   1  16        220.49        253.71         6.18 o                         
  -2   1  16         26.95         29.20         1.22 o                         
  -1   1  16        419.43        407.05         9.17 o                         
   0   1  16        413.80        454.08        10.71 o                         
   1   1  16        130.73        114.70         3.82 o                         
   2   1  16         61.05         70.78         2.32 o                         
   3   1  16         25.83         29.61         2.14 o                         
   4   1  16         45.68         39.75         1.48 o                         
   5   1  16         90.43         76.26         2.64 o                         
   6   1  16          2.92          2.73         1.11 o                         
   7   1  16         58.02         48.25         2.27 o                         
   8   1  16          9.12          8.01         0.89 o                         
 -12   2  16        141.68        140.49         5.17 o                         
 -11   2  16        164.93        180.08         7.33 o                         
 -10   2  16         92.00         90.15         3.47 o                         
  -9   2  16         40.10         30.36         1.85 o                         
  -8   2  16        194.64        190.42         6.14 o                         
  -7   2  16        152.88        142.95         4.68 o                         
  -6   2  16          3.27          1.72         0.69 o                         
  -5   2  16        844.10        904.09        24.69 o                         
  -4   2  16          3.91          4.18         0.70 o                         
  -3   2  16        630.02        646.49        16.38 o                         
  -2   2  16         39.33         45.91         1.94 o                         
  -1   2  16          0.07          0.23         0.85 o                         
   0   2  16          1.80          1.06         0.51 o                         
   1   2  16          0.20          1.06         0.68 o                         
   2   2  16        121.56        115.53         3.63 o                         
   3   2  16         42.72         49.15         1.86 o                         
   4   2  16         32.63         44.75         1.89 o                         
   5   2  16          6.96          7.20         0.83 o                         
   6   2  16         28.75         37.38         2.25 o                         
   7   2  16          0.01          0.54         0.83 o                         
   8   2  16          2.42          1.63         0.84 o                         
 -12   3  16         21.27         19.05         1.71 o                         
 -11   3  16          0.03          2.14         1.55 o                         
 -10   3  16          0.25          0.43         0.71 o                         
  -9   3  16        407.79        430.23        16.85 o                         
  -8   3  16         90.77        107.47         4.34 o                         
  -7   3  16        251.74        246.69         7.76 o                         
  -6   3  16        460.20        441.63        13.47 o                         
  -5   3  16         17.42         25.70         1.74 o                         
  -4   3  16         15.92         11.72         1.04 o                         
  -3   3  16        171.26        172.81         8.19 o                         
  -2   3  16        301.63        260.29         9.06 o                         
  -1   3  16        300.03        307.24         8.07 o                         
   0   3  16        344.95        362.44         9.35 o                         
   1   3  16        123.53        142.16         4.78 o                         
   2   3  16          5.43          7.35         0.70 o                         
   3   3  16         15.42          9.50         0.84 o                         
   4   3  16         25.31         11.12         1.67 o                         
   5   3  16         74.63         65.40         2.62 o                         
   6   3  16         28.11         31.83         1.92 o                         
   7   3  16          7.49          5.13         1.02 o                         
   8   3  16          9.29          9.21         1.34 o                         
 -11   4  16          0.60         -0.42         0.85 o                         
 -10   4  16        109.62        114.41         5.07 o                         
  -9   4  16         44.19         42.57         2.52 o                         
  -8   4  16        204.33        173.69         7.86 o                         
  -7   4  16        264.71        222.46         9.17 o                         
  -6   4  16          9.44          8.21         1.33 o                         
  -5   4  16         62.28         60.08         2.55 o                         
  -4   4  16          4.49          2.09         0.78 o                         
  -3   4  16        124.13        108.33         4.16 o                         
  -2   4  16          1.79          1.94         0.83 o                         
  -1   4  16         15.60          9.75         0.81 o                         
   0   4  16        274.83        298.51         7.85 o                         
   1   4  16        178.96        176.46         4.83 o                         
   2   4  16        207.59        204.29         5.88 o                         
   3   4  16          0.87          0.80         0.75 o                         
   4   4  16          6.00          4.60         0.91 o                         
   5   4  16         14.50         19.02         1.36 o                         
   6   4  16          2.46          2.62         0.91 o                         
   7   4  16          1.24          2.90         1.03 o                         
 -10   5  16          8.48         11.83         1.41 o                         
  -9   5  16         10.39         14.87         1.67 o                         
  -8   5  16          0.23          1.96         1.19 o                         
  -7   5  16          2.82          0.61         0.89 o                         
  -6   5  16          7.80          8.13         1.08 o                         
  -5   5  16        132.62        109.72         6.08 o                         
  -4   5  16         10.87          6.66         1.18 o                         
  -3   5  16          0.28         -0.80         0.80 o                         
  -2   5  16          0.54         -0.77         0.77 o                         
  -1   5  16        173.75        178.05         5.30 o                         
   0   5  16        141.18        139.31         5.22 o                         
   1   5  16          6.24          4.21         0.85 o                         
   2   5  16          5.02          4.23         0.87 o                         
   3   5  16          1.05          0.32         0.70 o                         
   4   5  16          9.81          4.69         0.79 o                         
   5   5  16          8.14          5.60         1.12 o                         
   6   5  16         58.47         46.34         2.97 o                         
  -9   6  16          1.12          2.41         1.10 o                         
  -8   6  16          8.03          8.81         1.10 o                         
  -7   6  16         17.35         22.19         2.81 o                         
  -6   6  16         11.56          9.62         1.48 o                         
  -5   6  16          6.63          6.58         0.97 o                         
  -4   6  16         10.79          4.02         0.87 o                         
  -3   6  16         32.73         35.66         2.40 o                         
  -2   6  16         71.59         71.66         2.95 o                         
  -1   6  16         19.74         12.90         1.35 o                         
   0   6  16          8.66          6.70         0.89 o                         
   1   6  16          0.44          0.12         0.65 o                         
   2   6  16         10.50         10.07         1.38 o                         
   3   6  16          4.25          5.00         1.05 o                         
   4   6  16          3.74          3.76         1.01 o                         
   5   6  16          3.09          5.32         1.22 o                         
  -7   7  16         19.18         19.40         1.59 o                         
  -6   7  16          0.03         -0.26         1.04 o                         
  -5   7  16         30.35         33.39         2.10 o                         
  -4   7  16          0.94         -0.49         1.06 o                         
  -3   7  16          5.47          2.56         0.94 o                         
  -2   7  16         14.94         15.41         1.89 o                         
  -1   7  16          7.50          4.08         0.89 o                         
   0   7  16         11.49          8.80         1.04 o                         
   1   7  16          6.35          5.06         1.14 o                         
   2   7  16          3.46          4.76         1.02 o                         
   3   7  16          0.13          2.24         1.14 o                         
  -4   8  16          1.23          1.00         1.41 o                         
  -3   8  16          2.56          1.98         1.22 o                         
  -2   8  16          3.45          2.38         1.05 o                         
   0   8  16          0.03         -1.16         1.16 o                         
 -12   1  17         21.42         19.91         2.19 o                         
 -11   1  17          7.62          8.22         0.95 o                         
 -10   1  17         21.35         21.70         1.45 o                         
  -9   1  17         45.23         33.29         2.17 o                         
  -8   1  17         29.59         39.60         1.90 o                         
  -7   1  17         61.22         52.79         2.00 o                         
  -6   1  17          0.37          0.20         1.41 o                         
  -5   1  17          0.45         -0.33         0.56 o                         
  -4   1  17         12.56          9.16         1.16 o                         
  -3   1  17        151.19        144.03         3.97 o                         
  -2   1  17          0.14          0.32         0.63 o                         
  -1   1  17         17.02         26.69         1.44 o                         
   0   1  17          2.64          2.58         0.91 o                         
   1   1  17         11.24          5.25         0.97 o                         
   2   1  17         62.58         60.26         2.49 o                         
   3   1  17         19.81         19.90         1.25 o                         
   4   1  17         20.21         20.88         1.46 o                         
   5   1  17          5.60          5.00         0.83 o                         
   6   1  17         21.32         24.07         1.89 o                         
   7   1  17          0.67         -0.79         0.79 o                         
   8   1  17         12.48          8.06         1.83 o                         
 -12   2  17          1.88          3.42         1.27 o                         
 -11   2  17          4.67          4.39         0.78 o                         
 -10   2  17         34.41         35.99         1.96 o                         
  -9   2  17         15.60         17.99         2.19 o                         
  -8   2  17         27.67         35.35         2.51 o                         
  -7   2  17        129.50        114.86         3.53 o                         
  -6   2  17         73.82         86.26         2.78 o                         
  -5   2  17        413.15        440.28        13.34 o                         
  -4   2  17          0.40          0.16         0.65 o                         
  -3   2  17        205.11        202.37         7.10 o                         
  -2   2  17        401.46        465.29        14.09 o                         
  -1   2  17         88.24         92.51         2.80 o                         
   0   2  17        112.12        122.57         3.54 o                         
   1   2  17          6.11          6.52         1.18 o                         
   2   2  17        187.44        187.17         5.04 o                         
   3   2  17         83.74         80.25         2.43 o                         
   4   2  17         24.80         19.46         1.47 o                         
   5   2  17          0.06          2.30         0.72 o                         
   6   2  17        139.35        134.19         5.14 o                         
   7   2  17          0.37         -0.80         0.90 o                         
 -11   3  17          0.66         -0.90         0.90 o                         
 -10   3  17         57.19         54.02         2.63 o                         
  -9   3  17        168.43        184.81         6.59 o                         
  -8   3  17         46.90         50.77         2.55 o                         
  -7   3  17         44.96         45.02         2.53 o                         
  -6   3  17         12.46          7.26         0.93 o                         
  -5   3  17          2.40         -0.52         0.62 o                         
  -4   3  17        133.56        144.35         4.89 o                         
  -3   3  17         77.13         74.51         3.60 o                         
  -2   3  17         94.64        109.72         4.92 o                         
  -1   3  17         18.97         20.28         2.04 o                         
   0   3  17         71.14         85.35         2.81 o                         
   1   3  17        165.62        185.11         4.69 o                         
   2   3  17         30.02         31.96         1.34 o                         
   3   3  17         17.46         18.46         1.46 o                         
   4   3  17          1.36          2.18         0.70 o                         
   5   3  17          0.96          1.62         0.80 o                         
   6   3  17         39.22         46.09         3.07 o                         
   7   3  17          1.02         -0.35         0.83 o                         
 -11   4  17          1.86          0.99         0.88 o                         
 -10   4  17          0.21         -0.62         0.98 o                         
  -9   4  17         26.85         32.93         2.28 o                         
  -8   4  17          1.12          0.97         0.84 o                         
  -7   4  17        104.43        105.20         4.25 o                         
  -6   4  17         58.83         74.44         3.91 o                         
  -5   4  17         88.22         79.80         3.93 o                         
  -4   4  17        123.59        103.14         3.23 o                         
  -3   4  17         71.84         73.54         2.33 o                         
  -2   4  17          1.05         -0.50         0.50 o                         
  -1   4  17         98.28         82.41         2.56 o                         
   0   4  17        493.35        470.55        12.05 o                         
   1   4  17         69.73         75.53         3.25 o                         
   2   4  17         15.48         13.21         1.05 o                         
   3   4  17          6.92          3.66         0.82 o                         
   4   4  17          0.25         -0.60         0.65 o                         
   5   4  17          1.95         -1.03         1.07 o                         
   6   4  17         18.85         15.79         1.43 o                         
 -10   5  17         30.96         28.77         3.11 o                         
  -9   5  17         50.39         44.86         2.53 o                         
  -8   5  17         84.41         84.18         4.76 o                         
  -7   5  17         39.95         32.08         2.38 o                         
  -6   5  17         49.99         56.35         3.08 o                         
  -5   5  17          5.18          3.48         0.98 o                         
  -4   5  17        185.58        175.65         6.41 o                         
  -3   5  17          4.06          3.49         0.78 o                         
  -2   5  17         90.00         99.62         3.30 o                         
  -1   5  17         14.95         14.36         1.17 o                         
   0   5  17          0.10         -0.26         0.68 o                         
   1   5  17          9.42         12.23         1.16 o                         
   2   5  17         16.72         18.08         1.35 o                         
   3   5  17          8.94          8.10         1.21 o                         
   4   5  17          2.51          3.15         1.01 o                         
   5   5  17          3.80          2.75         1.32 o                         
  -9   6  17          9.87         10.26         1.83 o                         
  -8   6  17         47.64         44.82         2.57 o                         
  -7   6  17          2.47          4.88         1.13 o                         
  -6   6  17         48.69         49.81         4.06 o                         
  -5   6  17         27.54         15.38         1.50 o                         
  -4   6  17          6.60          5.84         0.95 o                         
  -3   6  17          7.43          3.86         0.82 o                         
  -2   6  17         46.20         47.74         2.07 o                         
  -1   6  17          1.11          0.27         0.74 o                         
   0   6  17         16.98         15.22         1.16 o                         
   1   6  17         30.38         37.60         1.82 o                         
   2   6  17          0.20         -0.75         0.89 o                         
   3   6  17          9.49         12.54         1.40 o                         
   4   6  17         12.35         19.85         2.26 o                         
  -7   7  17          7.29          4.40         1.47 o                         
  -6   7  17          5.03          7.42         2.14 o                         
  -5   7  17         12.50         14.55         1.77 o                         
  -4   7  17         13.87         15.07         1.89 o                         
  -3   7  17          2.95          0.65         1.21 o                         
  -2   7  17         27.60         23.24         2.16 o                         
  -1   7  17          1.31          1.40         0.89 o                         
   0   7  17          9.65          9.60         1.13 o                         
   1   7  17          6.79          6.55         1.13 o                         
   2   7  17          1.39          4.97         1.76 o                         
 -12   0  18         28.60         26.38         3.66 o                         
 -11   0  18          9.86         17.59         2.93 o                         
 -10   0  18          1.15          0.12         1.14 o                         
  -9   0  18         91.70         90.57         4.01 o                         
  -8   0  18        527.27        577.81        27.55 o                         
  -7   0  18          1.50         -0.79         0.79 o                         
  -6   0  18        708.38        701.42        27.08 o                         
  -5   0  18        731.02        770.91        51.66 o                         
  -4   0  18        633.74        660.90        25.60 o                         
  -3   0  18       1099.07       1175.77        45.27 o                         
  -2   0  18          2.12          2.98         0.94 o                         
  -1   0  18        285.26        320.32        10.95 o                         
   0   0  18        551.71        611.89        41.04 o                         
   1   0  18        201.40        249.47        12.08 o                         
   2   0  18         54.01         46.49         3.65 o                         
   3   0  18         17.11         28.81         2.17 o                         
   4   0  18        244.19        242.45        10.25 o                         
   5   0  18        134.51        138.39         5.22 o                         
   6   0  18         76.59         86.47         6.96 o                         
   7   0  18          1.31         -1.47         1.83 o                         
 -12   1  18         87.78         96.02         5.68 o                         
 -11   1  18        312.81        348.68        13.68 o                         
 -10   1  18          0.52         -0.77         0.77 o                         
  -9   1  18         74.23         62.70         2.24 o                         
  -8   1  18         72.78         80.49         2.67 o                         
  -7   1  18        101.86        103.27         3.00 o                         
  -6   1  18        219.94        230.84         6.11 o                         
  -5   1  18        115.98        133.94         4.08 o                         
  -4   1  18         99.20         93.27         3.40 o                         
  -3   1  18          0.30          3.26         0.65 o                         
  -2   1  18         55.60         53.05         1.90 o                         
  -1   1  18        530.95        543.01        13.85 o                         
   0   1  18         96.54        120.69         4.15 o                         
   1   1  18        148.22        149.49         4.15 o                         
   2   1  18         34.53         39.97         1.97 o                         
   3   1  18         70.35         65.68         2.88 o                         
   4   1  18         12.63         25.19         1.65 o                         
   5   1  18          4.08          6.14         0.85 o                         
   6   1  18          5.82          6.11         0.95 o                         
   7   1  18          0.37          1.74         4.95 o                         
 -11   2  18          2.48          1.80         0.96 o                         
 -10   2  18         42.39         38.58         2.06 o                         
  -9   2  18         30.78         37.03         2.04 o                         
  -8   2  18        507.45        526.53        15.93 o                         
  -7   2  18         26.89         17.66         1.64 o                         
  -6   2  18        249.04        243.12         6.41 o                         
  -5   2  18         32.43         34.69         1.44 o                         
  -4   2  18         11.44         10.09         0.93 o                         
  -3   2  18        375.04        415.88        16.49 o                         
  -2   2  18         75.24         72.86         4.40 o                         
  -1   2  18        525.52        528.26        14.66 o                         
   0   2  18          6.88         16.31         1.27 o                         
   1   2  18        156.60        169.89         4.34 o                         
   2   2  18         14.32          8.96         0.83 o                         
   3   2  18         10.80         10.16         1.31 o                         
   4   2  18         26.24         19.16         1.33 o                         
   5   2  18         65.53         75.47         3.74 o                         
   6   2  18         11.46         11.46         1.23 o                         
   7   2  18          3.90          2.39         1.27 o                         
 -11   3  18          8.05         12.48         1.23 o                         
 -10   3  18         22.78         17.91         1.74 o                         
  -9   3  18         12.97         10.38         1.12 o                         
  -8   3  18         26.34         25.91         2.04 o                         
  -7   3  18          7.83          9.94         1.28 o                         
  -6   3  18        272.78        272.00         9.57 o                         
  -5   3  18         31.86         20.60         1.23 o                         
  -4   3  18          0.25         -0.45         0.61 o                         
  -3   3  18         53.88         57.44         2.88 o                         
  -2   3  18          2.44          4.07         0.73 o                         
  -1   3  18         50.29         47.97         1.83 o                         
   0   3  18         36.23         38.64         1.76 o                         
   1   3  18          5.88          5.72         0.98 o                         
   2   3  18          7.59          7.96         0.83 o                         
   3   3  18         19.38         12.32         1.40 o                         
   4   3  18          7.21          2.89         0.64 o                         
   5   3  18          3.18          3.21         0.74 o                         
   6   3  18          9.69          6.53         0.94 o                         
 -10   4  18         69.14         69.70         5.46 o                         
  -9   4  18          1.06          2.56         0.96 o                         
  -8   4  18         99.81         95.34         4.36 o                         
  -7   4  18          9.32          9.16         1.12 o                         
  -6   4  18         17.50         14.91         1.40 o                         
  -5   4  18         63.56         56.99         2.66 o                         
  -4   4  18          2.49          2.82         0.72 o                         
  -3   4  18         61.84         72.82         2.65 o                         
  -2   4  18         61.05         55.52         2.35 o                         
  -1   4  18        253.59        254.41         7.96 o                         
   0   4  18          0.80          1.07         0.61 o                         
   1   4  18         42.38         39.86         1.70 o                         
   2   4  18          0.13          0.09         0.61 o                         
   3   4  18          7.21         10.17         1.10 o                         
   4   4  18          1.39          1.61         0.76 o                         
   5   4  18          5.96          5.61         1.01 o                         
   6   4  18          3.73          2.71         0.99 o                         
  -9   5  18          0.18          1.81         0.96 o                         
  -8   5  18         12.71          6.08         1.05 o                         
  -7   5  18         20.38         16.33         2.33 o                         
  -6   5  18         48.73         34.39         2.10 o                         
  -5   5  18          0.31          0.26         0.80 o                         
  -4   5  18          5.86          7.94         0.95 o                         
  -3   5  18         10.45          7.33         0.85 o                         
  -2   5  18          0.11          0.82         0.64 o                         
  -1   5  18          6.72          7.34         0.81 o                         
   0   5  18         44.02         47.73         2.32 o                         
   1   5  18          0.15          0.67         0.68 o                         
   2   5  18         12.05         14.34         1.26 o                         
   3   5  18          1.97          1.41         0.90 o                         
   4   5  18          0.87          1.36         0.96 o                         
   5   5  18          4.33         12.71         2.02 o                         
  -8   6  18          0.67          1.72         1.23 o                         
  -7   6  18          0.04          0.55         1.00 o                         
  -6   6  18          8.14          7.34         0.89 o                         
  -5   6  18          1.30          0.64         0.86 o                         
  -4   6  18         14.00          8.93         1.05 o                         
  -3   6  18          3.95          3.45         0.92 o                         
  -2   6  18          1.35          3.13         0.74 o                         
  -1   6  18          0.40         -0.53         1.06 o                         
   0   6  18          3.51          2.95         0.81 o                         
   1   6  18         16.62         18.85         1.58 o                         
   2   6  18          1.97          3.08         1.02 o                         
   3   6  18          2.99          1.03         1.41 o                         
  -6   7  18          0.96          1.80         1.27 o                         
  -5   7  18          1.09          2.86         1.48 o                         
  -4   7  18          0.37          2.56         1.41 o                         
  -3   7  18          3.45          4.80         1.20 o                         
  -2   7  18          1.88          0.36         1.06 o                         
  -1   7  18          0.12          0.44         1.06 o                         
   0   7  18          1.70          4.19         1.43 o                         
   1   7  18          0.04          0.16         1.60 o                         
 -11   1  19          0.18          0.20         1.41 o                         
 -10   1  19          0.09         -0.77         0.89 o                         
  -9   1  19         28.87         31.69         1.69 o                         
  -8   1  19          8.99          8.68         0.89 o                         
  -7   1  19          0.44          0.37         1.10 o                         
  -6   1  19          1.28          3.16         0.68 o                         
  -5   1  19          0.05         -0.77         0.77 o                         
  -4   1  19          2.58          2.64         0.66 o                         
  -3   1  19          0.24         -0.68         0.68 o                         
  -2   1  19         37.98         28.02         1.71 o                         
  -1   1  19         49.21         70.66         2.33 o                         
   0   1  19        403.93        444.03        12.29 o                         
   1   1  19         13.97         21.03         1.64 o                         
   2   1  19          7.52          7.75         0.75 o                         
   3   1  19          1.64          3.42         0.73 o                         
   4   1  19          3.40          4.74         0.75 o                         
   5   1  19          8.80         10.70         1.40 o                         
   6   1  19          3.42          1.71         0.81 o                         
 -11   2  19         14.14         19.48         2.02 o                         
 -10   2  19          6.41          6.03         0.83 o                         
  -9   2  19          5.15          5.60         0.77 o                         
  -8   2  19         91.93        107.28         3.34 o                         
  -7   2  19         11.30          7.14         1.00 o                         
  -6   2  19         11.79         11.96         1.08 o                         
  -5   2  19          0.65          0.08         0.73 o                         
  -4   2  19        342.61        339.75         9.45 o                         
  -3   2  19          0.03         -0.61         0.61 o                         
  -2   2  19        147.37        141.83         4.31 o                         
  -1   2  19          6.81          5.96         0.97 o                         
   0   2  19        318.65        296.06         7.24 o                         
   1   2  19          1.15         -0.07         0.85 o                         
   2   2  19         56.77         49.44         1.90 o                         
   3   2  19         36.54         47.52         1.74 o                         
   4   2  19         13.30         19.68         1.67 o                         
   5   2  19          4.91          6.65         0.94 o                         
   6   2  19          0.82          0.70         1.22 o                         
 -10   3  19         39.41         43.24         2.18 o                         
  -9   3  19         81.39         82.96         3.24 o                         
  -8   3  19          0.26          2.70         0.90 o                         
  -7   3  19         34.47         28.84         1.96 o                         
  -6   3  19         12.73         13.29         1.15 o                         
  -5   3  19          5.19          1.68         0.69 o                         
  -4   3  19         45.80         48.82         2.99 o                         
  -3   3  19         20.89         27.81         1.81 o                         
  -2   3  19         45.78         40.87         2.01 o                         
  -1   3  19          9.03          8.81         0.99 o                         
   0   3  19        469.21        524.21        18.16 o                         
   1   3  19          4.38          2.65         0.91 o                         
   2   3  19         43.88         45.57         1.94 o                         
   3   3  19         30.32         28.28         1.51 o                         
   4   3  19          0.31          0.88         0.98 o                         
   5   3  19          2.54          2.71         0.78 o                         
   6   3  19         23.13         17.69         1.93 o                         
 -10   4  19          2.12          2.58         1.13 o                         
  -9   4  19         11.67         13.15         1.37 o                         
  -8   4  19          2.38          6.96         1.27 o                         
  -7   4  19          6.16          3.35         0.90 o                         
  -6   4  19        154.81        147.22         4.85 o                         
  -5   4  19         62.36         68.33         2.72 o                         
  -4   4  19         68.72         77.26         3.87 o                         
  -3   4  19         65.14         43.63         2.04 o                         
  -2   4  19          0.44         -0.77         0.77 o                         
  -1   4  19         77.67         86.40         2.69 o                         
   0   4  19         15.97         21.17         1.30 o                         
   1   4  19         36.21         46.95         1.90 o                         
   2   4  19          9.77         13.86         1.23 o                         
   3   4  19          8.64         17.10         1.35 o                         
   4   4  19          3.33          1.63         1.05 o                         
   5   4  19          0.22         -1.06         1.06 o                         
  -9   5  19         21.44         26.36         2.59 o                         
  -8   5  19         40.75         44.39         3.01 o                         
  -7   5  19         22.57         24.91         2.27 o                         
  -6   5  19          0.95          1.60         0.90 o                         
  -5   5  19         10.87          5.54         1.02 o                         
  -4   5  19         55.20         71.76         2.74 o                         
  -3   5  19          0.18          0.55         0.66 o                         
  -2   5  19         72.66         77.99         2.50 o                         
  -1   5  19         17.09         24.40         1.54 o                         
   0   5  19          6.05         10.08         1.22 o                         
   1   5  19         20.87         17.31         1.80 o                         
   2   5  19          6.92         10.18         1.96 o                         
   3   5  19          5.99          6.08         1.04 o                         
   4   5  19          2.07         -0.67         1.41 o                         
  -7   6  19          0.08          2.75         1.55 o                         
  -6   6  19         15.34         22.98         2.47 o                         
  -5   6  19         29.46         32.21         2.49 o                         
  -4   6  19         48.31         52.67         2.81 o                         
  -3   6  19          0.37          0.21         1.01 o                         
  -2   6  19          0.89          1.13         0.97 o                         
  -1   6  19          0.03          1.45         0.94 o                         
   0   6  19          1.14          3.92         0.89 o                         
   1   6  19          2.45          4.49         1.02 o                         
   2   6  19          2.27          3.53         1.12 o                         
  -4   7  19          0.50          3.83         1.41 o                         
  -3   7  19          0.13          1.47         1.30 o                         
  -2   7  19         37.72         54.18         3.60 o                         
  -1   7  19          8.29         19.17         2.79 o                         
 -11   0  20         26.36         32.24         4.76 o                         
 -10   0  20          5.18          0.73         1.83 o                         
  -9   0  20         63.96         72.67         5.56 o                         
  -8   0  20        158.07        139.85         6.24 o                         
  -7   0  20          0.60          0.69         0.94 o                         
  -6   0  20        442.91        473.45        32.61 o                         
  -5   0  20         14.10         10.79         1.77 o                         
  -4   0  20         96.53         86.28         4.01 o                         
  -3   0  20         19.93         13.52         1.38 o                         
  -2   0  20          1.15         -0.30         1.61 o                         
  -1   0  20        725.38        803.09        31.03 o                         
   0   0  20          7.40          6.23         1.47 o                         
   1   0  20        121.32        111.13         5.13 o                         
   2   0  20          6.11          5.33         1.10 o                         
   3   0  20        193.09        212.92         9.34 o                         
   4   0  20         72.72         62.23         3.75 o                         
   5   0  20          5.05          6.04         1.37 o                         
   6   0  20          1.35          0.73         1.47 o                         
 -11   1  20         59.03         67.54         4.12 o                         
 -10   1  20          0.34          1.13         1.02 o                         
  -9   1  20         25.28         27.79         2.16 o                         
  -8   1  20         52.92         52.96         2.03 o                         
  -7   1  20          1.01         -0.11         0.61 o                         
  -6   1  20         10.89         10.78         0.86 o                         
  -5   1  20          0.47         -0.79         0.82 o                         
  -4   1  20         54.80         54.83         2.30 o                         
  -3   1  20         11.06          6.25         0.87 o                         
  -2   1  20         50.30         38.51         1.72 o                         
  -1   1  20         32.41         53.28         2.79 o                         
   0   1  20        204.64        222.68         6.45 o                         
   1   1  20         40.26         48.38         1.98 o                         
   2   1  20         20.93         23.90         1.52 o                         
   3   1  20         15.18         16.32         1.46 o                         
   4   1  20         23.36         30.67         1.69 o                         
   5   1  20        114.64        114.21         5.00 o                         
   6   1  20         15.27         12.67         1.67 o                         
 -10   2  20          1.70          0.77         0.82 o                         
  -9   2  20         56.23         69.18         4.34 o                         
  -8   2  20         89.40        104.56         3.69 o                         
  -7   2  20         64.38         69.21         2.68 o                         
  -6   2  20        216.06        232.96         7.33 o                         
  -5   2  20         25.78         26.77         1.54 o                         
  -4   2  20         51.09         44.21         1.86 o                         
  -3   2  20         31.22         21.74         1.64 o                         
  -2   2  20          8.11          7.96         1.16 o                         
  -1   2  20        497.67        531.95        18.73 o                         
   0   2  20         34.94         50.81         2.40 o                         
   1   2  20         46.64         46.66         1.91 o                         
   2   2  20          6.71         17.59         1.25 o                         
   3   2  20         17.78         17.56         1.06 o                         
   4   2  20         11.15          9.39         1.05 o                         
   5   2  20          0.84          1.31         0.82 o                         
 -10   3  20          4.80          6.11         0.88 o                         
  -9   3  20         71.35         78.98         5.08 o                         
  -8   3  20          7.20          8.48         1.00 o                         
  -7   3  20          2.81          5.22         1.27 o                         
  -6   3  20         34.34         36.12         1.96 o                         
  -5   3  20          3.94          0.42         0.67 o                         
  -4   3  20         21.32         11.52         1.32 o                         
  -3   3  20         88.28         97.80         3.08 o                         
  -2   3  20          1.52          5.16         0.77 o                         
  -1   3  20          4.23          3.19         0.69 o                         
   0   3  20        155.60        173.98         5.13 o                         
   1   3  20         53.22         54.03         1.96 o                         
   2   3  20         10.28          3.63         0.85 o                         
   3   3  20          5.05          4.56         1.07 o                         
   4   3  20          7.88         11.18         1.32 o                         
   5   3  20         20.44         23.47         2.45 o                         
  -9   4  20         12.49         13.16         1.89 o                         
  -8   4  20          6.35          6.02         0.96 o                         
  -7   4  20         56.12         55.79         2.92 o                         
  -6   4  20         93.74        108.12         5.40 o                         
  -5   4  20         27.83         28.78         1.73 o                         
  -4   4  20          2.02          2.37         0.71 o                         
  -3   4  20         18.23          7.87         0.90 o                         
  -2   4  20          0.65         -0.47         0.60 o                         
  -1   4  20         50.13         44.64         1.75 o                         
   0   4  20         13.27         14.01         1.56 o                         
   1   4  20         59.74         77.32         2.84 o                         
   2   4  20         12.95         19.81         1.94 o                         
   3   4  20          4.60          9.53         2.20 o                         
   4   4  20          2.72          7.10         1.41 o                         
  -7   5  20         22.32         23.19         4.58 o                         
  -6   5  20          9.84          8.05         1.43 o                         
  -5   5  20         25.50         30.87         2.22 o                         
  -4   5  20         10.57         15.21         1.34 o                         
  -3   5  20         11.21         11.71         1.25 o                         
  -2   5  20         37.40         39.43         1.85 o                         
  -1   5  20          1.42          2.31         1.15 o                         
   0   5  20          5.80          7.88         0.90 o                         
   1   5  20          2.73          6.30         1.19 o                         
   2   5  20          6.40          9.71         1.19 o                         
   3   5  20         17.06         30.53         4.58 o                         
  -6   6  20         30.74         36.74         4.60 o                         
  -5   6  20          4.64         10.96         2.02 o                         
  -4   6  20          0.29          0.76         1.10 o                         
  -3   6  20          0.28          0.22         1.52 o                         
  -2   6  20          0.24          0.86         1.12 o                         
  -1   6  20          0.03          0.39         1.02 o                         
   0   6  20          3.42          4.31         1.27 o                         
   1   6  20          6.96         12.72         3.48 o                         
 -10   1  21          3.34          6.24         1.65 o                         
  -9   1  21          0.15          1.07         0.74 o                         
  -8   1  21         28.53         29.24         1.68 o                         
  -7   1  21         28.29         28.73         1.56 o                         
  -6   1  21          5.35          3.84         0.67 o                         
  -5   1  21          4.16          2.03         0.69 o                         
  -4   1  21          0.94         -0.64         0.64 o                         
  -3   1  21         35.31         27.40         1.62 o                         
  -2   1  21          2.00         -0.86         0.86 o                         
  -1   1  21         11.71          7.73         1.07 o                         
   0   1  21          4.42          3.24         0.88 o                         
   1   1  21          1.74         -0.54         0.54 o                         
   2   1  21          0.22         -0.04         0.58 o                         
   3   1  21          4.00          3.46         0.82 o                         
   4   1  21          2.31          4.53         0.89 o                         
   5   1  21          0.07          0.41         0.91 o                         
 -10   2  21          0.70          8.79         2.56 o                         
  -9   2  21         19.53         20.13         1.87 o                         
  -8   2  21          2.16          1.92         0.77 o                         
  -7   2  21         10.66          7.25         0.97 o                         
  -6   2  21          8.61          7.64         0.81 o                         
  -5   2  21         58.12         51.45         2.21 o                         
  -4   2  21          4.45          2.47         0.76 o                         
  -3   2  21         13.23         16.47         1.50 o                         
  -2   2  21          1.19          1.08         0.92 o                         
  -1   2  21         47.70         54.97         3.08 o                         
   0   2  21          3.45          2.81         0.81 o                         
   1   2  21          0.19         -0.17         0.66 o                         
   2   2  21          0.35          0.43         0.62 o                         
   3   2  21         20.72         21.59         1.83 o                         
   4   2  21          6.43          8.19         1.21 o                         
   5   2  21          3.77         -0.12         1.14 o                         
  -9   3  21          0.53          3.66         1.27 o                         
  -8   3  21         20.97         16.72         3.85 o                         
  -7   3  21         30.85         30.55         1.92 o                         
  -6   3  21          9.68         15.01         1.30 o                         
  -5   3  21          0.34          0.86         0.66 o                         
  -4   3  21         10.32          9.16         0.82 o                         
  -3   3  21         18.98         21.11         1.25 o                         
  -2   3  21          0.92          0.48         0.60 o                         
  -1   3  21         37.18         34.66         1.82 o                         
   0   3  21         38.92         33.69         1.65 o                         
   1   3  21          6.49          7.58         0.96 o                         
   2   3  21          3.35          0.63         1.80 o                         
   3   3  21          0.01          0.00         1.21 o                         
   4   3  21          1.42          3.00         1.05 o                         
  -8   4  21          4.35          6.47         1.47 o                         
  -7   4  21          1.55          1.87         0.82 o                         
  -6   4  21          2.81          5.08         1.01 o                         
  -5   4  21          0.03          1.18         0.83 o                         
  -4   4  21         13.93         15.75         1.45 o                         
  -3   4  21         23.12         15.23         1.53 o                         
  -2   4  21         23.10         21.81         1.39 o                         
  -1   4  21         24.40         29.82         1.70 o                         
   0   4  21          0.19          0.14         1.04 o                         
   1   4  21          0.25          0.96         1.87 o                         
   2   4  21          1.96          3.36         0.81 o                         
   3   4  21          6.46          8.72         1.80 o                         
  -7   5  21          9.81         34.39         3.48 o                         
  -6   5  21          0.06          1.70         1.18 o                         
  -5   5  21         14.78         11.97         1.14 o                         
  -4   5  21          8.81         10.48         1.04 o                         
  -3   5  21          3.46          3.89         0.89 o                         
  -2   5  21          0.00          1.28         0.78 o                         
  -1   5  21          1.05          0.27         0.90 o                         
   0   5  21         18.04         19.74         1.86 o                         
   1   5  21         16.01         22.59         1.91 o                         
  -4   6  21          1.48         19.42         4.40 o                         
  -3   6  21          0.60          2.77         1.35 o                         
  -2   6  21          5.60          7.54         1.67 o                         
  -1   6  21          1.80          1.80         1.67 o                         
 -10   0  22         21.12         27.48         3.66 o                         
  -8   0  22         22.09         22.53         2.81 o                         
  -7   0  22         94.91        111.94         4.92 o                         
  -6   0  22          0.39          1.08         0.84 o                         
  -5   0  22         13.76         16.92         1.67 o                         
  -4   0  22          0.29          1.10         4.40 o                         
  -3   0  22         26.74         26.38         2.93 o                         
  -2   0  22        124.45        142.85        10.12 o                         
  -1   0  22         11.25         16.39         2.19 o                         
   0   0  22         27.70         31.76         2.31 o                         
   1   0  22          3.09          2.72         0.91 o                         
   2   0  22          0.90          0.47         1.17 o                         
   3   0  22          0.73          0.47         1.58 o                         
   4   0  22          1.39          2.86         1.41 o                         
  -9   1  22         12.57         15.06         1.52 o                         
  -8   1  22         18.90         15.23         1.81 o                         
  -7   1  22          4.03          5.96         0.71 o                         
  -6   1  22         41.51         42.37         1.85 o                         
  -5   1  22         18.94         18.06         1.22 o                         
  -4   1  22          0.83         -0.18         0.71 o                         
  -3   1  22          6.76          3.25         0.74 o                         
  -2   1  22          2.10          1.28         0.86 o                         
  -1   1  22        213.44        232.71         7.24 o                         
   0   1  22         38.53         47.15         1.94 o                         
   1   1  22          0.04          0.00         0.72 o                         
   2   1  22          9.76         10.49         1.02 o                         
   3   1  22          0.56          0.54         0.69 o                         
   4   1  22         11.43         10.04         1.76 o                         
  -9   2  22          0.06          1.10         0.84 o                         
  -8   2  22          0.03          0.00         0.70 o                         
  -7   2  22         56.73         68.09         2.86 o                         
  -6   2  22         13.26         19.90         1.58 o                         
  -5   2  22          9.04         10.65         1.10 o                         
  -4   2  22          1.67          1.18         0.60 o                         
  -3   2  22          3.98          4.78         0.62 o                         
  -2   2  22         36.15         41.48         2.10 o                         
  -1   2  22         13.04          6.63         1.12 o                         
   0   2  22         16.75         19.96         1.40 o                         
   1   2  22          0.75          0.37         0.60 o                         
   2   2  22          0.50          0.34         0.88 o                         
   3   2  22          0.08         -0.14         0.79 o                         
   4   2  22          1.61          0.00         1.83 o                         
  -8   3  22          6.48         12.85         1.51 o                         
  -7   3  22         15.67         24.82         2.64 o                         
  -6   3  22         22.14         27.14         1.84 o                         
  -5   3  22          1.51          2.47         0.94 o                         
  -4   3  22          2.92          4.30         0.85 o                         
  -3   3  22          5.86          3.75         0.62 o                         
  -2   3  22         24.38         23.32         1.32 o                         
  -1   3  22          1.11          1.15         0.88 o                         
   0   3  22         31.25         27.28         1.61 o                         
   1   3  22          0.04          0.79         0.87 o                         
   2   3  22          6.93         12.00         1.53 o                         
   3   3  22          0.07          2.38         2.20 o                         
  -7   4  22          6.20         20.36         2.64 o                         
  -6   4  22         40.32         47.49         3.75 o                         
  -5   4  22          4.16          9.01         1.17 o                         
  -4   4  22          2.53          2.84         0.75 o                         
  -3   4  22          0.30         -0.78         0.78 o                         
  -2   4  22          7.70         10.54         1.18 o                         
  -1   4  22         16.97         11.08         1.43 o                         
   0   4  22          0.10          0.80         0.88 o                         
   1   4  22          3.88          4.70         0.98 o                         
   2   4  22         12.70         15.02         1.67 o                         
  -6   5  22         12.13          9.69         2.38 o                         
  -5   5  22         15.33         10.40         1.67 o                         
  -4   5  22         19.03         17.17         1.68 o                         
  -3   5  22         16.64         24.32         2.19 o                         
  -2   5  22         30.36         49.97         2.91 o                         
  -1   5  22          2.91         -0.40         1.41 o                         
   0   5  22          5.93          5.48         0.90 o                         
  -9   1  23          1.60          8.79         4.76 o                         
  -8   1  23          3.24          4.44         1.32 o                         
  -7   1  23          8.20         14.11         1.81 o                         
  -6   1  23          6.88         15.87         1.84 o                         
  -5   1  23          1.01          1.26         0.62 o                         
  -4   1  23         11.55         12.31         1.85 o                         
  -3   1  23          2.71          3.00         0.75 o                         
  -2   1  23         19.69         23.30         1.67 o                         
  -1   1  23          1.75          3.10         0.74 o                         
   0   1  23          0.01          0.39         1.10 o                         
   1   1  23          2.36          2.41         0.59 o                         
   2   1  23          1.48          0.87         0.86 o                         
   3   1  23         13.86         15.30         1.67 o                         
  -7   2  23         18.47         25.23         2.12 o                         
  -6   2  23         15.85         19.24         2.07 o                         
  -5   2  23          5.51          5.60         0.76 o                         
  -4   2  23          5.45          3.61         0.90 o                         
  -3   2  23          0.00          0.03         0.82 o                         
  -2   2  23          3.92          2.56         0.70 o                         
  -1   2  23          2.68          0.33         1.28 o                         
   0   2  23          2.92          4.01         0.72 o                         
   1   2  23          3.13          2.30         0.69 o                         
   2   2  23         13.39         17.57         1.91 o                         
  -8   3  23          1.18         -0.73         0.78 o                         
  -7   3  23          0.98          5.95         2.02 o                         
  -6   3  23         12.35         23.17         2.18 o                         
  -5   3  23          0.02          1.24         0.66 o                         
  -4   3  23         23.65         29.42         1.57 o                         
  -3   3  23          0.76          1.24         0.68 o                         
  -2   3  23         32.40         34.30         1.75 o                         
  -1   3  23          0.90          0.22         0.63 o                         
   0   3  23          0.02          2.02         1.10 o                         
   1   3  23          0.83          2.34         0.83 o                         
   2   3  23          0.14          2.56         2.20 o                         
  -6   4  23          0.77          4.40         2.56 o                         
  -5   4  23          0.74          3.17         0.80 o                         
  -4   4  23          4.99          6.24         0.89 o                         
  -3   4  23          6.14         11.77         1.84 o                         
  -2   4  23          5.76         11.89         1.32 o                         
  -1   4  23          1.06          0.41         0.94 o                         
   0   4  23         10.49          6.60         1.28 o                         
  -8   0  24          3.57          2.20         1.10 o                         
  -7   0  24          2.18          4.28         1.04 o                         
  -6   0  24          6.39          5.86         1.47 o                         
  -5   0  24          1.38          2.41         0.88 o                         
  -4   0  24          0.21         -0.55         0.78 o                         
  -3   0  24          6.07          5.13         1.10 o                         
  -2   0  24          3.31          0.89         1.10 o                         
  -1   0  24        109.80        144.17         8.79 o                         
   0   0  24         96.80        110.15         5.13 o                         
   1   0  24         28.46         27.94         2.19 o                         
   2   0  24          0.30          0.37         1.47 o                         
  -8   1  24         16.58         17.95         2.56 o                         
  -7   1  24         23.99         29.42         1.69 o                         
  -6   1  24         54.18         72.32         2.75 o                         
  -5   1  24         18.62         27.77         2.38 o                         
  -4   1  24          4.66          5.41         1.00 o                         
  -3   1  24         28.40         43.68         2.82 o                         
  -2   1  24         15.42         16.40         1.24 o                         
  -1   1  24         33.66         33.78         1.99 o                         
   0   1  24          0.38          1.42         0.96 o                         
   1   1  24          0.06         -0.69         0.70 o                         
   2   1  24         15.30         24.69         2.45 o                         
  -6   2  24          8.79         16.67         1.81 o                         
  -5   2  24          2.04          3.13         1.28 o                         
  -4   2  24          1.24          0.80         0.76 o                         
  -3   2  24          0.59          0.64         0.61 o                         
  -2   2  24          0.15          1.51         0.88 o                         
  -1   2  24         54.27         60.26         2.43 o                         
   0   2  24         25.29         32.42         2.54 o                         
   1   2  24          7.26         10.99         1.23 o                         
  -6   3  24         36.54         35.98         3.87 o                         
  -5   3  24          0.15          0.73         1.83 o                         
  -4   3  24          0.06          1.14         0.69 o                         
  -3   3  24          0.17          0.01         1.10 o                         
  -2   3  24          1.67          2.10         1.05 o                         
  -1   3  24          4.55          3.39         0.78 o                         
   0   3  24          1.75          0.73         0.90 o                         
  -3   4  24          5.19          3.00         1.22 o                         
  -6   1  25          2.65          1.83         0.63 o                         
  -5   1  25          0.00          0.73         0.58 o                         
  -4   1  25          0.51          0.09         0.58 o                         
  -3   1  25          2.58          0.45         0.48 o                         
  -2   1  25          6.56          8.53         1.10 o                         
  -1   1  25          1.32          2.11         0.58 o                         
   0   1  25          0.01         -0.47         0.69 o                         
  -4   2  25          0.15         -0.29         0.61 o                         
  -3   2  25         11.57         16.33         1.27 o                         
  -2   2  25          0.21          2.59         1.55 o                         
  -1   2  25          0.44          2.55         0.77 o                         
  -3   0  26          0.64          0.37         1.10 o                         
                                                                                
