# Supplementary material for: Inter­molecular inter­actions and disorder in six isostructural cele­coxib solvates
Source: Acta Crystallogr C Struct Chem. 2020 Jun 27;76(Pt 7):632–8. doi: 10.1107/S2053229620008359 (PMC7336170; doi:10.1107/S2053229620008359)
Supplement: Supplementary file 3 [file c-76-00632-2sup3.hkl]

data_2                                                                          
_shelx_title ' CS1402 in P21/c'                                                 
_shelx_refln_list_code          4                                               
_shelx_F_calc_maximum      194.10                                               
_exptl_crystal_F_000       976.00                                               
_reflns_d_resolution_high  0.8379                                               
                                                                                
loop_                                                                           
 _space_group_symop_operation_xyz                                               
 'x, y, z'                                                                      
 '-x, y+1/2, -z+1/2'                                                            
 '-x, -y, -z'                                                                   
 'x, -y-1/2, z-1/2'                                                             
                                                                                
_cell_length_a    11.9584                                                       
_cell_length_b     9.2028                                                       
_cell_length_c    21.2811                                                       
_cell_angle_alpha  90.000                                                       
_cell_angle_beta  103.383                                                       
_cell_angle_gamma  90.000                                                       
                                                                                
_shelx_F_squared_multiplier     1.000                                           
                                                                                
loop_                                                                           
 _refln_index_h                                                                 
 _refln_index_k                                                                 
 _refln_index_l                                                                 
 _refln_F_squared_calc                                                          
 _refln_F_squared_meas                                                          
 _refln_F_squared_sigma                                                         
 _refln_observed_status                                                         
   1   0   0        446.90        408.11        10.07 o                         
   2   0   0      17265.88      13673.72       363.25 o                         
   3   0   0         13.56          6.56         2.91 o                         
   4   0   0       2083.23       2011.38        32.76 o                         
   5   0   0       8992.32       9646.06       126.85 o                         
   6   0   0       3913.61       4010.11        71.37 o                         
   7   0   0       5393.03       5663.17        79.37 o                         
   8   0   0         14.79          9.93         1.25 o                         
   9   0   0        547.18        538.21         9.01 o                         
  10   0   0        354.83        356.60        11.29 o                         
  11   0   0        299.07        270.87         6.53 o                         
  12   0   0         44.88         46.94         3.65 o                         
  13   0   0         59.50         69.75         5.33 o                         
   1   1   0         39.49         25.02         1.89 o                         
   2   1   0      14441.83      12650.09       203.82 o                         
   3   1   0       4904.67       4521.81       137.12 o                         
   4   1   0       5319.46       5279.35        60.78 o                         
   5   1   0       1571.96       1694.01        14.88 o                         
   6   1   0       3945.02       4413.51        41.32 o                         
   7   1   0          3.80          5.79         0.77 o                         
   8   1   0         44.99         49.92         1.42 o                         
   9   1   0        117.26        126.08         2.78 o                         
  10   1   0         46.90         37.00         2.12 o                         
  11   1   0         11.34         13.42         1.41 o                         
  12   1   0        148.23        152.98         3.91 o                         
  13   1   0         48.53         62.82         3.87 o                         
   0   2   0      37676.46      31216.84       646.70 o                         
   1   2   0       6898.11       6724.41       100.45 o                         
   2   2   0      15358.20      14761.16       260.91 o                         
   3   2   0       6205.10       5973.26        67.12 o                         
   4   2   0       2450.33       2786.19        26.19 o                         
   5   2   0       6201.96       6662.24        57.47 o                         
   6   2   0        636.40        662.86         6.46 o                         
   7   2   0        745.09        750.52         7.76 o                         
   8   2   0        671.76        651.98         7.22 o                         
   9   2   0        560.94        536.26         9.38 o                         
  10   2   0          0.42          1.81         1.25 o                         
  11   2   0          1.25          3.62         1.42 o                         
  12   2   0         86.35         79.09         3.05 o                         
  13   2   0         69.89         81.59         4.04 o                         
   1   3   0        703.92        718.05         8.00 o                         
   2   3   0        848.65       1012.34        11.17 o                         
   3   3   0        161.67        110.19         1.57 o                         
   4   3   0         99.37         61.92         1.26 o                         
   5   3   0        527.93        495.77         5.73 o                         
   6   3   0       1812.39       2092.99        20.43 o                         
   7   3   0          2.49         10.72         1.13 o                         
   8   3   0         25.54         35.68         1.58 o                         
   9   3   0         59.64         65.68         2.89 o                         
  10   3   0        263.35        249.22         4.34 o                         
  11   3   0        205.73        240.90         4.41 o                         
  12   3   0         82.97         88.03         3.88 o                         
  13   3   0         54.59         61.07         5.73 o                         
   0   4   0        143.88        133.46         2.46 o                         
   1   4   0        403.85        413.87         4.08 o                         
   2   4   0        932.76       1023.47        10.53 o                         
   3   4   0        192.95        171.36         2.36 o                         
   4   4   0        770.27        918.43        10.13 o                         
   5   4   0       1195.78       1185.41        13.07 o                         
   6   4   0         17.68         29.01         1.11 o                         
   7   4   0        763.63        776.36         8.79 o                         
   8   4   0        750.44        769.62        11.60 o                         
   9   4   0        113.76        120.91         3.09 o                         
  10   4   0        195.49        174.16         3.82 o                         
  11   4   0        168.95        173.94         3.73 o                         
  12   4   0         33.37         39.98         2.45 o                         
   1   5   0        299.69        293.31         3.48 o                         
   2   5   0        414.41        423.86         5.00 o                         
   3   5   0          6.75          2.37         0.79 o                         
   4   5   0         99.25         89.78         1.79 o                         
   5   5   0        340.17        300.36         3.95 o                         
   6   5   0         13.93         14.30         1.45 o                         
   7   5   0        186.44        191.61         4.87 o                         
   8   5   0         12.45         17.89         1.90 o                         
   9   5   0         46.60         51.31         2.44 o                         
  10   5   0         11.35         14.28         2.45 o                         
  11   5   0        105.28        115.52         4.82 o                         
  12   5   0         47.06         41.90         3.96 o                         
   0   6   0        220.95        259.62         4.34 o                         
   1   6   0         24.49         23.45         0.94 o                         
   2   6   0        433.69        459.59         5.37 o                         
   3   6   0        396.81        435.18         5.57 o                         
   4   6   0          0.02         -0.99         0.99 o                         
   5   6   0        311.80        333.14         5.80 o                         
   6   6   0         56.88         48.88         2.03 o                         
   7   6   0        152.07        163.89         3.45 o                         
   8   6   0        256.59        265.97         5.04 o                         
   9   6   0        108.76        112.63         3.69 o                         
  10   6   0          0.18         -1.40         2.95 o                         
  11   6   0         31.07         26.27         5.19 o                         
   1   7   0         77.58         67.45         1.94 o                         
   2   7   0         85.46        100.75         2.87 o                         
   3   7   0        129.50        137.13         3.54 o                         
   4   7   0         24.19         24.70         1.59 o                         
   5   7   0         20.52         24.59         1.59 o                         
   6   7   0         14.66         17.06         1.48 o                         
   7   7   0          0.23          1.56         1.54 o                         
   8   7   0          2.39          2.34         1.78 o                         
   9   7   0          1.69          0.69         2.38 o                         
  10   7   0          9.36         13.28         3.73 o                         
   0   8   0          9.77          8.41         1.88 o                         
   1   8   0         34.50         34.52         1.66 o                         
   2   8   0        138.91        139.30         2.89 o                         
   3   8   0          0.02          0.92         1.22 o                         
   4   8   0          0.00          2.81         1.29 o                         
   5   8   0          3.66          5.81         1.36 o                         
   6   8   0        107.38        104.45         2.89 o                         
   7   8   0         64.67         65.52         4.52 o                         
   8   8   0          1.32          2.33         3.02 o                         
   9   8   0         32.23         34.01         6.48 o                         
   1   9   0         27.47         29.24         1.80 o                         
   2   9   0          4.80          1.30         1.66 o                         
   3   9   0         17.68         17.19         1.44 o                         
   4   9   0          3.78          4.58         1.54 o                         
   5   9   0          0.26         -0.29         1.63 o                         
   6   9   0          1.98          1.61         2.51 o                         
   7   9   0         13.15         14.98         2.36 o                         
   0  10   0          2.89          2.55         2.25 o                         
   1  10   0         43.93         44.62         4.22 o                         
   2  10   0          6.17          4.85         1.68 o                         
   3  10   0          5.07          1.38         2.11 o                         
   4  10   0          6.96          5.36         2.09 o                         
   5  10   0          0.01          1.27         2.98 o                         
 -13   1   1          6.03          8.56         3.07 o                         
 -12   1   1         13.26         12.78         1.58 o                         
 -11   1   1        159.25        145.65         2.98 o                         
 -10   1   1          5.94          2.91         4.44 o                         
  -9   1   1         76.57         85.12         1.94 o                         
  -8   1   1         52.83         46.74         1.39 o                         
  -7   1   1          0.57          2.30         0.78 o                         
  -6   1   1         77.31         62.54         1.59 o                         
  -5   1   1        211.02        179.20         2.19 o                         
  -4   1   1        589.24        607.94         6.48 o                         
  -3   1   1       1182.53       1063.45        19.60 o                         
  -2   1   1         32.62         37.95         1.25 o                         
  -1   1   1       3373.27       3394.53        60.21 o                         
   0   1   1        119.09        111.26         2.52 o                         
   1   1   1        317.31        326.22         7.21 o                         
   2   1   1       4275.64       4077.96        72.51 o                         
   3   1   1      13317.70      12289.60       243.00 o                         
   4   1   1       3095.72       3094.44        35.19 o                         
   5   1   1        477.42        457.05         4.27 o                         
   6   1   1         29.14         27.75         1.07 o                         
   7   1   1        267.76        279.45         3.22 o                         
   8   1   1         43.09         46.08         1.43 o                         
   9   1   1        167.13        147.61         3.15 o                         
  10   1   1        195.03        182.27         2.99 o                         
  11   1   1         91.41         85.04         2.81 o                         
  12   1   1          5.02          5.74         2.05 o                         
  13   1   1          1.10          7.35         2.23 o                         
 -13   2   1          3.46          3.04         2.04 o                         
 -12   2   1          5.19          8.01         1.64 o                         
 -11   2   1          3.64          3.32         1.48 o                         
 -10   2   1          2.31          4.17         1.27 o                         
  -9   2   1         16.88         16.92         1.49 o                         
  -8   2   1        861.51        857.03         9.19 o                         
  -7   2   1        251.89        293.40         3.38 o                         
  -6   2   1        144.90        146.73         2.01 o                         
  -5   2   1        895.37        889.87         8.03 o                         
  -4   2   1       2654.64       2756.14        23.96 o                         
  -3   2   1        130.34        165.20         2.51 o                         
  -2   2   1       2239.23       2108.68        42.86 o                         
  -1   2   1       4970.11       5102.42        76.37 o                         
   0   2   1       5820.18       5629.38        84.20 o                         
   1   2   1      13390.69      12014.22       248.68 o                         
   2   2   1       7857.75       7807.36       155.02 o                         
   3   2   1        111.05        120.11         1.83 o                         
   4   2   1       3136.94       3197.09        29.98 o                         
   5   2   1       3290.82       3742.48        34.13 o                         
   6   2   1        209.86        251.81         3.01 o                         
   7   2   1         59.60         57.91         1.46 o                         
   8   2   1         37.70         44.48         1.55 o                         
   9   2   1          4.08          4.95         1.38 o                         
  10   2   1        263.48        261.43         4.08 o                         
  11   2   1        739.67        714.75        10.31 o                         
  12   2   1         12.08         11.83         1.86 o                         
  13   2   1         21.70         17.55         2.47 o                         
 -13   3   1         73.24         72.95         6.94 o                         
 -12   3   1         18.03         14.75         2.15 o                         
 -11   3   1        241.08        243.08         4.24 o                         
 -10   3   1        200.63        205.46         3.82 o                         
  -9   3   1         74.52         78.11         2.99 o                         
  -8   3   1         27.45         29.58         1.49 o                         
  -7   3   1        446.93        448.52         5.45 o                         
  -6   3   1         37.07         29.29         1.03 o                         
  -5   3   1        458.36        466.60         5.08 o                         
  -4   3   1          5.81          1.94         0.70 o                         
  -3   3   1        279.02        313.79         3.41 o                         
  -2   3   1         22.41         22.75         0.89 o                         
  -1   3   1       2869.76       2822.76        30.06 o                         
   0   3   1       2935.28       2996.31        31.90 o                         
   1   3   1       3333.48       3360.66        35.71 o                         
   2   3   1       1246.91       1251.75        13.61 o                         
   3   3   1       2131.24       2081.05        19.12 o                         
   4   3   1        464.85        606.85         6.57 o                         
   5   3   1        278.24        322.05         3.97 o                         
   6   3   1        164.87        140.09         2.60 o                         
   7   3   1          0.59          1.37         0.98 o                         
   8   3   1       2082.23       2136.43        26.02 o                         
   9   3   1        689.56        643.33        17.77 o                         
  10   3   1         81.27         81.78         2.75 o                         
  11   3   1         36.51         36.68         1.91 o                         
  12   3   1          7.83         10.52         2.12 o                         
  13   3   1         41.64         85.35         8.39 o                         
 -13   4   1         10.97          5.17         6.78 o                         
 -12   4   1          8.60          9.85         3.09 o                         
 -11   4   1         63.10         72.65         2.65 o                         
 -10   4   1         37.69         34.41         2.05 o                         
  -9   4   1        326.90        339.86         6.01 o                         
  -8   4   1        181.64        171.26         4.29 o                         
  -7   4   1         41.21         43.62         1.55 o                         
  -6   4   1        446.74        460.09         5.19 o                         
  -5   4   1        732.28        822.75         8.80 o                         
  -4   4   1          7.97          2.63         0.85 o                         
  -3   4   1       1122.45       1185.53        11.74 o                         
  -2   4   1        749.65        800.88         8.10 o                         
  -1   4   1        349.28        366.26         3.85 o                         
   0   4   1         95.20         82.54         1.34 o                         
   1   4   1          7.20          9.37         0.63 o                         
   2   4   1         41.03         34.62         1.14 o                         
   3   4   1        337.37        420.30         5.16 o                         
   4   4   1       1590.58       1552.61        17.41 o                         
   5   4   1         14.37          6.21         0.94 o                         
   6   4   1        249.10        254.88         3.37 o                         
   7   4   1         41.27         44.60         1.93 o                         
   8   4   1         41.90         46.19         3.56 o                         
   9   4   1         66.74         67.46         2.44 o                         
  10   4   1         10.14          8.79         1.78 o                         
  11   4   1        210.60        221.52         4.40 o                         
  12   4   1          7.00          5.75         2.15 o                         
 -12   5   1         41.51         42.52         3.19 o                         
 -11   5   1         66.49         68.58         3.33 o                         
 -10   5   1         86.10         92.04         3.65 o                         
  -9   5   1          3.60          5.99         1.80 o                         
  -8   5   1         35.74         41.90         2.79 o                         
  -7   5   1        198.05        191.24         4.10 o                         
  -6   5   1        110.49        130.41         2.37 o                         
  -5   5   1        286.87        288.60         4.19 o                         
  -4   5   1        129.03        102.48         1.88 o                         
  -3   5   1        244.99        237.54         3.14 o                         
  -2   5   1          1.16          0.76         0.74 o                         
  -1   5   1         21.62         18.76         1.05 o                         
   0   5   1         48.62         72.59         1.31 o                         
   1   5   1       1579.08       1537.80        14.70 o                         
   2   5   1          5.97          8.22         0.77 o                         
   3   5   1        684.68        684.75         7.79 o                         
   4   5   1        799.53        841.67         9.48 o                         
   5   5   1          7.73         18.47         1.15 o                         
   6   5   1         15.10         14.88         1.65 o                         
   7   5   1         32.34         29.43         2.13 o                         
   8   5   1        359.04        360.21         5.73 o                         
   9   5   1        556.06        580.62         9.31 o                         
  10   5   1         83.10         95.36         3.80 o                         
  11   5   1         46.50         47.49         3.16 o                         
  12   5   1          1.63         -3.23         3.23 o                         
 -11   6   1         30.73         17.26         3.44 o                         
 -10   6   1          2.03          2.52         2.30 o                         
  -9   6   1        709.00        715.14        11.88 o                         
  -8   6   1         41.67         41.51         2.01 o                         
  -7   6   1        227.90        222.71         4.07 o                         
  -6   6   1         64.82         65.24         3.13 o                         
  -5   6   1          6.22          7.35         1.28 o                         
  -4   6   1        219.24        239.61         3.52 o                         
  -3   6   1        324.49        320.56         4.32 o                         
  -2   6   1         51.74         40.41         1.38 o                         
  -1   6   1        482.69        464.68         5.20 o                         
   0   6   1        614.11        617.93         6.53 o                         
   1   6   1         85.25         80.79         1.58 o                         
   2   6   1         39.72         36.69         1.27 o                         
   3   6   1        603.47        645.46         7.62 o                         
   4   6   1         16.63         18.18         1.25 o                         
   5   6   1          1.10         -0.58         1.50 o                         
   6   6   1        321.99        297.30         4.58 o                         
   7   6   1         51.58         43.74         2.83 o                         
   8   6   1         20.03         15.55         1.93 o                         
   9   6   1         39.98         36.58         2.61 o                         
  10   6   1         11.41          6.66         2.79 o                         
  11   6   1          7.71         13.54         4.16 o                         
 -10   7   1         12.07          2.12         4.28 o                         
  -9   7   1          3.73          3.34         3.48 o                         
  -8   7   1         41.19         40.62         2.54 o                         
  -7   7   1         26.12         28.33         1.76 o                         
  -6   7   1        569.13        608.51         8.12 o                         
  -5   7   1        165.42        168.05         3.59 o                         
  -4   7   1        409.83        426.02         6.34 o                         
  -3   7   1        716.10        710.76        11.01 o                         
  -2   7   1         31.41         29.55         2.61 o                         
  -1   7   1        103.99        104.87         2.15 o                         
   0   7   1        787.13        796.29         8.62 o                         
   1   7   1        332.59        326.11         4.28 o                         
   2   7   1        134.06        131.97         3.01 o                         
   3   7   1        137.39        140.73         3.95 o                         
   4   7   1         20.44         14.56         1.45 o                         
   5   7   1         24.48         30.05         1.55 o                         
   6   7   1         48.63         41.78         2.24 o                         
   7   7   1         59.78         58.15         2.45 o                         
   8   7   1          2.59          3.63         1.89 o                         
   9   7   1          8.06          7.52         2.61 o                         
  10   7   1         19.21         23.40         4.29 o                         
  -9   8   1        106.20        105.78        25.51 o                         
  -8   8   1          1.25          1.67         2.43 o                         
  -7   8   1         11.72          7.99         1.84 o                         
  -6   8   1          3.33          6.64         1.52 o                         
  -5   8   1         68.53         65.32         2.85 o                         
  -4   8   1        296.81        296.85         4.78 o                         
  -3   8   1        229.08        227.97         3.72 o                         
  -2   8   1         96.32         96.05         2.46 o                         
  -1   8   1        130.20        129.49         3.07 o                         
   0   8   1         93.93         92.23         3.10 o                         
   1   8   1          3.71          5.72         1.26 o                         
   2   8   1        108.75        113.28         2.60 o                         
   3   8   1         34.08         35.70         1.88 o                         
   4   8   1        269.66        274.85         4.72 o                         
   5   8   1          5.10          3.41         1.36 o                         
   6   8   1         36.35         36.05         1.94 o                         
   7   8   1          2.42          2.34         1.82 o                         
   8   8   1          0.43          6.06         2.41 o                         
   9   8   1         13.26          7.49         3.19 o                         
  -8   9   1          2.46         -3.87         3.87 o                         
  -7   9   1         10.54         18.37         3.19 o                         
  -6   9   1        124.31        141.31         7.66 o                         
  -5   9   1         15.52         15.98         1.73 o                         
  -4   9   1         77.41         75.85         3.05 o                         
  -3   9   1          7.46          2.96         1.32 o                         
  -2   9   1         20.94         22.80         1.60 o                         
  -1   9   1         82.87         96.96         3.30 o                         
   0   9   1        313.26        319.22         5.31 o                         
   1   9   1        127.06        116.87         3.15 o                         
   2   9   1         27.40         26.52         1.71 o                         
   3   9   1          0.13         -1.33         1.33 o                         
   4   9   1          1.05          0.22         1.44 o                         
   5   9   1          0.23         -1.53         1.59 o                         
   6   9   1        146.25        141.16         4.33 o                         
   7   9   1          3.41          4.89         2.30 o                         
  -5  10   1          9.72         14.54         3.41 o                         
  -4  10   1         95.78         99.40         3.93 o                         
  -3  10   1          1.21          3.60         2.33 o                         
  -2  10   1         34.77         35.17         3.26 o                         
  -1  10   1          0.57         -1.16         1.73 o                         
   0  10   1          6.78          2.76         1.65 o                         
   1  10   1          1.58         -1.05         1.56 o                         
   2  10   1         45.25         45.87         3.07 o                         
   3  10   1          0.19          0.37         1.89 o                         
   4  10   1         75.24         76.31         3.85 o                         
   5  10   1          3.91          2.21         2.49 o                         
 -14   0   2         52.76         52.11         8.23 o                         
 -13   0   2        114.23        136.21         5.27 o                         
 -12   0   2        219.69        217.97         6.30 o                         
 -11   0   2          5.89         14.63         1.93 o                         
 -10   0   2        208.61        199.73         5.78 o                         
  -9   0   2         73.30         74.69         2.51 o                         
  -8   0   2        522.91        500.88         7.47 o                         
  -7   0   2       1554.93       1606.11        20.75 o                         
  -6   0   2       5007.02       5579.19        69.92 o                         
  -5   0   2       1186.86        949.11        12.99 o                         
  -4   0   2       4155.15       4081.78        57.29 o                         
  -3   0   2      31191.02      26464.82      1626.87 o                         
  -2   0   2      29786.24      22118.88       505.79 o                         
  -1   0   2         35.14         19.05         1.83 o                         
   0   0   2       5927.96       4853.07       136.07 o                         
   1   0   2       1923.32       2010.53        56.73 o                         
   2   0   2       1379.45       1287.79        60.86 o                         
   3   0   2         50.81         50.33         3.21 o                         
   4   0   2         94.46         78.82         2.25 o                         
   5   0   2       2509.78       2781.99        39.43 o                         
   6   0   2        118.20        122.54         2.78 o                         
   7   0   2       2494.48       2617.39        37.19 o                         
   8   0   2         87.47         89.11         2.45 o                         
   9   0   2        256.92        283.59        10.01 o                         
  10   0   2        122.16        117.80         3.33 o                         
  11   0   2         61.44         53.02         3.10 o                         
  12   0   2        515.16        486.67        14.13 o                         
  13   0   2         11.54          9.08         3.30 o                         
 -14   1   2          0.09         10.33         6.78 o                         
 -13   1   2         10.79         12.93         2.50 o                         
 -12   1   2         13.62          7.41         1.47 o                         
 -11   1   2        180.18        174.75         3.45 o                         
 -10   1   2        243.76        216.09         5.48 o                         
  -9   1   2        458.85        463.91         5.74 o                         
  -8   1   2        209.21        234.86         3.10 o                         
  -7   1   2          2.74          2.92         0.76 o                         
  -6   1   2       1362.84       1208.47        13.43 o                         
  -5   1   2       2526.18       2877.06        25.08 o                         
  -4   1   2         80.68        112.16         1.68 o                         
  -3   1   2       1960.11       1871.65        33.78 o                         
  -2   1   2        488.67        397.98        10.21 o                         
  -1   1   2       1066.98       1012.16        20.46 o                         
   0   1   2       7742.49       7263.31       204.54 o                         
   1   1   2       1428.36       1324.96        26.67 o                         
   2   1   2       4695.60       4461.84        79.96 o                         
   3   1   2       1624.87       1534.84        19.70 o                         
   4   1   2       3800.08       3698.92        33.75 o                         
   5   1   2        723.99        681.07         6.37 o                         
   6   1   2        988.02       1004.14         9.59 o                         
   7   1   2         17.43         12.68         0.91 o                         
   8   1   2        739.98        767.37         8.63 o                         
   9   1   2        152.21        144.24         5.63 o                         
  10   1   2         64.11         66.12         2.01 o                         
  11   1   2          0.37          0.19         1.56 o                         
  12   1   2        105.78        105.43         3.66 o                         
  13   1   2        158.65        165.89         5.87 o                         
 -13   2   2        209.37        217.23         7.76 o                         
 -12   2   2        257.17        270.44         5.04 o                         
 -11   2   2         35.83         45.72         1.98 o                         
 -10   2   2        237.94        232.96         4.21 o                         
  -9   2   2          4.31          2.22         1.54 o                         
  -8   2   2         14.03         18.03         1.21 o                         
  -7   2   2        517.63        519.00         5.11 o                         
  -6   2   2        365.04        292.81         3.17 o                         
  -5   2   2       2503.83       2481.61        21.17 o                         
  -4   2   2        800.66        698.25         6.54 o                         
  -3   2   2       1619.58       1705.95        19.87 o                         
  -2   2   2        941.60        942.13        26.47 o                         
  -1   2   2       2494.17       2379.58        48.72 o                         
   0   2   2      20864.81      17942.44       317.66 o                         
   1   2   2      15838.03      15691.34       310.44 o                         
   2   2   2       9250.77       9435.12       276.19 o                         
   3   2   2       1032.12        966.13         9.92 o                         
   4   2   2       1143.74       1152.71        10.76 o                         
   5   2   2         67.40        106.70         1.95 o                         
   6   2   2        336.80        368.19         4.07 o                         
   7   2   2        469.44        464.19         4.97 o                         
   8   2   2        283.45        266.09         3.64 o                         
   9   2   2         78.08         67.43         2.40 o                         
  10   2   2        265.60        255.64         4.04 o                         
  11   2   2        373.68        396.33         7.34 o                         
  12   2   2        123.34        123.60         3.97 o                         
  13   2   2          1.18          0.43         2.45 o                         
 -13   3   2          0.12          4.13         2.36 o                         
 -12   3   2         43.17         35.72         2.21 o                         
 -11   3   2         26.18         32.88         1.74 o                         
 -10   3   2        735.65        718.84         9.85 o                         
  -9   3   2        743.39        714.74        11.15 o                         
  -8   3   2        952.99        955.42        11.53 o                         
  -7   3   2         25.62         18.42         1.18 o                         
  -6   3   2         26.19         26.42         1.14 o                         
  -5   3   2          2.59          4.67         0.89 o                         
  -4   3   2        139.17        150.32         1.98 o                         
  -3   3   2       2256.18       2237.38        21.14 o                         
  -2   3   2        325.98        307.84         3.72 o                         
  -1   3   2       2680.61       2632.91        27.05 o                         
   0   3   2       2478.06       2364.64        24.37 o                         
   1   3   2        692.88        660.51         6.89 o                         
   2   3   2          9.83         12.29         1.07 o                         
   3   3   2       3368.32       3660.63        34.25 o                         
   4   3   2        935.40       1057.43        10.78 o                         
   5   3   2        179.26        204.13         2.71 o                         
   6   3   2       3894.73       4112.59        43.79 o                         
   7   3   2        228.16        188.90         2.88 o                         
   8   3   2       1073.15       1068.26        14.87 o                         
   9   3   2        163.97        168.19         3.96 o                         
  10   3   2         74.56         69.19         2.68 o                         
  11   3   2        161.01        163.45         3.80 o                         
  12   3   2        171.87        163.02         5.59 o                         
  13   3   2        100.06        106.35        10.33 o                         
 -13   4   2        192.12        173.87         9.24 o                         
 -12   4   2        169.26        165.50         8.57 o                         
 -11   4   2        283.41        307.97         5.60 o                         
 -10   4   2         27.42         29.73         1.93 o                         
  -9   4   2        241.31        232.91         4.90 o                         
  -8   4   2        146.22        139.29         3.43 o                         
  -7   4   2       1449.40       1502.75        15.99 o                         
  -6   4   2        131.27        114.83         1.99 o                         
  -5   4   2       2123.58       2350.98        22.48 o                         
  -4   4   2        259.51        290.18         3.39 o                         
  -3   4   2        123.61        117.20         1.90 o                         
  -2   4   2        172.18        168.49         2.19 o                         
  -1   4   2         59.36         53.85         1.07 o                         
   0   4   2         12.89         16.93         0.81 o                         
   1   4   2        514.57        634.09         6.33 o                         
   2   4   2       2909.26       2851.95        27.60 o                         
   3   4   2          5.97          8.72         0.88 o                         
   4   4   2       3037.87       3194.34        32.87 o                         
   5   4   2          1.75          3.33         0.88 o                         
   6   4   2        727.49        726.54         8.38 o                         
   7   4   2          5.85          8.21         1.37 o                         
   8   4   2       1157.61       1152.56        15.21 o                         
   9   4   2         27.55         30.74         2.04 o                         
  10   4   2        127.09        120.20         3.35 o                         
  11   4   2        102.52        116.93         3.84 o                         
  12   4   2          0.16         -0.98         2.30 o                         
 -12   5   2          2.26          2.89         2.63 o                         
 -11   5   2         34.92         36.09         2.72 o                         
 -10   5   2         28.80         23.85         2.27 o                         
  -9   5   2        105.10        106.30         3.20 o                         
  -8   5   2        974.34        937.14        16.86 o                         
  -7   5   2        456.31        454.23         7.75 o                         
  -6   5   2          0.39          1.67         1.29 o                         
  -5   5   2         36.41         29.68         1.18 o                         
  -4   5   2         36.32         39.71         1.30 o                         
  -3   5   2         56.12         55.52         1.46 o                         
  -2   5   2         27.43         27.08         1.37 o                         
  -1   5   2       3120.11       3130.34        29.35 o                         
   0   5   2        374.49        359.78         4.08 o                         
   1   5   2       1234.05       1243.80        12.83 o                         
   2   5   2         26.03         37.96         1.15 o                         
   3   5   2        745.40        814.95         9.14 o                         
   4   5   2         28.13         39.07         1.46 o                         
   5   5   2        619.21        684.23         8.27 o                         
   6   5   2        279.32        271.00         4.09 o                         
   7   5   2          4.09          8.00         1.49 o                         
   8   5   2        879.03        876.22        14.19 o                         
   9   5   2         17.92         20.90         1.96 o                         
  10   5   2          8.47          7.58         2.23 o                         
  11   5   2         46.10         53.73         4.17 o                         
  12   5   2         10.46          1.29        11.30 o                         
 -11   6   2        151.37        147.95         4.96 o                         
 -10   6   2         20.27         17.65         2.73 o                         
  -9   6   2          0.43          4.50         2.22 o                         
  -8   6   2         92.88         88.78         2.76 o                         
  -7   6   2        365.63        352.29         5.91 o                         
  -6   6   2         84.15         79.57         3.18 o                         
  -5   6   2        169.67        156.55         2.96 o                         
  -4   6   2         34.67         45.47         1.59 o                         
  -3   6   2        146.61        164.50         2.63 o                         
  -2   6   2        202.51        236.37         3.10 o                         
  -1   6   2        131.14        139.66         2.10 o                         
   0   6   2          1.99          2.98         0.74 o                         
   1   6   2        272.03        268.28         3.35 o                         
   2   6   2        192.74        191.93         2.69 o                         
   3   6   2         86.70         74.36         1.79 o                         
   4   6   2          0.55         -1.07         1.07 o                         
   5   6   2          7.78          9.86         1.45 o                         
   6   6   2          8.41         10.96         2.33 o                         
   7   6   2         63.20         49.90         2.64 o                         
   8   6   2          1.43          2.51         1.76 o                         
   9   6   2         98.75         97.27         3.87 o                         
  10   6   2          0.21          2.03         2.70 o                         
  11   6   2          0.52          4.88         2.43 o                         
 -10   7   2         22.78         25.28         7.78 o                         
  -9   7   2         51.01         51.76         3.62 o                         
  -8   7   2         11.26         11.54         1.85 o                         
  -7   7   2        187.20        191.13         3.81 o                         
  -6   7   2        106.65        116.51         2.74 o                         
  -5   7   2          0.10          0.18         1.37 o                         
  -4   7   2         93.50        102.40         2.83 o                         
  -3   7   2         49.71         46.77         2.35 o                         
  -2   7   2        252.40        254.17         4.29 o                         
  -1   7   2        261.57        276.40         3.77 o                         
   0   7   2          0.69          2.41         0.89 o                         
   1   7   2         34.46         29.24         1.53 o                         
   2   7   2         73.65         62.50         2.28 o                         
   3   7   2          1.72          3.58         1.46 o                         
   4   7   2         88.56         76.13         4.51 o                         
   5   7   2         24.08         17.26         1.43 o                         
   6   7   2          0.22         -1.33         1.33 o                         
   7   7   2        192.88        193.69         3.87 o                         
   8   7   2         18.55         18.46         2.11 o                         
   9   7   2          9.41          8.40         2.65 o                         
  10   7   2         24.15         26.21         3.96 o                         
  -9   8   2          0.01          1.89         3.07 o                         
  -8   8   2        119.45        129.64         8.37 o                         
  -7   8   2         14.65         19.81         2.01 o                         
  -6   8   2         50.83         48.66         2.19 o                         
  -5   8   2          4.29          2.19         1.35 o                         
  -4   8   2         31.01         29.30         2.17 o                         
  -3   8   2          4.87          8.01         1.23 o                         
  -2   8   2         17.69         21.48         1.34 o                         
  -1   8   2         17.30         16.09         1.49 o                         
   0   8   2        105.41        104.89         2.77 o                         
   1   8   2        157.17        169.78         3.01 o                         
   2   8   2          4.64          5.10         1.18 o                         
   3   8   2        104.08         98.40         2.94 o                         
   4   8   2         65.58         68.30         2.45 o                         
   5   8   2          0.93          1.27         1.42 o                         
   6   8   2         34.76         35.38         2.34 o                         
   7   8   2          7.63         10.46         2.15 o                         
   8   8   2          4.23          5.46         2.19 o                         
   9   8   2         33.07          5.49         6.46 o                         
  -8   9   2         26.18         13.55         3.75 o                         
  -7   9   2          5.84         -0.75         4.24 o                         
  -6   9   2          6.88         11.35         2.93 o                         
  -5   9   2          0.01         -1.27         1.60 o                         
  -4   9   2          9.39         11.12         1.80 o                         
  -3   9   2         32.94         32.68         2.71 o                         
  -2   9   2         16.69         15.47         1.55 o                         
  -1   9   2          4.43          4.96         1.38 o                         
   0   9   2          4.04          7.00         1.38 o                         
   1   9   2          9.63          9.36         1.50 o                         
   2   9   2          3.62          3.42         1.51 o                         
   3   9   2         11.48          9.32         1.44 o                         
   4   9   2          3.43         -0.07         1.43 o                         
   5   9   2          0.22          0.15         1.68 o                         
   6   9   2         17.08         19.63         2.31 o                         
   7   9   2         30.82         42.60         3.68 o                         
  -5  10   2         35.04         23.56         6.26 o                         
  -4  10   2          8.69          9.52         2.13 o                         
  -3  10   2         11.91         11.91         2.49 o                         
  -2  10   2         16.16         12.33         1.77 o                         
  -1  10   2          4.55          4.50         1.85 o                         
   0  10   2         10.02         10.43         1.74 o                         
   1  10   2         49.43         35.99         2.73 o                         
   2  10   2         14.34         13.70         4.09 o                         
   3  10   2          4.43          2.00         1.80 o                         
   4  10   2          0.13          0.23         1.97 o                         
   5  10   2          0.50         -1.47         4.61 o                         
 -14   1   3         25.53         28.25         2.97 o                         
 -13   1   3         21.91         17.41         2.18 o                         
 -12   1   3         15.82         23.43         1.63 o                         
 -11   1   3          7.78          9.42         1.40 o                         
 -10   1   3         48.20         49.87         2.30 o                         
  -9   1   3         38.38         38.44         1.49 o                         
  -8   1   3        528.84        524.41         6.10 o                         
  -7   1   3        334.98        324.93         3.60 o                         
  -6   1   3         60.37         63.50         1.50 o                         
  -5   1   3         72.66         78.06         1.21 o                         
  -4   1   3        128.44        152.17         1.99 o                         
  -3   1   3        823.51        823.44        18.07 o                         
  -2   1   3       1045.25       1015.26        20.86 o                         
  -1   1   3       6316.21       5428.44       147.85 o                         
   0   1   3       2850.15       2959.43        80.36 o                         
   1   1   3       4334.31       3951.90       141.85 o                         
   2   1   3       3961.47       3951.82        78.74 o                         
   3   1   3        144.26        184.91         2.40 o                         
   4   1   3        672.35        633.80         5.88 o                         
   5   1   3        179.53        149.88         1.92 o                         
   6   1   3          0.07          0.65         0.76 o                         
   7   1   3         58.18         52.67         1.50 o                         
   8   1   3        499.42        483.94         5.63 o                         
   9   1   3          0.48          3.03         1.43 o                         
  10   1   3        148.83        153.97         2.90 o                         
  11   1   3         23.01         21.93         1.72 o                         
  12   1   3          1.07          2.92         1.95 o                         
  13   1   3          0.00          4.02         2.22 o                         
 -13   2   3         34.16         34.83         3.54 o                         
 -12   2   3         29.21         28.86         1.78 o                         
 -11   2   3        139.26        129.63         2.84 o                         
 -10   2   3         36.95         37.20         2.02 o                         
  -9   2   3         79.70         77.71         2.71 o                         
  -8   2   3        319.49        301.14         4.21 o                         
  -7   2   3        597.76        673.39         7.25 o                         
  -6   2   3        278.84        357.01         3.78 o                         
  -5   2   3          0.11          1.45         0.77 o                         
  -4   2   3        203.98        207.58         2.38 o                         
  -3   2   3        261.48        229.70         2.78 o                         
  -2   2   3        341.29        427.15         7.53 o                         
  -1   2   3      12610.95      11505.19       284.55 o                         
   0   2   3       6154.98       6488.54       157.32 o                         
   1   2   3        341.29        301.79         6.52 o                         
   2   2   3      10398.92      10090.52       136.92 o                         
   3   2   3        196.44        184.90         2.13 o                         
   4   2   3       1038.30       1077.74         9.87 o                         
   5   2   3        345.75        341.93         3.55 o                         
   6   2   3         22.78         21.50         1.15 o                         
   7   2   3         17.10         30.17         1.20 o                         
   8   2   3        228.14        224.06         3.44 o                         
   9   2   3        194.19        178.45         6.45 o                         
  10   2   3        169.82        162.94         3.13 o                         
  11   2   3         95.77         88.25         2.91 o                         
  12   2   3          1.31          3.81         2.89 o                         
  13   2   3          1.81          1.80         2.94 o                         
 -13   3   3         10.31         15.70         2.38 o                         
 -12   3   3          5.76          3.33         1.76 o                         
 -11   3   3        160.96        139.69         3.09 o                         
 -10   3   3          9.96         11.55         1.47 o                         
  -9   3   3        121.49        116.87         3.15 o                         
  -8   3   3        158.83        167.30         2.93 o                         
  -7   3   3          6.93          8.24         1.18 o                         
  -6   3   3        230.02        221.34         2.81 o                         
  -5   3   3         14.82         19.76         0.98 o                         
  -4   3   3        275.55        319.66         3.63 o                         
  -3   3   3        307.32        339.11         3.81 o                         
  -2   3   3         30.59         49.00         1.20 o                         
  -1   3   3       4809.03       4654.17        46.09 o                         
   0   3   3       2054.22       1997.98        21.41 o                         
   1   3   3        950.83       1163.32        11.48 o                         
   2   3   3        512.47        447.41         4.61 o                         
   3   3   3         76.31         67.46         1.16 o                         
   4   3   3        102.46        102.93         1.76 o                         
   5   3   3       3873.92       3993.61        39.80 o                         
   6   3   3         38.78         52.46         1.57 o                         
   7   3   3          0.40          1.46         1.07 o                         
   8   3   3        317.37        311.75         6.05 o                         
   9   3   3        303.75        297.45         4.85 o                         
  10   3   3         71.45         67.69         2.68 o                         
  11   3   3          5.52          7.46         1.64 o                         
  12   3   3         18.32         20.96         2.13 o                         
 -13   4   3         14.27         20.43         3.03 o                         
 -12   4   3         26.13         24.60         2.73 o                         
 -11   4   3         73.07         68.55         3.06 o                         
 -10   4   3        201.43        187.37         4.14 o                         
  -9   4   3        130.50        113.09         3.51 o                         
  -8   4   3         39.20         42.77         2.16 o                         
  -7   4   3        448.63        430.45         5.17 o                         
  -6   4   3         94.69        110.29         1.99 o                         
  -5   4   3         30.35         45.71         1.32 o                         
  -4   4   3          1.62          3.28         0.80 o                         
  -3   4   3        331.06        365.29         4.84 o                         
  -2   4   3          2.89          2.57         0.75 o                         
  -1   4   3       2396.94       2554.20        24.03 o                         
   0   4   3         35.23         27.52         0.92 o                         
   1   4   3        358.31        368.60         3.93 o                         
   2   4   3        284.32        243.97         2.75 o                         
   3   4   3       1567.74       1727.55        16.88 o                         
   4   4   3         16.41         20.66         0.97 o                         
   5   4   3         85.19         81.21         1.78 o                         
   6   4   3        264.78        264.65         3.79 o                         
   7   4   3        126.24        130.56         3.77 o                         
   8   4   3         87.82        101.11         4.05 o                         
   9   4   3        401.69        418.56         6.41 o                         
  10   4   3         29.47         29.49         1.98 o                         
  11   4   3        138.52        129.40         6.22 o                         
  12   4   3          0.40         -0.36         3.72 o                         
 -12   5   3         13.94         18.96         3.40 o                         
 -11   5   3        119.53        121.97         3.89 o                         
 -10   5   3         78.38         80.60         4.78 o                         
  -9   5   3        547.48        560.94         8.49 o                         
  -8   5   3          1.01          1.17         2.17 o                         
  -7   5   3          7.93          7.64         1.86 o                         
  -6   5   3         47.52         45.38         1.60 o                         
  -5   5   3         34.57         26.08         1.53 o                         
  -4   5   3         63.59         61.70         1.55 o                         
  -3   5   3        385.08        370.32         4.47 o                         
  -2   5   3        549.83        526.12         5.59 o                         
  -1   5   3          4.64          1.81         0.95 o                         
   0   5   3       2310.68       2361.17        24.55 o                         
   1   5   3        135.52        134.87         2.01 o                         
   2   5   3         60.28         45.89         1.62 o                         
   3   5   3       1206.22       1143.51        11.79 o                         
   4   5   3        689.76        729.81         9.05 o                         
   5   5   3       1552.79       1615.46        20.06 o                         
   6   5   3          3.01          2.25         1.85 o                         
   7   5   3        119.15        112.79         4.11 o                         
   8   5   3        385.22        390.36         6.11 o                         
   9   5   3         27.57         26.96         2.61 o                         
  10   5   3        122.52        122.00         5.76 o                         
  11   5   3         19.74         21.05         2.45 o                         
 -11   6   3          0.70          5.53         2.86 o                         
 -10   6   3         36.17         47.32         3.93 o                         
  -9   6   3        206.38        222.46         4.87 o                         
  -8   6   3          9.79          5.34         1.49 o                         
  -7   6   3         34.55         31.79         1.68 o                         
  -6   6   3        397.12        399.82         7.66 o                         
  -5   6   3         77.12         67.96         2.19 o                         
  -4   6   3         16.84         12.49         1.07 o                         
  -3   6   3         67.44         60.21         1.68 o                         
  -2   6   3        219.76        227.01         3.14 o                         
  -1   6   3       1136.93       1242.50        12.73 o                         
   0   6   3        455.57        448.54         5.30 o                         
   1   6   3        338.88        350.70         4.17 o                         
   2   6   3         29.56         31.29         1.20 o                         
   3   6   3          0.06          1.92         1.18 o                         
   4   6   3        284.48        274.62         4.11 o                         
   5   6   3         63.49         62.08         2.61 o                         
   6   6   3        257.33        244.91         5.74 o                         
   7   6   3         66.19         80.65         2.72 o                         
   8   6   3         65.28         68.98         3.10 o                         
   9   6   3         85.74         93.70         4.43 o                         
  10   6   3          0.98          2.87         2.56 o                         
  11   6   3         21.07         21.74         3.15 o                         
 -10   7   3          0.14          5.42         3.40 o                         
  -9   7   3        271.78        286.01         8.91 o                         
  -8   7   3          2.85          8.67         1.93 o                         
  -7   7   3          1.47          3.28         1.44 o                         
  -6   7   3         72.92         75.04         2.44 o                         
  -5   7   3         30.92         22.49         1.62 o                         
  -4   7   3        594.97        621.18        10.31 o                         
  -3   7   3        426.17        442.07        27.56 o                         
  -2   7   3         43.18         30.72         1.47 o                         
  -1   7   3          4.95          7.37         1.19 o                         
   0   7   3          5.50          2.37         1.03 o                         
   1   7   3        718.01        697.62        12.71 o                         
   2   7   3         32.74         39.14         2.01 o                         
   3   7   3        990.00        984.72        14.81 o                         
   4   7   3        119.27         97.48         3.03 o                         
   5   7   3          6.44          7.33         1.33 o                         
   6   7   3          5.65          3.89         1.39 o                         
   7   7   3         60.31         64.26         2.52 o                         
   8   7   3         28.38         28.84         2.36 o                         
   9   7   3         13.55         12.49         2.66 o                         
  10   7   3         74.85         67.20         6.78 o                         
  -9   8   3         51.03         32.02         3.71 o                         
  -8   8   3         40.28         39.99         4.36 o                         
  -7   8   3        117.55        126.32         3.70 o                         
  -6   8   3        125.83        130.45         3.18 o                         
  -5   8   3         11.00          9.01         1.86 o                         
  -4   8   3         23.89         19.72         1.41 o                         
  -3   8   3         21.33         27.37         1.65 o                         
  -2   8   3         96.28         90.33         2.40 o                         
  -1   8   3        197.89        187.75         4.22 o                         
   0   8   3        165.60        167.50         3.11 o                         
   1   8   3        187.99        185.65         3.19 o                         
   2   8   3          0.92          2.10         1.15 o                         
   3   8   3         23.50         23.05         1.44 o                         
   4   8   3         58.06         57.72         2.24 o                         
   5   8   3          2.98          2.05         1.34 o                         
   6   8   3         67.91         73.96         2.64 o                         
   7   8   3          6.43          9.31         2.16 o                         
   8   8   3         25.79         24.32         2.46 o                         
  -8   9   3         20.61         19.12         3.36 o                         
  -7   9   3         11.58          2.57         2.28 o                         
  -6   9   3          9.13         10.73         2.55 o                         
  -5   9   3          3.77          7.79         1.62 o                         
  -4   9   3        119.41        128.38         3.14 o                         
  -3   9   3        122.92        114.91         2.96 o                         
  -2   9   3          5.90          5.25         1.45 o                         
  -1   9   3          7.20          6.39         1.39 o                         
   0   9   3         20.48         24.77         1.62 o                         
   1   9   3          0.21          2.00         1.39 o                         
   2   9   3         53.32         48.21         2.19 o                         
   3   9   3         27.38         24.87         1.67 o                         
   4   9   3          0.82          1.08         1.47 o                         
   5   9   3         57.00         45.78         3.61 o                         
   6   9   3          0.04          0.66         2.17 o                         
   7   9   3          6.51          1.57         4.89 o                         
  -5  10   3          2.98          1.65         2.26 o                         
  -4  10   3          1.34          2.41         2.06 o                         
  -3  10   3         13.42         14.67         2.87 o                         
  -2  10   3          1.56          2.30         2.04 o                         
  -1  10   3          0.40         -0.91         1.95 o                         
   0  10   3         17.47         15.95         2.26 o                         
   1  10   3         19.23         27.53         2.75 o                         
   2  10   3         29.11         32.30         3.99 o                         
   3  10   3         19.25         14.82         1.85 o                         
   4  10   3          3.13          4.70         2.11 o                         
   5  10   3          0.55         -1.98         4.84 o                         
 -14   0   4          8.76         17.96         7.26 o                         
 -13   0   4         84.60         89.53         4.85 o                         
 -12   0   4        207.72        174.33         5.42 o                         
 -11   0   4          1.42          1.68         1.98 o                         
 -10   0   4        252.75        238.04         5.31 o                         
  -9   0   4        608.89        601.87        10.41 o                         
  -8   0   4       1039.46        948.26        13.32 o                         
  -7   0   4        494.31        432.92         6.16 o                         
  -6   0   4        160.65        171.35         3.30 o                         
  -5   0   4        415.36        435.78         5.79 o                         
  -4   0   4       3189.44       2736.31        36.35 o                         
  -3   0   4       3719.54       3320.41        93.95 o                         
  -2   0   4      21387.83      15195.64       424.64 o                         
  -1   0   4        591.65        529.33        15.82 o                         
   0   0   4      15650.39      11927.73       471.07 o                         
   1   0   4       6156.11       5895.49       873.36 o                         
   2   0   4        310.98        331.72        13.56 o                         
   3   0   4       5830.61       5808.27        86.83 o                         
   4   0   4         49.64         32.16         1.66 o                         
   5   0   4        703.06        814.85        10.99 o                         
   6   0   4       1001.69       1014.88        15.92 o                         
   7   0   4         11.07          6.38         1.35 o                         
   8   0   4       1137.04       1153.63        17.42 o                         
   9   0   4       1510.53       1504.43        25.21 o                         
  10   0   4        792.20        761.18        12.40 o                         
  11   0   4          1.42          2.87         2.13 o                         
  12   0   4        207.59        199.37         7.37 o                         
  13   0   4         31.04         43.69         9.85 o                         
 -14   1   4         93.94        104.49         5.31 o                         
 -13   1   4         27.92         29.90         2.77 o                         
 -12   1   4        264.89        282.33         5.49 o                         
 -11   1   4        121.45         89.16         2.55 o                         
 -10   1   4         64.84         70.64         2.96 o                         
  -9   1   4          7.24          6.21         1.43 o                         
  -8   1   4         54.22         48.18         1.45 o                         
  -7   1   4         96.05         78.09         1.60 o                         
  -6   1   4      10024.92      10813.77        95.46 o                         
  -5   1   4       7062.24       7533.10        66.58 o                         
  -4   1   4       5096.97       5192.49        49.90 o                         
  -3   1   4        742.90        778.68        14.75 o                         
  -2   1   4         79.91         61.45         4.44 o                         
  -1   1   4      11870.23       9924.65       336.93 o                         
   0   1   4      18470.13      16221.67       378.32 o                         
   1   1   4       7484.76       6838.60       203.91 o                         
   2   1   4       3735.21       3478.47       122.28 o                         
   3   1   4       4319.07       4197.60        39.29 o                         
   4   1   4        446.92        520.22         5.04 o                         
   5   1   4        110.69         97.76         1.60 o                         
   6   1   4         21.25         35.37         1.17 o                         
   7   1   4        162.95        135.49         2.20 o                         
   8   1   4        590.24        583.04         6.83 o                         
   9   1   4          1.25          2.80         1.96 o                         
  10   1   4         45.52         40.31         1.73 o                         
  11   1   4          0.58         -0.01         1.46 o                         
  12   1   4          4.86          6.05         2.06 o                         
  13   1   4         11.47         19.81         2.84 o                         
 -13   2   4         39.13         51.56         7.59 o                         
 -12   2   4         29.11         30.82         1.78 o                         
 -11   2   4          8.54         12.41         1.79 o                         
 -10   2   4         14.57         14.95         1.72 o                         
  -9   2   4        217.52        212.92         4.91 o                         
  -8   2   4         69.63         73.79         1.87 o                         
  -7   2   4         85.72         81.07         1.71 o                         
  -6   2   4        258.98        249.15         2.94 o                         
  -5   2   4        289.13        351.07         3.70 o                         
  -4   2   4         46.23         58.73         1.16 o                         
  -3   2   4        449.40        375.58         4.13 o                         
  -2   2   4         62.61         40.41         1.55 o                         
  -1   2   4       5150.97       5164.18        91.72 o                         
   0   2   4      16866.07      15331.42       525.53 o                         
   1   2   4       1086.49       1133.50        26.87 o                         
   2   2   4        662.88        718.56         7.49 o                         
   3   2   4       1038.70       1167.72        10.42 o                         
   4   2   4        598.30        527.15         4.81 o                         
   5   2   4       1242.17       1165.61        10.48 o                         
   6   2   4        726.97        770.31         7.95 o                         
   7   2   4        326.10        348.00         4.14 o                         
   8   2   4        742.23        759.90         9.64 o                         
   9   2   4         44.84         37.44         1.84 o                         
  10   2   4         97.80         94.28         2.58 o                         
  11   2   4         68.31         65.80         3.73 o                         
  12   2   4        226.84        219.95         5.79 o                         
 -13   3   4        128.60        106.04         8.02 o                         
 -12   3   4         30.33         28.83         1.92 o                         
 -11   3   4         33.73         26.91         1.61 o                         
 -10   3   4         12.55          8.66         1.38 o                         
  -9   3   4        495.01        471.83         7.62 o                         
  -8   3   4         59.97         51.15         1.82 o                         
  -7   3   4       1445.02       1458.34        15.47 o                         
  -6   3   4        102.35         84.26         1.68 o                         
  -5   3   4        281.86        341.59         3.99 o                         
  -4   3   4        149.33        137.16         1.93 o                         
  -3   3   4         67.91         64.05         1.25 o                         
  -2   3   4          0.53          1.64         0.60 o                         
  -1   3   4        586.96        531.46         5.63 o                         
   0   3   4       2106.55       2177.77        21.11 o                         
   1   3   4        723.74        727.64         7.38 o                         
   2   3   4       3576.54       3888.03        34.51 o                         
   3   3   4       2139.13       2258.04        19.22 o                         
   4   3   4        132.32        142.90         1.90 o                         
   5   3   4        173.68        178.39         2.52 o                         
   6   3   4        148.76        117.18         2.15 o                         
   7   3   4        461.80        462.70         5.95 o                         
   8   3   4       1493.02       1513.17        18.93 o                         
   9   3   4         99.99         96.56         2.75 o                         
  10   3   4          3.52          3.03         1.62 o                         
  11   3   4         24.12         24.76         2.20 o                         
  12   3   4         24.71         22.36         2.88 o                         
 -13   4   4         49.54         64.57         5.36 o                         
 -12   4   4         51.64         53.69         2.91 o                         
 -11   4   4        266.98        281.79         4.95 o                         
 -10   4   4         30.31         31.54         1.94 o                         
  -9   4   4          7.96          8.49         1.72 o                         
  -8   4   4         81.46         67.30         2.88 o                         
  -7   4   4        188.90        182.73         2.88 o                         
  -6   4   4         80.05         73.99         1.71 o                         
  -5   4   4        167.98        155.60         2.28 o                         
  -4   4   4        123.72        118.74         1.83 o                         
  -3   4   4         27.01         24.99         0.98 o                         
  -2   4   4        169.65        213.04         2.59 o                         
  -1   4   4       2220.30       2327.68        22.06 o                         
   0   4   4       1081.38       1128.02        12.30 o                         
   1   4   4       2513.06       2715.37        24.88 o                         
   2   4   4       1533.71       1554.38        14.89 o                         
   3   4   4        242.31        299.46         3.37 o                         
   4   4   4        370.48        312.70         3.62 o                         
   5   4   4       2330.47       2261.03        24.40 o                         
   6   4   4        945.41        957.93        11.28 o                         
   7   4   4        312.48        312.83         5.25 o                         
   8   4   4         27.67         30.44         2.12 o                         
   9   4   4         50.44         59.08         2.68 o                         
  10   4   4          2.12          3.74         1.77 o                         
  11   4   4        189.35        189.35         6.89 o                         
  12   4   4          2.48          2.89         7.38 o                         
 -12   5   4        108.01        108.20         5.61 o                         
 -11   5   4         25.99         24.67         2.56 o                         
 -10   5   4         15.49         13.07         2.20 o                         
  -9   5   4        525.79        508.25         8.21 o                         
  -8   5   4        378.71        360.48        11.04 o                         
  -7   5   4       1197.23       1247.22        18.31 o                         
  -6   5   4         28.83         36.38         1.74 o                         
  -5   5   4        268.67        255.68         3.40 o                         
  -4   5   4        312.84        311.31         3.72 o                         
  -3   5   4        386.20        437.03         4.97 o                         
  -2   5   4        545.39        581.95         6.33 o                         
  -1   5   4       1990.22       2172.72        24.06 o                         
   0   5   4        236.70        197.65         2.67 o                         
   1   5   4        408.05        438.93         4.83 o                         
   2   5   4        619.92        704.33         7.40 o                         
   3   5   4        252.93        274.89         4.13 o                         
   4   5   4         37.37         46.71         2.09 o                         
   5   5   4          0.02          3.99         1.20 o                         
   6   5   4        596.30        558.73         9.58 o                         
   7   5   4         33.96         28.08         1.88 o                         
   8   5   4        300.58        287.87         5.95 o                         
   9   5   4        123.10        127.84         3.57 o                         
  10   5   4         23.49         20.06         2.98 o                         
  11   5   4          6.64         10.01         2.45 o                         
 -11   6   4        175.90        180.71         6.03 o                         
 -10   6   4          2.16          4.13         3.00 o                         
  -9   6   4          0.44          4.05         1.78 o                         
  -8   6   4          2.71          2.17         1.44 o                         
  -7   6   4          1.64          2.10         1.38 o                         
  -6   6   4          1.68          1.60         1.58 o                         
  -5   6   4        297.60        333.50         5.21 o                         
  -4   6   4         43.82         39.29         1.53 o                         
  -3   6   4        240.35        236.55         3.62 o                         
  -2   6   4        127.35        131.06         2.25 o                         
  -1   6   4        205.55        197.62         2.76 o                         
   0   6   4          2.85          3.90         0.80 o                         
   1   6   4          9.78         12.66         0.88 o                         
   2   6   4        200.67        185.43         2.76 o                         
   3   6   4         52.70         58.96         1.66 o                         
   4   6   4         61.94         46.66         2.74 o                         
   5   6   4        264.80        258.56         4.51 o                         
   6   6   4        370.49        367.87         5.66 o                         
   7   6   4          0.62          1.55         1.55 o                         
   8   6   4         36.78         34.62         2.10 o                         
   9   6   4         12.09          9.60         2.38 o                         
  10   6   4          2.96          3.86         2.57 o                         
 -10   7   4          0.04         -1.21         2.61 o                         
  -9   7   4         14.62         21.68         4.01 o                         
  -8   7   4        319.94        349.05         6.39 o                         
  -7   7   4        222.23        215.34         3.82 o                         
  -6   7   4         63.46         65.85         2.25 o                         
  -5   7   4        141.23        131.29         3.03 o                         
  -4   7   4          0.66          1.28         1.28 o                         
  -3   7   4         43.84         49.21         2.69 o                         
  -2   7   4         87.12         97.64         2.72 o                         
  -1   7   4        286.38        306.96         5.15 o                         
   0   7   4         15.07         14.98         1.31 o                         
   1   7   4        489.25        489.01         7.30 o                         
   2   7   4        141.73        152.46         3.48 o                         
   3   7   4        233.10        238.12         4.71 o                         
   4   7   4         35.16         32.22         1.71 o                         
   5   7   4         21.02         19.38         1.47 o                         
   6   7   4          0.03          1.48         1.39 o                         
   7   7   4          4.83          2.34         1.69 o                         
   8   7   4         20.93         20.76         2.18 o                         
   9   7   4          1.56         -0.83         2.67 o                         
  -9   8   4         20.03         28.82         2.89 o                         
  -8   8   4          6.35          5.98         2.56 o                         
  -7   8   4          3.66          4.39         1.74 o                         
  -6   8   4         57.78         64.16         2.48 o                         
  -5   8   4         13.34         13.81         1.53 o                         
  -4   8   4         12.03         14.12         1.37 o                         
  -3   8   4         16.01         19.31         1.30 o                         
  -2   8   4         19.10         18.47         1.29 o                         
  -1   8   4        105.93        110.20         2.37 o                         
   0   8   4          1.74          3.52         1.21 o                         
   1   8   4          4.41          7.25         1.27 o                         
   2   8   4         44.11         41.63         1.81 o                         
   3   8   4          0.38          0.12         1.24 o                         
   4   8   4          4.17          2.92         1.34 o                         
   5   8   4         49.28         51.63         1.99 o                         
   6   8   4          7.59          4.87         1.84 o                         
   7   8   4         28.33         39.44         2.74 o                         
   8   8   4          5.71          2.33         2.32 o                         
  -8   9   4         10.70         13.99         7.10 o                         
  -7   9   4         14.00         18.67         2.43 o                         
  -6   9   4         59.84         57.45         3.47 o                         
  -5   9   4          0.22          4.10         1.61 o                         
  -4   9   4         12.60         12.73         1.55 o                         
  -3   9   4         15.97         17.09         1.47 o                         
  -2   9   4          3.80          3.50         1.38 o                         
  -1   9   4          3.65          3.35         1.34 o                         
   0   9   4         10.43          9.45         1.36 o                         
   1   9   4        174.90        180.50         3.51 o                         
   2   9   4         29.14         25.94         1.69 o                         
   3   9   4         25.08         21.01         1.58 o                         
   4   9   4         34.97         29.71         1.85 o                         
   5   9   4         32.54         29.36         2.17 o                         
   6   9   4         33.04         29.78         2.50 o                         
   7   9   4          0.10         -0.85         3.70 o                         
  -5  10   4         12.24          9.55         2.35 o                         
  -4  10   4          6.57          6.04         2.14 o                         
  -3  10   4         33.69         39.80         2.33 o                         
  -2  10   4          3.89          4.84         2.49 o                         
  -1  10   4          9.59         10.69         2.00 o                         
   0  10   4         11.74         11.08         2.41 o                         
   1  10   4          2.28         -0.55         2.26 o                         
   2  10   4         44.39         36.31         2.63 o                         
   3  10   4          2.41          1.21         1.74 o                         
   4  10   4          6.09          4.92         2.70 o                         
 -14   1   5         83.58         90.47         6.18 o                         
 -13   1   5          0.35          4.68         1.95 o                         
 -12   1   5          3.29          7.63         1.61 o                         
 -11   1   5          6.82          5.99         1.31 o                         
 -10   1   5         89.56         98.47         3.62 o                         
  -9   1   5          5.87          5.48         1.09 o                         
  -8   1   5          7.12          6.29         0.88 o                         
  -7   1   5       1004.33       1034.33        10.13 o                         
  -6   1   5         50.92         50.49         1.20 o                         
  -5   1   5        258.62        275.90         2.75 o                         
  -4   1   5        486.77        508.74         4.91 o                         
  -3   1   5        174.01        183.05         2.44 o                         
  -2   1   5        352.29        373.76        11.04 o                         
  -1   1   5       3544.49       3521.29        70.26 o                         
   0   1   5       4043.72       4272.44       123.54 o                         
   1   1   5       1977.47       1974.42        53.27 o                         
   2   1   5        956.39        889.71         9.12 o                         
   3   1   5        602.55        653.86         6.48 o                         
   4   1   5       1579.81       1675.13        15.54 o                         
   5   1   5        589.89        555.18         5.60 o                         
   6   1   5          4.11          2.34         0.91 o                         
   7   1   5          0.07          0.53         1.01 o                         
   8   1   5        103.47        104.07         2.85 o                         
   9   1   5          1.95          1.82         1.32 o                         
  10   1   5         30.49         28.85         1.57 o                         
  11   1   5         12.86         15.24         2.18 o                         
  12   1   5          2.21          5.97         2.16 o                         
 -14   2   5          2.06          5.74         4.81 o                         
 -13   2   5          3.48          8.77         2.37 o                         
 -12   2   5        219.74        201.48         4.14 o                         
 -11   2   5         25.58         20.93         1.55 o                         
 -10   2   5         12.23         17.49         1.63 o                         
  -9   2   5          2.30          2.53         1.36 o                         
  -8   2   5        110.78        109.90         2.13 o                         
  -7   2   5        662.16        652.74         6.96 o                         
  -6   2   5        102.71        108.95         1.77 o                         
  -5   2   5       1655.43       1609.36        14.95 o                         
  -4   2   5        134.05        149.34         1.90 o                         
  -3   2   5       1229.75       1329.26        12.68 o                         
  -2   2   5       2215.72       2169.46        24.10 o                         
  -1   2   5       1526.19       1724.34        20.00 o                         
   0   2   5       4321.93       4677.88        66.82 o                         
   1   2   5       1555.22       1634.07        24.11 o                         
   2   2   5       5973.63       6142.38        58.95 o                         
   3   2   5        289.03        292.13         3.05 o                         
   4   2   5        872.28        915.44         9.09 o                         
   5   2   5       1089.75       1158.13        11.56 o                         
   6   2   5        149.83        137.28         2.16 o                         
   7   2   5        127.52        122.82         2.28 o                         
   8   2   5        120.02        134.82         3.93 o                         
   9   2   5        224.74        206.76         3.65 o                         
  10   2   5         47.06         50.46         2.04 o                         
  11   2   5         43.08         39.22         3.13 o                         
  12   2   5          7.08          7.06         2.18 o                         
 -13   3   5          3.91          4.03         2.23 o                         
 -12   3   5          0.02          5.10         1.68 o                         
 -11   3   5         76.18         80.96         2.74 o                         
 -10   3   5         58.24         51.57         1.97 o                         
  -9   3   5         61.34         60.58         2.51 o                         
  -8   3   5        274.60        273.90         4.11 o                         
  -7   3   5         40.33         58.81         1.62 o                         
  -6   3   5        109.63        123.02         2.07 o                         
  -5   3   5        546.89        607.52         6.54 o                         
  -4   3   5         10.51         15.05         0.78 o                         
  -3   3   5        527.04        545.22         5.65 o                         
  -2   3   5        275.23        289.89         3.03 o                         
  -1   3   5       3184.27       3179.29        30.74 o                         
   0   3   5         34.44         29.94         0.91 o                         
   1   3   5       3645.89       3558.22        34.88 o                         
   2   3   5       1201.24       1208.16        11.00 o                         
   3   3   5         45.52         57.81         1.28 o                         
   4   3   5        296.61        348.31         3.91 o                         
   5   3   5         26.82         22.08         0.98 o                         
   6   3   5         25.65         31.91         1.33 o                         
   7   3   5         76.09         75.10         2.26 o                         
   8   3   5          0.34          3.88         1.99 o                         
   9   3   5         48.91         52.91         2.33 o                         
  10   3   5          9.43          8.75         2.21 o                         
  11   3   5          7.84          6.86         1.89 o                         
  12   3   5          9.01         11.68         2.75 o                         
 -13   4   5         66.20         62.63         5.36 o                         
 -12   4   5          3.06          0.02         2.19 o                         
 -11   4   5        262.91        273.85         6.39 o                         
 -10   4   5         95.87        100.48         4.00 o                         
  -9   4   5         25.99         25.23         1.82 o                         
  -8   4   5          3.25         -0.22         2.31 o                         
  -7   4   5        331.70        346.72         4.50 o                         
  -6   4   5        134.22        142.00         2.27 o                         
  -5   4   5        134.05        135.95         2.11 o                         
  -4   4   5         30.14         37.77         1.19 o                         
  -3   4   5        108.19        112.17         1.67 o                         
  -2   4   5        468.28        407.77         4.61 o                         
  -1   4   5        663.45        810.69         7.82 o                         
   0   4   5       3262.43       3885.06        38.66 o                         
   1   4   5         19.46         13.59         1.19 o                         
   2   4   5          1.21          2.07         0.71 o                         
   3   4   5       1691.98       1877.95        17.76 o                         
   4   4   5        623.50        691.40         7.43 o                         
   5   4   5        297.97        351.79         4.26 o                         
   6   4   5          0.06          0.65         1.12 o                         
   7   4   5        108.34        104.60         2.84 o                         
   8   4   5        110.94        103.13         2.62 o                         
   9   4   5         46.64         46.16         2.27 o                         
  10   4   5         50.20         49.13         3.10 o                         
  11   4   5         17.76         20.04         2.31 o                         
 -12   5   5          0.07          4.60         4.35 o                         
 -11   5   5         22.13         22.14         2.46 o                         
 -10   5   5          5.42          6.74         1.84 o                         
  -9   5   5         67.83         70.44         2.62 o                         
  -8   5   5        175.72        168.26         5.10 o                         
  -7   5   5         62.34         65.04         2.68 o                         
  -6   5   5        191.77        189.55         3.00 o                         
  -5   5   5          1.89          1.56         0.98 o                         
  -4   5   5         88.23         79.04         1.68 o                         
  -3   5   5        359.02        365.02         4.30 o                         
  -2   5   5          0.84          1.32         0.93 o                         
  -1   5   5       1010.44        997.20        10.63 o                         
   0   5   5          8.28         10.92         1.21 o                         
   1   5   5        242.31        263.69         3.09 o                         
   2   5   5         25.48         13.22         0.95 o                         
   3   5   5          2.34          3.98         0.89 o                         
   4   5   5         73.14         61.67         1.92 o                         
   5   5   5        124.98        122.62         2.69 o                         
   6   5   5         27.06         32.79         1.94 o                         
   7   5   5        328.98        284.71         5.24 o                         
   8   5   5        101.01        100.82         2.96 o                         
   9   5   5         33.39         33.25         2.30 o                         
  10   5   5          0.38          0.14         2.28 o                         
  11   5   5         30.10         35.02         3.11 o                         
 -11   6   5         17.14         24.21         2.82 o                         
 -10   6   5         43.39         43.05         2.74 o                         
  -9   6   5        203.23        214.24         4.35 o                         
  -8   6   5          0.50          3.40         1.43 o                         
  -7   6   5        236.66        237.05         3.88 o                         
  -6   6   5         20.24         22.24         1.71 o                         
  -5   6   5         96.51         88.26         2.98 o                         
  -4   6   5        292.82        302.12         4.08 o                         
  -3   6   5         46.77         45.08         1.53 o                         
  -2   6   5          0.97          1.03         0.92 o                         
  -1   6   5        157.46        134.14         2.17 o                         
   0   6   5         24.93         27.38         1.05 o                         
   1   6   5        631.17        580.95         6.76 o                         
   2   6   5          3.48          3.82         0.94 o                         
   3   6   5        282.97        328.95         4.27 o                         
   4   6   5          6.20          8.79         1.60 o                         
   5   6   5         85.46         95.53         3.98 o                         
   6   6   5        208.70        198.47         3.56 o                         
   7   6   5          0.10          1.03         1.47 o                         
   8   6   5         47.09         49.44         2.28 o                         
   9   6   5         55.64         61.47         4.12 o                         
  10   6   5          0.94          7.20         2.59 o                         
 -10   7   5         39.38         47.52         5.01 o                         
  -9   7   5        179.34        188.66         6.08 o                         
  -8   7   5          1.76          5.15         1.97 o                         
  -7   7   5          0.15          2.36         1.44 o                         
  -6   7   5        104.69        107.59         2.65 o                         
  -5   7   5         37.13         36.27         1.73 o                         
  -4   7   5          6.42          7.27         2.44 o                         
  -3   7   5        423.48        411.08         5.79 o                         
  -2   7   5        124.75        122.71         3.88 o                         
  -1   7   5        128.36        128.65         3.07 o                         
   0   7   5         86.48         66.16         1.99 o                         
   1   7   5         76.71         83.12         3.02 o                         
   2   7   5         26.53         25.16         1.52 o                         
   3   7   5          0.16          5.75         4.09 o                         
   4   7   5        198.48        193.98         3.64 o                         
   5   7   5          0.33          1.28         1.30 o                         
   6   7   5          4.22          1.88         1.41 o                         
   7   7   5         48.86         39.04         2.15 o                         
   8   7   5          1.09          3.76         2.27 o                         
   9   7   5         91.91         79.69         4.96 o                         
  -9   8   5          6.30          6.76         2.71 o                         
  -8   8   5         22.70         26.45         2.75 o                         
  -7   8   5         53.61         62.46         2.90 o                         
  -6   8   5        405.64        453.95         7.34 o                         
  -5   8   5         41.51         41.03         1.88 o                         
  -4   8   5        219.25        220.01         4.17 o                         
  -3   8   5        106.23        107.78         2.35 o                         
  -2   8   5         15.97         14.69         1.26 o                         
  -1   8   5         48.43         45.24         1.68 o                         
   0   8   5        417.14        408.84         5.77 o                         
   1   8   5        242.23        249.25         3.77 o                         
   2   8   5         62.45         68.16         2.02 o                         
   3   8   5         17.09         17.29         1.38 o                         
   4   8   5         12.86          7.68         1.34 o                         
   5   8   5          9.16         11.65         1.47 o                         
   6   8   5         28.81         25.24         2.11 o                         
   7   8   5          6.75          9.95         2.36 o                         
   8   8   5          3.03          2.99         2.84 o                         
  -8   9   5         16.32         12.70         3.91 o                         
  -7   9   5          1.75          3.06         2.12 o                         
  -6   9   5          6.49          5.72         2.23 o                         
  -5   9   5         40.16         44.06         2.85 o                         
  -4   9   5         59.24         68.17         2.66 o                         
  -3   9   5         92.00        101.27         2.84 o                         
  -2   9   5         45.97         46.37         2.03 o                         
  -1   9   5        154.77        158.36         3.17 o                         
   0   9   5         11.71         11.84         1.36 o                         
   1   9   5          0.63          2.67         1.39 o                         
   2   9   5         24.06         21.76         1.59 o                         
   3   9   5         50.99         42.04         2.09 o                         
   4   9   5          2.10          4.87         1.61 o                         
   5   9   5          1.68          4.19         1.95 o                         
   6   9   5         38.12         52.69         3.42 o                         
  -5  10   5         27.85         36.34         4.29 o                         
  -4  10   5         24.94         20.85         2.51 o                         
  -3  10   5         68.89         74.89         3.25 o                         
  -2  10   5          7.19          9.00         1.77 o                         
  -1  10   5          3.16          3.92         2.12 o                         
   0  10   5         43.62         42.43         3.85 o                         
   1  10   5         72.29         72.84         5.90 o                         
   2  10   5         66.98         66.55         6.04 o                         
   3  10   5          9.53          7.31         2.18 o                         
   4  10   5         16.36         18.59         6.21 o                         
 -14   0   6        195.73        209.89        17.60 o                         
 -13   0   6          0.07          4.18         2.32 o                         
 -12   0   6         52.17         47.55         3.13 o                         
 -11   0   6         41.35         43.50         2.92 o                         
 -10   0   6        568.46        482.01        11.30 o                         
  -9   0   6        300.92        282.23         5.26 o                         
  -8   0   6       1260.51       1409.34        19.40 o                         
  -7   0   6        371.65        289.68         4.97 o                         
  -6   0   6        158.15        155.15         3.19 o                         
  -5   0   6        806.46        818.33        10.89 o                         
  -4   0   6        107.54        128.59         2.34 o                         
  -3   0   6       3646.69       3543.67        57.42 o                         
  -2   0   6        823.12        760.36        32.29 o                         
  -1   0   6       9227.81       8445.06       384.54 o                         
   0   0   6        640.19        622.48        36.00 o                         
   1   0   6      11122.42      10025.85       161.62 o                         
   2   0   6         27.12         31.58         1.84 o                         
   3   0   6       4136.45       4704.61        70.50 o                         
   4   0   6        903.04        920.35        12.03 o                         
   5   0   6          1.38          3.15         1.17 o                         
   6   0   6         12.74          8.70         1.43 o                         
   7   0   6        903.85        967.93        14.59 o                         
   8   0   6        776.94        737.66        38.63 o                         
   9   0   6         93.45         81.44         3.27 o                         
  10   0   6         80.21         82.16         3.31 o                         
  11   0   6         40.40         40.13         2.77 o                         
  12   0   6          3.52         10.11         7.43 o                         
 -14   1   6        253.49        267.43        13.36 o                         
 -13   1   6          1.70          6.42         2.36 o                         
 -12   1   6        449.78        495.11         8.45 o                         
 -11   1   6         86.38         69.23         2.39 o                         
 -10   1   6       1395.96       1481.99        39.65 o                         
  -9   1   6         91.88        107.58         2.28 o                         
  -8   1   6        434.55        481.19         5.50 o                         
  -7   1   6        789.88        803.41         8.24 o                         
  -6   1   6        943.03        848.99         8.29 o                         
  -5   1   6       2640.37       2729.18        22.77 o                         
  -4   1   6        250.78        178.82         2.14 o                         
  -3   1   6       4760.47       4781.48        52.47 o                         
  -2   1   6        595.67        515.67         6.97 o                         
  -1   1   6        762.06        761.41        25.03 o                         
   0   1   6       2101.80       2246.10        40.11 o                         
   1   1   6       6616.19       6676.97       122.10 o                         
   2   1   6        199.24        178.72         2.28 o                         
   3   1   6        162.61        211.94         2.61 o                         
   4   1   6        494.76        418.35         5.38 o                         
   5   1   6        269.52        239.68         2.98 o                         
   6   1   6         13.45         16.15         1.00 o                         
   7   1   6        138.73        147.73         2.61 o                         
   8   1   6        114.11        112.79         5.29 o                         
   9   1   6        551.86        543.15         7.05 o                         
  10   1   6        156.23        155.36         3.25 o                         
  11   1   6        122.78        126.48         4.80 o                         
  12   1   6        181.17        171.99         5.04 o                         
 -14   2   6         49.51         59.00         4.38 o                         
 -13   2   6         12.49         17.16         3.87 o                         
 -12   2   6        108.89        107.19         3.28 o                         
 -11   2   6        520.56        480.44         7.04 o                         
 -10   2   6          5.69          4.64         1.73 o                         
  -9   2   6        326.77        308.23         4.12 o                         
  -8   2   6        178.22        154.74         2.56 o                         
  -7   2   6         50.28         49.90         1.74 o                         
  -6   2   6       1024.30       1017.85         9.68 o                         
  -5   2   6          0.98          3.30         0.87 o                         
  -4   2   6          4.69          7.99         0.68 o                         
  -3   2   6         25.80         16.45         0.67 o                         
  -2   2   6       1482.72       1383.85        14.42 o                         
  -1   2   6        224.62        192.27         2.52 o                         
   0   2   6       1558.88       1676.09        18.06 o                         
   1   2   6         34.83         41.36         1.32 o                         
   2   2   6         41.93         49.72         1.31 o                         
   3   2   6          2.50          1.77         0.62 o                         
   4   2   6        231.84        261.63         2.96 o                         
   5   2   6        556.73        595.21         6.09 o                         
   6   2   6        759.10        782.68         8.17 o                         
   7   2   6        321.66        302.30         4.03 o                         
   8   2   6        929.47        956.21        13.08 o                         
   9   2   6         91.19         79.26         2.64 o                         
  10   2   6         33.56         38.30         1.87 o                         
  11   2   6         16.58         14.34         1.87 o                         
  12   2   6         23.46         21.14         2.48 o                         
 -13   3   6        138.80        140.27         4.33 o                         
 -12   3   6        217.37        242.44         4.95 o                         
 -11   3   6         12.91         12.56         1.61 o                         
 -10   3   6        410.94        396.67         5.98 o                         
  -9   3   6        375.25        339.56         5.26 o                         
  -8   3   6        207.38        218.85         3.37 o                         
  -7   3   6        674.37        698.01         7.72 o                         
  -6   3   6          1.55          3.43         0.88 o                         
  -5   3   6         62.35         42.80         1.33 o                         
  -4   3   6          7.88         11.50         0.97 o                         
  -3   3   6          6.86         23.11         0.98 o                         
  -2   3   6        167.35        204.04         2.24 o                         
  -1   3   6         88.88         99.41         1.53 o                         
   0   3   6         46.58         22.55         0.86 o                         
   1   3   6        195.10        208.06         2.60 o                         
   2   3   6       1964.81       1863.34        18.13 o                         
   3   3   6       1305.99       1201.53        11.23 o                         
   4   3   6          2.07          5.02         1.07 o                         
   5   3   6         47.79         43.87         1.40 o                         
   6   3   6         85.67         88.71         2.10 o                         
   7   3   6        154.56        139.74         3.94 o                         
   8   3   6          9.73          9.96         1.68 o                         
   9   3   6        104.81        100.42         2.91 o                         
  10   3   6         88.62         79.50         3.28 o                         
  11   3   6         27.43         26.76         3.03 o                         
  12   3   6          0.56          0.42         2.92 o                         
 -13   4   6          6.04         10.31         5.18 o                         
 -12   4   6         30.49         34.94         2.45 o                         
 -11   4   6        228.24        229.20         4.69 o                         
 -10   4   6          3.13          4.01         1.58 o                         
  -9   4   6        335.39        322.22         5.35 o                         
  -8   4   6          1.57         -1.97         2.02 o                         
  -7   4   6        595.12        605.89         7.48 o                         
  -6   4   6          0.63          0.83         0.93 o                         
  -5   4   6         73.01         73.70         1.66 o                         
  -4   4   6        147.92        155.53         2.35 o                         
  -3   4   6         20.64         16.14         0.85 o                         
  -2   4   6          1.56          1.27         0.78 o                         
  -1   4   6         12.24          5.68         0.87 o                         
   0   4   6        732.63        653.04         7.66 o                         
   1   4   6          1.16          4.18         0.76 o                         
   2   4   6       1185.36       1143.80        11.73 o                         
   3   4   6          7.58          9.07         0.81 o                         
   4   4   6        181.64        156.81         2.40 o                         
   5   4   6        758.81        832.92         8.96 o                         
   6   4   6        180.64        190.62         4.26 o                         
   7   4   6        267.52        239.86         5.15 o                         
   8   4   6        144.11        134.00         3.08 o                         
   9   4   6         42.64         35.48         3.08 o                         
  10   4   6          5.90          3.30         1.97 o                         
  11   4   6          9.33          5.96         2.95 o                         
 -12   5   6        143.59        165.58         6.09 o                         
 -11   5   6        159.37        167.98         5.35 o                         
 -10   5   6        141.81        147.27         3.76 o                         
  -9   5   6         43.79         50.28         2.20 o                         
  -8   5   6        140.98        136.34         3.66 o                         
  -7   5   6        223.41        211.35         6.11 o                         
  -6   5   6         76.97         74.28         2.05 o                         
  -5   5   6        313.32        324.54         4.40 o                         
  -4   5   6          3.09          5.52         1.16 o                         
  -3   5   6         57.75         75.14         1.62 o                         
  -2   5   6         55.32         48.81         1.41 o                         
  -1   5   6         15.28         11.48         0.79 o                         
   0   5   6        273.41        283.48         3.36 o                         
   1   5   6        348.25        328.28         3.80 o                         
   2   5   6        676.98        656.68         7.80 o                         
   3   5   6        126.35        127.78         2.16 o                         
   4   5   6         18.97         23.18         1.25 o                         
   5   5   6        224.15        238.53         3.73 o                         
   6   5   6         20.80         13.05         2.24 o                         
   7   5   6         15.03          7.39         1.58 o                         
   8   5   6        109.84         93.97         2.89 o                         
   9   5   6         74.46         79.38         3.30 o                         
  10   5   6          0.16         -1.46         3.76 o                         
  11   5   6         40.99         36.08         3.59 o                         
 -11   6   6          4.28          1.91         2.63 o                         
 -10   6   6         29.99         33.61         2.51 o                         
  -9   6   6         17.64         22.32         1.97 o                         
  -8   6   6        273.60        281.05         4.53 o                         
  -7   6   6        613.76        612.25         8.57 o                         
  -6   6   6         94.06         97.87         2.61 o                         
  -5   6   6        132.67        134.04         4.34 o                         
  -4   6   6        148.62        161.46         2.70 o                         
  -3   6   6          4.36          7.29         1.04 o                         
  -2   6   6        147.69        143.99         2.45 o                         
  -1   6   6        962.72        994.27        10.72 o                         
   0   6   6         24.15         28.77         1.35 o                         
   1   6   6        500.47        516.24         6.39 o                         
   2   6   6          2.35          1.89         1.01 o                         
   3   6   6         28.28         30.89         2.50 o                         
   4   6   6        241.96        223.60         4.05 o                         
   5   6   6        161.37        154.73         4.00 o                         
   6   6   6          0.24          0.03         1.40 o                         
   7   6   6        166.08        154.48         3.44 o                         
   8   6   6          0.48          1.36         1.65 o                         
   9   6   6          4.16          4.99         4.50 o                         
  10   6   6          6.74         11.62         3.52 o                         
 -10   7   6          0.07         -2.61         2.62 o                         
  -9   7   6          0.17          3.92         2.21 o                         
  -8   7   6         57.05         59.83         2.61 o                         
  -7   7   6        102.57        115.87         3.32 o                         
  -6   7   6        106.99        109.87         2.79 o                         
  -5   7   6         89.22         86.97         2.50 o                         
  -4   7   6        135.89        120.71         4.32 o                         
  -3   7   6        100.51         90.62         2.52 o                         
  -2   7   6         32.74         36.00         1.68 o                         
  -1   7   6         27.09         27.28         1.79 o                         
   0   7   6          8.68         10.22         1.68 o                         
   1   7   6        368.60        403.79         5.51 o                         
   2   7   6          0.73          4.64         1.76 o                         
   3   7   6        178.97        170.11         3.22 o                         
   4   7   6          0.22          1.71         1.24 o                         
   5   7   6         71.60         73.64         2.66 o                         
   6   7   6         27.16         24.93         1.66 o                         
   7   7   6         96.89         91.50         3.18 o                         
   8   7   6         66.05         47.16         3.94 o                         
   9   7   6          0.64         -1.60         5.32 o                         
  -9   8   6          1.37          7.36         2.68 o                         
  -8   8   6        121.19        120.57         5.63 o                         
  -7   8   6        107.28        124.22         3.48 o                         
  -6   8   6         56.84         64.23         2.40 o                         
  -5   8   6         41.16         40.48         2.63 o                         
  -4   8   6         15.63         16.92         1.43 o                         
  -3   8   6        183.58        192.22         3.13 o                         
  -2   8   6         88.66         85.48         2.22 o                         
  -1   8   6        617.80        663.34         8.29 o                         
   0   8   6         11.15         13.57         1.30 o                         
   1   8   6        728.90        728.79         9.01 o                         
   2   8   6          9.05          4.21         1.20 o                         
   3   8   6         19.51         22.65         1.44 o                         
   4   8   6         28.75         31.57         1.62 o                         
   5   8   6         44.90         48.94         2.17 o                         
   6   8   6         79.08         85.70         2.94 o                         
   7   8   6          0.29          3.05         2.89 o                         
   8   8   6          5.16          8.94         4.16 o                         
  -8   9   6         30.08         17.76         9.04 o                         
  -7   9   6          3.03          3.68         2.21 o                         
  -6   9   6         30.95         30.55         4.53 o                         
  -5   9   6         37.22         42.07         2.18 o                         
  -4   9   6         19.66         21.11         1.71 o                         
  -3   9   6         10.46         13.73         1.53 o                         
  -2   9   6         30.71         27.38         1.75 o                         
  -1   9   6         18.15         22.91         1.48 o                         
   0   9   6         11.68         18.20         1.63 o                         
   1   9   6        175.57        178.37         3.54 o                         
   2   9   6         51.32         47.53         3.08 o                         
   3   9   6         59.22         56.91         2.67 o                         
   4   9   6          0.40          2.22         1.95 o                         
   5   9   6         31.12         31.44         2.30 o                         
   6   9   6          5.13         10.19         3.16 o                         
  -5  10   6         10.40          9.02         3.63 o                         
  -4  10   6         35.33         40.59         2.65 o                         
  -3  10   6         53.31         64.05         3.18 o                         
  -2  10   6          4.51          7.74         1.75 o                         
  -1  10   6          7.38          7.42         1.92 o                         
   0  10   6         37.07         37.89         2.88 o                         
   1  10   6         43.10         46.00         3.37 o                         
   2  10   6         21.87         15.93         3.18 o                         
   3  10   6          3.86          4.90         2.84 o                         
 -14   1   7         10.71         21.79         4.19 o                         
 -13   1   7          9.28         13.59         1.82 o                         
 -12   1   7         10.97         10.14         1.52 o                         
 -11   1   7         39.34         43.07         2.72 o                         
 -10   1   7        125.91        125.54         9.20 o                         
  -9   1   7          2.35          1.80         1.95 o                         
  -8   1   7         62.39         71.45         1.76 o                         
  -7   1   7        675.25        728.09         7.81 o                         
  -6   1   7        315.43        312.30         3.38 o                         
  -5   1   7        260.28        277.09         2.89 o                         
  -4   1   7        636.84        640.50         6.08 o                         
  -3   1   7       1385.65       1366.62        13.40 o                         
  -2   1   7        641.88        623.83         6.94 o                         
  -1   1   7         86.98         70.09         1.35 o                         
   0   1   7        911.63        924.94        11.57 o                         
   1   1   7        270.50        267.94         3.16 o                         
   2   1   7         71.58         59.55         1.28 o                         
   3   1   7       1043.29       1045.72        10.71 o                         
   4   1   7        165.54        143.12         1.97 o                         
   5   1   7         68.98         56.42         1.48 o                         
   6   1   7         51.23         39.68         1.41 o                         
   7   1   7          4.27          3.50         1.17 o                         
   8   1   7         47.42         44.36         1.99 o                         
   9   1   7        108.49        101.57         2.81 o                         
  10   1   7          1.94          3.23         1.44 o                         
  11   1   7          0.00          2.32         1.86 o                         
  12   1   7          0.68          9.46         3.00 o                         
 -14   2   7          5.37          7.16         4.81 o                         
 -13   2   7          5.69          5.76         2.43 o                         
 -12   2   7         15.53         20.82         1.68 o                         
 -11   2   7        256.20        260.72         4.65 o                         
 -10   2   7         31.62         32.62         1.74 o                         
  -9   2   7        207.55        204.54         3.62 o                         
  -8   2   7       1381.86       1346.96        14.60 o                         
  -7   2   7         42.65         39.45         1.28 o                         
  -6   2   7         75.48         63.49         1.43 o                         
  -5   2   7          7.06          8.00         0.70 o                         
  -4   2   7         61.76         78.09         1.52 o                         
  -3   2   7        643.56        753.81         7.24 o                         
  -2   2   7       2207.63       2187.76        21.23 o                         
  -1   2   7        421.65        457.16         5.30 o                         
   0   2   7         13.64         16.18         0.79 o                         
   1   2   7         11.40         11.79         0.71 o                         
   2   2   7          0.20          1.49         0.66 o                         
   3   2   7       2544.65       2949.91        37.28 o                         
   4   2   7          0.40          0.50         0.70 o                         
   5   2   7          0.68         -0.12         0.82 o                         
   6   2   7         21.17         26.06         1.20 o                         
   7   2   7        131.78        135.62         3.16 o                         
   8   2   7          0.05          0.20         1.72 o                         
   9   2   7        107.61        108.27         3.07 o                         
  10   2   7          8.59          9.18         1.56 o                         
  11   2   7          3.91          3.07         2.59 o                         
  12   2   7          8.76         11.47         4.48 o                         
 -13   3   7          2.99          6.80         2.38 o                         
 -12   3   7         41.62         40.62         3.18 o                         
 -11   3   7          4.48          6.31         1.50 o                         
 -10   3   7         64.10         72.23         2.30 o                         
  -9   3   7         98.03         89.17         2.54 o                         
  -8   3   7         74.74         71.41         1.96 o                         
  -7   3   7        338.36        363.90         4.78 o                         
  -6   3   7        223.21        240.26         3.25 o                         
  -5   3   7        251.78        246.22         2.97 o                         
  -4   3   7        428.77        383.01         4.37 o                         
  -3   3   7         25.22         32.39         1.01 o                         
  -2   3   7        533.21        520.67         4.70 o                         
  -1   3   7       3233.63       3868.22        37.31 o                         
   0   3   7       1648.36       1671.27        16.87 o                         
   1   3   7        162.68        199.83         2.32 o                         
   2   3   7          3.35          7.72         0.76 o                         
   3   3   7        213.20        244.16         2.84 o                         
   4   3   7         18.92         19.74         0.92 o                         
   5   3   7        262.47        270.24         3.35 o                         
   6   3   7         47.27         43.56         1.56 o                         
   7   3   7          0.67          0.18         1.72 o                         
   8   3   7         52.24         45.82         1.82 o                         
   9   3   7         30.58         28.82         1.73 o                         
  10   3   7          2.84          3.80         2.41 o                         
  11   3   7         20.42         23.55         2.25 o                         
 -13   4   7        114.18        123.35        12.86 o                         
 -12   4   7          4.37          9.71         2.24 o                         
 -11   4   7         21.68         31.36         2.08 o                         
 -10   4   7         77.80         80.85         3.20 o                         
  -9   4   7         19.20         18.77         1.54 o                         
  -8   4   7        164.77        194.81         4.02 o                         
  -7   4   7         84.59         75.27         2.09 o                         
  -6   4   7         47.40         49.02         1.91 o                         
  -5   4   7         56.96         47.93         1.53 o                         
  -4   4   7          1.14          5.68         0.84 o                         
  -3   4   7        172.44        196.91         2.42 o                         
  -2   4   7         68.06         66.29         1.32 o                         
  -1   4   7       2041.77       1968.18        20.61 o                         
   0   4   7        464.57        458.33         5.24 o                         
   1   4   7          0.42          3.35         1.12 o                         
   2   4   7        584.52        556.27         6.92 o                         
   3   4   7        466.46        500.06         5.24 o                         
   4   4   7        398.37        362.50         4.31 o                         
   5   4   7        311.17        324.87         4.65 o                         
   6   4   7          1.29          0.55         2.00 o                         
   7   4   7        223.57        210.20         4.00 o                         
   8   4   7        196.23        178.19         3.58 o                         
   9   4   7         19.58         21.96         2.01 o                         
  10   4   7          4.96          5.39         2.27 o                         
  11   4   7         18.85         20.02         4.58 o                         
 -12   5   7          4.36         16.82         2.69 o                         
 -11   5   7          0.23          4.75         2.33 o                         
 -10   5   7         72.57         74.48         2.84 o                         
  -9   5   7        109.10        105.10         3.08 o                         
  -8   5   7         16.68         17.11         1.66 o                         
  -7   5   7         27.56         30.90         1.74 o                         
  -6   5   7        351.09        346.19         4.78 o                         
  -5   5   7        141.63        134.10         2.51 o                         
  -4   5   7        272.72        273.08         3.83 o                         
  -3   5   7        128.56        116.09         2.09 o                         
  -2   5   7         13.92         11.29         1.17 o                         
  -1   5   7        553.71        681.69         7.72 o                         
   0   5   7        195.92        170.82         2.33 o                         
   1   5   7        879.40        909.18         9.78 o                         
   2   5   7        168.65        158.20         2.45 o                         
   3   5   7        250.59        229.44         2.95 o                         
   4   5   7        188.13        206.92         3.25 o                         
   5   5   7        128.26        131.67         3.47 o                         
   6   5   7        142.10        140.55         3.44 o                         
   7   5   7         14.81         14.06         1.80 o                         
   8   5   7         67.74         66.09         2.74 o                         
   9   5   7          1.79          3.25         2.53 o                         
  10   5   7          0.71         -0.98         2.39 o                         
 -11   6   7         19.82         17.97         3.32 o                         
 -10   6   7         38.90         43.83         2.57 o                         
  -9   6   7         64.53         76.56         3.04 o                         
  -8   6   7        129.73        138.16         3.34 o                         
  -7   6   7         51.40         68.44         2.97 o                         
  -6   6   7         55.57         53.25         3.27 o                         
  -5   6   7         20.72         16.28         2.18 o                         
  -4   6   7         69.15         73.64         3.38 o                         
  -3   6   7          5.38          5.33         1.00 o                         
  -2   6   7        177.10        143.93         2.46 o                         
  -1   6   7        250.78        258.49         3.35 o                         
   0   6   7         30.38         22.99         1.05 o                         
   1   6   7          4.96          4.38         1.01 o                         
   2   6   7        167.34        139.92         2.89 o                         
   3   6   7          0.84          2.01         3.20 o                         
   4   6   7         10.26          8.33         1.69 o                         
   5   6   7        132.20        148.58         3.17 o                         
   6   6   7         61.97         56.08         2.28 o                         
   7   6   7         31.71         36.80         1.91 o                         
   8   6   7          4.77          4.84         1.93 o                         
   9   6   7          0.44          2.94         2.39 o                         
  10   6   7         16.08         11.20         4.11 o                         
 -10   7   7         49.19         60.99         6.67 o                         
  -9   7   7          2.27          4.59         3.35 o                         
  -8   7   7         12.03         15.45         1.93 o                         
  -7   7   7         15.99         20.38         1.67 o                         
  -6   7   7        453.97        455.92         6.83 o                         
  -5   7   7         88.35         94.43         2.55 o                         
  -4   7   7        181.50        180.00         3.74 o                         
  -3   7   7        161.64        161.89         6.99 o                         
  -2   7   7         60.56         62.75         1.94 o                         
  -1   7   7         36.30         41.11         1.65 o                         
   0   7   7        287.90        275.42         4.10 o                         
   1   7   7        320.02        308.55         5.50 o                         
   2   7   7        203.03        185.39         3.60 o                         
   3   7   7          7.80         10.63         1.23 o                         
   4   7   7         95.04        104.27         2.59 o                         
   5   7   7        151.72        147.01         3.38 o                         
   6   7   7         24.44         24.56         2.25 o                         
   7   7   7         24.20         22.99         1.93 o                         
   8   7   7          0.42         -0.16         2.33 o                         
   9   7   7          1.27          1.48         3.18 o                         
  -9   8   7        152.38        147.51         6.28 o                         
  -8   8   7          1.60          1.47         2.07 o                         
  -7   8   7         24.16         27.20         1.96 o                         
  -6   8   7          2.60          4.30         1.46 o                         
  -5   8   7         95.68        101.84         2.78 o                         
  -4   8   7         72.86         76.88         2.43 o                         
  -3   8   7        174.22        171.40         3.14 o                         
  -2   8   7          5.64          5.25         1.19 o                         
  -1   8   7         46.73         49.51         1.86 o                         
   0   8   7         68.17         67.45         2.16 o                         
   1   8   7        403.93        392.02         5.10 o                         
   2   8   7         92.34         96.13         2.81 o                         
   3   8   7         32.19         30.63         1.54 o                         
   4   8   7          6.20          6.35         1.45 o                         
   5   8   7          1.67          0.67         1.50 o                         
   6   8   7          5.17          9.68         2.46 o                         
   7   8   7          0.84          3.58         2.18 o                         
  -7   9   7          4.06          3.79         2.15 o                         
  -6   9   7         55.66         57.76         2.97 o                         
  -5   9   7          4.39          2.58         1.95 o                         
  -4   9   7         21.33         21.28         1.78 o                         
  -3   9   7         62.24         64.86         2.53 o                         
  -2   9   7          1.40          3.99         1.47 o                         
  -1   9   7         52.93         60.04         2.34 o                         
   0   9   7          0.25         -1.19         1.39 o                         
   1   9   7         28.89         38.59         1.93 o                         
   2   9   7         52.42         66.08         2.89 o                         
   3   9   7          0.42          0.48         2.28 o                         
   4   9   7          0.63          1.83         1.94 o                         
   5   9   7          1.93          4.06         1.98 o                         
  -5  10   7         41.46         43.54         4.25 o                         
  -4  10   7         35.67         32.67         2.56 o                         
  -3  10   7         38.15         35.33         3.11 o                         
  -2  10   7         18.68         24.39         2.14 o                         
  -1  10   7          0.59          2.82         1.90 o                         
   0  10   7          2.04          3.58         2.09 o                         
   1  10   7         79.12         85.72         5.13 o                         
   2  10   7          0.43          0.34         2.43 o                         
   3  10   7         20.65         19.10         3.62 o                         
 -14   0   8         97.10        101.46         5.74 o                         
 -13   0   8        223.61        212.71        11.32 o                         
 -12   0   8         22.66         27.07         2.44 o                         
 -11   0   8         95.62         80.22         3.61 o                         
 -10   0   8         40.10         28.41         7.10 o                         
  -9   0   8        698.23        633.71        29.01 o                         
  -8   0   8         66.08         56.99         3.11 o                         
  -7   0   8       1389.77       1345.99        20.99 o                         
  -6   0   8       1942.55       1878.46        26.89 o                         
  -5   0   8        106.60         98.62         3.38 o                         
  -4   0   8          8.77          4.64         0.95 o                         
  -3   0   8       9912.14      10000.27       139.45 o                         
  -2   0   8       2251.86       2438.42        44.12 o                         
  -1   0   8        176.26        199.47         3.37 o                         
   0   0   8        157.86        153.76         2.87 o                         
   1   0   8       2546.42       2244.55        31.83 o                         
   2   0   8          4.21          5.21         0.97 o                         
   3   0   8       1159.43       1106.58        31.00 o                         
   4   0   8         24.74         33.57         1.56 o                         
   5   0   8        516.14        592.26         8.72 o                         
   6   0   8         70.78         87.90         2.81 o                         
   7   0   8        344.54        363.13        10.34 o                         
   8   0   8        122.37        120.72         4.94 o                         
   9   0   8         75.53         78.71         3.33 o                         
  10   0   8         50.18         52.34         2.97 o                         
  11   0   8         41.23         35.04         3.13 o                         
  12   0   8          9.27         14.36         3.53 o                         
 -14   1   8         95.79         86.35         4.11 o                         
 -13   1   8        124.80        118.41         3.94 o                         
 -12   1   8        164.56        175.95         3.80 o                         
 -11   1   8         22.01         26.38         1.60 o                         
 -10   1   8        450.27        422.33         7.47 o                         
  -9   1   8         87.69         88.29         2.19 o                         
  -8   1   8       1032.00       1043.15        11.47 o                         
  -7   1   8        246.37        297.95         3.67 o                         
  -6   1   8       1509.41       1759.80        16.90 o                         
  -5   1   8       2058.80       2122.46        23.89 o                         
  -4   1   8        136.39        180.45         2.24 o                         
  -3   1   8       3575.96       3631.32        34.84 o                         
  -2   1   8        106.80        101.39         1.68 o                         
  -1   1   8         11.30          7.61         0.98 o                         
   0   1   8         89.84         82.67         1.66 o                         
   1   1   8        284.97        358.69         4.14 o                         
   2   1   8        103.44        130.74         1.90 o                         
   3   1   8         16.94         31.49         1.07 o                         
   4   1   8        216.09        191.11         2.44 o                         
   5   1   8         10.38          5.77         0.90 o                         
   6   1   8        214.74        205.31         3.04 o                         
   7   1   8        126.02        116.29         3.12 o                         
   8   1   8        800.44        751.59        11.44 o                         
   9   1   8         46.91         41.90         1.78 o                         
  10   1   8         60.27         64.57         3.01 o                         
  11   1   8         23.69         30.55         2.54 o                         
  12   1   8         74.59         65.48         4.94 o                         
 -13   2   8         28.14         38.71         3.97 o                         
 -12   2   8        158.64        156.97         3.82 o                         
 -11   2   8         58.58         58.22         2.63 o                         
 -10   2   8         21.57         16.39         1.31 o                         
  -9   2   8        249.86        211.16         4.27 o                         
  -8   2   8        564.48        545.12         6.58 o                         
  -7   2   8        121.17        104.71         1.83 o                         
  -6   2   8        693.37        739.21         7.75 o                         
  -5   2   8        971.22        975.34         9.91 o                         
  -4   2   8        141.31        127.02         1.94 o                         
  -3   2   8        535.20        596.57         5.84 o                         
  -2   2   8         50.64         56.06         1.13 o                         
  -1   2   8        111.76        122.91         1.71 o                         
   0   2   8        179.32        204.87         2.55 o                         
   1   2   8         17.53          8.50         0.66 o                         
   2   2   8       4562.81       4917.04        52.11 o                         
   3   2   8         19.17         15.07         0.98 o                         
   4   2   8         36.05         36.81         1.13 o                         
   5   2   8         58.71         49.73         1.71 o                         
   6   2   8         32.44         29.37         1.29 o                         
   7   2   8        512.80        489.65         7.93 o                         
   8   2   8          0.55          0.10         1.53 o                         
   9   2   8          9.60          9.28         1.52 o                         
  10   2   8          9.23         13.77         1.62 o                         
  11   2   8         31.79         31.31         2.93 o                         
 -13   3   8          9.78         13.87         2.18 o                         
 -12   3   8         91.70         88.60         3.32 o                         
 -11   3   8         34.51         39.31         2.10 o                         
 -10   3   8        701.84        704.10         9.21 o                         
  -9   3   8        239.72        245.97         6.18 o                         
  -8   3   8        108.22        118.55         3.16 o                         
  -7   3   8         28.50         34.10         1.49 o                         
  -6   3   8        174.07        133.43         2.22 o                         
  -5   3   8        316.36        278.52         3.55 o                         
  -4   3   8        108.06        176.16         2.43 o                         
  -3   3   8        326.70        312.27         3.56 o                         
  -2   3   8       1042.09       1081.82        11.90 o                         
  -1   3   8       1125.33       1075.41        11.40 o                         
   0   3   8       5642.80       5936.16        57.05 o                         
   1   3   8        380.33        377.82         4.24 o                         
   2   3   8       1612.43       1756.66        18.34 o                         
   3   3   8        209.65        222.79         2.80 o                         
   4   3   8        221.40        189.78         2.45 o                         
   5   3   8        751.86        770.50         8.09 o                         
   6   3   8          8.98          6.67         1.55 o                         
   7   3   8        515.91        515.90         9.83 o                         
   8   3   8         56.88         59.57         2.27 o                         
   9   3   8         42.57         41.82         2.55 o                         
  10   3   8         57.24         47.26         3.64 o                         
  11   3   8         13.21         16.01         2.32 o                         
 -13   4   8        137.74        161.62         6.81 o                         
 -12   4   8         76.66         88.01         4.76 o                         
 -11   4   8          4.41          6.22         1.93 o                         
 -10   4   8          7.05          5.85         1.46 o                         
  -9   4   8        188.08        188.66         3.46 o                         
  -8   4   8       1300.55       1282.86        18.86 o                         
  -7   4   8        307.60        311.19         4.38 o                         
  -6   4   8        826.26        798.40         9.09 o                         
  -5   4   8          1.68          3.25         1.42 o                         
  -4   4   8        446.27        414.40         4.78 o                         
  -3   4   8        942.26        933.22         9.48 o                         
  -2   4   8        174.16        187.45         2.50 o                         
  -1   4   8          5.38          3.89         0.81 o                         
   0   4   8        468.48        549.98         6.80 o                         
   1   4   8         37.00         39.31         1.25 o                         
   2   4   8        230.66        265.80         3.32 o                         
   3   4   8       1478.77       1601.59        15.87 o                         
   4   4   8        175.53        162.49         2.79 o                         
   5   4   8          0.70          1.19         1.36 o                         
   6   4   8          0.04         -1.32         1.42 o                         
   7   4   8        132.23        109.92         3.78 o                         
   8   4   8         22.43         24.42         1.75 o                         
   9   4   8         97.50         95.53         3.89 o                         
  10   4   8          1.65          0.34         3.26 o                         
  11   4   8         41.05         35.17         3.26 o                         
 -12   5   8         61.08         56.90         3.14 o                         
 -11   5   8        194.65        205.23         6.83 o                         
 -10   5   8        130.90        143.99         3.64 o                         
  -9   5   8         10.80         15.30         1.67 o                         
  -8   5   8        105.33        105.09         2.83 o                         
  -7   5   8         60.78         67.51         2.59 o                         
  -6   5   8         13.94         15.30         1.83 o                         
  -5   5   8         29.20         32.51         1.98 o                         
  -4   5   8        328.02        339.03         4.54 o                         
  -3   5   8        160.94        167.50         2.68 o                         
  -2   5   8        445.52        486.29         5.73 o                         
  -1   5   8       1160.75       1180.20        13.49 o                         
   0   5   8        406.33        377.69         4.33 o                         
   1   5   8        593.11        602.29         6.36 o                         
   2   5   8        115.72        138.13         2.35 o                         
   3   5   8         91.23         85.60         1.82 o                         
   4   5   8         41.59         42.92         1.84 o                         
   5   5   8       1008.12        945.30        25.48 o                         
   6   5   8          8.30          5.46         1.44 o                         
   7   5   8        228.74        225.17         4.51 o                         
   8   5   8          2.81          2.60         1.68 o                         
   9   5   8          8.70         15.33         2.59 o                         
  10   5   8          1.96          4.31         2.35 o                         
 -11   6   8        171.24        159.98         7.60 o                         
 -10   6   8          2.55          1.59         2.04 o                         
  -9   6   8         20.84         17.82         1.74 o                         
  -8   6   8        369.35        396.72         6.37 o                         
  -7   6   8        830.48        849.38        12.73 o                         
  -6   6   8         26.07         19.19         1.75 o                         
  -5   6   8        192.10        213.79         3.89 o                         
  -4   6   8         11.76         14.17         1.38 o                         
  -3   6   8         19.88         15.62         1.33 o                         
  -2   6   8          2.10          0.17         0.99 o                         
  -1   6   8        621.39        616.26         7.00 o                         
   0   6   8         34.53         28.36         1.14 o                         
   1   6   8         99.38        104.70         2.40 o                         
   2   6   8         12.99         12.46         1.27 o                         
   3   6   8          1.34         -1.11         1.11 o                         
   4   6   8         59.89         55.93         2.39 o                         
   5   6   8         12.38         10.50         1.44 o                         
   6   6   8          1.40         -0.36         1.42 o                         
   7   6   8         35.07         33.27         2.10 o                         
   8   6   8         12.31         16.78         2.19 o                         
   9   6   8         20.35         24.59         2.75 o                         
 -10   7   8         48.90         55.91         4.73 o                         
  -9   7   8          9.03          9.23         2.18 o                         
  -8   7   8          5.21          8.09         1.99 o                         
  -7   7   8         78.85         86.08         3.06 o                         
  -6   7   8          1.79          4.47         1.42 o                         
  -5   7   8         57.60         59.28         2.08 o                         
  -4   7   8         34.25         33.51         1.66 o                         
  -3   7   8         41.50         48.48         2.16 o                         
  -2   7   8          3.75          3.05         3.40 o                         
  -1   7   8         68.81         72.50         3.54 o                         
   0   7   8         34.46         35.20         2.75 o                         
   1   7   8         42.79         48.38         1.93 o                         
   2   7   8          5.25          3.73         1.12 o                         
   3   7   8         19.14         17.89         1.33 o                         
   4   7   8         19.01         16.26         1.48 o                         
   5   7   8         52.01         58.24         2.30 o                         
   6   7   8         14.98         17.09         1.66 o                         
   7   7   8         74.85         76.35         3.04 o                         
   8   7   8         16.01         17.28         2.79 o                         
  -9   8   8          7.44          4.99         2.98 o                         
  -8   8   8         12.32         10.99         3.58 o                         
  -7   8   8         66.86         61.32         2.86 o                         
  -6   8   8          9.95         13.30         1.57 o                         
  -5   8   8         72.89         71.64         2.74 o                         
  -4   8   8          9.31         12.02         1.42 o                         
  -3   8   8          3.02          3.61         1.33 o                         
  -2   8   8          8.47          7.77         1.31 o                         
  -1   8   8        201.86        193.71         3.23 o                         
   0   8   8          4.33          5.41         1.23 o                         
   1   8   8         44.30         45.29         1.73 o                         
   2   8   8          0.39          1.94         1.26 o                         
   3   8   8         30.02         20.45         1.60 o                         
   4   8   8         13.55          9.62         1.55 o                         
   5   8   8         46.69         49.14         2.64 o                         
   6   8   8         21.03         20.32         2.62 o                         
   7   8   8         16.17         17.77         2.90 o                         
  -7   9   8         10.48          4.18         2.12 o                         
  -6   9   8          6.91          5.98         1.90 o                         
  -5   9   8          2.17          2.47         1.97 o                         
  -4   9   8          1.86          3.08         1.67 o                         
  -3   9   8          1.73          2.84         1.61 o                         
  -2   9   8          3.73          4.54         1.54 o                         
  -1   9   8         11.90         11.70         1.50 o                         
   0   9   8          0.32         -1.42         1.42 o                         
   1   9   8         21.91         21.51         1.73 o                         
   2   9   8         11.03         10.03         1.74 o                         
   3   9   8          3.43          5.22         2.34 o                         
   4   9   8         18.15         17.25         1.97 o                         
   5   9   8         10.38         15.59         2.48 o                         
  -4  10   8         18.37         20.41         2.80 o                         
  -3  10   8          0.89          5.66         1.83 o                         
  -2  10   8         19.81         20.63         2.93 o                         
  -1  10   8         18.56         19.92         2.22 o                         
   0  10   8         31.84         29.43         2.43 o                         
   1  10   8         74.09         62.14         3.78 o                         
   2  10   8         36.41         26.40         2.51 o                         
 -14   1   9          0.13          8.77         2.65 o                         
 -13   1   9         73.80         82.03         8.01 o                         
 -12   1   9         29.72         31.47         1.93 o                         
 -11   1   9        242.65        225.82         4.01 o                         
 -10   1   9          1.78          2.65         1.21 o                         
  -9   1   9         13.15         20.41         2.29 o                         
  -8   1   9        472.62        495.60         6.19 o                         
  -7   1   9         40.32         46.54         1.43 o                         
  -6   1   9         83.98         88.45         1.62 o                         
  -5   1   9        631.86        696.00         7.75 o                         
  -4   1   9         70.91         81.53         1.74 o                         
  -3   1   9         98.56        115.71         1.70 o                         
  -2   1   9        180.05        194.70         2.27 o                         
  -1   1   9        600.68        639.87         6.58 o                         
   0   1   9        456.11        553.91         5.67 o                         
   1   1   9          1.60          7.73         0.67 o                         
   2   1   9       1175.25       1261.02        19.47 o                         
   3   1   9        353.07        362.21         4.48 o                         
   4   1   9          1.49         -0.80         0.80 o                         
   5   1   9         83.20         83.95         1.82 o                         
   6   1   9          1.80          0.44         1.09 o                         
   7   1   9         22.57         21.95         1.65 o                         
   8   1   9         35.12         32.88         1.64 o                         
   9   1   9         50.80         43.78         2.02 o                         
  10   1   9         47.77         42.84         2.01 o                         
  11   1   9         14.46         16.50         1.98 o                         
 -13   2   9          2.18          8.50         1.82 o                         
 -12   2   9          2.43          3.51         1.60 o                         
 -11   2   9        241.90        233.52         4.13 o                         
 -10   2   9         17.80         20.63         1.38 o                         
  -9   2   9          8.32          5.90         1.61 o                         
  -8   2   9        468.82        469.07         5.85 o                         
  -7   2   9          3.00          2.60         0.88 o                         
  -6   2   9         56.57         71.82         1.53 o                         
  -5   2   9         11.18          7.54         0.89 o                         
  -4   2   9        108.55        112.82         1.92 o                         
  -3   2   9       1839.06       1930.87        18.83 o                         
  -2   2   9        187.18        175.20         2.21 o                         
  -1   2   9        906.89        982.11         9.53 o                         
   0   2   9         41.54         46.11         1.21 o                         
   1   2   9        876.79       1027.21        11.74 o                         
   2   2   9         68.24         66.95         1.77 o                         
   3   2   9        191.11        185.18         2.81 o                         
   4   2   9        291.27        319.48         3.64 o                         
   5   2   9        181.77        174.08         2.57 o                         
   6   2   9         49.20         58.12         2.40 o                         
   7   2   9          9.78         12.51         2.20 o                         
   8   2   9        174.01        155.25         3.45 o                         
   9   2   9         25.64         23.26         1.70 o                         
  10   2   9         32.33         32.43         2.21 o                         
  11   2   9         47.91         51.49         3.39 o                         
 -13   3   9         87.68         94.17         3.64 o                         
 -12   3   9          5.56          7.89         2.14 o                         
 -11   3   9        298.40        308.21         5.05 o                         
 -10   3   9        149.71        136.45         2.99 o                         
  -9   3   9        232.91        215.12         8.82 o                         
  -8   3   9       1332.12       1305.69        17.00 o                         
  -7   3   9        383.81        369.57         4.68 o                         
  -6   3   9         18.49         23.03         1.15 o                         
  -5   3   9        490.80        516.56         6.24 o                         
  -4   3   9         17.32         29.20         1.02 o                         
  -3   3   9       1628.64       1785.77        17.16 o                         
  -2   3   9        722.45        724.45         7.51 o                         
  -1   3   9        560.86        600.87         6.52 o                         
   0   3   9        377.86        463.34         5.22 o                         
   1   3   9          6.69          4.50         0.82 o                         
   2   3   9        504.11        494.78         5.67 o                         
   3   3   9         14.52         15.29         0.98 o                         
   4   3   9          0.46          0.44         1.01 o                         
   5   3   9        298.65        332.93         4.20 o                         
   6   3   9       1075.17       1066.65        15.85 o                         
   7   3   9        148.50        147.05         3.20 o                         
   8   3   9          4.32          4.66         1.48 o                         
   9   3   9          4.55          6.80         1.63 o                         
  10   3   9          7.80          8.07         2.48 o                         
  11   3   9         20.86         23.34         5.20 o                         
 -13   4   9         17.82         34.41         3.68 o                         
 -12   4   9        105.97        111.80         5.61 o                         
 -11   4   9         43.46         40.32         2.01 o                         
 -10   4   9         89.28         84.77         2.62 o                         
  -9   4   9         60.38         60.78         2.13 o                         
  -8   4   9        336.30        347.51         5.80 o                         
  -7   4   9        156.66        140.43         3.22 o                         
  -6   4   9        204.29        197.00         3.12 o                         
  -5   4   9        325.98        316.37         3.93 o                         
  -4   4   9          1.06          2.54         1.10 o                         
  -3   4   9        906.78        925.05        10.08 o                         
  -2   4   9         22.92         15.99         0.87 o                         
  -1   4   9        168.28        151.70         3.03 o                         
   0   4   9         46.26         64.75         1.47 o                         
   1   4   9         12.62         10.24         0.84 o                         
   2   4   9         13.68         15.04         1.10 o                         
   3   4   9          1.54          1.84         1.74 o                         
   4   4   9          1.36          3.41         1.17 o                         
   5   4   9         74.13         73.73         3.27 o                         
   6   4   9          2.50         -0.84         1.69 o                         
   7   4   9        153.09        152.45         3.57 o                         
   8   4   9        153.37        147.09         3.45 o                         
   9   4   9         14.98         17.24         2.15 o                         
  10   4   9          4.20          0.39         2.20 o                         
 -12   5   9         11.85         22.59         3.81 o                         
 -11   5   9         38.45         45.63         2.71 o                         
 -10   5   9          9.04         11.05         1.83 o                         
  -9   5   9         57.33         73.04         2.67 o                         
  -8   5   9        589.06        571.08         8.06 o                         
  -7   5   9         47.50         43.72         6.13 o                         
  -6   5   9        295.89        281.70         8.35 o                         
  -5   5   9          9.96          8.66         2.12 o                         
  -4   5   9        452.62        504.80         6.57 o                         
  -3   5   9         17.70         17.56         1.10 o                         
  -2   5   9         32.97         26.30         1.54 o                         
  -1   5   9        155.85        165.71         2.50 o                         
   0   5   9         17.77         24.95         0.99 o                         
   1   5   9        796.52        789.00         8.41 o                         
   2   5   9         77.99         71.76         1.98 o                         
   3   5   9        296.01        324.43         5.43 o                         
   4   5   9         45.77         45.54         2.42 o                         
   5   5   9         53.33         58.09         2.40 o                         
   6   5   9        168.98        144.05         3.51 o                         
   7   5   9         19.02         13.51         1.92 o                         
   8   5   9          2.23          0.37         1.71 o                         
   9   5   9          8.96         13.22         2.32 o                         
  10   5   9         23.08         22.73         3.63 o                         
 -11   6   9          5.06         10.80         2.45 o                         
 -10   6   9        135.53        111.14         4.38 o                         
  -9   6   9         26.66         24.86         1.83 o                         
  -8   6   9          4.78          8.35         1.51 o                         
  -7   6   9        146.02        157.19         3.44 o                         
  -6   6   9          3.44          2.98         1.38 o                         
  -5   6   9         13.96         10.30         2.49 o                         
  -4   6   9        285.19        299.81         4.85 o                         
  -3   6   9          0.96          0.70         1.17 o                         
  -2   6   9        659.38        649.87        11.50 o                         
  -1   6   9        609.49        546.79         7.90 o                         
   0   6   9        237.61        240.30         5.14 o                         
   1   6   9        294.60        307.20         6.47 o                         
   2   6   9        128.69        118.64         2.45 o                         
   3   6   9        101.06        100.67         4.66 o                         
   4   6   9          6.68          9.16         1.36 o                         
   5   6   9         26.70         28.37         1.63 o                         
   6   6   9          5.76          8.58         1.54 o                         
   7   6   9         44.86         45.78         2.57 o                         
   8   6   9         14.89         15.13         2.30 o                         
   9   6   9          0.01          0.47         3.96 o                         
 -10   7   9          7.37         10.88         3.41 o                         
  -9   7   9          9.08          2.47         2.00 o                         
  -8   7   9        110.44        115.08         3.27 o                         
  -7   7   9         38.76         41.03         2.58 o                         
  -6   7   9        585.51        636.68         9.32 o                         
  -5   7   9        115.33        120.46         2.77 o                         
  -4   7   9        440.36        430.33         6.55 o                         
  -3   7   9          1.61          0.78         1.19 o                         
  -2   7   9         26.63         25.76         1.43 o                         
  -1   7   9          5.84          6.67         1.21 o                         
   0   7   9         25.89         25.60         1.46 o                         
   1   7   9        569.53        582.25         7.41 o                         
   2   7   9          0.32          0.91         1.17 o                         
   3   7   9        100.59         95.39         2.54 o                         
   4   7   9          0.24          0.62         1.37 o                         
   5   7   9         17.90         21.13         1.64 o                         
   6   7   9          0.70          0.58         1.68 o                         
   7   7   9          0.10          0.55         2.07 o                         
   8   7   9          7.29         15.20         3.02 o                         
  -9   8   9        178.50        163.20        11.46 o                         
  -8   8   9         50.09         60.98         5.25 o                         
  -7   8   9         73.96         84.73         3.97 o                         
  -6   8   9         26.34         20.94         1.62 o                         
  -5   8   9        112.65        117.27         3.33 o                         
  -4   8   9          3.04          5.42         1.33 o                         
  -3   8   9        207.03        218.55         3.97 o                         
  -2   8   9        385.83        365.49         5.28 o                         
  -1   8   9         28.56         27.15         1.42 o                         
   0   8   9         89.00         96.40         2.56 o                         
   1   8   9         39.51         36.38         1.78 o                         
   2   8   9        118.07        120.44         2.95 o                         
   3   8   9          0.02          0.21         1.41 o                         
   4   8   9         15.03         14.47         1.74 o                         
   5   8   9         17.16         10.42         1.99 o                         
   6   8   9          4.98          5.26         1.90 o                         
  -7   9   9          1.29         -0.37         2.52 o                         
  -6   9   9         49.21         46.62         2.45 o                         
  -5   9   9         27.77         41.12         2.80 o                         
  -4   9   9        213.34        238.73         6.30 o                         
  -3   9   9          8.59          9.25         1.67 o                         
  -2   9   9         87.94         98.72         3.40 o                         
  -1   9   9         10.31          7.74         1.62 o                         
   0   9   9          3.29          3.81         1.57 o                         
   1   9   9        204.84        190.57         5.32 o                         
   2   9   9          3.74          2.79         2.94 o                         
   3   9   9          4.86          8.29         1.83 o                         
   4   9   9          5.57          2.39         1.90 o                         
   5   9   9          8.50         10.98         5.17 o                         
  -4  10   9          0.06          5.17         3.42 o                         
  -3  10   9          0.58         -0.78         2.15 o                         
  -2  10   9         47.26         44.13         3.38 o                         
  -1  10   9          2.06         -0.23         2.32 o                         
   0  10   9         41.02         36.82         2.97 o                         
   1  10   9          4.72          6.89         3.32 o                         
 -14   0  10         51.75         48.26         4.45 o                         
 -13   0  10         67.61         93.31        11.30 o                         
 -12   0  10        343.63        355.55         8.59 o                         
 -11   0  10        238.49        229.52         5.72 o                         
 -10   0  10        909.35        884.77        15.45 o                         
  -9   0  10          5.93          7.32         2.44 o                         
  -8   0  10        671.88        694.02        11.78 o                         
  -7   0  10        119.14        124.52         3.70 o                         
  -6   0  10       1109.12       1218.45        20.78 o                         
  -5   0  10       1415.90       1298.23        18.01 o                         
  -4   0  10        276.48        273.70         4.90 o                         
  -3   0  10        542.05        452.16         6.71 o                         
  -2   0  10        291.61        217.26         3.84 o                         
  -1   0  10          5.40          2.50         0.91 o                         
   0   0  10        659.86        723.35        10.08 o                         
   1   0  10        393.52        412.63         7.27 o                         
   2   0  10       2073.41       2365.97        35.88 o                         
   3   0  10       2562.19       3053.21        46.27 o                         
   4   0  10        324.82        270.08         4.62 o                         
   5   0  10        239.47        258.17         4.72 o                         
   6   0  10        415.87        441.85        12.32 o                         
   7   0  10          7.84         10.65         8.39 o                         
   8   0  10        503.65        469.39         8.97 o                         
   9   0  10         23.03         19.40         2.15 o                         
  10   0  10          0.39          3.90         2.46 o                         
  11   0  10         93.64         89.14         5.21 o                         
 -13   1  10        211.94        225.47         5.63 o                         
 -12   1  10         46.00         50.81         2.36 o                         
 -11   1  10          1.74          3.19         1.36 o                         
 -10   1  10          7.56          8.50         1.31 o                         
  -9   1  10        472.03        414.81         7.59 o                         
  -8   1  10       2115.38       2211.77        24.47 o                         
  -7   1  10        659.84        560.77         6.30 o                         
  -6   1  10        929.54        916.02         9.50 o                         
  -5   1  10         12.64         16.84         0.87 o                         
  -4   1  10          7.38         16.24         1.03 o                         
  -3   1  10       3132.56       3479.54        33.60 o                         
  -2   1  10        878.12        921.63         9.00 o                         
  -1   1  10         52.70         86.04         1.49 o                         
   0   1  10        564.28        661.83         7.19 o                         
   1   1  10       1086.16       1112.01        12.64 o                         
   2   1  10       1860.64       2218.09        23.84 o                         
   3   1  10         44.18         50.18         1.42 o                         
   4   1  10         71.64         70.47         1.62 o                         
   5   1  10          9.01          6.93         1.05 o                         
   6   1  10         40.84         42.99         1.83 o                         
   7   1  10        482.18        478.19        12.97 o                         
   8   1  10        208.22        217.83         3.77 o                         
   9   1  10         38.47         39.16         1.88 o                         
  10   1  10          0.31         -2.64         2.64 o                         
  11   1  10          3.03          1.39         1.98 o                         
 -13   2  10         82.67         82.45         3.38 o                         
 -12   2  10         92.04         97.97         3.16 o                         
 -11   2  10        196.20        191.62         3.73 o                         
 -10   2  10        254.86        240.51         3.94 o                         
  -9   2  10          2.40          3.81         1.42 o                         
  -8   2  10          8.23         11.52         1.69 o                         
  -7   2  10         23.13         23.60         1.07 o                         
  -6   2  10        256.39        197.36         2.65 o                         
  -5   2  10        505.75        473.24         5.15 o                         
  -4   2  10        247.46        200.79         2.50 o                         
  -3   2  10        235.34        203.81         2.68 o                         
  -2   2  10        611.41        591.13         6.86 o                         
  -1   2  10         10.90         24.25         0.91 o                         
   0   2  10       1349.41       1486.29        15.56 o                         
   1   2  10        626.71        599.78         6.22 o                         
   2   2  10        578.38        629.57         7.01 o                         
   3   2  10        211.44        192.72         2.68 o                         
   4   2  10        307.87        276.72         3.44 o                         
   5   2  10         46.46         50.32         1.72 o                         
   6   2  10        180.30        192.29         3.68 o                         
   7   2  10        101.82         94.19         2.59 o                         
   8   2  10        194.70        187.75         5.14 o                         
   9   2  10        146.61        151.78         4.72 o                         
  10   2  10          0.26          2.71         1.77 o                         
  11   2  10         20.83         19.74         3.59 o                         
 -13   3  10        106.36        118.71         3.95 o                         
 -12   3  10         45.27         38.30         2.43 o                         
 -11   3  10          2.05          7.57         1.56 o                         
 -10   3  10         54.43         52.07         2.21 o                         
  -9   3  10          9.45          7.13         1.38 o                         
  -8   3  10        608.00        582.57        11.77 o                         
  -7   3  10         80.34         58.06         1.80 o                         
  -6   3  10        424.76        466.55         5.72 o                         
  -5   3  10          0.92          0.67         0.81 o                         
  -4   3  10          2.18          3.08         0.73 o                         
  -3   3  10         41.78         51.98         1.34 o                         
  -2   3  10        963.81       1029.42        11.33 o                         
  -1   3  10       1056.22       1038.99        11.19 o                         
   0   3  10        695.60        704.47         7.72 o                         
   1   3  10        996.72        965.69         9.76 o                         
   2   3  10         93.61        109.59         2.31 o                         
   3   3  10        121.68        116.72         1.94 o                         
   4   3  10         30.16         30.22         1.20 o                         
   5   3  10       1291.76       1249.15        22.18 o                         
   6   3  10        167.74        175.74         4.46 o                         
   7   3  10        674.57        701.43         9.25 o                         
   8   3  10          7.14         11.90         1.55 o                         
   9   3  10          1.16         -1.34         1.66 o                         
  10   3  10         16.47         18.27         2.26 o                         
 -13   4  10        103.02        125.92        10.65 o                         
 -12   4  10         39.63         38.88         2.63 o                         
 -11   4  10        226.64        233.50         4.53 o                         
 -10   4  10          2.24          0.47         1.44 o                         
  -9   4  10          7.91          6.54         1.39 o                         
  -8   4  10        352.42        359.53         7.42 o                         
  -7   4  10          6.99         10.24         1.73 o                         
  -6   4  10        214.77        207.27         3.09 o                         
  -5   4  10         55.86         54.41         1.58 o                         
  -4   4  10         23.16         14.84         0.96 o                         
  -3   4  10         77.04         68.81         1.76 o                         
  -2   4  10        200.55        195.81         2.74 o                         
  -1   4  10         11.92          8.39         0.96 o                         
   0   4  10        121.76        170.91         2.55 o                         
   1   4  10        821.41        878.50         9.85 o                         
   2   4  10        113.29         98.06         2.00 o                         
   3   4  10        616.54        589.72         6.73 o                         
   4   4  10        367.49        372.73         5.72 o                         
   5   4  10        179.34        187.10         3.43 o                         
   6   4  10        136.88        133.51         3.24 o                         
   7   4  10         54.49         56.61         2.37 o                         
   8   4  10          0.59          2.02         1.88 o                         
   9   4  10         45.86         47.62         4.89 o                         
  10   4  10         22.46         18.88         2.44 o                         
 -12   5  10          0.09          0.50         3.92 o                         
 -11   5  10          4.45          2.66         2.35 o                         
 -10   5  10        211.95        201.18         4.52 o                         
  -9   5  10        108.97        111.06         3.21 o                         
  -8   5  10        443.36        470.28         6.51 o                         
  -7   5  10        161.30        165.15         3.63 o                         
  -6   5  10         57.19         45.40         2.01 o                         
  -5   5  10        256.50        264.29         4.30 o                         
  -4   5  10          2.52          2.02         1.07 o                         
  -3   5  10          0.45          0.72         1.44 o                         
  -2   5  10          2.91          2.99         0.92 o                         
  -1   5  10        857.18        865.85        10.18 o                         
   0   5  10        980.05        982.77        11.04 o                         
   1   5  10        844.87        888.03         9.79 o                         
   2   5  10        235.61        215.75         3.77 o                         
   3   5  10          2.51          1.62         1.67 o                         
   4   5  10         14.72         16.48         2.50 o                         
   5   5  10        214.93        218.75         3.79 o                         
   6   5  10        251.61        240.63         4.25 o                         
   7   5  10        102.96        104.40         3.69 o                         
   8   5  10          6.57          8.15         1.93 o                         
   9   5  10         26.29         32.21         4.38 o                         
 -11   6  10        143.62        173.21         6.64 o                         
 -10   6  10         38.68         34.27         4.88 o                         
  -9   6  10          0.50         -1.63         1.63 o                         
  -8   6  10         24.68         20.65         1.69 o                         
  -7   6  10          0.30          1.43         1.46 o                         
  -6   6  10        131.04        130.20         2.81 o                         
  -5   6  10          7.32          8.40         1.46 o                         
  -4   6  10        445.97        449.85         6.87 o                         
  -3   6  10          0.65          1.87         1.32 o                         
  -2   6  10         16.72         19.68         2.32 o                         
  -1   6  10         17.18         14.20         1.91 o                         
   0   6  10         68.72         70.35         2.36 o                         
   1   6  10        257.89        249.40         4.51 o                         
   2   6  10         77.60         78.01         3.89 o                         
   3   6  10         15.83         19.36         1.58 o                         
   4   6  10        134.25        137.08         2.92 o                         
   5   6  10        238.14        242.78         4.13 o                         
   6   6  10          1.30          1.47         1.44 o                         
   7   6  10        114.86        119.56         3.65 o                         
   8   6  10          0.24          3.01         2.04 o                         
 -10   7  10         19.92         20.93         3.13 o                         
  -9   7  10         30.74         34.93         3.05 o                         
  -8   7  10         26.69         28.88         1.99 o                         
  -7   7  10        111.44        113.78         3.12 o                         
  -6   7  10        236.00        253.54         4.30 o                         
  -5   7  10        122.82        121.88         2.89 o                         
  -4   7  10         67.86         60.57         2.23 o                         
  -3   7  10          8.08          5.58         1.21 o                         
  -2   7  10         45.93         44.09         1.65 o                         
  -1   7  10        177.71        161.05         2.85 o                         
   0   7  10        417.79        435.03         6.25 o                         
   1   7  10        206.88        217.78         3.60 o                         
   2   7  10         46.46         49.76         1.92 o                         
   3   7  10         27.67         25.15         1.54 o                         
   4   7  10         27.07         24.61         1.62 o                         
   5   7  10          3.40          3.22         1.77 o                         
   6   7  10         23.10         21.42         1.96 o                         
   7   7  10         14.11         18.63         2.17 o                         
  -9   8  10         52.05         41.78         7.43 o                         
  -8   8  10          1.66          2.99         2.85 o                         
  -7   8  10          3.84          7.53         2.06 o                         
  -6   8  10          1.54          2.22         1.54 o                         
  -5   8  10         14.84         18.77         1.54 o                         
  -4   8  10         90.91         81.34         2.47 o                         
  -3   8  10          1.58          3.36         1.34 o                         
  -2   8  10         41.78         54.05         2.03 o                         
  -1   8  10         27.60         23.32         1.38 o                         
   0   8  10         14.94         12.75         1.38 o                         
   1   8  10        112.93        105.44         2.70 o                         
   2   8  10          4.73          3.70         1.35 o                         
   3   8  10          1.64          2.38         1.47 o                         
   4   8  10          7.31          4.39         2.09 o                         
   5   8  10         19.52         21.49         1.87 o                         
   6   8  10          0.19          2.38         2.40 o                         
  -7   9  10         19.26         15.75         6.62 o                         
  -6   9  10         35.17         30.84         2.20 o                         
  -5   9  10         73.41         80.70         5.07 o                         
  -4   9  10         69.37         62.98         4.02 o                         
  -3   9  10          0.37          0.25         1.96 o                         
  -2   9  10         17.73         22.52         1.78 o                         
  -1   9  10         19.09         24.48         1.86 o                         
   0   9  10         33.45         35.36         2.09 o                         
   1   9  10         78.30         82.19         3.73 o                         
   2   9  10          7.83         11.50         2.02 o                         
   3   9  10          0.16          4.66         2.01 o                         
   4   9  10          3.15          2.70         2.21 o                         
  -3  10  10          9.46          8.48         3.57 o                         
  -2  10  10          0.77         -0.62         3.03 o                         
  -1  10  10          5.33         11.04         2.91 o                         
   0  10  10         21.97         18.59         3.72 o                         
 -13   1  11         32.83         34.73         2.23 o                         
 -12   1  11         32.34         34.13         2.45 o                         
 -11   1  11         82.83         79.13         2.47 o                         
 -10   1  11         61.55         58.17         2.08 o                         
  -9   1  11         20.87         28.42         1.47 o                         
  -8   1  11        128.77        129.85         2.98 o                         
  -7   1  11         41.77         32.89         1.53 o                         
  -6   1  11          7.92         12.68         0.90 o                         
  -5   1  11         19.08         19.94         1.18 o                         
  -4   1  11         75.41         99.92         1.85 o                         
  -3   1  11        425.16        471.91         4.98 o                         
  -2   1  11        221.82        218.68         3.19 o                         
  -1   1  11         92.64        128.10         1.95 o                         
   0   1  11        133.70        106.99         2.26 o                         
   1   1  11        146.04        146.42         2.50 o                         
   2   1  11         24.27         22.67         1.02 o                         
   3   1  11        171.95        169.99         2.63 o                         
   4   1  11         56.71         62.78         1.66 o                         
   5   1  11         14.42         14.33         1.22 o                         
   6   1  11         92.00         93.67         2.50 o                         
   7   1  11        460.77        443.37         6.32 o                         
   8   1  11        104.37        100.14         2.66 o                         
   9   1  11          1.11          2.70         2.51 o                         
  10   1  11          0.42          0.90         2.27 o                         
  11   1  11          1.83         -2.58         5.17 o                         
 -13   2  11         49.15         68.62         3.34 o                         
 -12   2  11         11.49          8.92         1.93 o                         
 -11   2  11          0.64          1.86         1.36 o                         
 -10   2  11        124.97        110.06         2.58 o                         
  -9   2  11        144.40        121.61         3.80 o                         
  -8   2  11        395.98        350.15         6.23 o                         
  -7   2  11         77.54         69.54         1.66 o                         
  -6   2  11         43.49         52.88         1.43 o                         
  -5   2  11         25.76         35.44         1.16 o                         
  -4   2  11        320.70        363.94         4.06 o                         
  -3   2  11        191.69        213.03         2.83 o                         
  -2   2  11          5.44          2.38         0.75 o                         
  -1   2  11          9.18          9.26         0.85 o                         
   0   2  11         29.36         19.16         1.18 o                         
   1   2  11        583.38        589.76         6.22 o                         
   2   2  11          2.52          1.98         1.16 o                         
   3   2  11          0.92          3.99         2.06 o                         
   4   2  11         98.55         89.88         1.98 o                         
   5   2  11        355.01        350.53         4.81 o                         
   6   2  11        210.91        214.77         5.01 o                         
   7   2  11          0.43         -0.54         1.39 o                         
   8   2  11        111.83        122.02         3.65 o                         
   9   2  11          4.26          2.28         1.61 o                         
  10   2  11          0.13          2.91         1.82 o                         
 -13   3  11         50.40         57.34         3.19 o                         
 -12   3  11         46.27         54.20         2.89 o                         
 -11   3  11        437.03        410.46         6.45 o                         
 -10   3  11         82.83         81.43         2.44 o                         
  -9   3  11          0.80         -0.24         1.29 o                         
  -8   3  11        118.51        125.60         3.15 o                         
  -7   3  11         22.66         28.24         1.79 o                         
  -6   3  11         36.94         38.93         1.63 o                         
  -5   3  11          0.12          0.53         0.81 o                         
  -4   3  11       1313.19       1369.27        13.73 o                         
  -3   3  11        139.25        195.01         2.69 o                         
  -2   3  11        243.74        273.95         3.73 o                         
  -1   3  11        366.71        433.65         5.36 o                         
   0   3  11         29.76         34.58         1.21 o                         
   1   3  11        215.79        225.84         3.13 o                         
   2   3  11        188.63        185.51         2.83 o                         
   3   3  11        616.25        631.98         6.60 o                         
   4   3  11         15.63         15.47         1.13 o                         
   5   3  11        127.39        138.91         2.98 o                         
   6   3  11         27.91         25.65         1.56 o                         
   7   3  11        180.13        163.98         3.50 o                         
   8   3  11         90.07         91.06         3.35 o                         
   9   3  11         13.03         11.34         1.91 o                         
  10   3  11         27.13         37.31         8.09 o                         
 -12   4  11         10.49         12.14         2.30 o                         
 -11   4  11          4.80          9.50         2.09 o                         
 -10   4  11         39.73         39.34         1.72 o                         
  -9   4  11          7.73          6.80         1.33 o                         
  -8   4  11         17.76         16.22         1.32 o                         
  -7   4  11        588.53        626.46         8.77 o                         
  -6   4  11          2.70          3.48         1.30 o                         
  -5   4  11         43.25         36.21         1.67 o                         
  -4   4  11         11.73         12.75         1.62 o                         
  -3   4  11          2.28          0.44         0.86 o                         
  -2   4  11        728.78        762.97         8.55 o                         
  -1   4  11         19.96         18.16         1.06 o                         
   0   4  11        675.24        701.98         8.04 o                         
   1   4  11       1157.35       1142.11        13.21 o                         
   2   4  11        130.92        110.69         2.15 o                         
   3   4  11         41.67         39.70         2.75 o                         
   4   4  11          4.20          5.40         1.38 o                         
   5   4  11        262.13        264.79         4.23 o                         
   6   4  11        113.58        101.85         3.01 o                         
   7   4  11          2.25         -1.59         1.59 o                         
   8   4  11          0.91          1.27         1.79 o                         
   9   4  11          9.70          4.82         2.09 o                         
 -12   5  11         54.81         49.97         4.55 o                         
 -11   5  11         52.10         66.64         3.08 o                         
 -10   5  11         37.35         44.72         2.35 o                         
  -9   5  11         53.52         43.87         1.87 o                         
  -8   5  11        161.97        149.07         2.94 o                         
  -7   5  11        137.07        154.06         3.02 o                         
  -6   5  11         51.95         57.01         4.02 o                         
  -5   5  11         51.03         38.24         2.19 o                         
  -4   5  11        296.97        258.59         5.38 o                         
  -3   5  11        181.58        169.76         2.78 o                         
  -2   5  11        241.45        228.02         3.39 o                         
  -1   5  11          0.21          0.40         0.96 o                         
   0   5  11        150.84        140.94         2.45 o                         
   1   5  11        118.71        108.82         3.00 o                         
   2   5  11         81.86         83.23         4.55 o                         
   3   5  11        411.58        391.76         6.07 o                         
   4   5  11        155.21        165.33         3.09 o                         
   5   5  11         23.75         22.44         1.58 o                         
   6   5  11          8.20          5.28         1.77 o                         
   7   5  11          5.52          2.62         1.89 o                         
   8   5  11          2.08          7.43         2.83 o                         
   9   5  11         14.80         10.96         2.41 o                         
 -11   6  11          0.19          3.10         3.23 o                         
 -10   6  11          1.22          2.71         2.14 o                         
  -9   6  11         15.15         18.03         1.85 o                         
  -8   6  11         36.60         37.63         2.91 o                         
  -7   6  11        130.07        133.32         3.69 o                         
  -6   6  11        102.27         86.42         2.53 o                         
  -5   6  11        174.38        181.28         3.38 o                         
  -4   6  11        120.86        120.99         3.89 o                         
  -3   6  11        118.64        107.00         3.81 o                         
  -2   6  11        339.00        318.80         4.68 o                         
  -1   6  11          0.48         -0.15         1.12 o                         
   0   6  11        236.67        226.12         4.36 o                         
   1   6  11          2.80          2.79         2.11 o                         
   2   6  11        186.82        181.95         3.05 o                         
   3   6  11        165.32        155.75         2.99 o                         
   4   6  11          2.10          1.62         1.31 o                         
   5   6  11         48.85         45.47         2.70 o                         
   6   6  11         58.64         51.94         2.94 o                         
   7   6  11          2.25          1.30         1.88 o                         
   8   6  11          2.13          8.51         2.35 o                         
 -10   7  11         27.96         24.42         4.21 o                         
  -9   7  11         96.58         99.35         6.14 o                         
  -8   7  11          8.08          7.33         1.75 o                         
  -7   7  11         76.95         75.11         3.49 o                         
  -6   7  11        124.33        122.35         3.14 o                         
  -5   7  11         68.97         62.32         2.32 o                         
  -4   7  11        116.78        107.88         2.68 o                         
  -3   7  11         26.06         23.66         1.38 o                         
  -2   7  11         41.45         37.88         1.54 o                         
  -1   7  11          0.96         -0.29         1.27 o                         
   0   7  11        209.85        204.12         3.45 o                         
   1   7  11        329.45        303.06         4.55 o                         
   2   7  11         33.63         29.85         1.53 o                         
   3   7  11         21.56         19.53         1.51 o                         
   4   7  11         71.00         70.91         2.47 o                         
   5   7  11          0.12          0.97         1.57 o                         
   6   7  11          8.07         12.07         2.24 o                         
   7   7  11         23.22         24.91         2.52 o                         
  -8   8  11         67.65         55.84         3.56 o                         
  -7   8  11         27.63         29.39         2.43 o                         
  -6   8  11          7.58          8.09         1.64 o                         
  -5   8  11          0.42         -0.66         1.39 o                         
  -4   8  11          7.46          7.25         1.43 o                         
  -3   8  11          0.02         -0.21         1.42 o                         
  -2   8  11        317.63        334.32         5.14 o                         
  -1   8  11         65.63         56.64         2.57 o                         
   0   8  11         19.89         22.04         1.52 o                         
   1   8  11         47.06         45.22         2.05 o                         
   2   8  11         10.19         11.80         1.45 o                         
   3   8  11          1.57          3.62         1.68 o                         
   4   8  11         15.51         14.24         2.27 o                         
   5   8  11          0.03          1.43         2.70 o                         
  -6   9  11          0.83         -2.05         2.19 o                         
  -5   9  11         64.92         59.85         2.79 o                         
  -4   9  11         97.18         91.25         4.51 o                         
  -3   9  11          0.83          0.45         1.74 o                         
  -2   9  11        215.42        200.93         6.81 o                         
  -1   9  11          2.67         -0.24         2.00 o                         
   0   9  11          3.02          0.16         2.09 o                         
   1   9  11         22.50         22.96         3.21 o                         
   2   9  11          0.68          3.72         2.49 o                         
   3   9  11         23.73         20.00         2.81 o                         
 -13   0  12         18.58         24.47         2.87 o                         
 -12   0  12         22.24         16.64         2.42 o                         
 -11   0  12        322.97        301.56         7.57 o                         
 -10   0  12        187.29        186.93         4.58 o                         
  -9   0  12       1063.04        959.91        30.09 o                         
  -8   0  12       1140.82       1120.95        20.87 o                         
  -7   0  12       1065.11       1105.34        16.67 o                         
  -6   0  12         50.51         41.73         2.34 o                         
  -5   0  12        469.13        516.73         9.13 o                         
  -4   0  12        518.42        472.30         7.46 o                         
  -3   0  12       5512.24       6037.21        97.81 o                         
  -2   0  12       2286.53       2570.74        43.33 o                         
  -1   0  12         85.16        109.68         2.53 o                         
   0   0  12         36.79         39.43         1.70 o                         
   1   0  12          3.64          0.87         1.14 o                         
   2   0  12        153.63        129.97         3.26 o                         
   3   0  12        237.92        262.90         5.96 o                         
   4   0  12        110.63        121.25         3.10 o                         
   5   0  12        203.61        199.77         7.66 o                         
   6   0  12        239.96        224.32         6.51 o                         
   7   0  12         11.66         10.20         2.01 o                         
   8   0  12        293.65        276.79         6.44 o                         
   9   0  12          8.60          9.36         2.31 o                         
  10   0  12        177.80        186.12         9.04 o                         
 -13   1  12        276.97        291.77         6.39 o                         
 -12   1  12        352.10        345.61         6.67 o                         
 -11   1  12        129.14        140.34         3.71 o                         
 -10   1  12         81.26         77.31         2.34 o                         
  -9   1  12       1637.48       1474.35        35.84 o                         
  -8   1  12       1145.69       1051.75        14.81 o                         
  -7   1  12        873.77        804.58         9.49 o                         
  -6   1  12       1321.37       1348.17        14.52 o                         
  -5   1  12        646.13        611.13         7.70 o                         
  -4   1  12          3.10          1.49         0.91 o                         
  -3   1  12         20.92         20.54         0.90 o                         
  -2   1  12        479.40        488.56         5.19 o                         
  -1   1  12         50.81         36.24         1.18 o                         
   0   1  12        588.57        592.32         6.40 o                         
   1   1  12         78.52         65.26         1.52 o                         
   2   1  12        171.85        179.28         2.73 o                         
   3   1  12          7.74          3.66         1.04 o                         
   4   1  12        259.12        287.97         3.83 o                         
   5   1  12         17.81         14.67         2.65 o                         
   6   1  12         22.86         16.85         1.54 o                         
   7   1  12        162.79        157.51         3.29 o                         
   8   1  12         86.59         84.12         2.56 o                         
   9   1  12        149.68        146.92         5.03 o                         
  10   1  12         29.22         29.12         3.73 o                         
 -13   2  12         18.77         31.37         3.46 o                         
 -12   2  12         12.85         13.13         1.68 o                         
 -11   2  12        199.80        197.90         3.82 o                         
 -10   2  12          8.88         10.46         1.37 o                         
  -9   2  12        444.39        418.93         6.83 o                         
  -8   2  12       1423.12       1472.42        22.85 o                         
  -7   2  12        268.50        267.08         3.65 o                         
  -6   2  12        213.36        187.97         2.67 o                         
  -5   2  12          0.25          1.48         1.21 o                         
  -4   2  12         83.43         97.45         1.77 o                         
  -3   2  12       1558.39       1635.08        17.72 o                         
  -2   2  12       1397.89       1436.00        14.68 o                         
  -1   2  12        720.87        760.86         9.38 o                         
   0   2  12        300.26        315.94         3.91 o                         
   1   2  12         20.65         14.38         1.01 o                         
   2   2  12        143.90        161.64         2.65 o                         
   3   2  12        138.28        159.60         2.53 o                         
   4   2  12        322.40        320.62         4.11 o                         
   5   2  12         54.74         53.29         2.26 o                         
   6   2  12        345.95        338.58         4.72 o                         
   7   2  12          6.26          8.47         1.50 o                         
   8   2  12        213.62        220.64         4.16 o                         
   9   2  12         15.19         13.12         1.92 o                         
  10   2  12          8.13          8.93         2.15 o                         
 -13   3  12        192.68        194.12         8.41 o                         
 -12   3  12         41.93         49.02         3.57 o                         
 -11   3  12         98.41        105.11         2.97 o                         
 -10   3  12          1.65          3.15         1.44 o                         
  -9   3  12         36.15         32.06         1.60 o                         
  -8   3  12        362.90        372.63        12.63 o                         
  -7   3  12        154.36        155.51         4.18 o                         
  -6   3  12        213.92        212.26         3.08 o                         
  -5   3  12        397.30        445.94         5.04 o                         
  -4   3  12        187.60        174.67         3.12 o                         
  -3   3  12          1.48          3.02         0.86 o                         
  -2   3  12        764.67        778.43         9.15 o                         
  -1   3  12        139.97        127.69         2.19 o                         
   0   3  12        166.88        164.51         2.36 o                         
   1   3  12        149.75        151.62         2.45 o                         
   2   3  12        193.77        189.77         2.87 o                         
   3   3  12         10.04         11.59         1.05 o                         
   4   3  12         17.53         23.58         2.09 o                         
   5   3  12         28.84         20.94         2.25 o                         
   6   3  12          2.81          1.20         1.43 o                         
   7   3  12          8.15          5.39         1.76 o                         
   8   3  12         29.82         28.07         1.93 o                         
   9   3  12         12.70          6.34         1.91 o                         
  10   3  12         36.74         26.82         5.87 o                         
 -12   4  12          6.54         13.46         4.54 o                         
 -11   4  12         50.11         62.56         3.72 o                         
 -10   4  12        132.81        125.19         2.85 o                         
  -9   4  12          0.95          1.10         1.29 o                         
  -8   4  12        200.31        215.47         3.34 o                         
  -7   4  12        144.88        128.31         3.33 o                         
  -6   4  12         97.77         87.47         3.31 o                         
  -5   4  12        142.34        129.48         2.58 o                         
  -4   4  12         12.27         18.65         1.81 o                         
  -3   4  12         32.39         28.59         1.38 o                         
  -2   4  12         53.96         53.27         1.62 o                         
  -1   4  12        171.43        161.43         2.73 o                         
   0   4  12        621.43        628.99         7.38 o                         
   1   4  12        462.97        467.04         5.99 o                         
   2   4  12         59.52         56.99         2.19 o                         
   3   4  12         13.58          9.34         1.41 o                         
   4   4  12        242.74        222.81        12.66 o                         
   5   4  12          5.59          8.91         1.43 o                         
   6   4  12        161.33        142.48         3.46 o                         
   7   4  12         42.91         36.19         2.17 o                         
   8   4  12          5.87          6.50         2.00 o                         
   9   4  12         39.75         33.12         2.70 o                         
 -12   5  12          4.39         22.60         5.81 o                         
 -11   5  12        114.15        101.69         4.91 o                         
 -10   5  12         34.21         30.00         2.21 o                         
  -9   5  12         11.67         16.78         1.63 o                         
  -8   5  12        112.06        119.41         2.73 o                         
  -7   5  12         50.59         50.91         2.02 o                         
  -6   5  12        117.68        111.55         3.09 o                         
  -5   5  12         36.84         32.00         1.62 o                         
  -4   5  12          0.88          1.68         1.41 o                         
  -3   5  12         23.45         26.76         1.55 o                         
  -2   5  12         19.31         24.01         1.67 o                         
  -1   5  12        287.54        304.51         4.46 o                         
   0   5  12          0.40          0.65         1.05 o                         
   1   5  12         16.85         19.28         1.79 o                         
   2   5  12         23.19         24.48         1.69 o                         
   3   5  12          6.93          6.20         1.27 o                         
   4   5  12          8.77          3.10         1.30 o                         
   5   5  12          0.06          0.22         1.57 o                         
   6   5  12         30.37         33.47         2.49 o                         
   7   5  12         23.88         15.97         2.23 o                         
   8   5  12          0.69          1.64         2.30 o                         
 -11   6  12         23.15         22.44         3.94 o                         
 -10   6  12         65.52         83.80         3.76 o                         
  -9   6  12         79.53         84.65         4.74 o                         
  -8   6  12         11.26         16.65         1.80 o                         
  -7   6  12         98.66        106.57         3.18 o                         
  -6   6  12         51.87         47.66         2.13 o                         
  -5   6  12         87.09         76.56         2.35 o                         
  -4   6  12         20.70         17.72         1.40 o                         
  -3   6  12         27.13         20.58         1.45 o                         
  -2   6  12          1.46          1.31         1.26 o                         
  -1   6  12         38.05         40.21         2.00 o                         
   0   6  12         33.08         30.92         1.43 o                         
   1   6  12        303.34        306.35         4.77 o                         
   2   6  12          0.09         -0.16         1.14 o                         
   3   6  12         69.49         59.54         2.12 o                         
   4   6  12          0.13         -0.74         1.30 o                         
   5   6  12         12.02          9.83         1.67 o                         
   6   6  12         43.56         38.56         2.15 o                         
   7   6  12         25.93         26.27         2.74 o                         
   8   6  12          8.34         21.31         7.43 o                         
  -9   7  12          6.00          6.09         2.19 o                         
  -8   7  12         12.72          8.47         1.94 o                         
  -7   7  12         33.84         31.33         2.02 o                         
  -6   7  12        123.98        121.75         3.25 o                         
  -5   7  12         26.28         28.53         1.60 o                         
  -4   7  12         54.48         55.14         2.12 o                         
  -3   7  12          1.73          2.68         1.20 o                         
  -2   7  12         76.04         66.91         2.14 o                         
  -1   7  12          1.90          1.17         1.25 o                         
   0   7  12        164.85        173.73         3.10 o                         
   1   7  12          1.36         -0.38         1.18 o                         
   2   7  12         13.75          9.01         1.33 o                         
   3   7  12          3.49          5.22         1.37 o                         
   4   7  12          0.26          1.85         1.51 o                         
   5   7  12          7.49          7.41         2.36 o                         
   6   7  12          0.67          3.64         2.01 o                         
  -8   8  12          2.72         -0.95         2.07 o                         
  -7   8  12         48.53         44.07         3.68 o                         
  -6   8  12         12.54         12.61         2.51 o                         
  -5   8  12         79.81         76.61         3.87 o                         
  -4   8  12         42.32         49.17         2.07 o                         
  -3   8  12         26.28         19.93         1.65 o                         
  -2   8  12         79.48         81.22         3.30 o                         
  -1   8  12         25.30         23.82         1.59 o                         
   0   8  12         63.17         59.19         2.20 o                         
   1   8  12         41.58         38.87         2.25 o                         
   2   8  12          4.39          2.30         1.55 o                         
   3   8  12          0.01         -2.19         2.19 o                         
   4   8  12          1.30         -0.96         1.89 o                         
   5   8  12         16.37         16.37         2.82 o                         
  -6   9  12         44.95         36.75         3.49 o                         
  -5   9  12         30.33         25.57         4.06 o                         
  -4   9  12         32.28         26.51         2.05 o                         
  -3   9  12          1.11          3.67         1.74 o                         
  -2   9  12         16.10         12.79         1.79 o                         
  -1   9  12          2.29          2.88         1.73 o                         
   0   9  12         20.44         25.98         1.95 o                         
   1   9  12          1.22          3.94         2.52 o                         
   2   9  12          1.58          9.27         2.84 o                         
 -13   1  13          0.19          3.45         1.69 o                         
 -12   1  13         29.72         33.68         2.24 o                         
 -11   1  13         25.93         30.56         1.78 o                         
 -10   1  13        189.17        186.47         3.51 o                         
  -9   1  13         38.21         45.76         2.12 o                         
  -8   1  13         61.15         60.98         2.08 o                         
  -7   1  13          5.76          7.12         1.23 o                         
  -6   1  13        152.39        184.32         2.94 o                         
  -5   1  13         25.41         24.88         1.06 o                         
  -4   1  13         65.91         45.88         2.08 o                         
  -3   1  13         91.11         88.87         1.77 o                         
  -2   1  13         35.28         37.59         1.19 o                         
  -1   1  13        121.87        136.07         2.54 o                         
   0   1  13          5.82          4.00         0.89 o                         
   1   1  13        435.78        481.35         5.82 o                         
   2   1  13        171.11        169.31         2.76 o                         
   3   1  13          0.08         -1.09         1.09 o                         
   4   1  13          0.64          0.57         1.20 o                         
   5   1  13        108.28        115.56         5.17 o                         
   6   1  13         14.17         12.25         1.57 o                         
   7   1  13          8.24          8.74         1.51 o                         
   8   1  13         24.28         23.84         1.62 o                         
   9   1  13         26.42         18.87         3.32 o                         
  10   1  13          3.75          6.66         2.74 o                         
 -13   2  13        129.98        140.47         3.64 o                         
 -12   2  13          5.03         11.06         2.05 o                         
 -11   2  13        117.29        127.29         3.22 o                         
 -10   2  13          3.21          3.80         1.32 o                         
  -9   2  13          7.88          9.36         1.43 o                         
  -8   2  13        249.77        279.80         8.41 o                         
  -7   2  13        721.09        718.40         9.27 o                         
  -6   2  13         43.18         39.40         1.41 o                         
  -5   2  13         14.80          7.85         0.98 o                         
  -4   2  13        242.65        255.83         3.88 o                         
  -3   2  13         60.79         79.24         1.78 o                         
  -2   2  13          0.97          1.61         0.85 o                         
  -1   2  13        128.43        123.80         2.16 o                         
   0   2  13        680.64        692.49         7.78 o                         
   1   2  13         54.85         56.56         1.71 o                         
   2   2  13          0.42         -1.05         1.05 o                         
   3   2  13        155.07        161.72         2.69 o                         
   4   2  13          0.32         -0.83         1.45 o                         
   5   2  13         11.85         10.64         1.51 o                         
   6   2  13          1.18         -1.01         1.31 o                         
   7   2  13         97.98         93.45         2.82 o                         
   8   2  13         33.27         26.70         1.92 o                         
   9   2  13         13.25         12.33         2.68 o                         
 -12   3  13         39.21         39.76         3.02 o                         
 -11   3  13         12.28         17.10         1.59 o                         
 -10   3  13        347.11        339.10         5.01 o                         
  -9   3  13          4.00          3.92         1.27 o                         
  -8   3  13         59.47         67.52         2.23 o                         
  -7   3  13          1.42          0.15         1.31 o                         
  -6   3  13          4.63          2.53         1.18 o                         
  -5   3  13          1.82          0.95         1.64 o                         
  -4   3  13         55.66         62.01         2.12 o                         
  -3   3  13          0.13          2.26         1.19 o                         
  -2   3  13         44.30         38.81         1.44 o                         
  -1   3  13         52.90         52.32         1.69 o                         
   0   3  13          0.51          1.10         0.90 o                         
   1   3  13        891.18        938.24        11.71 o                         
   2   3  13         45.36         43.25         1.63 o                         
   3   3  13         17.15         14.83         1.41 o                         
   4   3  13        164.39        163.60         4.33 o                         
   5   3  13          0.80          1.08         1.31 o                         
   6   3  13         92.79         79.75         3.39 o                         
   7   3  13         23.88         29.78         2.90 o                         
   8   3  13          1.04         -0.39         1.83 o                         
   9   3  13         25.80         16.80         4.09 o                         
 -12   4  13         21.01         21.72         4.85 o                         
 -11   4  13         76.98         80.34         2.86 o                         
 -10   4  13         62.52         61.46         3.00 o                         
  -9   4  13         26.40         32.22         1.73 o                         
  -8   4  13        260.07        257.61         3.76 o                         
  -7   4  13          0.23          0.87         1.33 o                         
  -6   4  13        316.88        302.75         4.97 o                         
  -5   4  13         56.13         48.01         2.71 o                         
  -4   4  13        200.70        216.38         4.65 o                         
  -3   4  13        264.86        280.74         4.14 o                         
  -2   4  13         61.81         55.47         2.61 o                         
  -1   4  13         24.85         29.58         1.28 o                         
   0   4  13        629.05        609.53         7.32 o                         
   1   4  13          0.12          2.23         1.67 o                         
   2   4  13         14.96         14.64         2.08 o                         
   3   4  13          1.22          0.29         1.96 o                         
   4   4  13          4.67          3.09         1.26 o                         
   5   4  13          0.46         -1.39         1.44 o                         
   6   4  13        102.47         86.52         3.00 o                         
   7   4  13        104.77         95.64         4.32 o                         
   8   4  13         20.48         18.67         1.99 o                         
   9   4  13          1.69          4.14         2.37 o                         
 -11   5  13          4.56          4.85         2.69 o                         
 -10   5  13         37.65         37.95         3.08 o                         
  -9   5  13         61.41         81.33         2.94 o                         
  -8   5  13        117.06        102.35         2.84 o                         
  -7   5  13        412.34        370.77         5.84 o                         
  -6   5  13          5.09          9.46         1.36 o                         
  -5   5  13         97.52         83.38         3.66 o                         
  -4   5  13          1.35          0.09         1.41 o                         
  -3   5  13         14.39         11.26         1.37 o                         
  -2   5  13        147.77        168.09         3.38 o                         
  -1   5  13         30.79         31.30         1.65 o                         
   0   5  13         31.94         25.51         1.41 o                         
   1   5  13         76.77         75.58         4.03 o                         
   2   5  13         71.78         71.84         2.01 o                         
   3   5  13         28.80         22.75         1.34 o                         
   4   5  13         10.78          5.71         1.47 o                         
   5   5  13          5.90          1.49         1.55 o                         
   6   5  13        143.67        131.23         4.81 o                         
   7   5  13          0.58          2.63         3.04 o                         
   8   5  13         24.74         20.62         2.55 o                         
 -10   6  13          1.53         -1.02         2.11 o                         
  -9   6  13        138.56        123.73         5.09 o                         
  -8   6  13         55.58         53.54         2.37 o                         
  -7   6  13          0.95          0.04         1.42 o                         
  -6   6  13        103.42        110.23         2.92 o                         
  -5   6  13        192.66        186.47         3.76 o                         
  -4   6  13        200.23        205.83         3.66 o                         
  -3   6  13         65.17         64.13         2.12 o                         
  -2   6  13         22.13         15.84         1.20 o                         
  -1   6  13        102.99         99.97         2.22 o                         
   0   6  13        164.03        165.49         2.93 o                         
   1   6  13         58.09         61.88         2.55 o                         
   2   6  13          3.79          1.49         1.17 o                         
   3   6  13          4.40          1.12         1.28 o                         
   4   6  13          4.54          5.72         1.50 o                         
   5   6  13          0.05          0.42         1.67 o                         
   6   6  13          0.54         -0.57         2.29 o                         
   7   6  13          2.83          8.77         2.16 o                         
  -9   7  13        167.77        173.04         5.27 o                         
  -8   7  13         96.85         97.67         3.97 o                         
  -7   7  13        263.54        267.17         5.19 o                         
  -6   7  13          2.46          0.73         1.43 o                         
  -5   7  13          4.16          3.83         1.37 o                         
  -4   7  13         17.02         17.46         1.36 o                         
  -3   7  13         34.01         35.99         1.53 o                         
  -2   7  13        136.18        112.09         2.57 o                         
  -1   7  13         49.14         40.03         1.88 o                         
   0   7  13         37.75         44.88         1.89 o                         
   1   7  13         18.33         20.98         1.43 o                         
   2   7  13         11.90         11.68         1.42 o                         
   3   7  13          1.47          3.12         1.41 o                         
   4   7  13          2.52          1.83         1.75 o                         
   5   7  13          1.37          1.63         2.67 o                         
   6   7  13         19.20         22.93         3.71 o                         
  -8   8  13          5.65          2.74         3.53 o                         
  -7   8  13          0.07         -1.65         2.13 o                         
  -6   8  13         29.69         36.49         2.22 o                         
  -5   8  13        141.75        145.96         6.30 o                         
  -4   8  13         18.06         19.88         1.78 o                         
  -3   8  13          2.79          5.15         1.60 o                         
  -2   8  13          6.82          8.98         1.66 o                         
  -1   8  13         16.39         16.80         1.75 o                         
   0   8  13          1.90          0.15         1.43 o                         
   1   8  13         22.09         20.31         2.27 o                         
   2   8  13          0.54         -2.64         2.64 o                         
   3   8  13          5.85         13.19         2.29 o                         
   4   8  13         26.85         30.48         2.81 o                         
  -5   9  13          0.01         -2.67         2.67 o                         
  -4   9  13          4.23          4.20         2.26 o                         
  -3   9  13          2.86          2.46         1.86 o                         
  -2   9  13         26.56         22.49         3.02 o                         
  -1   9  13          8.63         12.99         1.86 o                         
   0   9  13          3.90         -0.71         2.03 o                         
   1   9  13         18.60         19.20         2.19 o                         
 -13   0  14        265.03        273.68         7.57 o                         
 -12   0  14        279.07        251.49         6.92 o                         
 -11   0  14         19.39         19.60         2.26 o                         
 -10   0  14        416.40        410.14         8.61 o                         
  -9   0  14       1708.84       1705.92        31.07 o                         
  -8   0  14       1106.11       1154.82        28.75 o                         
  -7   0  14        534.14        503.72        10.19 o                         
  -6   0  14        936.12        955.13        14.78 o                         
  -5   0  14         55.72         66.90         2.49 o                         
  -4   0  14        229.55        281.65         4.81 o                         
  -3   0  14        436.03        447.30         8.90 o                         
  -2   0  14        437.11        412.63         7.25 o                         
  -1   0  14         28.87         23.61         1.37 o                         
   0   0  14       1412.73       1366.60        24.81 o                         
   1   0  14         11.62         16.75         1.53 o                         
   2   0  14        462.15        579.40        10.83 o                         
   3   0  14         14.84         16.92         3.49 o                         
   4   0  14          3.88          0.91         1.84 o                         
   5   0  14         11.41          9.77         2.13 o                         
   6   0  14          2.11         -0.79         1.83 o                         
   7   0  14        214.82        205.37         5.29 o                         
   8   0  14        103.84        111.02         4.22 o                         
   9   0  14         26.31         30.04         3.19 o                         
 -13   1  14         52.05         60.14         3.53 o                         
 -12   1  14        188.23        189.78         4.55 o                         
 -11   1  14        429.57        427.17         7.00 o                         
 -10   1  14         22.41         22.98         1.54 o                         
  -9   1  14         45.67         52.51         2.16 o                         
  -8   1  14        216.00        210.79        16.30 o                         
  -7   1  14         56.12         49.95         3.06 o                         
  -6   1  14        318.98        305.02         4.05 o                         
  -5   1  14        637.44        684.86         7.90 o                         
  -4   1  14        196.22        153.84         3.29 o                         
  -3   1  14        380.97        379.87         4.52 o                         
  -2   1  14        357.44        358.88         4.32 o                         
  -1   1  14          0.66          3.16         0.90 o                         
   0   1  14         80.32         73.05         1.71 o                         
   1   1  14        292.22        276.43         3.81 o                         
   2   1  14         60.41         52.15         1.84 o                         
   3   1  14        263.12        264.52         5.13 o                         
   4   1  14         17.62         16.30         1.37 o                         
   5   1  14        228.72        222.56         3.60 o                         
   6   1  14        379.72        384.31         5.62 o                         
   7   1  14          3.19          4.10         1.43 o                         
   8   1  14          4.04         -0.76         1.64 o                         
   9   1  14         16.36         17.20         2.06 o                         
 -13   2  14        144.95        154.87         7.56 o                         
 -12   2  14        157.69        159.79         3.45 o                         
 -11   2  14         38.83         43.30         2.44 o                         
 -10   2  14         37.73         46.24         2.02 o                         
  -9   2  14        274.83        273.03         4.39 o                         
  -8   2  14        650.51        653.88        10.61 o                         
  -7   2  14        735.28        711.98         9.19 o                         
  -6   2  14        417.12        407.21         6.53 o                         
  -5   2  14        635.22        594.18         6.97 o                         
  -4   2  14         63.01         56.25         2.32 o                         
  -3   2  14         63.49         72.32         1.72 o                         
  -2   2  14        118.57        137.96         2.32 o                         
  -1   2  14        355.68        371.26         4.79 o                         
   0   2  14        780.34        791.92         9.21 o                         
   1   2  14        565.02        611.18         7.66 o                         
   2   2  14        101.13        110.44         2.60 o                         
   3   2  14          0.75          0.29         2.31 o                         
   4   2  14          1.02          0.60         3.10 o                         
   5   2  14         23.72         18.69         1.41 o                         
   6   2  14         50.63         50.95         2.21 o                         
   7   2  14         46.37         53.43         2.39 o                         
   8   2  14         19.47         15.91         1.91 o                         
   9   2  14         24.00         20.85         2.10 o                         
 -12   3  14         43.81         44.13         2.16 o                         
 -11   3  14        159.47        152.84         3.92 o                         
 -10   3  14         56.80         60.39         2.20 o                         
  -9   3  14          8.41          7.10         1.28 o                         
  -8   3  14        277.37        270.90         4.15 o                         
  -7   3  14         37.52         42.67         2.83 o                         
  -6   3  14         10.21         11.01         1.55 o                         
  -5   3  14         45.15         31.73         1.69 o                         
  -4   3  14        144.48        137.46         2.39 o                         
  -3   3  14       1197.37       1280.87        14.06 o                         
  -2   3  14         75.12         78.55         1.96 o                         
  -1   3  14        113.93        111.58         2.19 o                         
   0   3  14        171.19        182.24         2.83 o                         
   1   3  14          0.38          0.16         1.37 o                         
   2   3  14        100.31         91.59         3.78 o                         
   3   3  14         19.77         15.98         1.46 o                         
   4   3  14        303.61        314.50         4.43 o                         
   5   3  14         35.07         29.35         1.63 o                         
   6   3  14         10.63          7.65         1.61 o                         
   7   3  14         91.62         99.61         3.48 o                         
   8   3  14          0.01         -1.76         2.36 o                         
   9   3  14          5.86          5.76         2.30 o                         
 -12   4  14          0.53          0.82         3.17 o                         
 -11   4  14         46.03         47.83         2.45 o                         
 -10   4  14         25.15         36.78         2.37 o                         
  -9   4  14         69.24         62.96         2.71 o                         
  -8   4  14          4.11          3.83         1.29 o                         
  -7   4  14        312.89        327.49         5.01 o                         
  -6   4  14        132.87        108.74         3.50 o                         
  -5   4  14        874.36        789.69        12.63 o                         
  -4   4  14        168.66        181.62         5.08 o                         
  -3   4  14         46.22         43.62         2.20 o                         
  -2   4  14         22.31         17.55         1.45 o                         
  -1   4  14        328.88        338.60         4.92 o                         
   0   4  14        364.39        354.65         9.28 o                         
   1   4  14        623.76        638.24         9.60 o                         
   2   4  14        149.17        148.96        11.75 o                         
   3   4  14         66.52         61.79         2.02 o                         
   4   4  14          1.64          1.21         1.29 o                         
   5   4  14         15.19         11.65         1.57 o                         
   6   4  14         85.31         75.55         2.94 o                         
   7   4  14          4.05          3.01         2.06 o                         
   8   4  14         41.89         38.76         2.49 o                         
 -11   5  14         50.77         54.57         3.65 o                         
 -10   5  14         38.72         38.41         4.98 o                         
  -9   5  14         43.34         52.90         2.57 o                         
  -8   5  14         16.04         19.31         1.56 o                         
  -7   5  14         23.77         26.76         1.65 o                         
  -6   5  14         85.74         77.14         2.47 o                         
  -5   5  14          2.78          1.18         1.24 o                         
  -4   5  14         39.39         48.30         2.04 o                         
  -3   5  14         54.57         54.35         2.69 o                         
  -2   5  14        350.94        366.25        11.98 o                         
  -1   5  14        102.56        118.95         5.23 o                         
   0   5  14          9.14         10.33         1.30 o                         
   1   5  14        820.31        812.48        10.43 o                         
   2   5  14          0.06         -0.97         1.11 o                         
   3   5  14          7.85          9.65         1.35 o                         
   4   5  14         79.03         73.01         2.79 o                         
   5   5  14         67.51         69.45         2.79 o                         
   6   5  14         31.58         25.43         2.36 o                         
   7   5  14         58.83         47.06         4.68 o                         
 -10   6  14         14.15         19.95         2.32 o                         
  -9   6  14         17.41         22.29         2.87 o                         
  -8   6  14          0.23         -1.67         1.67 o                         
  -7   6  14         24.11         18.88         1.60 o                         
  -6   6  14         39.88         35.75         1.89 o                         
  -5   6  14        219.27        224.82         4.17 o                         
  -4   6  14         39.82         36.82         1.75 o                         
  -3   6  14        151.63        142.48         2.85 o                         
  -2   6  14          4.37          2.98         1.17 o                         
  -1   6  14         17.13         21.48         1.52 o                         
   0   6  14        365.15        362.80         5.25 o                         
   1   6  14         22.21         20.04         1.30 o                         
   2   6  14         70.68         70.54         2.25 o                         
   3   6  14        112.83        119.25         3.02 o                         
   4   6  14          5.32          7.27         1.60 o                         
   5   6  14          1.63          0.17         1.92 o                         
   6   6  14         34.93         30.68         2.52 o                         
  -9   7  14         20.81         22.80         2.60 o                         
  -8   7  14          3.15          6.10         1.87 o                         
  -7   7  14          9.77         11.72         2.23 o                         
  -6   7  14         74.88         69.07         2.66 o                         
  -5   7  14         63.29         70.97         2.47 o                         
  -4   7  14          0.10          2.09         1.26 o                         
  -3   7  14          3.19          1.40         1.18 o                         
  -2   7  14          2.38          0.61         1.25 o                         
  -1   7  14         20.74         15.44         1.55 o                         
   0   7  14         19.81         19.88         1.94 o                         
   1   7  14         52.83         56.84         2.65 o                         
   2   7  14         29.21         24.95         1.83 o                         
   3   7  14          0.76          2.71         1.75 o                         
   4   7  14          0.46          5.81         2.14 o                         
   5   7  14         12.66         13.54         3.06 o                         
  -7   8  14          9.45          7.31         1.79 o                         
  -6   8  14          2.16         -1.89         1.89 o                         
  -5   8  14         61.34         48.43         2.47 o                         
  -4   8  14          1.34         -2.10         2.10 o                         
  -3   8  14         38.50         29.82         2.06 o                         
  -2   8  14         73.76         71.21         3.49 o                         
  -1   8  14          0.28         -1.65         1.65 o                         
   0   8  14         18.16         15.62         1.83 o                         
   1   8  14          1.00         -1.83         1.83 o                         
   2   8  14          5.52          6.98         2.81 o                         
   3   8  14          0.12         -0.60         3.48 o                         
  -4   9  14          0.28          1.61         5.17 o                         
  -3   9  14         11.97          8.80         2.65 o                         
  -2   9  14          0.52         -2.22         2.22 o                         
  -1   9  14         11.05          8.42         2.33 o                         
   0   9  14          1.32          5.47         6.62 o                         
 -13   1  15          7.95          8.56         2.65 o                         
 -12   1  15          0.87          2.09         1.40 o                         
 -11   1  15          1.58          2.27         1.20 o                         
 -10   1  15          7.59          9.77         1.21 o                         
  -9   1  15          1.23          3.42         1.10 o                         
  -8   1  15         76.17         83.41         2.03 o                         
  -7   1  15         10.63          8.95         1.12 o                         
  -6   1  15          0.97         -0.04         1.06 o                         
  -5   1  15         89.02         87.84         1.96 o                         
  -4   1  15         17.54         12.72         1.04 o                         
  -3   1  15        139.50        156.18         2.53 o                         
  -2   1  15          0.35          0.80         0.93 o                         
  -1   1  15        108.84        107.98         2.07 o                         
   0   1  15          8.02          5.13         1.22 o                         
   1   1  15          9.92          8.30         1.18 o                         
   2   1  15          1.19          0.16         1.42 o                         
   3   1  15          1.66          1.64         1.32 o                         
   4   1  15         12.27         10.87         1.32 o                         
   5   1  15          0.92          0.65         1.32 o                         
   6   1  15         63.59         59.76         2.24 o                         
   7   1  15         11.20         11.96         1.75 o                         
   8   1  15          0.01         -0.58         2.03 o                         
   9   1  15          3.17          3.75         2.92 o                         
 -12   2  15          1.81          4.60         1.55 o                         
 -11   2  15          1.26          5.91         1.34 o                         
 -10   2  15        208.48        216.04         3.70 o                         
  -9   2  15         31.83         26.00         1.42 o                         
  -8   2  15          3.40          3.86         1.19 o                         
  -7   2  15         17.14         26.67         2.76 o                         
  -6   2  15         43.03         44.00         1.97 o                         
  -5   2  15        301.08        285.27         5.33 o                         
  -4   2  15        190.63        192.39         3.11 o                         
  -3   2  15          0.74          1.51         1.04 o                         
  -2   2  15          3.07          4.35         1.04 o                         
  -1   2  15          0.21          2.36         1.62 o                         
   0   2  15        120.90        139.45         2.57 o                         
   1   2  15        857.13        845.61        15.21 o                         
   2   2  15         33.47         37.46         2.38 o                         
   3   2  15          2.91          0.52         3.31 o                         
   4   2  15         53.34         54.34         2.17 o                         
   5   2  15         68.39         69.82         2.30 o                         
   6   2  15          0.55          0.06         1.55 o                         
   7   2  15          0.82         -0.38         1.92 o                         
   8   2  15          2.83          2.74         1.90 o                         
 -12   3  15         21.00         26.28         3.59 o                         
 -11   3  15          3.98          5.77         1.86 o                         
 -10   3  15         23.92         28.99         1.55 o                         
  -9   3  15         75.14         73.81         2.35 o                         
  -8   3  15          2.70          4.07         1.26 o                         
  -7   3  15          3.20          3.03         1.19 o                         
  -6   3  15         21.08          9.46         2.12 o                         
  -5   3  15        250.06        206.99         4.84 o                         
  -4   3  15         20.88         17.79         1.55 o                         
  -3   3  15        188.79        203.93         4.05 o                         
  -2   3  15         42.20         41.23         2.27 o                         
  -1   3  15        101.97        102.73         3.64 o                         
   0   3  15        384.94        390.74         5.42 o                         
   1   3  15        170.16        184.19         4.44 o                         
   2   3  15         44.12         42.12         2.91 o                         
   3   3  15          4.75          4.82         1.19 o                         
   4   3  15         23.37         21.31         1.46 o                         
   5   3  15         38.97         41.12         2.03 o                         
   6   3  15        176.75        175.04         6.01 o                         
   7   3  15         45.44         51.48         3.44 o                         
   8   3  15          3.87          5.13         2.39 o                         
 -11   4  15         21.78         20.95         2.29 o                         
 -10   4  15         13.83         15.89         1.99 o                         
  -9   4  15        300.26        295.98         5.53 o                         
  -8   4  15          3.41          0.79         1.33 o                         
  -7   4  15        172.91        190.30         3.50 o                         
  -6   4  15         59.10         62.09         2.15 o                         
  -5   4  15          0.83          0.12         1.25 o                         
  -4   4  15        518.95        535.17        16.97 o                         
  -3   4  15        200.07        190.36         3.33 o                         
  -2   4  15        268.86        270.36         5.13 o                         
  -1   4  15         22.73         24.00         1.49 o                         
   0   4  15         10.18         14.31         2.17 o                         
   1   4  15          3.08          9.06         1.63 o                         
   2   4  15          6.51          4.95         1.19 o                         
   3   4  15        174.79        175.55         3.09 o                         
   4   4  15        133.41        148.68         3.21 o                         
   5   4  15         19.06         24.94         1.87 o                         
   6   4  15         39.86         37.41         2.86 o                         
   7   4  15         15.38         12.55         1.89 o                         
   8   4  15         16.54          8.72         3.65 o                         
 -11   5  15         52.96         42.71         4.36 o                         
 -10   5  15          3.25         -1.05         1.85 o                         
  -9   5  15          0.78          1.13         1.98 o                         
  -8   5  15          7.33          8.77         1.53 o                         
  -7   5  15         36.58         37.31         1.71 o                         
  -6   5  15         53.22         36.77         1.78 o                         
  -5   5  15        110.68        105.83         2.85 o                         
  -4   5  15        201.85        175.01         3.47 o                         
  -3   5  15          0.14         -1.13         1.13 o                         
  -2   5  15         11.43          7.32         1.16 o                         
  -1   5  15         12.40          9.72         1.23 o                         
   0   5  15        856.33        872.24        10.64 o                         
   1   5  15        283.47        287.25         4.69 o                         
   2   5  15          9.79          9.14         1.29 o                         
   3   5  15         79.27         82.57         2.50 o                         
   4   5  15          0.65          2.72         1.89 o                         
   5   5  15          1.63          2.04         1.81 o                         
   6   5  15         24.13         24.27         1.97 o                         
   7   5  15          2.87          0.67         3.39 o                         
 -10   6  15          9.50          8.64         2.45 o                         
  -9   6  15        252.46        286.27         8.19 o                         
  -8   6  15          2.06          0.61         1.95 o                         
  -7   6  15        134.19        122.85         3.27 o                         
  -6   6  15         65.26         59.20         3.50 o                         
  -5   6  15         95.39         90.86         2.70 o                         
  -4   6  15        168.31        167.03         3.30 o                         
  -3   6  15         33.63         33.99         1.81 o                         
  -2   6  15        412.10        414.98         6.05 o                         
  -1   6  15         10.62         10.30         1.25 o                         
   0   6  15         38.90         34.58         1.66 o                         
   1   6  15          2.12          3.41         1.19 o                         
   2   6  15          0.09          0.06         1.36 o                         
   3   6  15         58.29         64.73         2.56 o                         
   4   6  15          3.99          3.70         1.69 o                         
   5   6  15         24.27         27.97         1.97 o                         
   6   6  15         36.19         45.30         3.48 o                         
  -8   7  15         60.35         61.16         3.33 o                         
  -7   7  15          2.65          4.42         1.65 o                         
  -6   7  15         40.52         49.29         2.24 o                         
  -5   7  15         25.05         17.50         1.70 o                         
  -4   7  15         29.85         26.16         1.60 o                         
  -3   7  15          4.73          3.38         1.24 o                         
  -2   7  15         18.79         22.33         1.95 o                         
  -1   7  15          0.17         -0.72         1.34 o                         
   0   7  15         15.69         14.14         1.57 o                         
   1   7  15         73.80         81.34         2.82 o                         
   2   7  15         25.27         29.68         2.12 o                         
   3   7  15         65.30         79.81         3.20 o                         
   4   7  15         13.00         17.17         2.07 o                         
  -6   8  15         30.73         26.74         2.10 o                         
  -5   8  15         21.34         18.07         2.79 o                         
  -4   8  15         26.04         24.90         1.89 o                         
  -3   8  15          7.74          4.71         1.55 o                         
  -2   8  15         52.69         36.62         3.22 o                         
  -1   8  15         17.94         19.52         1.79 o                         
   0   8  15         10.31          9.00         1.73 o                         
   1   8  15          1.80         -0.76         1.79 o                         
   2   8  15          0.20          1.50         2.47 o                         
 -12   0  16        556.27        524.25        11.55 o                         
 -11   0  16        233.54        249.61         5.97 o                         
 -10   0  16        123.38        119.72         3.55 o                         
  -9   0  16         80.49         69.76         2.83 o                         
  -8   0  16         90.57         77.40         2.94 o                         
  -7   0  16         23.74         18.50         3.21 o                         
  -6   0  16         97.38         73.73         4.64 o                         
  -5   0  16        316.16        305.08         5.69 o                         
  -4   0  16         76.63         59.14         2.58 o                         
  -3   0  16       1133.55       1159.53        17.51 o                         
  -2   0  16        205.77        238.76         4.63 o                         
  -1   0  16        143.22        149.16         3.53 o                         
   0   0  16        173.68        185.07         4.80 o                         
   1   0  16         20.09         26.85         2.32 o                         
   2   0  16        172.53        167.77         5.36 o                         
   3   0  16        189.79        177.32         5.58 o                         
   4   0  16         68.20         68.58         4.36 o                         
   5   0  16          1.45          3.26         1.96 o                         
   6   0  16        226.40        236.43         5.67 o                         
   7   0  16          2.61          1.95         2.61 o                         
   8   0  16         25.31         23.34         3.31 o                         
 -12   1  16         25.93         28.08         2.09 o                         
 -11   1  16          0.83         -0.90         1.31 o                         
 -10   1  16          1.88          2.79         1.20 o                         
  -9   1  16        641.79        612.53         8.42 o                         
  -8   1  16       1404.58       1388.22        17.95 o                         
  -7   1  16        347.38        331.13         4.80 o                         
  -6   1  16        381.75        361.15         5.49 o                         
  -5   1  16         75.91         75.26         2.76 o                         
  -4   1  16         22.34         15.45         1.69 o                         
  -3   1  16        381.34        454.90         5.46 o                         
  -2   1  16          1.41          5.14         1.08 o                         
  -1   1  16        670.42        697.19         7.64 o                         
   0   1  16        382.09        425.55         6.96 o                         
   1   1  16         81.36         72.74         5.58 o                         
   2   1  16         64.51         62.51         2.55 o                         
   3   1  16         23.54         21.44         1.89 o                         
   4   1  16         32.66         33.14         1.53 o                         
   5   1  16         61.01         62.53         2.36 o                         
   6   1  16         28.94         31.35         2.43 o                         
   7   1  16         32.73         30.57         2.08 o                         
   8   1  16          5.27          5.16         2.65 o                         
 -12   2  16        171.78        163.58         4.51 o                         
 -11   2  16        192.50        205.76         6.97 o                         
 -10   2  16        115.72        110.06         2.64 o                         
  -9   2  16        126.25        103.82         2.55 o                         
  -8   2  16         88.58         81.64         2.24 o                         
  -7   2  16        296.87        277.12         4.08 o                         
  -6   2  16         18.98         13.41         2.18 o                         
  -5   2  16        757.24        774.77        11.11 o                         
  -4   2  16          5.65          7.43         1.37 o                         
  -3   2  16        518.42        532.73         8.69 o                         
  -2   2  16         49.28         53.44         2.57 o                         
  -1   2  16         29.71         24.45         1.55 o                         
   0   2  16         17.91         20.51         2.42 o                         
   1   2  16         42.73         42.49         2.10 o                         
   2   2  16        223.45        237.35         9.97 o                         
   3   2  16         15.19         16.04         1.32 o                         
   4   2  16         38.18         40.56         1.68 o                         
   5   2  16         23.12         25.98         2.00 o                         
   6   2  16         60.66         62.01         4.01 o                         
   7   2  16          6.23          4.05         2.96 o                         
   8   2  16          3.17         -0.03         2.02 o                         
 -12   3  16         15.15         11.25         6.84 o                         
 -11   3  16          0.18          3.61         1.59 o                         
 -10   3  16          9.93         12.12         1.52 o                         
  -9   3  16        394.64        431.33         6.28 o                         
  -8   3  16        345.87        342.82         5.20 o                         
  -7   3  16        194.42        182.62         3.25 o                         
  -6   3  16        510.08        498.25         6.38 o                         
  -5   3  16          0.24          0.24         2.81 o                         
  -4   3  16         12.54          6.72         1.28 o                         
  -3   3  16        435.24        439.82         6.81 o                         
  -2   3  16        287.06        295.75         4.62 o                         
  -1   3  16        486.65        491.58         7.74 o                         
   0   3  16        354.66        341.92         7.12 o                         
   1   3  16        363.27        364.81         8.45 o                         
   2   3  16         26.78         26.14         1.38 o                         
   3   3  16          1.33          1.42         1.23 o                         
   4   3  16         69.71         59.24         2.39 o                         
   5   3  16         88.65         88.17         2.84 o                         
   6   3  16         60.60         64.99         4.12 o                         
   7   3  16          2.25         -0.24         2.08 o                         
 -11   4  16          0.94          2.49         2.53 o                         
 -10   4  16         70.03         83.55         4.20 o                         
  -9   4  16         53.68         62.05         2.68 o                         
  -8   4  16        216.79        205.03         4.27 o                         
  -7   4  16        330.06        289.19         4.64 o                         
  -6   4  16         27.74         35.15         1.65 o                         
  -5   4  16        190.97        193.65         3.67 o                         
  -4   4  16         51.06         49.55         1.96 o                         
  -3   4  16        235.13        219.00         3.80 o                         
  -2   4  16         11.19         11.38         1.39 o                         
  -1   4  16         24.69         25.61         1.51 o                         
   0   4  16        460.88        474.91         6.85 o                         
   1   4  16         32.10         27.63         1.60 o                         
   2   4  16        299.67        302.59         4.43 o                         
   3   4  16          0.45          1.84         1.31 o                         
   4   4  16         24.99         28.38         1.63 o                         
   5   4  16          2.21          0.72         2.44 o                         
   6   4  16          6.54          8.18         2.86 o                         
   7   4  16          0.38          4.56         3.93 o                         
 -10   5  16         58.50         68.85         3.03 o                         
  -9   5  16         14.12         15.22         1.98 o                         
  -8   5  16         92.55         86.65         2.85 o                         
  -7   5  16          2.39          3.50         1.34 o                         
  -6   5  16         10.85         11.06         1.46 o                         
  -5   5  16        154.43        124.64         3.04 o                         
  -4   5  16         55.56         55.36         2.18 o                         
  -3   5  16         69.94         63.43         2.01 o                         
  -2   5  16          0.64         -0.30         1.14 o                         
  -1   5  16        285.94        277.40         4.12 o                         
   0   5  16        101.36        117.50         2.63 o                         
   1   5  16        111.14        103.69         2.51 o                         
   2   5  16          5.97          5.58         1.29 o                         
   3   5  16          0.92          1.92         1.46 o                         
   4   5  16         36.11         34.64         2.66 o                         
   5   5  16         17.43          9.09         2.65 o                         
   6   5  16         45.20         45.45         2.98 o                         
  -9   6  16         16.75         23.18         2.21 o                         
  -8   6  16          3.26          2.04         1.90 o                         
  -7   6  16         10.38         12.21         1.71 o                         
  -6   6  16         51.84         48.38         2.31 o                         
  -5   6  16         26.40         28.56         1.87 o                         
  -4   6  16          0.40          2.11         1.25 o                         
  -3   6  16         67.31         61.66         2.05 o                         
  -2   6  16          7.27          4.22         1.28 o                         
  -1   6  16         14.55         14.67         1.69 o                         
   0   6  16         33.52         36.78         2.27 o                         
   1   6  16         11.85         14.71         1.44 o                         
   2   6  16          5.27          7.50         1.53 o                         
   3   6  16          0.10          1.52         1.67 o                         
   4   6  16          4.18          1.77         1.92 o                         
   5   6  16          0.29          3.60         3.39 o                         
  -8   7  16          0.15          4.47         2.64 o                         
  -7   7  16         36.95         44.91         2.40 o                         
  -6   7  16          5.88          6.06         1.85 o                         
  -5   7  16         22.67         15.47         1.88 o                         
  -4   7  16          0.09         -1.07         1.44 o                         
  -3   7  16          0.64         -0.07         1.58 o                         
  -2   7  16         15.17         18.00         1.89 o                         
  -1   7  16          1.63          1.42         1.77 o                         
   0   7  16         22.56         18.01         1.69 o                         
   1   7  16         35.76         34.26         3.64 o                         
   2   7  16          2.07          4.70         1.67 o                         
   3   7  16          5.48         10.61         1.96 o                         
   4   7  16          0.01          9.69         6.78 o                         
  -5   8  16         21.84         19.05         2.20 o                         
  -4   8  16          6.15          3.06         2.38 o                         
  -3   8  16          0.06          0.95         2.79 o                         
  -2   8  16          0.07         -1.25         1.82 o                         
  -1   8  16          3.15          0.66         1.76 o                         
   0   8  16          0.41         -1.86         1.86 o                         
   1   8  16          0.65          0.25         2.06 o                         
 -12   1  17         23.38         23.34         1.83 o                         
 -11   1  17         22.16         26.51         2.23 o                         
 -10   1  17          9.68         12.32         1.40 o                         
  -9   1  17         18.73         15.92         1.36 o                         
  -8   1  17          6.19         12.06         1.67 o                         
  -7   1  17         31.74         24.27         1.23 o                         
  -6   1  17          4.23          2.64         1.25 o                         
  -5   1  17         47.30         41.64         1.81 o                         
  -4   1  17         34.03         30.49         1.63 o                         
  -3   1  17        158.13        145.41         4.54 o                         
  -2   1  17          9.62         11.24         1.57 o                         
  -1   1  17          8.20         15.10         1.90 o                         
   0   1  17         15.73         18.93         1.52 o                         
   1   1  17          1.61          3.04         3.25 o                         
   2   1  17          0.10          0.33         1.37 o                         
   3   1  17          4.01          5.34         1.24 o                         
   4   1  17          6.06          6.59         1.42 o                         
   5   1  17          7.77          8.95         1.47 o                         
   6   1  17         16.25         16.21         2.73 o                         
   7   1  17          0.00         -1.85         1.85 o                         
 -12   2  17          0.47         -0.95         3.19 o                         
 -11   2  17          4.07          6.34         1.59 o                         
 -10   2  17        101.64         88.09         3.02 o                         
  -9   2  17         22.91         23.66         1.58 o                         
  -8   2  17         22.47         19.28         1.38 o                         
  -7   2  17        203.13        175.91         3.02 o                         
  -6   2  17         67.97         71.27         2.08 o                         
  -5   2  17        310.82        296.90        10.80 o                         
  -4   2  17          7.99          9.63         1.40 o                         
  -3   2  17         85.41         84.33         3.04 o                         
  -2   2  17        182.94        194.35         3.72 o                         
  -1   2  17         67.09         84.00         2.67 o                         
   0   2  17         47.88         54.64         2.81 o                         
   1   2  17        122.12        140.22         3.22 o                         
   2   2  17         96.70         96.95         2.50 o                         
   3   2  17        124.65        131.27         2.74 o                         
   4   2  17         42.35         41.59         2.08 o                         
   5   2  17          0.37          3.42         1.59 o                         
   6   2  17         67.30         56.57         3.16 o                         
   7   2  17          0.21          0.31         2.35 o                         
 -11   3  17          1.59          4.30         2.43 o                         
 -10   3  17         21.46         23.76         1.78 o                         
  -9   3  17         89.60        100.65         2.66 o                         
  -8   3  17        169.94        154.78         3.13 o                         
  -7   3  17          0.76          1.65         1.24 o                         
  -6   3  17         13.67          8.97         1.22 o                         
  -5   3  17          9.41         11.23         1.32 o                         
  -4   3  17        161.33        153.30         3.02 o                         
  -3   3  17         55.20         47.43         2.31 o                         
  -2   3  17         98.71        104.14         2.97 o                         
  -1   3  17         35.22         32.21         1.76 o                         
   0   3  17        229.54        250.15         4.01 o                         
   1   3  17         54.17         49.18         1.99 o                         
   2   3  17          3.43          2.67         1.16 o                         
   3   3  17          0.69         -0.70         1.30 o                         
   4   3  17          4.85          4.37         1.62 o                         
   5   3  17          1.23          4.26         1.66 o                         
   6   3  17          0.03          0.91         2.15 o                         
   7   3  17          2.26         -0.13         2.05 o                         
 -11   4  17          0.05          2.61         4.32 o                         
 -10   4  17          7.07          9.74         1.76 o                         
  -9   4  17         40.98         54.24         2.77 o                         
  -8   4  17         23.15         20.42         1.62 o                         
  -7   4  17        109.75        116.95         2.93 o                         
  -6   4  17         49.88         62.55         2.44 o                         
  -5   4  17         62.35         53.99         2.24 o                         
  -4   4  17         28.82         23.31         1.51 o                         
  -3   4  17         55.01         53.44         1.89 o                         
  -2   4  17         11.24          8.17         1.24 o                         
  -1   4  17        118.78         95.69         2.50 o                         
   0   4  17        300.82        303.26         5.49 o                         
   1   4  17        111.79        133.02         3.01 o                         
   2   4  17         53.83         57.90         2.08 o                         
   3   4  17          2.27          1.24         1.36 o                         
   4   4  17          0.38          0.50         1.69 o                         
   5   4  17          0.04          1.30         2.40 o                         
   6   4  17          4.99          1.69         2.56 o                         
 -10   5  17         39.04         26.96         2.58 o                         
  -9   5  17         55.49         52.21         2.66 o                         
  -8   5  17         67.16         73.16         2.93 o                         
  -7   5  17         30.52         20.99         1.63 o                         
  -6   5  17         50.95         60.67         2.41 o                         
  -5   5  17         61.45         48.27         2.73 o                         
  -4   5  17        158.18        156.79         3.88 o                         
  -3   5  17         14.62         13.63         1.34 o                         
  -2   5  17         20.15         17.19         1.34 o                         
  -1   5  17         23.44         26.49         1.42 o                         
   0   5  17          4.67          2.59         1.32 o                         
   1   5  17          5.82          7.82         1.27 o                         
   2   5  17          5.32          4.33         1.31 o                         
   3   5  17          1.49          3.04         1.68 o                         
   4   5  17          5.67          9.68         2.07 o                         
   5   5  17          0.88         -1.32         1.92 o                         
  -9   6  17         34.84         31.15         3.57 o                         
  -8   6  17         69.73         69.31         3.28 o                         
  -7   6  17         14.28         18.56         2.04 o                         
  -6   6  17         35.98         31.94         1.78 o                         
  -5   6  17         18.25         16.68         1.70 o                         
  -4   6  17          0.01         -0.32         1.32 o                         
  -3   6  17         10.85          7.64         1.36 o                         
  -2   6  17         38.50         31.76         2.24 o                         
  -1   6  17          2.08          3.47         1.95 o                         
   0   6  17         17.94         16.32         1.40 o                         
   1   6  17         13.25         10.04         1.57 o                         
   2   6  17          1.11          0.38         1.95 o                         
   3   6  17          0.55          7.45         1.85 o                         
   4   6  17         14.07         16.05         2.03 o                         
  -7   7  17          2.04         -0.51         2.48 o                         
  -6   7  17          2.93          3.64         1.73 o                         
  -5   7  17         48.98         47.53         2.12 o                         
  -4   7  17         20.40         18.93         2.04 o                         
  -3   7  17          0.21         -2.20         2.20 o                         
  -2   7  17          0.76          0.81         2.61 o                         
  -1   7  17          0.31         -2.05         2.05 o                         
   0   7  17          0.97         -0.39         1.79 o                         
   1   7  17          6.05          2.30         1.86 o                         
   2   7  17          1.14          2.41         2.07 o                         
   3   7  17         69.49         94.60        11.30 o                         
  -4   8  17          8.16          5.62         4.38 o                         
  -3   8  17          0.58         -2.03         2.07 o                         
  -2   8  17          6.78          7.03         2.26 o                         
  -1   8  17          8.44         11.12         3.26 o                         
 -12   0  18         98.23         90.99         8.61 o                         
 -11   0  18         96.32        111.50         4.47 o                         
 -10   0  18          6.89          6.40         3.44 o                         
  -9   0  18         76.54         71.04         2.84 o                         
  -8   0  18        249.71        230.83         5.37 o                         
  -7   0  18          7.69          7.80         1.55 o                         
  -6   0  18        318.47        272.91         5.65 o                         
  -5   0  18        590.95        626.38        12.15 o                         
  -4   0  18        252.22        262.16        10.98 o                         
  -3   0  18        812.86        858.08        18.57 o                         
  -2   0  18          3.36          6.08         2.56 o                         
  -1   0  18         68.37         60.98         9.20 o                         
   0   0  18       1342.08       1423.09        29.18 o                         
   1   0  18         57.89         67.51         3.67 o                         
   2   0  18          5.27          3.82         2.15 o                         
   3   0  18          0.43          0.83         2.21 o                         
   4   0  18        212.28        243.55         5.73 o                         
   5   0  18        146.40        157.20         4.98 o                         
   6   0  18         92.31         87.56         5.81 o                         
   7   0  18          0.46         -4.52         4.52 o                         
 -11   1  18        196.25        203.30         4.13 o                         
 -10   1  18          0.38         -0.24         1.29 o                         
  -9   1  18         38.44         39.62         1.98 o                         
  -8   1  18        209.79        202.80         3.44 o                         
  -7   1  18         63.91         67.09         2.22 o                         
  -6   1  18        634.60        653.05         8.52 o                         
  -5   1  18         50.98         45.99         1.87 o                         
  -4   1  18        406.82        372.22         7.28 o                         
  -3   1  18         33.82         28.33         2.73 o                         
  -2   1  18        118.97        100.37         4.63 o                         
  -1   1  18        831.93        892.81        19.12 o                         
   0   1  18         33.89         36.70         1.88 o                         
   1   1  18        237.65        243.47         4.41 o                         
   2   1  18          3.38          7.03         1.38 o                         
   3   1  18        291.17        295.62         4.44 o                         
   4   1  18          0.07          2.24         1.39 o                         
   5   1  18          2.22          2.47         1.60 o                         
   6   1  18          1.56          1.39         2.28 o                         
   7   1  18          0.83         -0.75         2.31 o                         
 -11   2  18         17.75         21.24         1.71 o                         
 -10   2  18         71.23         72.76         2.85 o                         
  -9   2  18         27.87         32.20         1.62 o                         
  -8   2  18        358.00        356.29         5.17 o                         
  -7   2  18         10.32          6.91         1.16 o                         
  -6   2  18        131.95        109.62         2.43 o                         
  -5   2  18          6.68          6.84         1.20 o                         
  -4   2  18          8.49          4.83         1.21 o                         
  -3   2  18        195.05        208.17         3.64 o                         
  -2   2  18         39.13         39.56         1.89 o                         
  -1   2  18        364.58        372.62         5.49 o                         
   0   2  18         65.43         72.58         2.35 o                         
   1   2  18        131.34        123.85         2.98 o                         
   2   2  18          0.36          2.02         1.35 o                         
   3   2  18          9.10         14.68         1.40 o                         
   4   2  18         15.68         17.41         1.52 o                         
   5   2  18         56.65         53.25         2.46 o                         
   6   2  18         22.78         23.25         2.09 o                         
   7   2  18          1.82          0.28         2.75 o                         
 -11   3  18         27.83         31.62         2.22 o                         
 -10   3  18         14.28         12.41         1.65 o                         
  -9   3  18         18.36         13.48         1.61 o                         
  -8   3  18         29.26         38.33         1.76 o                         
  -7   3  18          1.76          2.72         1.37 o                         
  -6   3  18        460.87        414.68         6.42 o                         
  -5   3  18         56.62         44.89         1.77 o                         
  -4   3  18         44.96         47.59         1.81 o                         
  -3   3  18         17.84         11.46         1.29 o                         
  -2   3  18         14.88          9.96         1.27 o                         
  -1   3  18        178.27        173.76         3.17 o                         
   0   3  18         20.25         28.18         1.55 o                         
   1   3  18          5.93          4.48         1.38 o                         
   2   3  18          2.41          1.65         1.44 o                         
   3   3  18         39.85         36.15         1.95 o                         
   4   3  18         21.74         23.81         1.83 o                         
   5   3  18          4.80          2.10         4.94 o                         
   6   3  18          4.26          0.04         2.41 o                         
 -10   4  18         82.98         74.58         3.67 o                         
  -9   4  18         11.35         18.96         2.21 o                         
  -8   4  18        166.52        157.66         3.96 o                         
  -7   4  18          0.67         -2.17         2.17 o                         
  -6   4  18          7.84         10.38         1.48 o                         
  -5   4  18         90.65         83.89         2.99 o                         
  -4   4  18          0.27          0.86         1.32 o                         
  -3   4  18         62.57         53.57         2.03 o                         
  -2   4  18          2.68          1.45         1.46 o                         
  -1   4  18        133.89        131.07         2.94 o                         
   0   4  18          0.32          4.11         1.31 o                         
   1   4  18         71.38         71.64         2.31 o                         
   2   4  18          0.85          1.85         1.37 o                         
   3   4  18         12.12         12.23         1.88 o                         
   4   4  18          0.43          1.03         2.23 o                         
   5   4  18         11.19         11.99         2.84 o                         
   6   4  18          0.82          1.29         4.52 o                         
  -9   5  18          0.74          0.54         1.72 o                         
  -8   5  18          7.94          4.39         1.85 o                         
  -7   5  18         22.91         19.86         1.77 o                         
  -6   5  18         62.80         57.13         2.39 o                         
  -5   5  18         17.53         16.66         1.58 o                         
  -4   5  18         35.77         28.31         1.78 o                         
  -3   5  18          4.32          3.24         1.34 o                         
  -2   5  18         22.91         19.35         1.47 o                         
  -1   5  18          3.10          2.44         1.24 o                         
   0   5  18         38.00         36.88         1.92 o                         
   1   5  18         23.14         23.05         1.50 o                         
   2   5  18         21.11         23.80         2.39 o                         
   3   5  18          0.06         -1.02         2.59 o                         
   4   5  18          0.19          3.02         1.86 o                         
   5   5  18          8.59         14.06         4.05 o                         
  -8   6  18          5.12          5.10         1.90 o                         
  -7   6  18          0.53         -1.59         1.60 o                         
  -6   6  18          6.65          4.06         1.82 o                         
  -5   6  18          5.72          4.34         1.66 o                         
  -4   6  18          4.57          0.64         1.82 o                         
  -3   6  18          8.00          7.34         1.55 o                         
  -2   6  18         35.10         40.95         3.05 o                         
  -1   6  18          2.62          3.14         1.71 o                         
   0   6  18         10.35         11.30         1.72 o                         
   1   6  18         30.01         27.70         2.16 o                         
   2   6  18          0.08         -0.16         1.80 o                         
   3   6  18          3.64          3.46         2.00 o                         
  -6   7  18          7.23          3.67         2.02 o                         
  -5   7  18          3.67          3.68         1.74 o                         
  -4   7  18          0.20         -0.21         2.36 o                         
  -3   7  18          1.59          0.45         2.17 o                         
  -2   7  18          2.31          1.69         1.79 o                         
  -1   7  18          2.02          0.76         2.40 o                         
   0   7  18          0.84         -0.35         1.89 o                         
   1   7  18          9.21         11.25         2.98 o                         
 -11   1  19          1.91          2.97         1.67 o                         
 -10   1  19          0.28         -0.31         2.00 o                         
  -9   1  19         21.15         20.92         1.46 o                         
  -8   1  19         15.58         14.96         1.29 o                         
  -7   1  19          3.16          3.89         1.24 o                         
  -6   1  19          0.28          1.64         1.18 o                         
  -5   1  19         10.25          6.77         1.20 o                         
  -4   1  19          0.80          1.27         1.18 o                         
  -3   1  19          0.77         -1.28         1.28 o                         
  -2   1  19         45.27         45.59         1.84 o                         
  -1   1  19         27.75         36.36         1.76 o                         
   0   1  19        111.15        132.94         3.34 o                         
   1   1  19          2.19          1.64         1.47 o                         
   2   1  19         11.00         10.04         1.50 o                         
   3   1  19          2.28          3.09         1.32 o                         
   4   1  19          8.03         11.87         1.64 o                         
   5   1  19          3.77          7.16         2.72 o                         
   6   1  19          0.52         -2.26         2.26 o                         
 -11   2  19         22.72         26.11         2.43 o                         
 -10   2  19         24.75         25.40         1.67 o                         
  -9   2  19          0.33          2.61         1.53 o                         
  -8   2  19        104.38        118.93         3.81 o                         
  -7   2  19          3.53          2.22         1.27 o                         
  -6   2  19          6.42          5.89         1.26 o                         
  -5   2  19          0.13         -1.20         1.20 o                         
  -4   2  19        175.45        191.93         3.53 o                         
  -3   2  19          0.38          0.40         1.18 o                         
  -2   2  19        119.06        105.86         2.52 o                         
  -1   2  19         19.88         22.78         1.52 o                         
   0   2  19        262.57        274.60         4.42 o                         
   1   2  19         14.73         16.68         1.55 o                         
   2   2  19        126.80        126.41         3.04 o                         
   3   2  19          7.17         10.65         1.42 o                         
   4   2  19         23.03         24.02         1.83 o                         
   5   2  19          4.34          1.83         3.10 o                         
   6   2  19          3.68          1.16         2.89 o                         
 -10   3  19         42.22         48.88         4.38 o                         
  -9   3  19         42.49         40.05         2.87 o                         
  -8   3  19          0.73          1.71         1.58 o                         
  -7   3  19         11.48          3.89         1.35 o                         
  -6   3  19         52.30         49.75         3.20 o                         
  -5   3  19         18.72         24.03         1.47 o                         
  -4   3  19         44.52         54.01         2.25 o                         
  -3   3  19         14.15         17.56         1.42 o                         
  -2   3  19         81.51         83.74         2.46 o                         
  -1   3  19          2.53          4.31         1.36 o                         
   0   3  19         79.15         79.20         2.69 o                         
   1   3  19          2.67          2.34         1.33 o                         
   2   3  19         47.35         51.78         2.73 o                         
   3   3  19         29.97         35.13         1.87 o                         
   4   3  19          0.40          3.17         2.21 o                         
   5   3  19          4.20          3.63         2.30 o                         
 -10   4  19          3.81          4.66         2.42 o                         
  -9   4  19         16.05         15.25         1.79 o                         
  -8   4  19          3.32          2.15         1.71 o                         
  -7   4  19         22.63         20.09         1.68 o                         
  -6   4  19         37.04         28.67         1.83 o                         
  -5   4  19         42.71         47.93         2.15 o                         
  -4   4  19         38.93         40.00         1.73 o                         
  -3   4  19         80.82         59.23         3.00 o                         
  -2   4  19          0.23          0.61         1.34 o                         
  -1   4  19         16.94         16.70         1.59 o                         
   0   4  19         17.80         17.94         1.85 o                         
   1   4  19         34.33         33.60         1.60 o                         
   2   4  19         16.91         19.56         1.69 o                         
   3   4  19          9.19         11.89         2.06 o                         
   4   4  19         17.46         15.85         2.60 o                         
   5   4  19          0.74         -0.49         2.82 o                         
  -9   5  19         17.45         11.06         2.46 o                         
  -8   5  19         47.39         37.55         2.16 o                         
  -7   5  19          1.40         -0.94         1.66 o                         
  -6   5  19          5.81          1.29         1.53 o                         
  -5   5  19          0.22          2.51         1.50 o                         
  -4   5  19         61.17         65.28         2.47 o                         
  -3   5  19          2.72         -0.93         1.48 o                         
  -2   5  19         78.84         91.89         4.28 o                         
  -1   5  19          3.96          5.32         1.47 o                         
   0   5  19          0.03          1.73         1.35 o                         
   1   5  19         28.81         32.13         2.19 o                         
   2   5  19          0.72          2.12         2.01 o                         
   3   5  19          7.32         10.76         2.00 o                         
   4   5  19         13.92         20.58         6.42 o                         
  -7   6  19          0.17         -1.54         1.82 o                         
  -6   6  19          4.35          4.97         1.66 o                         
  -5   6  19         20.94         14.98         2.24 o                         
  -4   6  19         63.42         62.97         6.34 o                         
  -3   6  19          8.39          9.60         2.77 o                         
  -2   6  19          1.12         -0.48         2.61 o                         
  -1   6  19          0.31          1.50         2.53 o                         
   0   6  19          0.58         -1.46         1.69 o                         
   1   6  19          0.46          6.57         1.95 o                         
   2   6  19          2.98          6.49         2.45 o                         
  -5   7  19          9.23          3.23         4.84 o                         
  -4   7  19          1.61         -2.27         2.27 o                         
  -3   7  19          0.78          0.19         2.00 o                         
  -2   7  19         17.16         18.54         2.23 o                         
  -1   7  19          6.80          6.91         2.16 o                         
 -11   0  20          0.06         -2.68         2.68 o                         
 -10   0  20          0.17          0.31         2.19 o                         
  -9   0  20         38.13         40.23         2.85 o                         
  -8   0  20         76.00         70.66         3.32 o                         
  -7   0  20          0.73          3.00         1.62 o                         
  -6   0  20        284.00        265.86         5.29 o                         
  -5   0  20          5.61          2.15         1.58 o                         
  -4   0  20         37.45         29.84         2.21 o                         
  -3   0  20         88.10         75.13         3.26 o                         
  -2   0  20          0.29         -2.00         2.00 o                         
  -1   0  20        393.33        471.65        10.73 o                         
   0   0  20         78.10        102.68         4.29 o                         
   1   0  20         48.80         46.80         3.26 o                         
   2   0  20         10.44          7.53         2.18 o                         
   3   0  20         55.62         59.75         3.39 o                         
   4   0  20         26.24         28.76         2.71 o                         
   5   0  20          5.94          4.31         3.54 o                         
 -11   1  20         61.21         52.44         6.94 o                         
 -10   1  20          1.66          3.12         1.61 o                         
  -9   1  20         19.77         22.85         1.64 o                         
  -8   1  20          4.40          3.50         1.37 o                         
  -7   1  20         15.55         14.44         1.25 o                         
  -6   1  20          7.82          6.12         1.18 o                         
  -5   1  20          5.13          3.84         1.20 o                         
  -4   1  20         22.80         25.33         1.61 o                         
  -3   1  20          0.42          0.98         1.30 o                         
  -2   1  20         26.36         22.34         1.67 o                         
  -1   1  20         13.56         13.31         1.60 o                         
   0   1  20        313.77        308.92         5.48 o                         
   1   1  20          0.96          2.20         1.58 o                         
   2   1  20          0.21         -0.64         1.31 o                         
   3   1  20         23.47         24.36         1.76 o                         
   4   1  20          1.60          5.91         1.98 o                         
   5   1  20         95.48         92.04         4.50 o                         
 -10   2  20          6.25          3.76         2.54 o                         
  -9   2  20         80.83         91.35         5.17 o                         
  -8   2  20         76.79         72.51         2.44 o                         
  -7   2  20         79.60         77.90         2.58 o                         
  -6   2  20        133.23        136.36         3.09 o                         
  -5   2  20         30.59         26.32         1.47 o                         
  -4   2  20         18.57         12.86         1.33 o                         
  -3   2  20         18.76         17.96         1.39 o                         
  -2   2  20          0.20         -0.87         1.33 o                         
  -1   2  20        323.08        350.23         5.64 o                         
   0   2  20        185.66        226.15         4.74 o                         
   1   2  20          6.44          6.66         1.47 o                         
   2   2  20         17.46         20.30         1.49 o                         
   3   2  20          3.51          3.91         1.77 o                         
   4   2  20          1.41          2.95         2.14 o                         
   5   2  20         13.54         18.69         4.32 o                         
 -10   3  20         11.08         13.58         3.03 o                         
  -9   3  20         69.11         62.43         4.53 o                         
  -8   3  20          2.14          1.50         2.26 o                         
  -7   3  20          0.75          1.45         1.52 o                         
  -6   3  20        121.56        134.76         3.32 o                         
  -5   3  20          2.10          5.25         1.35 o                         
  -4   3  20         88.90         83.20         2.46 o                         
  -3   3  20         61.41         76.22         2.49 o                         
  -2   3  20         16.51         15.91         1.92 o                         
  -1   3  20          0.07          1.88         1.75 o                         
   0   3  20         99.59        107.89         3.11 o                         
   1   3  20         59.30         69.78         2.52 o                         
   2   3  20          4.57          4.09         1.65 o                         
   3   3  20         27.67         25.70         3.10 o                         
   4   3  20          4.45          1.54         2.35 o                         
   5   3  20         22.90         15.82         5.81 o                         
  -9   4  20         60.38         63.17         4.01 o                         
  -8   4  20         30.28         29.15         1.84 o                         
  -7   4  20         96.98        106.01         5.01 o                         
  -6   4  20        104.29         89.06         2.84 o                         
  -5   4  20        102.79        101.63         3.15 o                         
  -4   4  20          3.16         -0.16         1.46 o                         
  -3   4  20         17.78         19.25         1.70 o                         
  -2   4  20         30.33         38.34         1.98 o                         
  -1   4  20         75.05         80.02         3.32 o                         
   0   4  20         60.34         66.30         2.25 o                         
   1   4  20         26.06         29.73         1.81 o                         
   2   4  20         41.90         51.62         4.16 o                         
   3   4  20          7.67          5.32         1.91 o                         
   4   4  20          6.33          9.94         3.42 o                         
  -8   5  20         16.46         21.77         6.15 o                         
  -7   5  20         15.55         11.18         2.36 o                         
  -6   5  20         34.40         28.46         2.62 o                         
  -5   5  20          1.64         -1.66         1.78 o                         
  -4   5  20         83.61         94.35         3.88 o                         
  -3   5  20         12.38         13.88         1.74 o                         
  -2   5  20         86.43         95.69         2.93 o                         
  -1   5  20          3.76          6.28         1.73 o                         
   0   5  20          0.46         -1.65         1.65 o                         
   1   5  20          3.08          3.88         2.27 o                         
   2   5  20          6.54          9.31         2.77 o                         
   3   5  20         11.88         19.17         5.56 o                         
  -6   6  20         46.98         42.17         3.75 o                         
  -5   6  20         37.05         26.52         4.66 o                         
  -4   6  20          0.01         -0.84         2.03 o                         
  -3   6  20          0.78          0.87         2.02 o                         
  -2   6  20         23.22         30.00         2.81 o                         
  -1   6  20          1.23          0.01         1.82 o                         
   0   6  20         10.39         14.47         4.01 o                         
   1   6  20          3.79         -3.20         3.20 o                         
 -10   1  21          0.57          1.12         1.92 o                         
  -9   1  21          0.00          2.51         1.59 o                         
  -8   1  21         21.20         18.64         1.61 o                         
  -7   1  21          6.66          7.84         1.32 o                         
  -6   1  21          0.00          1.67         1.33 o                         
  -5   1  21          0.14         -1.10         1.26 o                         
  -4   1  21          3.07          0.56         1.33 o                         
  -3   1  21          5.97          6.08         1.73 o                         
  -2   1  21          9.77          9.36         1.55 o                         
  -1   1  21         36.95         27.32         1.82 o                         
   0   1  21          5.11          6.92         1.88 o                         
   1   1  21          0.04         -0.97         1.45 o                         
   2   1  21          0.56          0.82         1.78 o                         
   3   1  21          8.00         12.16         3.10 o                         
   4   1  21          0.00          2.55         1.92 o                         
 -10   2  21          7.03          5.69         2.19 o                         
  -9   2  21         15.02         22.20         2.43 o                         
  -8   2  21         14.03          7.76         3.84 o                         
  -7   2  21         29.87         31.42         2.07 o                         
  -6   2  21          8.35          8.76         1.50 o                         
  -5   2  21         51.01         38.49         1.70 o                         
  -4   2  21         11.19          7.07         1.53 o                         
  -3   2  21         16.58         19.83         1.69 o                         
  -2   2  21          3.53          5.16         1.66 o                         
  -1   2  21          2.06          2.33         1.50 o                         
   0   2  21         11.25         11.12         1.77 o                         
   1   2  21          1.05          0.97         1.43 o                         
   2   2  21          3.79          5.56         2.09 o                         
   3   2  21          6.42          5.15         2.50 o                         
   4   2  21          2.91          3.71         2.28 o                         
  -9   3  21          0.11          0.17         2.02 o                         
  -8   3  21         10.75          9.33         2.52 o                         
  -7   3  21          4.27         -0.95         1.96 o                         
  -6   3  21          1.32          3.33         1.43 o                         
  -5   3  21         13.17          7.63         1.77 o                         
  -4   3  21          1.14          1.79         1.44 o                         
  -3   3  21          2.49          2.66         1.64 o                         
  -2   3  21          8.80         13.73         2.12 o                         
  -1   3  21         61.52         66.20         3.03 o                         
   0   3  21         24.03         23.66         1.82 o                         
   1   3  21         17.46         18.51         1.76 o                         
   2   3  21         12.00          7.33         1.91 o                         
   3   3  21          5.98          4.82         1.95 o                         
   4   3  21          0.00         -3.86         3.86 o                         
  -8   4  21         11.41         15.43         3.35 o                         
  -7   4  21          7.79          4.02         2.19 o                         
  -6   4  21          3.84          4.22         1.74 o                         
  -5   4  21          4.02          1.66         1.63 o                         
  -4   4  21         15.04         14.80         2.46 o                         
  -3   4  21         11.00         10.15         1.72 o                         
  -2   4  21         14.53         12.75         1.65 o                         
  -1   4  21          3.97          3.32         1.70 o                         
   0   4  21          3.81          9.88         2.10 o                         
   1   4  21          0.02         -1.07         1.69 o                         
   2   4  21          7.85         12.00         1.95 o                         
   3   4  21          0.26          0.54         3.60 o                         
  -7   5  21         29.16         27.80         2.63 o                         
  -6   5  21          0.07         -1.02         2.63 o                         
  -5   5  21         20.87         20.14         1.77 o                         
  -4   5  21          0.36          3.72         3.53 o                         
  -3   5  21          1.38          6.65         2.77 o                         
  -2   5  21          8.26         15.30         2.30 o                         
  -1   5  21          1.78          3.67         2.53 o                         
   0   5  21         10.18          9.19         3.60 o                         
   1   5  21         13.76          9.30         2.94 o                         
  -4   6  21          7.76          9.56         2.94 o                         
  -3   6  21          0.77          2.00         2.16 o                         
  -2   6  21          0.07          0.74         2.45 o                         
  -9   0  22          4.18          3.73         2.63 o                         
  -8   0  22          5.87          7.17         2.26 o                         
  -7   0  22         84.74         89.40         7.63 o                         
  -6   0  22         17.51         22.44         2.43 o                         
  -5   0  22         50.70         54.63         3.92 o                         
  -4   0  22         12.09         16.71         2.47 o                         
  -3   0  22         54.06         51.05         7.22 o                         
  -2   0  22         34.29         39.26         3.30 o                         
  -1   0  22         35.83         40.55         4.05 o                         
   0   0  22          5.86          4.32         2.37 o                         
   1   0  22          0.22          1.90         3.66 o                         
   2   0  22          2.19          7.23         2.41 o                         
   3   0  22          7.63          7.52         3.80 o                         
  -9   1  22          9.87         13.01         2.27 o                         
  -8   1  22          8.36         11.23         1.81 o                         
  -7   1  22          3.88          4.53         2.68 o                         
  -6   1  22         93.85         84.94         2.74 o                         
  -5   1  22          5.98          5.90         1.49 o                         
  -4   1  22          2.71          0.93         1.45 o                         
  -3   1  22          0.15          2.49         1.44 o                         
  -2   1  22          7.84          5.53         1.54 o                         
  -1   1  22        132.71        134.70         3.47 o                         
   0   1  22         60.60         67.94         3.08 o                         
   1   1  22         12.45         11.93         1.91 o                         
   2   1  22          0.00          1.45         2.03 o                         
   3   1  22          0.08          1.64         1.86 o                         
  -9   2  22          0.01         -1.98         2.61 o                         
  -8   2  22          4.66          7.30         1.66 o                         
  -7   2  22         53.24         64.01         2.60 o                         
  -6   2  22         40.48         41.00         3.40 o                         
  -5   2  22         17.89         24.18         1.87 o                         
  -4   2  22          1.39          0.75         1.52 o                         
  -3   2  22         12.33          7.68         1.68 o                         
  -2   2  22         26.64         29.04         2.07 o                         
  -1   2  22         24.67         27.00         1.85 o                         
   0   2  22          4.69          3.52         1.67 o                         
   1   2  22          1.37          0.84         2.26 o                         
   2   2  22          5.09          3.42         1.92 o                         
   3   2  22          0.05          4.09         2.25 o                         
  -8   3  22          9.09         11.29         2.60 o                         
  -7   3  22          4.80          5.57         1.78 o                         
  -6   3  22          4.16          6.67         1.71 o                         
  -5   3  22          1.72          5.95         2.89 o                         
  -4   3  22          0.07          2.90         1.66 o                         
  -3   3  22          6.73          5.36         1.79 o                         
  -2   3  22         13.06         17.63         1.93 o                         
  -1   3  22          1.36          9.36         2.23 o                         
   0   3  22         40.35         39.85         2.82 o                         
   1   3  22          6.52          6.39         1.67 o                         
   2   3  22          7.72         10.39         2.19 o                         
  -7   4  22         16.87         17.04         4.18 o                         
  -6   4  22         56.84         57.45         5.31 o                         
  -5   4  22          6.67          7.43         2.37 o                         
  -4   4  22          3.23          3.53         3.43 o                         
  -3   4  22          2.41          3.83         1.71 o                         
  -2   4  22          1.14          4.71         1.68 o                         
  -1   4  22          4.64          6.08         1.65 o                         
   0   4  22          1.34         -0.97         1.82 o                         
   1   4  22          0.65          4.20         2.53 o                         
  -5   5  22         15.27         10.32         2.36 o                         
  -4   5  22         25.29         26.04         2.70 o                         
  -3   5  22          8.29         12.41         2.19 o                         
  -2   5  22         50.07         60.29         4.82 o                         
  -1   5  22         13.38         12.60         3.26 o                         
  -8   1  23          1.28          0.71         2.16 o                         
  -7   1  23         13.68         11.92         1.91 o                         
  -6   1  23         15.50         15.46         1.94 o                         
  -5   1  23          1.90          3.60         1.86 o                         
  -4   1  23          9.99         13.20         1.82 o                         
  -3   1  23          2.68         -0.63         2.11 o                         
  -2   1  23         18.36         15.34         2.00 o                         
  -1   1  23          4.74          4.78         1.81 o                         
   0   1  23          0.56          2.25         1.90 o                         
   1   1  23          2.97          5.72         1.70 o                         
   2   1  23          0.14          5.85         2.67 o                         
  -8   2  23         14.23         18.01         2.44 o                         
  -7   2  23          2.07          0.77         1.92 o                         
  -6   2  23          0.86          2.81         1.69 o                         
  -5   2  23          3.90          3.58         1.84 o                         
  -4   2  23          4.95          0.69         1.92 o                         
  -3   2  23          0.01         -2.18         2.18 o                         
  -2   2  23         36.75         37.22         3.58 o                         
  -1   2  23          1.55          0.77         1.79 o                         
   0   2  23          2.03          0.48         1.58 o                         
   1   2  23          0.16          2.37         1.81 o                         
   2   2  23          8.28         11.63         2.22 o                         
  -7   3  23          1.13         -0.22         2.51 o                         
  -6   3  23         11.89          7.45         2.05 o                         
  -5   3  23          0.27         -1.24         2.14 o                         
  -4   3  23         22.95         24.58         2.09 o                         
  -3   3  23          7.62         14.75         3.03 o                         
  -2   3  23         26.55         36.29         2.94 o                         
  -1   3  23         11.07         11.45         1.73 o                         
   0   3  23          0.02          2.86         1.82 o                         
   1   3  23          0.25          1.89         2.82 o                         
  -5   4  23          1.93          4.41         2.29 o                         
  -4   4  23          0.51         -1.93         2.89 o                         
  -3   4  23          0.14         -1.80         2.10 o                         
  -2   4  23         25.00         42.72         3.04 o                         
  -1   4  23          0.44         -1.08         2.22 o                         
  -7   0  24          4.62          4.20         4.20 o                         
  -6   0  24          6.39          7.52         3.07 o                         
  -5   0  24          0.08          2.88         2.53 o                         
  -4   0  24          5.76          4.57         2.61 o                         
  -3   0  24         22.92         20.55         2.49 o                         
  -2   0  24          6.22          6.57         2.60 o                         
  -1   0  24         39.31         47.64         5.05 o                         
   0   0  24         43.88         32.72         2.86 o                         
   1   0  24          5.77          7.93         4.38 o                         
  -7   1  24         24.88         30.15         3.39 o                         
  -6   1  24         62.18         66.02         6.28 o                         
  -5   1  24          6.39          3.74         1.80 o                         
  -4   1  24          0.21         -0.18         1.76 o                         
  -3   1  24          2.12          2.69         1.74 o                         
  -2   1  24          4.30          6.78         2.58 o                         
  -1   1  24         51.98         54.94         3.19 o                         
   0   1  24          7.23         10.18         1.79 o                         
   1   1  24         12.04         16.41         2.34 o                         
  -6   2  24          1.25          7.47         2.65 o                         
  -5   2  24          1.35          4.36         3.24 o                         
  -4   2  24          7.16          8.32         1.98 o                         
  -3   2  24          2.90          3.12         1.97 o                         
  -2   2  24          0.78          2.69         1.83 o                         
  -1   2  24         24.60         23.33         1.97 o                         
   0   2  24         12.02          9.62         2.32 o                         
  -5   3  24          0.30          0.69         2.33 o                         
  -4   3  24          1.61          0.01         4.66 o                         
  -3   3  24          3.01          6.75         2.84 o                         
  -2   3  24          7.11         10.95         2.75 o                         
  -1   3  24         13.54         19.19         5.13 o                         
  -5   1  25          0.48         -5.49         6.46 o                         
  -4   1  25          0.37         -1.48         2.16 o                         
  -3   1  25          0.01         -0.21         4.01 o                         
  -2   1  25          8.17          6.25         2.82 o                         
                                                                                
