# Supplementary material for: Inter­molecular inter­actions and disorder in six isostructural cele­coxib solvates
Source: Acta Crystallogr C Struct Chem. 2020 Jun 27;76(Pt 7):632–8. doi: 10.1107/S2053229620008359 (PMC7336170; doi:10.1107/S2053229620008359)
Supplement: Supplementary file 4 [file c-76-00632-3sup4.hkl]

data_3                                                                          
_shelx_title ' CS1405 in P2(1)/c'                                               
_shelx_refln_list_code          4                                               
_shelx_F_calc_maximum      205.38                                               
_exptl_crystal_F_000      1000.00                                               
_reflns_d_resolution_high  0.8388                                               
                                                                                
loop_                                                                           
 _space_group_symop_operation_xyz                                               
 'x, y, z'                                                                      
 '-x, y+1/2, -z+1/2'                                                            
 '-x, -y, -z'                                                                   
 'x, -y-1/2, z-1/2'                                                             
                                                                                
_cell_length_a    11.9978                                                       
_cell_length_b     9.0896                                                       
_cell_length_c    21.9732                                                       
_cell_angle_alpha  90.000                                                       
_cell_angle_beta  101.358                                                       
_cell_angle_gamma  90.000                                                       
                                                                                
_shelx_F_squared_multiplier     1.000                                           
                                                                                
loop_                                                                           
 _refln_index_h                                                                 
 _refln_index_k                                                                 
 _refln_index_l                                                                 
 _refln_F_squared_calc                                                          
 _refln_F_squared_meas                                                          
 _refln_F_squared_sigma                                                         
 _refln_observed_status                                                         
   1   0   0        482.74        458.64        12.02 o                         
   2   0   0      21210.71      17293.92       436.36 o                         
   3   0   0          7.67          2.95         0.76 o                         
   4   0   0       4647.26       4493.93        80.20 o                         
   5   0   0       7189.86       7430.18       251.61 o                         
   7   0   0       1400.98       1368.64        22.67 o                         
   8   0   0        427.06        395.02         7.64 o                         
   9   0   0         50.02         46.46         2.48 o                         
  10   0   0        150.45        148.55         6.52 o                         
  11   0   0        108.82         97.02         5.20 o                         
  12   0   0        138.06        130.20         9.27 o                         
  13   0   0         52.83         66.39         5.63 o                         
  14   0   0         45.16         71.52         9.36 o                         
   1   1   0         55.90         53.48         2.29 o                         
   2   1   0      15574.84      15510.97      1008.13 o                         
   3   1   0       3018.21       2823.91        80.48 o                         
   4   1   0       3317.80       3243.20        43.53 o                         
   5   1   0         22.56         22.86         1.25 o                         
   6   1   0        691.85        779.35        10.50 o                         
   7   1   0        313.88        333.22         5.29 o                         
   8   1   0        219.65        222.31         3.70 o                         
   9   1   0        221.78        220.35         3.94 o                         
  10   1   0          1.02          0.40         2.31 o                         
  11   1   0         68.63         68.01         3.43 o                         
  12   1   0          0.29         -0.67         2.42 o                         
  13   1   0          5.07          6.15         4.57 o                         
   0   2   0      42180.91      38341.02      1366.13 o                         
   1   2   0       9019.92       8809.63       269.16 o                         
   2   2   0      14586.56      15513.82       755.65 o                         
   3   2   0       5468.00       5468.36       108.09 o                         
   4   2   0       2464.71       2637.90        29.95 o                         
   5   2   0       6634.12       6949.60       103.62 o                         
   6   2   0        954.88        918.36        12.27 o                         
   7   2   0        564.49        507.49         6.64 o                         
   8   2   0        397.89        372.75         4.96 o                         
   9   2   0        229.82        236.50         4.62 o                         
  10   2   0         47.61         44.61         2.48 o                         
  11   2   0          0.57          3.59         3.36 o                         
  12   2   0        141.65        137.53         4.92 o                         
  13   2   0        113.33        125.38        10.10 o                         
   1   3   0        208.57        234.93         5.03 o                         
   2   3   0        996.31       1059.87        15.89 o                         
   3   3   0        451.51        402.04         4.98 o                         
   4   3   0        180.04        144.08         2.43 o                         
   5   3   0         44.36         44.90         2.16 o                         
   6   3   0        970.24       1114.07        13.12 o                         
   7   3   0         25.38         35.77         1.61 o                         
   8   3   0         71.36         54.45         2.46 o                         
   9   3   0         58.94         50.80         2.61 o                         
  10   3   0        434.31        393.46         6.97 o                         
  11   3   0         12.88         18.91         2.30 o                         
  12   3   0         16.62         13.26         2.33 o                         
  13   3   0          0.11          2.12         2.45 o                         
   0   4   0        756.45        696.02        13.04 o                         
   1   4   0        268.04        269.14         4.03 o                         
   2   4   0        831.70        891.65        11.66 o                         
   3   4   0         46.94         41.11         1.86 o                         
   4   4   0        746.10        895.54        11.23 o                         
   5   4   0       1445.38       1441.32        17.17 o                         
   6   4   0          2.04          3.45         1.24 o                         
   7   4   0       1129.58       1124.61        14.22 o                         
   8   4   0        466.07        493.17        10.79 o                         
   9   4   0        259.71        279.03         5.44 o                         
  10   4   0         25.69         19.67         2.24 o                         
  11   4   0        228.90        218.86         5.75 o                         
  12   4   0         61.73         60.44         3.28 o                         
  13   4   0         84.25         81.11        12.38 o                         
   1   5   0        202.87        222.57         4.18 o                         
   2   5   0        490.17        457.30         8.25 o                         
   3   5   0          2.41          1.97         1.10 o                         
   4   5   0          7.44         10.86         2.30 o                         
   5   5   0        109.02        100.68         3.25 o                         
   6   5   0          4.56          3.16         1.52 o                         
   7   5   0          3.76          2.66         2.10 o                         
   8   5   0        222.16        242.10         5.26 o                         
   9   5   0         48.77         49.86         2.86 o                         
  10   5   0          0.45         -2.05         2.05 o                         
  11   5   0         13.89         13.43         2.29 o                         
  12   5   0          6.02          6.37         3.44 o                         
   0   6   0        233.21        305.24         6.87 o                         
   1   6   0          0.35          2.78         1.33 o                         
   2   6   0        276.66        319.85         5.44 o                         
   3   6   0        214.77        237.88         4.49 o                         
   4   6   0          0.57          3.52         1.48 o                         
   5   6   0        188.16        178.83         4.30 o                         
   6   6   0         22.90         16.04         2.02 o                         
   7   6   0        234.79        241.81         5.03 o                         
   8   6   0        191.63        206.20         4.90 o                         
   9   6   0         28.47         32.93         2.72 o                         
  10   6   0          4.83          4.23         4.83 o                         
  11   6   0         61.24         65.99         4.42 o                         
   1   7   0         56.18         56.18         2.37 o                         
   2   7   0        105.78        113.94         4.17 o                         
   3   7   0         56.91         55.54         4.19 o                         
   4   7   0         17.50         16.12         2.30 o                         
   5   7   0         12.95         11.54         2.14 o                         
   6   7   0          0.31          2.79         2.20 o                         
   7   7   0         18.12         16.57         2.49 o                         
   8   7   0          1.63         -1.16         3.35 o                         
   9   7   0          3.20          3.50         3.64 o                         
  10   7   0         14.38         11.75         3.51 o                         
   0   8   0         16.52         23.33         5.30 o                         
   1   8   0         30.27         36.21         2.75 o                         
   2   8   0        108.79        121.15         8.79 o                         
   3   8   0          0.14          2.98         2.28 o                         
   4   8   0         16.50         16.94         2.39 o                         
   5   8   0          8.65         11.15         2.39 o                         
   6   8   0         70.57         62.29         3.27 o                         
   7   8   0         20.76         28.90         3.30 o                         
   8   8   0         23.90         17.16         3.95 o                         
   9   8   0          6.32          8.61         3.67 o                         
   1   9   0         13.28         12.25         3.11 o                         
   2   9   0         15.44         12.08         2.70 o                         
   3   9   0          1.60          3.67         2.48 o                         
   4   9   0          3.74          7.08         4.65 o                         
   5   9   0          0.01         -1.59         4.02 o                         
   6   9   0          1.21         -2.63         3.32 o                         
   7   9   0          1.45          1.01         3.34 o                         
   0  10   0          0.49          2.90         6.09 o                         
   1  10   0         20.78         23.41         4.42 o                         
   2  10   0          1.72          6.85         4.76 o                         
   3  10   0          6.63         12.03         3.23 o                         
   4  10   0          3.24         10.15         4.30 o                         
   5  10   0          7.02          9.73         5.48 o                         
 -14   1   1          1.94         -4.73         5.81 o                         
 -13   1   1          6.20          0.81         3.45 o                         
 -12   1   1          6.97          2.00         2.34 o                         
 -11   1   1         30.10         37.12         2.36 o                         
 -10   1   1         31.03         37.48         2.48 o                         
  -9   1   1          0.07         -0.68         1.47 o                         
  -8   1   1         99.40        101.18         2.54 o                         
  -7   1   1         51.40         45.44         1.87 o                         
  -6   1   1        134.09        172.29         3.07 o                         
  -5   1   1          0.95         -0.33         4.84 o                         
  -4   1   1         83.13         89.29         1.62 o                         
  -3   1   1         69.82         56.61         1.58 o                         
  -2   1   1        146.73        126.62         3.23 o                         
  -1   1   1       2420.90       2537.34        62.23 o                         
   0   1   1        128.51        144.55         4.24 o                         
   1   1   1         87.60        111.36         2.50 o                         
   2   1   1       5562.65       5265.01       171.80 o                         
   3   1   1       8319.34       8170.44       229.03 o                         
   4   1   1       3854.51       3847.51        63.56 o                         
   5   1   1        178.65        158.70         2.52 o                         
   6   1   1        117.13        124.47         2.46 o                         
   7   1   1        190.00        208.75         3.48 o                         
   8   1   1         55.87         49.08         1.90 o                         
   9   1   1        225.91        211.56         4.02 o                         
  10   1   1         78.96         71.21         3.00 o                         
  11   1   1        233.81        211.02         5.24 o                         
  12   1   1          5.84          2.49         2.55 o                         
  13   1   1          1.84          0.97         3.08 o                         
 -13   2   1         20.37         25.97         3.00 o                         
 -12   2   1          3.33          7.96         2.37 o                         
 -11   2   1        153.32        141.97         4.62 o                         
 -10   2   1          3.02          0.45         1.72 o                         
  -9   2   1         63.15         63.12         2.63 o                         
  -8   2   1        470.00        485.00         6.85 o                         
  -7   2   1        158.02        180.32         3.48 o                         
  -6   2   1         21.24         16.90         1.04 o                         
  -5   2   1        198.06        169.53         2.61 o                         
  -4   2   1       1422.10       1528.47        23.94 o                         
  -3   2   1        366.42        410.97         6.35 o                         
  -2   2   1       2199.85       2148.30        58.09 o                         
  -1   2   1       7917.34       8018.18       225.82 o                         
   0   2   1       2853.37       2887.82        88.77 o                         
   1   2   1      16441.87      16419.60       485.55 o                         
   2   2   1       7723.85       8338.23       235.83 o                         
   3   2   1         18.27         18.11         0.95 o                         
   4   2   1       3881.15       3882.03        46.29 o                         
   5   2   1       4324.89       4892.92        70.71 o                         
   6   2   1        152.56        177.39         2.89 o                         
   7   2   1        156.96        151.85         2.82 o                         
   8   2   1        229.77        239.56         4.04 o                         
   9   2   1         26.05         22.88         2.80 o                         
  10   2   1          4.38          4.27         1.78 o                         
  11   2   1         64.20         63.91         5.70 o                         
  12   2   1         30.25         32.01         2.67 o                         
  13   2   1          1.47          0.26         2.52 o                         
 -13   3   1         22.38         22.41         2.82 o                         
 -12   3   1          9.43          8.60         2.34 o                         
 -11   3   1        174.04        185.49         5.19 o                         
 -10   3   1         20.06         18.69         2.66 o                         
  -9   3   1          0.58          1.75         1.77 o                         
  -8   3   1        128.04        125.49         3.12 o                         
  -7   3   1         43.18         44.89         1.97 o                         
  -6   3   1         69.16         78.91         2.19 o                         
  -5   3   1        136.97        131.05         2.73 o                         
  -4   3   1         94.35         90.86         1.88 o                         
  -3   3   1        168.42        185.56         2.64 o                         
  -2   3   1         10.19         11.79         1.55 o                         
  -1   3   1       1978.23       1982.61        35.57 o                         
   0   3   1       2738.86       2860.24        59.59 o                         
   1   3   1       3274.14       3640.62        49.09 o                         
   2   3   1        798.66        875.36        12.16 o                         
   3   3   1       2507.33       2620.26        29.79 o                         
   4   3   1         57.40         85.94         1.73 o                         
   5   3   1         28.85         28.49         1.14 o                         
   6   3   1        166.90        140.64         2.68 o                         
   7   3   1        148.45        136.85         2.97 o                         
   8   3   1       1018.02       1032.82        13.18 o                         
   9   3   1        283.47        277.80         5.69 o                         
  10   3   1        155.34        160.88         4.33 o                         
  11   3   1        221.46        227.49         5.79 o                         
  12   3   1          3.54          7.24         2.25 o                         
  13   3   1         41.33         51.43         3.95 o                         
 -13   4   1          4.54          1.64         5.25 o                         
 -12   4   1         18.78         19.26         3.20 o                         
 -11   4   1          2.51          3.58         2.14 o                         
 -10   4   1         34.76         36.96         2.63 o                         
  -9   4   1        137.35        142.27         4.01 o                         
  -8   4   1         49.56         54.82         3.31 o                         
  -7   4   1        175.62        179.95         3.50 o                         
  -6   4   1        123.54        104.49         2.59 o                         
  -5   4   1        248.60        257.77         3.96 o                         
  -4   4   1         14.93         19.83         3.73 o                         
  -3   4   1        734.01        639.02         9.72 o                         
  -2   4   1        468.46        534.33         7.23 o                         
  -1   4   1        959.79        912.64        11.93 o                         
   0   4   1        129.02        103.58         2.32 o                         
   1   4   1         44.10         37.27         1.61 o                         
   2   4   1         22.59         24.25         1.37 o                         
   3   4   1        907.26       1065.04        22.66 o                         
   4   4   1       1386.73       1429.63        16.63 o                         
   5   4   1         91.55        100.40         2.41 o                         
   6   4   1        515.36        536.31         6.90 o                         
   7   4   1         59.65         61.18         2.31 o                         
   8   4   1        101.32        120.84         4.32 o                         
   9   4   1        328.21        332.25         6.12 o                         
  10   4   1         39.70         34.70         2.42 o                         
  11   4   1         54.42         60.15         3.12 o                         
  12   4   1          0.05          1.21         2.93 o                         
 -12   5   1         16.91         20.20         3.55 o                         
 -11   5   1         73.99         76.45         3.72 o                         
 -10   5   1        111.79        116.93         5.16 o                         
  -9   5   1        177.86        173.57         5.04 o                         
  -8   5   1          5.45          5.22         1.74 o                         
  -7   5   1         15.73         15.21         2.41 o                         
  -6   5   1         26.94         25.08         1.74 o                         
  -5   5   1        129.28        126.41         3.17 o                         
  -4   5   1          5.74          5.94         1.15 o                         
  -3   5   1        116.15        135.21         2.86 o                         
  -2   5   1          5.47         10.31         1.25 o                         
  -1   5   1         76.17         73.01         2.38 o                         
   0   5   1         38.82         42.21         2.01 o                         
   1   5   1       1456.87       1470.72        18.28 o                         
   2   5   1         10.65         11.86         1.52 o                         
   3   5   1        112.66        103.45         2.49 o                         
   4   5   1        293.21        325.35         4.88 o                         
   5   5   1         36.45         30.37         1.64 o                         
   6   5   1        142.90        140.60         3.35 o                         
   7   5   1         62.22         50.47         2.58 o                         
   8   5   1        242.45        243.61         4.85 o                         
   9   5   1        126.55        133.30         4.16 o                         
  10   5   1         35.12         30.64         2.47 o                         
  11   5   1         66.54         75.26         6.18 o                         
  12   5   1          2.46          0.70         4.22 o                         
 -11   6   1          0.50          2.30         3.10 o                         
 -10   6   1          2.05          2.39         3.04 o                         
  -9   6   1        382.34        379.96         7.97 o                         
  -8   6   1         66.65         82.06         3.86 o                         
  -7   6   1         67.74         75.53         3.41 o                         
  -6   6   1        160.32        158.61         4.21 o                         
  -5   6   1          0.19          1.18         2.03 o                         
  -4   6   1        134.69        113.85         3.51 o                         
  -3   6   1        159.39        155.25         3.53 o                         
  -2   6   1          3.71         -0.16         1.24 o                         
  -1   6   1        207.68        195.43         3.61 o                         
   0   6   1        350.55        352.37         5.45 o                         
   1   6   1          0.51          0.84         1.38 o                         
   2   6   1          0.13         -0.98         1.31 o                         
   3   6   1        792.40        712.22        10.04 o                         
   4   6   1         53.20         49.45         2.68 o                         
   5   6   1          6.79          8.41         1.77 o                         
   6   6   1        183.53        162.02         4.24 o                         
   7   6   1        173.11        142.67         4.39 o                         
   8   6   1         20.85         10.12         2.20 o                         
   9   6   1        284.21        283.94         8.04 o                         
  10   6   1          2.54         -0.91         3.04 o                         
  11   6   1          5.17          4.93         3.33 o                         
 -10   7   1         12.25          3.88         3.25 o                         
  -9   7   1         74.96         86.06         5.67 o                         
  -8   7   1         13.47         15.92         2.83 o                         
  -7   7   1          0.17         -2.33         2.33 o                         
  -6   7   1        193.83        196.17         5.26 o                         
  -5   7   1         14.86         10.11         2.11 o                         
  -4   7   1        198.80        182.99         4.88 o                         
  -3   7   1        297.99        280.54         7.11 o                         
  -2   7   1          9.38          3.92         2.20 o                         
  -1   7   1         54.54         59.04         2.86 o                         
   0   7   1        387.79        380.51         7.10 o                         
   1   7   1        177.38        148.37         4.85 o                         
   2   7   1         23.05         13.21         2.04 o                         
   3   7   1          4.13          5.49         2.38 o                         
   4   7   1         63.50         85.69         4.70 o                         
   5   7   1          0.73          1.65         2.05 o                         
   6   7   1        140.62        143.68         4.56 o                         
   7   7   1         53.63         53.44         5.65 o                         
   8   7   1          1.97         -2.68         3.37 o                         
   9   7   1          1.63         -0.48         2.90 o                         
  10   7   1         22.87         13.83         4.60 o                         
  -9   8   1         36.98         29.55         5.18 o                         
  -8   8   1         11.65         12.40         5.09 o                         
  -7   8   1         16.03         17.36         3.97 o                         
  -6   8   1          3.86          2.51         2.43 o                         
  -5   8   1         51.02         42.05         2.76 o                         
  -4   8   1         77.85         77.44         3.82 o                         
  -3   8   1         60.60         60.76         3.95 o                         
  -2   8   1         20.32         22.77         2.65 o                         
  -1   8   1         60.09         60.09         3.23 o                         
   0   8   1         63.78         62.95         3.94 o                         
   1   8   1          3.79          4.11         2.09 o                         
   2   8   1         50.05         45.17         3.42 o                         
   3   8   1         10.82         10.14         2.63 o                         
   4   8   1        202.80        201.08         5.76 o                         
   5   8   1          9.96         11.33         2.47 o                         
   6   8   1         14.66          7.82         2.81 o                         
   7   8   1          0.88          3.67         3.03 o                         
   8   8   1          0.02         -3.68         6.34 o                         
   9   8   1         31.32         29.08         4.20 o                         
  -7   9   1          2.21          2.19         6.14 o                         
  -6   9   1         47.48         43.89         8.24 o                         
  -5   9   1          0.14          1.54         3.52 o                         
  -4   9   1         52.12         51.05         5.26 o                         
  -3   9   1         16.12          7.62         2.95 o                         
  -2   9   1          6.94          7.53         2.37 o                         
  -1   9   1         14.59         11.15         2.89 o                         
   0   9   1        101.79        108.02         4.39 o                         
   1   9   1         30.47         32.30         2.63 o                         
   2   9   1         10.00          8.56         2.43 o                         
   3   9   1          0.10         -0.81         2.41 o                         
   4   9   1          8.89         12.55         2.99 o                         
   5   9   1          3.09         -1.02         3.00 o                         
   6   9   1         85.99         93.09         6.20 o                         
   7   9   1          3.17         -2.59         3.59 o                         
  -5  10   1          0.04         19.05         5.02 o                         
  -4  10   1         25.67         31.05         5.07 o                         
  -3  10   1          1.52          2.87         3.34 o                         
  -2  10   1         17.29         31.13         5.61 o                         
  -1  10   1          0.65          2.79         3.05 o                         
   0  10   1          6.41          6.61         4.84 o                         
   1  10   1          3.42          2.07         6.01 o                         
   2  10   1         17.26         25.12         3.51 o                         
   3  10   1          5.83          4.56         3.01 o                         
   4  10   1         45.93         43.45         8.86 o                         
   5  10   1          0.16         -2.62         3.91 o                         
 -14   0   2         12.52         -7.51         7.51 o                         
 -13   0   2         39.67         48.22         6.40 o                         
 -12   0   2          5.57          4.09         3.26 o                         
 -11   0   2        112.26        131.15         5.64 o                         
 -10   0   2        448.92        424.08         8.80 o                         
  -9   0   2        727.02        738.03        13.08 o                         
  -8   0   2        484.71        458.04         8.48 o                         
  -7   0   2       1363.26       1131.14        17.14 o                         
  -6   0   2       2062.38       2523.94        49.04 o                         
  -5   0   2        495.14        435.53         6.85 o                         
  -4   0   2       3360.36       3373.78        60.35 o                         
  -3   0   2      35656.26      32739.37      1342.37 o                         
  -2   0   2      24944.51      21419.83      1135.41 o                         
  -1   0   2          0.62         -0.35         0.35 o                         
   0   0   2       5436.93       5219.34       371.02 o                         
   1   0   2       1315.16       1428.72        50.89 o                         
   2   0   2        584.92        572.55        14.72 o                         
   3   0   2         40.33         43.27         1.93 o                         
   4   0   2         75.02         83.66         3.48 o                         
   5   0   2       4313.80       4319.86        98.19 o                         
   6   0   2         23.00         36.09         1.96 o                         
   7   0   2       2935.42       2737.73        53.75 o                         
   8   0   2         31.92         25.83         2.44 o                         
   9   0   2        830.50        797.53        14.31 o                         
  10   0   2          0.91          6.00         2.54 o                         
  11   0   2        174.39        160.39         5.90 o                         
  12   0   2         14.07         10.25         3.49 o                         
  13   0   2         24.19         30.86         4.49 o                         
 -14   1   2         30.29         35.63         5.80 o                         
 -13   1   2         77.94         93.65         8.87 o                         
 -12   1   2        172.67        168.06         4.99 o                         
 -11   1   2         14.06          4.82         1.97 o                         
 -10   1   2          3.55          1.78         1.84 o                         
  -9   1   2         77.59         66.01         2.39 o                         
  -8   1   2         67.52         68.76         2.21 o                         
  -7   1   2         32.20         54.69         1.97 o                         
  -6   1   2       3563.29       3389.08        64.72 o                         
  -5   1   2       3136.85       3360.78        38.25 o                         
  -4   1   2        602.84        605.43         7.50 o                         
  -3   1   2        382.89        420.64         7.02 o                         
  -2   1   2        578.39        551.27        10.00 o                         
  -1   1   2       1775.00       1737.18        70.70 o                         
   0   1   2       6779.60       7525.55       531.97 o                         
   1   1   2        916.97        972.04        24.75 o                         
   2   1   2       6926.95       6307.86       132.73 o                         
   3   1   2       4226.87       3960.16       210.70 o                         
   4   1   2       4829.44       4745.27        90.84 o                         
   5   1   2       1639.35       1704.19        19.52 o                         
   6   1   2       2608.85       2773.18        32.79 o                         
   7   1   2          9.84          8.51         1.16 o                         
   8   1   2        453.03        464.72         6.04 o                         
   9   1   2          4.46          9.06         1.60 o                         
  10   1   2        112.38        114.10         3.47 o                         
  11   1   2         27.29         32.75         3.51 o                         
  12   1   2        214.99        214.36         5.76 o                         
  13   1   2         70.71         76.21         6.87 o                         
 -13   2   2         71.94         92.47         9.09 o                         
 -12   2   2        102.28        111.67         4.97 o                         
 -11   2   2         50.82         59.58         4.34 o                         
 -10   2   2        345.67        328.06         6.09 o                         
  -9   2   2        137.87        139.06         4.57 o                         
  -8   2   2        136.79        123.04         2.91 o                         
  -7   2   2        264.65        271.31         3.90 o                         
  -6   2   2        288.79        261.66         3.54 o                         
  -5   2   2        742.27        671.64         7.64 o                         
  -4   2   2        499.16        398.50         5.47 o                         
  -3   2   2       1887.27       1797.82        24.74 o                         
  -2   2   2       1059.23        858.76        15.03 o                         
  -1   2   2       1266.63       1324.58        21.52 o                         
   0   2   2      17461.64      16862.07       295.37 o                         
   1   2   2      17275.81      17605.60      1044.91 o                         
   2   2   2      10699.03      11645.81       274.32 o                         
   3   2   2        188.38        180.03         2.62 o                         
   4   2   2        484.34        504.93         5.82 o                         
   5   2   2        446.18        482.77         5.70 o                         
   6   2   2          0.45          5.63         0.93 o                         
   7   2   2        559.60        510.05         7.58 o                         
   8   2   2        479.14        420.17         6.04 o                         
   9   2   2        486.15        416.03         6.61 o                         
  10   2   2        105.21         91.57         3.57 o                         
  11   2   2         42.17         46.60         2.72 o                         
  12   2   2          3.06          2.18         2.49 o                         
  13   2   2         44.46         55.76         4.29 o                         
 -13   3   2         58.07         52.31         3.74 o                         
 -12   3   2         14.04         10.91         2.24 o                         
 -11   3   2          2.56          3.48         2.44 o                         
 -10   3   2         80.44         70.03         3.21 o                         
  -9   3   2        477.37        465.72         8.45 o                         
  -8   3   2        632.54        611.41         7.99 o                         
  -7   3   2        242.04        205.81         3.56 o                         
  -6   3   2         34.77         30.86         1.58 o                         
  -5   3   2         31.00         39.03         1.71 o                         
  -4   3   2        300.94        292.04         4.05 o                         
  -3   3   2       1358.87       1307.68        16.80 o                         
  -2   3   2        259.51        264.30         3.79 o                         
  -1   3   2       1904.55       1940.25        26.36 o                         
   0   3   2       1975.71       1943.17        41.12 o                         
   1   3   2        163.29        183.62         2.74 o                         
   2   3   2         73.21         51.71         1.58 o                         
   3   3   2       2526.14       2891.10        32.84 o                         
   4   3   2       1655.05       1694.42        19.46 o                         
   5   3   2        239.54        203.32         2.88 o                         
   6   3   2       3224.13       3421.25        37.15 o                         
   7   3   2          3.14          1.31         1.37 o                         
   8   3   2        105.52        109.90         3.54 o                         
   9   3   2        120.15        111.42        13.01 o                         
  10   3   2         53.19         64.28         3.14 o                         
  11   3   2        351.52        388.83         7.22 o                         
  12   3   2         88.36         98.53         6.26 o                         
  13   3   2         40.88         46.22         4.26 o                         
 -13   4   2         60.27         54.66         6.82 o                         
 -12   4   2         99.00        108.12         6.76 o                         
 -11   4   2        159.73        176.00         4.58 o                         
 -10   4   2        104.45        110.66         4.01 o                         
  -9   4   2         68.53         76.55         3.38 o                         
  -8   4   2          8.52          8.36         1.97 o                         
  -7   4   2        774.97        805.38        10.46 o                         
  -6   4   2         70.37         55.99         2.71 o                         
  -5   4   2       1489.72       1565.85        19.17 o                         
  -4   4   2        171.97        200.91         3.34 o                         
  -3   4   2        109.99         90.31         2.09 o                         
  -2   4   2         96.05        100.72         2.49 o                         
  -1   4   2         59.15         70.13         1.85 o                         
   0   4   2         73.65         61.83         1.92 o                         
   1   4   2        561.53        622.53         7.93 o                         
   2   4   2       2388.83       2505.62        31.97 o                         
   3   4   2          2.14          5.99         1.29 o                         
   4   4   2       2288.54       2272.46        31.15 o                         
   5   4   2        249.23        265.32         4.12 o                         
   6   4   2        140.04        142.61         2.91 o                         
   7   4   2         45.25         33.47         1.82 o                         
   8   4   2       1381.35       1324.35        18.94 o                         
   9   4   2          3.77          4.45         2.04 o                         
  10   4   2        175.65        161.87         4.40 o                         
  11   4   2          8.50          9.80         2.20 o                         
  12   4   2         21.70         27.92         3.28 o                         
 -12   5   2         10.92         12.32         2.55 o                         
 -11   5   2          7.24          6.26         2.36 o                         
 -10   5   2         15.51         13.49         2.73 o                         
  -9   5   2        144.64        138.63         4.09 o                         
  -8   5   2        467.80        487.10         7.59 o                         
  -7   5   2        726.77        708.36        13.02 o                         
  -6   5   2          0.97         -0.15         1.43 o                         
  -5   5   2          0.01          0.10         1.36 o                         
  -4   5   2        134.84        136.25         3.11 o                         
  -3   5   2        122.11        112.56         2.43 o                         
  -2   5   2         34.64         38.76         1.69 o                         
  -1   5   2       2757.74       2792.05        37.13 o                         
   0   5   2        492.12        478.59         6.46 o                         
   1   5   2        631.46        625.34         8.67 o                         
   2   5   2         38.04         55.39         2.35 o                         
   3   5   2        329.10        355.67         8.02 o                         
   4   5   2          5.32          4.18         1.21 o                         
   5   5   2        394.10        422.82         6.15 o                         
   6   5   2        131.51        136.53         3.36 o                         
   7   5   2          8.60          7.36         2.78 o                         
   8   5   2        189.73        209.84         4.68 o                         
   9   5   2         28.93         25.81         2.46 o                         
  10   5   2          0.20          0.42         2.50 o                         
  11   5   2         37.87         46.37         3.88 o                         
  12   5   2         21.29         19.76         4.23 o                         
 -11   6   2        115.66        110.17        10.17 o                         
 -10   6   2         18.21         11.08         2.20 o                         
  -9   6   2          0.09          2.84         2.44 o                         
  -8   6   2          4.76          5.13         2.24 o                         
  -7   6   2         67.03         68.15         3.10 o                         
  -6   6   2          9.45         11.52         1.96 o                         
  -5   6   2        139.32        158.56         4.94 o                         
  -4   6   2         14.17         11.55         1.73 o                         
  -3   6   2        155.49        175.37         4.06 o                         
  -2   6   2        138.77        146.19         3.34 o                         
  -1   6   2        225.79        237.28         4.40 o                         
   0   6   2          3.61          3.99         1.46 o                         
   1   6   2        237.03        222.25         4.71 o                         
   2   6   2        110.60        110.03         2.88 o                         
   3   6   2         70.39         62.86         2.55 o                         
   4   6   2          0.72          0.17         1.57 o                         
   5   6   2         25.96         21.56         2.29 o                         
   6   6   2         34.57         42.28         3.27 o                         
   7   6   2         87.08         68.66         4.88 o                         
   8   6   2         35.01         32.81         2.78 o                         
   9   6   2         59.06         55.17         3.72 o                         
  10   6   2          0.14          3.45         3.11 o                         
  11   6   2         11.96          6.81         4.79 o                         
 -10   7   2          2.74          2.61         3.28 o                         
  -9   7   2          5.57          9.27         3.03 o                         
  -8   7   2         52.41         49.13         3.39 o                         
  -7   7   2        112.04        117.38         4.59 o                         
  -6   7   2         90.67        110.21         4.79 o                         
  -5   7   2         46.96         34.59         2.38 o                         
  -4   7   2         30.93         32.91         2.39 o                         
  -3   7   2          2.07          5.91         2.40 o                         
  -2   7   2        114.25        123.03         4.80 o                         
  -1   7   2        117.14        101.25         3.72 o                         
   0   7   2         12.60         15.23         2.29 o                         
   1   7   2         34.46         30.83         2.75 o                         
   2   7   2         65.19         65.42         3.44 o                         
   3   7   2          2.07          4.51         2.13 o                         
   4   7   2         38.95         33.17         2.85 o                         
   5   7   2          6.81          9.40         2.30 o                         
   6   7   2          2.17          0.41         2.26 o                         
   7   7   2         50.73         61.91         3.86 o                         
   8   7   2         12.22          7.24         3.02 o                         
   9   7   2          0.39         -0.91         6.39 o                         
  10   7   2         19.15         20.57         3.20 o                         
  -9   8   2         13.48         18.14         3.43 o                         
  -8   8   2         46.74         38.68         3.51 o                         
  -7   8   2          8.66          9.06         2.76 o                         
  -6   8   2          1.22          1.55         2.38 o                         
  -5   8   2          0.18          1.62         2.22 o                         
  -4   8   2          4.62          2.90         2.23 o                         
  -3   8   2          2.00          2.80         2.05 o                         
  -2   8   2          0.11         -2.13         2.39 o                         
  -1   8   2          2.16          2.63         2.32 o                         
   0   8   2         33.14         34.18         2.31 o                         
   1   8   2         66.53         71.14         3.63 o                         
   2   8   2          3.26          5.56         2.26 o                         
   3   8   2         47.12         44.26         4.98 o                         
   4   8   2         72.01         74.04         4.09 o                         
   5   8   2          2.17          2.65         2.83 o                         
   6   8   2         48.86         49.22         4.93 o                         
   7   8   2         31.75         35.36         3.78 o                         
   8   8   2          9.28          6.38         5.76 o                         
   9   8   2         23.07         27.16         4.36 o                         
  -7   9   2          7.98         19.97         3.27 o                         
  -6   9   2         15.75         12.31         5.68 o                         
  -5   9   2          2.59          5.29         3.29 o                         
  -4   9   2          1.06          3.22         2.51 o                         
  -3   9   2          6.71          5.13         2.34 o                         
  -2   9   2          1.79          2.71         3.90 o                         
  -1   9   2          1.42          2.50         2.46 o                         
   0   9   2          3.93          8.88         3.16 o                         
   1   9   2         12.45         15.30         2.47 o                         
   2   9   2          0.00         -0.94         2.49 o                         
   3   9   2         14.09         10.58         2.84 o                         
   4   9   2          4.43          1.06         3.09 o                         
   5   9   2          0.26          5.98         3.22 o                         
   6   9   2          1.54          4.14         3.76 o                         
   7   9   2         17.85         15.70         4.15 o                         
  -5  10   2         12.61         13.06         6.45 o                         
  -4  10   2          6.52          6.02         4.00 o                         
  -3  10   2          0.10         -2.36         3.57 o                         
  -2  10   2          1.25          1.69         3.51 o                         
  -1  10   2          1.81         -1.16         4.10 o                         
   0  10   2          6.16          7.68         3.71 o                         
   1  10   2         42.55         37.86         4.69 o                         
   2  10   2          7.68          7.44         3.40 o                         
   3  10   2          0.11          0.55         3.04 o                         
   4  10   2          0.00          0.51         3.35 o                         
   5  10   2          0.15          8.28         4.62 o                         
 -14   1   3         32.35         28.86         7.65 o                         
 -13   1   3          2.41          0.37         4.42 o                         
 -12   1   3          2.25          8.13         2.27 o                         
 -11   1   3         12.00         13.50         2.12 o                         
 -10   1   3         12.83         14.44         2.01 o                         
  -9   1   3         24.23         24.26         1.68 o                         
  -8   1   3        511.08        486.91         6.06 o                         
  -7   1   3         16.29         14.94         1.05 o                         
  -6   1   3         14.41         23.77         1.17 o                         
  -5   1   3         29.55         32.11         1.40 o                         
  -4   1   3         11.03          4.57         0.61 o                         
  -3   1   3        188.91        239.91         4.19 o                         
  -2   1   3       2326.08       2336.29        67.26 o                         
  -1   1   3       7403.04       7580.85       296.19 o                         
   0   1   3       5582.37       5892.27       401.33 o                         
   1   1   3       3782.18       3776.33       289.47 o                         
   2   1   3       4769.91       4485.54       144.93 o                         
   3   1   3        316.58        274.90         8.75 o                         
   4   1   3        261.70        278.65         3.83 o                         
   5   1   3        229.83        181.14         3.02 o                         
   6   1   3         34.08         35.89         1.61 o                         
   7   1   3        149.55        138.31         2.76 o                         
   8   1   3        355.08        344.31         5.49 o                         
   9   1   3         12.50          7.67         2.23 o                         
  10   1   3          8.10          9.62         3.18 o                         
  11   1   3          1.13          2.86         2.58 o                         
  12   1   3          0.81          4.50         2.58 o                         
  13   1   3          0.23          0.52         3.24 o                         
 -14   2   3          1.21         12.02         7.51 o                         
 -13   2   3         49.86         66.96         5.63 o                         
 -12   2   3         40.17         33.56         2.45 o                         
 -11   2   3         37.69         34.96         3.00 o                         
 -10   2   3         69.67         70.63         3.44 o                         
  -9   2   3         25.28         26.12         2.33 o                         
  -8   2   3         48.65         40.94         1.84 o                         
  -7   2   3       1692.70       1846.39        21.35 o                         
  -6   2   3          4.68          9.97         1.14 o                         
  -5   2   3        588.12        532.59         6.48 o                         
  -4   2   3          0.01          2.14         0.75 o                         
  -3   2   3        667.17        601.61         7.44 o                         
  -2   2   3        301.85        336.94         5.73 o                         
  -1   2   3       9238.26       9546.55       151.96 o                         
   0   2   3       8304.64       8754.91       343.84 o                         
   1   2   3        721.69        711.96        15.03 o                         
   2   2   3      12699.07      13296.72       371.02 o                         
   3   2   3         42.64         34.90         1.18 o                         
   4   2   3        288.98        304.93         3.99 o                         
   5   2   3       1313.45       1279.29        14.18 o                         
   6   2   3          0.70          1.38         0.94 o                         
   7   2   3         66.25         71.08         2.24 o                         
   8   2   3          4.43          4.98         1.43 o                         
   9   2   3        108.68         96.91         3.24 o                         
  10   2   3        493.35        463.05         7.38 o                         
  11   2   3        343.89        346.29         7.13 o                         
  12   2   3          0.30          2.37         2.29 o                         
  13   2   3         11.55          8.17         3.27 o                         
 -13   3   3          3.31          4.31         2.52 o                         
 -12   3   3          0.08         -0.71         2.16 o                         
 -11   3   3         20.41         20.90         2.18 o                         
 -10   3   3         24.44         20.43         2.30 o                         
  -9   3   3        178.21        173.62         3.70 o                         
  -8   3   3         72.12         81.60         2.61 o                         
  -7   3   3         37.77         47.15         1.92 o                         
  -6   3   3        153.86        156.81         3.15 o                         
  -5   3   3          1.22          0.97         0.96 o                         
  -4   3   3         83.69         90.75         2.64 o                         
  -3   3   3        298.74        290.95         4.15 o                         
  -2   3   3        258.34        250.13         4.13 o                         
  -1   3   3       3121.15       3277.35        39.06 o                         
   0   3   3        485.09        477.04         6.76 o                         
   1   3   3        312.80        403.41         9.49 o                         
   2   3   3        595.27        611.39         7.25 o                         
   3   3   3         94.71         88.21         1.82 o                         
   4   3   3          0.73          0.76         0.96 o                         
   5   3   3       2249.09       2213.98        24.24 o                         
   6   3   3        324.68        342.60         4.54 o                         
   7   3   3         10.70          9.83         1.36 o                         
   8   3   3        781.60        810.82        12.28 o                         
   9   3   3        330.58        336.42         6.30 o                         
  10   3   3          2.00          0.83         2.01 o                         
  11   3   3          5.24          8.11         2.10 o                         
  12   3   3         12.91         13.30         3.65 o                         
  13   3   3         30.62         34.51         5.26 o                         
 -13   4   3         18.32         19.64         8.57 o                         
 -12   4   3          4.87          6.80         2.92 o                         
 -11   4   3        171.89        166.96         4.66 o                         
 -10   4   3        153.86        157.40         4.49 o                         
  -9   4   3          0.97          1.60         1.81 o                         
  -8   4   3          0.31          0.59         1.81 o                         
  -7   4   3        479.15        438.99         6.64 o                         
  -6   4   3        119.21        122.06         2.88 o                         
  -5   4   3         80.99         67.16         2.01 o                         
  -4   4   3         77.29         50.47         1.82 o                         
  -3   4   3        545.04        505.85         8.91 o                         
  -2   4   3         31.07         26.13         2.03 o                         
  -1   4   3       1243.82       1379.13        17.45 o                         
   0   4   3         65.45         58.53         1.75 o                         
   1   4   3        132.47        134.25         3.26 o                         
   2   4   3        468.38        395.49         7.69 o                         
   3   4   3        699.52        724.80         8.62 o                         
   4   4   3        443.43        451.30         5.87 o                         
   5   4   3          6.42          7.01         1.39 o                         
   6   4   3         93.85         97.79         2.78 o                         
   7   4   3         15.39         19.28         1.79 o                         
   8   4   3         16.63         21.17         2.14 o                         
   9   4   3         25.82         26.76         2.11 o                         
  10   4   3          9.82          5.77         2.09 o                         
  11   4   3        141.66        149.37         5.88 o                         
  12   4   3          3.02          4.78         3.39 o                         
 -12   5   3          1.19          2.05         2.31 o                         
 -11   5   3         11.54         15.65         2.43 o                         
 -10   5   3          2.15          0.32         2.70 o                         
  -9   5   3        358.65        365.92         6.37 o                         
  -8   5   3          8.82          7.47         1.93 o                         
  -7   5   3          2.42          3.26         2.21 o                         
  -6   5   3          5.59          4.87         1.46 o                         
  -5   5   3         15.97         12.81         1.42 o                         
  -4   5   3         74.11         68.97         2.42 o                         
  -3   5   3        237.56        210.86         3.66 o                         
  -2   5   3        398.25        382.18         6.92 o                         
  -1   5   3          0.02          1.84         1.11 o                         
   0   5   3       1647.80       1749.11        22.69 o                         
   1   5   3        158.82        162.93         4.99 o                         
   2   5   3        100.27         96.77         3.90 o                         
   3   5   3        815.75        796.46        12.75 o                         
   4   5   3        249.07        246.13         4.10 o                         
   5   5   3        600.78        572.97         7.83 o                         
   6   5   3        116.36        124.17         3.35 o                         
   7   5   3          6.03          1.98         1.87 o                         
   8   5   3        277.10        293.99         5.80 o                         
   9   5   3         45.43         64.10         4.34 o                         
  10   5   3         59.51         75.10         4.15 o                         
  11   5   3          7.73          9.21         6.13 o                         
  12   5   3          2.90         -7.35         7.35 o                         
 -11   6   3         11.57         12.33         4.75 o                         
 -10   6   3         45.87         44.18         2.80 o                         
  -9   6   3         16.63         16.05         2.59 o                         
  -8   6   3         14.20          9.70         3.01 o                         
  -7   6   3         48.82         37.19         2.27 o                         
  -6   6   3        291.59        318.38         5.91 o                         
  -5   6   3        122.61        108.48         5.23 o                         
  -4   6   3         21.59         16.63         1.66 o                         
  -3   6   3          0.89          1.69         1.41 o                         
  -2   6   3         80.19         70.78         2.57 o                         
  -1   6   3        847.79        787.10        11.50 o                         
   0   6   3        255.65        235.23         4.42 o                         
   1   6   3        349.03        357.70         5.87 o                         
   2   6   3         37.80         32.18         2.37 o                         
   3   6   3         22.18         37.73         2.90 o                         
   4   6   3        183.72        164.16         4.24 o                         
   5   6   3        113.97        102.50         4.60 o                         
   6   6   3        186.04        170.92         6.63 o                         
   7   6   3          0.57          6.10         2.35 o                         
   8   6   3          0.08          0.57         2.46 o                         
   9   6   3          8.30          9.76         3.45 o                         
  10   6   3          6.29          3.84         4.82 o                         
  11   6   3          0.99          0.74         4.34 o                         
 -10   7   3         10.84          7.51         3.28 o                         
  -9   7   3        229.83        232.53         7.04 o                         
  -8   7   3          1.54          3.85         3.14 o                         
  -7   7   3          0.14          1.61         2.29 o                         
  -6   7   3          6.22          8.56         2.22 o                         
  -5   7   3         11.95          9.03         2.06 o                         
  -4   7   3        387.81        378.55         7.62 o                         
  -3   7   3        335.11        301.39        10.95 o                         
  -2   7   3         19.32         15.09         3.36 o                         
  -1   7   3          1.62          1.14         1.79 o                         
   0   7   3         16.36         14.71         2.23 o                         
   1   7   3        452.80        430.82         7.31 o                         
   2   7   3         62.95         60.09         4.40 o                         
   3   7   3        468.96        454.81         9.22 o                         
   4   7   3          0.91          2.69         2.06 o                         
   5   7   3          2.80          1.33         2.16 o                         
   6   7   3         21.72         19.39         2.60 o                         
   7   7   3         16.72         15.34         2.76 o                         
   8   7   3         32.11         26.35         3.57 o                         
   9   7   3          3.62          2.38         2.77 o                         
  10   7   3         18.38         15.85         5.47 o                         
  -9   8   3          1.54          6.10         7.76 o                         
  -8   8   3         28.78         24.69         3.66 o                         
  -7   8   3         58.89         65.56         4.10 o                         
  -6   8   3        109.73        107.58         5.17 o                         
  -5   8   3          0.66          0.59         2.30 o                         
  -4   8   3         29.38         28.82         2.53 o                         
  -3   8   3          0.19          1.27         2.05 o                         
  -2   8   3         43.17         29.65         2.97 o                         
  -1   8   3         81.36         73.45         3.51 o                         
   0   8   3         48.57         32.96         2.33 o                         
   1   8   3        122.86        104.63         6.26 o                         
   2   8   3         10.96         12.75         2.32 o                         
   3   8   3         15.28          8.43         2.24 o                         
   4   8   3         32.42         27.45         2.86 o                         
   5   8   3          1.46         -0.59         3.91 o                         
   6   8   3         31.95         30.06         4.03 o                         
   7   8   3          0.25         -2.90         3.13 o                         
   8   8   3          2.10          5.03         4.01 o                         
   9   8   3          6.29          6.68        12.86 o                         
  -7   9   3          0.84          2.47         6.44 o                         
  -6   9   3          0.98         -1.45         5.61 o                         
  -5   9   3          7.28          7.73         4.10 o                         
  -4   9   3         31.69         30.47         2.90 o                         
  -3   9   3         31.06         37.93         2.85 o                         
  -2   9   3          0.11          1.75         2.28 o                         
  -1   9   3          0.98          1.19         3.49 o                         
   0   9   3         34.20         40.44         2.93 o                         
   1   9   3          1.47         10.04         2.57 o                         
   2   9   3          9.65          9.14         2.67 o                         
   3   9   3          1.55          0.57         2.77 o                         
   4   9   3          6.55          7.35         3.19 o                         
   5   9   3         11.96         13.48         5.58 o                         
   6   9   3         20.80         22.54         4.01 o                         
   7   9   3          1.66          1.59         4.14 o                         
  -5  10   3          0.08          1.42         3.53 o                         
  -4  10   3          0.27          2.07         5.51 o                         
  -3  10   3         12.82         12.40         3.05 o                         
  -2  10   3          0.06         -2.79         2.79 o                         
  -1  10   3          0.64          7.26         4.94 o                         
   0  10   3          2.52          0.91         3.83 o                         
   1  10   3          2.78          0.89         2.88 o                         
   2  10   3          3.64          5.11         5.73 o                         
   3  10   3         13.94         16.67         4.69 o                         
   4  10   3          8.92          6.83         3.74 o                         
 -14   0   4        116.55        113.77         6.66 o                         
 -13   0   4         58.90         66.62         9.94 o                         
 -12   0   4        329.57        298.39        10.83 o                         
 -11   0   4         72.73         76.12         4.83 o                         
 -10   0   4        253.30        240.70         7.99 o                         
  -9   0   4        497.56        502.94         9.43 o                         
  -8   0   4       1900.81       1862.85        30.45 o                         
  -7   0   4        169.24        158.17         3.86 o                         
  -6   0   4       2665.29       2926.64        42.94 o                         
  -5   0   4       2651.57       2823.89        45.32 o                         
  -4   0   4       1049.09        905.87        13.56 o                         
  -3   0   4       1740.64       1512.06        53.78 o                         
  -2   0   4      21679.29      20406.74      2862.75 o                         
  -1   0   4        261.21        227.98         6.11 o                         
   0   0   4      13863.92      13295.54      1060.28 o                         
   1   0   4       4068.37       4308.42       153.69 o                         
   2   0   4        625.52        533.98        19.34 o                         
   3   0   4       5780.22       5671.19       202.07 o                         
   4   0   4        320.22        388.95         7.51 o                         
   5   0   4       1141.25       1233.42        21.14 o                         
   6   0   4        415.36        394.98         8.52 o                         
   7   0   4        686.56        738.84        13.10 o                         
   8   0   4        150.21        166.64         5.67 o                         
   9   0   4        152.96        144.27         5.09 o                         
  10   0   4        525.56        521.91        19.61 o                         
  11   0   4          4.68         -1.42         8.48 o                         
  12   0   4        188.15        185.51         8.43 o                         
  13   0   4          0.33          4.51         6.68 o                         
 -14   1   4         49.02         51.79         9.49 o                         
 -13   1   4         30.40         28.47         2.94 o                         
 -12   1   4        100.81        120.58         4.10 o                         
 -11   1   4        107.99         86.21         3.35 o                         
 -10   1   4        226.60        213.55         4.90 o                         
  -9   1   4         19.75         15.11         1.62 o                         
  -8   1   4          3.26          2.32         1.19 o                         
  -7   1   4        139.92        132.26         2.33 o                         
  -6   1   4       8646.44       9424.67       106.26 o                         
  -5   1   4       5859.44       6259.49        67.32 o                         
  -4   1   4       6151.27       6223.93        70.16 o                         
  -3   1   4       1498.77       1501.71        24.16 o                         
  -2   1   4         10.72         24.24         1.03 o                         
  -1   1   4      15256.49      15035.83       636.70 o                         
   0   1   4      22338.51      20152.10       507.70 o                         
   1   1   4       8535.79       7791.48       196.74 o                         
   2   1   4       2681.81       2632.63        76.25 o                         
   3   1   4       2109.95       2097.83        39.45 o                         
   4   1   4       1844.26       1834.79        20.96 o                         
   5   1   4        388.68        328.72         4.91 o                         
   6   1   4         76.17         66.76         2.81 o                         
   7   1   4        180.52        153.13         3.25 o                         
   8   1   4        744.16        723.64         9.59 o                         
   9   1   4         49.57         44.60         2.47 o                         
  10   1   4         72.87         84.36         3.30 o                         
  11   1   4         14.08         15.48         2.58 o                         
  12   1   4         47.47         54.22         4.42 o                         
  13   1   4         53.33         77.29         7.55 o                         
 -14   2   4         40.69         55.93         6.55 o                         
 -13   2   4          2.01          6.12         3.54 o                         
 -12   2   4         13.54         13.89         2.30 o                         
 -11   2   4        238.95        224.83         5.04 o                         
 -10   2   4         10.20          9.34         2.62 o                         
  -9   2   4        356.08        377.90         7.05 o                         
  -8   2   4         32.91         30.73         1.95 o                         
  -7   2   4        499.30        439.24         6.07 o                         
  -6   2   4         83.69         75.40         2.08 o                         
  -5   2   4        416.74        423.03         5.08 o                         
  -4   2   4        120.63        116.71         2.00 o                         
  -3   2   4        320.30        289.48         4.35 o                         
  -2   2   4          5.50          5.37         0.83 o                         
  -1   2   4       4696.85       4927.49        71.64 o                         
   0   2   4      14681.24      15169.66       520.37 o                         
   1   2   4        865.91        905.59        27.06 o                         
   2   2   4        249.09        267.20         3.63 o                         
   3   2   4        171.20        200.69         2.79 o                         
   4   2   4        974.36        923.23         9.88 o                         
   5   2   4        338.19        272.80         3.52 o                         
   6   2   4        734.62        684.94         8.39 o                         
   7   2   4          1.16          0.76         1.21 o                         
   8   2   4          0.20          1.63         1.52 o                         
   9   2   4          0.66          1.01         2.37 o                         
  10   2   4        112.04        104.65         4.03 o                         
  11   2   4         77.26         79.48         3.28 o                         
  12   2   4         75.43         79.33         5.84 o                         
  13   2   4          0.08         -2.02         3.38 o                         
 -13   3   4         94.30        104.51         5.35 o                         
 -12   3   4         87.71         83.05         3.80 o                         
 -11   3   4          2.95          3.43         2.65 o                         
 -10   3   4          2.36          2.54         1.78 o                         
  -9   3   4        282.00        263.67         5.31 o                         
  -8   3   4         21.91         18.99         1.59 o                         
  -7   3   4       1256.92       1250.97        14.81 o                         
  -6   3   4        138.81        117.65         2.50 o                         
  -5   3   4        248.23        267.71         3.63 o                         
  -4   3   4         43.40         34.86         2.64 o                         
  -3   3   4          0.97         22.37         3.17 o                         
  -2   3   4          0.53          0.94         1.12 o                         
  -1   3   4        280.53        252.72         3.76 o                         
   0   3   4       1755.30       1703.23        22.76 o                         
   1   3   4        896.13        815.67        12.42 o                         
   2   3   4       3287.28       3465.01        39.21 o                         
   3   3   4       2098.61       2345.79        28.87 o                         
   4   3   4        101.04         99.16         2.01 o                         
   5   3   4          4.98          2.42         0.99 o                         
   6   3   4        775.32        711.68         8.85 o                         
   7   3   4        547.01        500.71         6.93 o                         
   8   3   4       1295.16       1292.79        26.56 o                         
   9   3   4          9.05          8.13         1.78 o                         
  10   3   4         10.58          5.05         2.06 o                         
  11   3   4         24.73         21.45         3.04 o                         
  12   3   4        102.10        116.19         5.31 o                         
 -13   4   4          2.01          1.75         2.48 o                         
 -12   4   4          0.69          2.98         2.44 o                         
 -11   4   4        165.35        172.90         4.77 o                         
 -10   4   4          2.13          0.49         2.09 o                         
  -9   4   4        136.47        125.71         3.46 o                         
  -8   4   4         28.22         22.90         2.13 o                         
  -7   4   4        109.10        109.36         2.84 o                         
  -6   4   4         80.88         75.80         3.09 o                         
  -5   4   4         13.12         10.12         1.53 o                         
  -4   4   4         72.61         68.91         2.97 o                         
  -3   4   4         12.72         10.51         1.13 o                         
  -2   4   4        126.88        168.30         3.68 o                         
  -1   4   4       2200.53       2255.65        27.13 o                         
   0   4   4       1130.78       1239.67        30.39 o                         
   1   4   4       2253.13       2493.46        30.57 o                         
   2   4   4       1454.54       1464.28        19.57 o                         
   3   4   4        570.86        656.72         8.10 o                         
   4   4   4        478.80        440.29         5.25 o                         
   5   4   4       1398.00       1351.80        15.13 o                         
   6   4   4        501.95        461.97         6.16 o                         
   7   4   4        145.79        140.05         4.96 o                         
   8   4   4         90.69         94.22         5.62 o                         
   9   4   4         38.49         49.28         2.68 o                         
  10   4   4          0.62         -1.38         2.04 o                         
  11   4   4         85.21         85.49         5.28 o                         
  12   4   4          2.75          6.86         3.40 o                         
 -12   5   4         69.89         69.92         4.99 o                         
 -11   5   4        113.72        116.67         4.73 o                         
 -10   5   4         16.18         12.48         3.33 o                         
  -9   5   4        313.67        327.87         5.88 o                         
  -8   5   4        284.78        255.43         4.82 o                         
  -7   5   4        583.41        621.25        14.76 o                         
  -6   5   4         17.37         20.81         1.58 o                         
  -5   5   4        309.00        290.82         4.55 o                         
  -4   5   4        242.72        232.08         3.99 o                         
  -3   5   4        216.23        234.34         3.73 o                         
  -2   5   4        491.69        524.41         7.53 o                         
  -1   5   4        787.48        886.52        12.84 o                         
   0   5   4        132.86        118.74         2.84 o                         
   1   5   4        350.81        361.43         6.04 o                         
   2   5   4        372.55        407.46         7.74 o                         
   3   5   4        342.41        362.33         5.70 o                         
   4   5   4         46.36         57.82         2.79 o                         
   5   5   4         26.12         20.61         1.65 o                         
   6   5   4        471.25        409.37         7.00 o                         
   7   5   4          3.57          5.26         3.23 o                         
   8   5   4        261.06        255.48         5.93 o                         
   9   5   4         78.31         73.06         4.92 o                         
  10   5   4          0.96          1.94         3.27 o                         
  11   5   4          8.74          7.25         8.44 o                         
 -11   6   4         13.11         10.51         2.24 o                         
 -10   6   4          3.91          0.01         2.01 o                         
  -9   6   4          8.96         15.35         2.51 o                         
  -8   6   4         73.67         82.08         4.05 o                         
  -7   6   4        115.69        123.52         3.89 o                         
  -6   6   4          0.08          0.95         1.82 o                         
  -5   6   4         61.39         58.14         3.11 o                         
  -4   6   4        115.03         85.87         3.06 o                         
  -3   6   4        237.34        215.22         4.24 o                         
  -2   6   4        199.83        184.82         3.84 o                         
  -1   6   4        223.76        212.31         3.95 o                         
   0   6   4         19.68         18.03         2.38 o                         
   1   6   4         31.85         27.36         2.05 o                         
   2   6   4        178.46        153.62         4.21 o                         
   3   6   4         24.62         21.93         1.80 o                         
   4   6   4          0.91          2.36         1.89 o                         
   5   6   4         82.72         71.96         3.48 o                         
   6   6   4         86.67         76.70         3.89 o                         
   7   6   4          5.37          7.37         2.37 o                         
   8   6   4          3.34          7.58         2.64 o                         
   9   6   4          3.56          1.07         2.99 o                         
  10   6   4          0.27         -3.21         3.21 o                         
  11   6   4          1.12         -0.94         2.80 o                         
 -10   7   4          1.66          2.61         3.13 o                         
  -9   7   4          3.64          0.07         2.72 o                         
  -8   7   4        158.29        170.05         7.31 o                         
  -7   7   4        195.17        203.18         6.18 o                         
  -6   7   4         23.55         23.67         2.38 o                         
  -5   7   4        108.46        124.92         5.76 o                         
  -4   7   4          0.15         -1.78         2.71 o                         
  -3   7   4         50.79         41.22         2.49 o                         
  -2   7   4         99.62         99.73         4.15 o                         
  -1   7   4        303.78        314.81         6.41 o                         
   0   7   4          0.91          0.32         1.81 o                         
   1   7   4        354.20        364.08         6.62 o                         
   2   7   4         76.29         64.77         3.59 o                         
   3   7   4        128.77        127.64         5.01 o                         
   4   7   4         35.36         26.71         2.27 o                         
   5   7   4         31.94         16.07         2.29 o                         
   6   7   4          4.58          5.56         2.38 o                         
   7   7   4         23.44         22.90         2.78 o                         
   8   7   4          1.29         -2.80         2.80 o                         
   9   7   4          0.14          0.90         2.73 o                         
  10   7   4         26.53         24.89         3.66 o                         
  -9   8   4         10.18         17.88         4.36 o                         
  -8   8   4         12.91         17.17         4.49 o                         
  -7   8   4          5.54          9.15         2.87 o                         
  -6   8   4         29.46         21.56         3.03 o                         
  -5   8   4          1.71         -0.97         2.28 o                         
  -4   8   4         16.05         21.35         2.39 o                         
  -3   8   4         45.26         43.55         2.71 o                         
  -2   8   4         23.15         21.23         3.38 o                         
  -1   8   4         37.96         44.19         3.90 o                         
   0   8   4         15.58         17.39         2.53 o                         
   1   8   4          0.16          1.33         2.23 o                         
   2   8   4         39.47         29.56         2.54 o                         
   3   8   4          7.80          4.14         2.26 o                         
   4   8   4          0.82          1.12         2.58 o                         
   5   8   4          5.80          5.69         2.64 o                         
   6   8   4         14.69         28.19         3.38 o                         
   7   8   4          9.89         13.89         3.41 o                         
   8   8   4         14.50          8.21         3.42 o                         
  -7   9   4          4.19          5.53         4.48 o                         
  -6   9   4         28.90         34.83         4.64 o                         
  -5   9   4          0.20         -1.72         2.70 o                         
  -4   9   4          1.85          8.06         2.65 o                         
  -3   9   4          2.21          1.81         2.58 o                         
  -2   9   4          0.23         -0.50         2.50 o                         
  -1   9   4          2.70          8.00         3.45 o                         
   0   9   4          5.82          3.34         2.57 o                         
   1   9   4        102.02        105.16         5.09 o                         
   2   9   4         20.43         17.16         3.04 o                         
   3   9   4          4.54          5.21         2.99 o                         
   4   9   4         17.00         15.07         3.34 o                         
   5   9   4         18.42          9.94         6.16 o                         
   6   9   4         11.67         16.80         4.14 o                         
   7   9   4          5.91         15.69         8.18 o                         
  -5  10   4          1.03          1.80         3.56 o                         
  -4  10   4          5.32          2.54         4.46 o                         
  -3  10   4         10.84         16.32         3.14 o                         
  -2  10   4          9.28          2.63         2.87 o                         
  -1  10   4          4.31          8.26         4.11 o                         
   0  10   4         11.85         11.67         3.30 o                         
   1  10   4          3.15          0.92         3.00 o                         
   2  10   4         44.45         38.41         3.90 o                         
   3  10   4          1.03          8.06         3.58 o                         
   4  10   4          0.01          2.94        12.52 o                         
 -14   1   5         20.73         25.99         3.45 o                         
 -13   1   5          5.28          3.47         2.62 o                         
 -12   1   5         21.95         18.26         2.42 o                         
 -11   1   5          3.25          1.57         2.14 o                         
 -10   1   5        104.16         98.90         3.68 o                         
  -9   1   5         10.67          4.88         1.51 o                         
  -8   1   5          1.83          1.15         1.16 o                         
  -7   1   5        532.01        529.20         5.81 o                         
  -6   1   5         43.76         51.29         1.44 o                         
  -5   1   5         78.24         88.46         1.65 o                         
  -4   1   5       1034.12       1078.84        11.88 o                         
  -3   1   5         33.04         51.90         1.31 o                         
  -2   1   5         24.49         25.47         1.19 o                         
  -1   1   5       2911.39       2938.59        46.93 o                         
   0   1   5       5608.06       5745.68       146.80 o                         
   1   1   5       1552.61       1693.30        54.15 o                         
   2   1   5       1007.51        933.02        12.81 o                         
   3   1   5       1538.19       1575.00        25.59 o                         
   4   1   5        385.08        437.63         5.44 o                         
   5   1   5        494.37        460.22         6.08 o                         
   6   1   5         63.01         59.30         1.84 o                         
   7   1   5          3.08          3.58         1.19 o                         
   8   1   5          6.84          9.34         1.53 o                         
   9   1   5         63.41         61.08         8.06 o                         
  10   1   5         87.56         97.45         4.83 o                         
  11   1   5          7.55          6.52         1.92 o                         
  12   1   5          0.30          2.82         2.72 o                         
  13   1   5          0.06          5.90         6.51 o                         
 -14   2   5          9.96         13.39         3.24 o                         
 -13   2   5          1.29         -2.79         2.79 o                         
 -12   2   5         87.78         97.69         4.95 o                         
 -11   2   5         35.96         31.87         2.67 o                         
 -10   2   5         24.74         26.95         2.64 o                         
  -9   2   5          1.15         -0.13         1.78 o                         
  -8   2   5        425.02        437.55         5.88 o                         
  -7   2   5        109.78         86.06         2.35 o                         
  -6   2   5        105.78        126.57         2.44 o                         
  -5   2   5        258.71        236.47         3.80 o                         
  -4   2   5         31.63         36.85         1.37 o                         
  -3   2   5        404.64        466.96         6.31 o                         
  -2   2   5       2871.18       2967.17        39.03 o                         
  -1   2   5       3138.58       3393.61        67.51 o                         
   0   2   5       4763.62       5252.31        96.43 o                         
   1   2   5       1161.51       1233.20        16.95 o                         
   2   2   5       5291.43       5547.68        95.85 o                         
   3   2   5          2.24          5.22         0.89 o                         
   4   2   5        995.37       1049.90        11.22 o                         
   5   2   5        914.89        902.78        11.23 o                         
   6   2   5          8.74          8.19         1.11 o                         
   7   2   5         22.47         21.97         1.56 o                         
   8   2   5        462.31        485.24         7.49 o                         
   9   2   5         24.42         19.75         1.91 o                         
  10   2   5          1.57          3.53         2.44 o                         
  11   2   5          0.73          2.67         2.30 o                         
  12   2   5         11.41         16.72         3.18 o                         
 -13   3   5          0.34          0.91         2.54 o                         
 -12   3   5          3.60          3.74         2.22 o                         
 -11   3   5          1.82          5.53         3.01 o                         
 -10   3   5         75.64         66.39         2.79 o                         
  -9   3   5         26.77         27.62         2.07 o                         
  -8   3   5        116.64        117.21         2.96 o                         
  -7   3   5        158.53        187.66         3.30 o                         
  -6   3   5         12.36         11.51         1.12 o                         
  -5   3   5        184.46        202.83         3.07 o                         
  -4   3   5        123.02        122.23         3.10 o                         
  -3   3   5        319.63        341.16         6.31 o                         
  -2   3   5         19.29         12.47         0.87 o                         
  -1   3   5       4811.66       4986.42        59.32 o                         
   0   3   5        264.05        291.82         4.56 o                         
   1   3   5       4154.42       4314.87        54.60 o                         
   2   3   5        706.16        758.27         8.48 o                         
   3   3   5        132.08        145.33         2.48 o                         
   4   3   5        442.63        451.84         5.29 o                         
   5   3   5        338.94        354.07         4.66 o                         
   6   3   5         66.35         74.28         2.24 o                         
   7   3   5          0.85          2.27         1.37 o                         
   8   3   5         26.76         26.08         2.25 o                         
   9   3   5         25.43         23.33         1.99 o                         
  10   3   5          2.73          4.13         1.91 o                         
  11   3   5          6.09         10.20         2.80 o                         
  12   3   5          6.10          8.43         3.03 o                         
 -13   4   5         46.32         54.99         3.70 o                         
 -12   4   5          3.43          1.04         2.19 o                         
 -11   4   5        116.88        125.54         4.35 o                         
 -10   4   5          2.11         -0.25         2.20 o                         
  -9   4   5          0.62          2.29         1.73 o                         
  -8   4   5         95.35        103.76         4.66 o                         
  -7   4   5        296.98        323.96         5.14 o                         
  -6   4   5        295.03        264.64         4.26 o                         
  -5   4   5         27.71         37.82         2.18 o                         
  -4   4   5          0.33          3.12         0.99 o                         
  -3   4   5         29.79         36.40         1.44 o                         
  -2   4   5        340.12        329.74         5.79 o                         
  -1   4   5        648.61        672.87         9.10 o                         
   0   4   5       2554.74       2772.95        35.27 o                         
   1   4   5          0.58          3.44         0.79 o                         
   2   4   5         18.82         13.89         2.38 o                         
   3   4   5       1951.10       2100.23        25.46 o                         
   4   4   5        516.34        585.60         7.01 o                         
   5   4   5        257.18        283.21         4.09 o                         
   6   4   5         14.64         17.89         1.47 o                         
   7   4   5        113.24        109.95         3.61 o                         
   8   4   5         81.94         93.29         3.55 o                         
   9   4   5        189.35        205.15         5.29 o                         
  10   4   5         28.32         29.45         2.67 o                         
  11   4   5         39.75         39.72         3.41 o                         
  12   4   5          5.65         15.73         8.76 o                         
 -12   5   5          6.45          9.34         3.87 o                         
 -11   5   5          2.58          1.76         2.39 o                         
 -10   5   5         75.49         82.89         5.21 o                         
  -9   5   5          1.01          2.25         1.82 o                         
  -8   5   5         76.22         76.00         3.10 o                         
  -7   5   5          0.31          2.63         1.97 o                         
  -6   5   5         54.49         54.84         2.84 o                         
  -5   5   5          1.18          2.48         1.24 o                         
  -4   5   5         20.75         27.74         1.54 o                         
  -3   5   5        157.56        170.22         3.46 o                         
  -2   5   5         17.69         18.46         1.30 o                         
  -1   5   5        854.01        861.30        12.15 o                         
   0   5   5         51.63         59.29         3.07 o                         
   1   5   5        232.61        229.13         4.64 o                         
   2   5   5          7.30          7.10         1.68 o                         
   3   5   5         59.42         55.94         2.41 o                         
   4   5   5        162.97        158.40         3.74 o                         
   5   5   5        355.32        372.84         6.16 o                         
   6   5   5         22.19         14.38         3.04 o                         
   7   5   5        216.65        206.29         6.13 o                         
   8   5   5        201.45        206.19         6.49 o                         
   9   5   5         37.63         33.64         3.17 o                         
  10   5   5         17.49         27.38         3.35 o                         
  11   5   5         27.15         32.51         3.99 o                         
 -11   6   5          4.43          5.27         2.21 o                         
 -10   6   5          2.03          1.04         2.42 o                         
  -9   6   5        164.15        176.97         5.43 o                         
  -8   6   5          3.10          0.38         2.05 o                         
  -7   6   5        182.17        186.74         4.53 o                         
  -6   6   5         17.59         23.89         2.13 o                         
  -5   6   5         18.43         13.48         1.93 o                         
  -4   6   5         40.72         46.32         2.24 o                         
  -3   6   5         19.85         16.90         1.56 o                         
  -2   6   5          6.74          7.32         1.40 o                         
  -1   6   5        108.92        115.56         2.96 o                         
   0   6   5          6.71          5.32         1.36 o                         
   1   6   5        439.84        377.00         6.05 o                         
   2   6   5         26.68         25.45         2.37 o                         
   3   6   5        380.00        392.64         7.29 o                         
   4   6   5          7.24          6.29         2.09 o                         
   5   6   5         49.41         53.68         3.42 o                         
   6   6   5        131.15        118.30         4.43 o                         
   7   6   5          7.42         11.72         2.70 o                         
   8   6   5         27.73         44.00         4.44 o                         
   9   6   5         64.34         70.04         5.01 o                         
  10   6   5          5.16          3.58         3.96 o                         
 -10   7   5         33.66         39.67         3.48 o                         
  -9   7   5         12.67         12.80         2.80 o                         
  -8   7   5          0.36         -0.37         2.88 o                         
  -7   7   5          2.28          4.69         2.32 o                         
  -6   7   5         84.53         79.60         4.71 o                         
  -5   7   5         53.49         43.57         2.74 o                         
  -4   7   5          3.78          1.96         2.84 o                         
  -3   7   5        243.86        232.59         5.79 o                         
  -2   7   5         28.87         24.54         2.20 o                         
  -1   7   5         46.84         39.39         4.85 o                         
   0   7   5         22.13         19.54         2.26 o                         
   1   7   5         87.30         80.18         3.47 o                         
   2   7   5          5.90          3.12         1.96 o                         
   3   7   5         12.43          7.50         2.25 o                         
   4   7   5        191.01        181.29         4.64 o                         
   5   7   5          8.71          7.76         2.20 o                         
   6   7   5         13.08          5.96         2.40 o                         
   7   7   5         73.09         61.94         6.65 o                         
   8   7   5          2.78          0.98         2.82 o                         
   9   7   5         36.17         28.06         2.99 o                         
  -9   8   5         32.64         34.53         3.45 o                         
  -8   8   5          8.05         11.48         4.31 o                         
  -7   8   5          8.38          5.05         2.66 o                         
  -6   8   5         62.66         73.68         4.50 o                         
  -5   8   5         24.65         23.13         2.63 o                         
  -4   8   5         90.01         77.53         3.67 o                         
  -3   8   5         78.30         73.17         4.94 o                         
  -2   8   5          7.56          7.70         2.24 o                         
  -1   8   5         20.07         18.10         3.68 o                         
   0   8   5        177.55        179.79         5.63 o                         
   1   8   5        138.23        142.91         4.72 o                         
   2   8   5         43.57         41.29         2.80 o                         
   3   8   5          7.93         -0.89         3.39 o                         
   4   8   5          9.52          6.02         2.96 o                         
   5   8   5         14.19          9.80         3.93 o                         
   6   8   5         29.95         40.39         3.66 o                         
   7   8   5          0.38         11.84         5.68 o                         
   8   8   5          6.24          3.08         3.60 o                         
  -7   9   5          0.12          0.29         3.02 o                         
  -6   9   5         22.97         23.16         3.21 o                         
  -5   9   5         30.27         27.11         3.15 o                         
  -4   9   5         17.80         25.29         3.03 o                         
  -3   9   5         27.98         30.57         3.00 o                         
  -2   9   5         23.54         31.47         5.14 o                         
  -1   9   5         55.16         61.23         4.30 o                         
   0   9   5          3.85          4.60         2.63 o                         
   1   9   5          1.24          4.72         4.13 o                         
   2   9   5         10.75          9.75         3.23 o                         
   3   9   5         20.36         21.10         3.53 o                         
   4   9   5          0.39          2.51         5.23 o                         
   5   9   5          3.42          3.25         4.17 o                         
   6   9   5         19.18         15.33        16.70 o                         
  -5  10   5         13.67         15.93         3.94 o                         
  -4  10   5         16.85         26.07         5.67 o                         
  -3  10   5         34.14         37.46         4.67 o                         
  -2  10   5         11.54         12.95         3.44 o                         
  -1  10   5          9.95          6.46         3.24 o                         
   0  10   5         26.91         23.11         3.32 o                         
   1  10   5         35.89         38.38         3.66 o                         
   2  10   5         19.58         27.01         3.80 o                         
   3  10   5          4.10          4.13         4.61 o                         
   4  10   5          3.28         11.19         7.68 o                         
 -14   0   6        361.66        343.14        13.77 o                         
 -13   0   6          0.83         -0.22         3.45 o                         
 -12   0   6        179.31        203.81         6.72 o                         
 -11   0   6         47.90         37.16         3.91 o                         
 -10   0   6         20.07         27.00         7.04 o                         
  -9   0   6         37.67         24.61         2.35 o                         
  -8   0   6        208.95        204.66         4.38 o                         
  -7   0   6        931.46        860.66        12.23 o                         
  -6   0   6         30.60         22.31         1.65 o                         
  -5   0   6        446.69        438.75         7.00 o                         
  -4   0   6        270.20        239.01         4.49 o                         
  -3   0   6       4293.53       4205.23       199.27 o                         
  -2   0   6       1113.73       1057.69        22.08 o                         
  -1   0   6      10032.47       9856.41       307.83 o                         
   0   0   6        796.72        748.90        19.30 o                         
   1   0   6       8207.51       7375.95       185.94 o                         
   2   0   6       1314.55       1321.31        27.57 o                         
   3   0   6       3878.37       3795.12       119.41 o                         
   4   0   6       1039.32       1138.06        26.06 o                         
   5   0   6        128.92        140.21         4.10 o                         
   6   0   6         32.64         40.54         3.71 o                         
   7   0   6        557.37        527.89        10.96 o                         
   8   0   6        761.64        668.06        15.86 o                         
   9   0   6        913.01        824.84        21.29 o                         
  10   0   6         34.11         27.45         3.05 o                         
  11   0   6          2.07          3.36         2.75 o                         
  12   0   6        122.90        122.38         7.70 o                         
 -14   1   6         25.77         22.87         4.05 o                         
 -13   1   6         19.60         16.77         2.98 o                         
 -12   1   6        139.28        166.48         4.60 o                         
 -11   1   6         59.23         59.34         3.59 o                         
 -10   1   6        864.15        836.53        14.81 o                         
  -9   1   6         21.63         21.40         1.69 o                         
  -8   1   6        518.99        550.05         6.66 o                         
  -7   1   6        866.70        952.63        10.33 o                         
  -6   1   6        357.25        325.23         4.15 o                         
  -5   1   6       2550.34       2596.56        29.49 o                         
  -4   1   6        157.29        113.56         1.84 o                         
  -3   1   6       4666.66       4946.73        62.37 o                         
  -2   1   6        508.03        488.10         6.92 o                         
  -1   1   6        794.33        745.17        11.58 o                         
   0   1   6        745.28        706.25        11.60 o                         
   1   1   6       4232.15       4235.83        81.39 o                         
   2   1   6          2.12          3.58         0.62 o                         
   3   1   6          8.44          3.30         0.71 o                         
   4   1   6       1031.04        894.99        11.86 o                         
   5   1   6         98.95         81.29         4.28 o                         
   6   1   6         23.38         30.79         1.83 o                         
   7   1   6         96.74         90.26         2.71 o                         
   8   1   6         10.76          9.74         1.66 o                         
   9   1   6        158.90        153.56         3.99 o                         
  10   1   6        210.87        201.90         4.41 o                         
  11   1   6         59.03         63.13         3.31 o                         
  12   1   6         26.86         23.18         2.95 o                         
 -14   2   6        183.80        195.23        10.25 o                         
 -13   2   6         11.99          7.61         2.94 o                         
 -12   2   6        269.49        265.44         6.22 o                         
 -11   2   6        310.31        294.60         6.09 o                         
 -10   2   6        138.22        144.68         4.80 o                         
  -9   2   6        411.10        372.14         5.82 o                         
  -8   2   6         11.97         11.76         1.40 o                         
  -7   2   6        143.12        146.79         2.78 o                         
  -6   2   6        698.60        684.06         7.59 o                         
  -5   2   6         25.27         16.80         1.41 o                         
  -4   2   6         24.04         27.57         1.60 o                         
  -3   2   6          6.09          5.44         0.74 o                         
  -2   2   6       2314.09       2311.52        27.69 o                         
  -1   2   6        171.71        163.65         2.88 o                         
   0   2   6       2880.58       3226.38        43.70 o                         
   1   2   6         78.38         95.86         2.85 o                         
   2   2   6        102.46         81.38         1.84 o                         
   3   2   6        232.39        281.68         3.90 o                         
   4   2   6        121.36        126.21         2.41 o                         
   5   2   6       1105.36       1099.18        13.69 o                         
   6   2   6        456.18        462.73         5.79 o                         
   7   2   6        157.93        141.26         3.16 o                         
   8   2   6        989.24        971.26        18.84 o                         
   9   2   6         71.47         64.51         2.66 o                         
  10   2   6         60.78         55.12         4.06 o                         
  11   2   6          5.63          4.86         2.33 o                         
  12   2   6         95.09        103.72         8.50 o                         
 -13   3   6         44.24         44.57         3.09 o                         
 -12   3   6         19.52         28.86         3.76 o                         
 -11   3   6        244.30        264.77         6.53 o                         
 -10   3   6        243.06        227.03         5.07 o                         
  -9   3   6        143.61        137.76         3.68 o                         
  -8   3   6        141.36        158.39         3.29 o                         
  -7   3   6        275.26        290.42         4.31 o                         
  -6   3   6         12.54         11.69         1.10 o                         
  -5   3   6          6.69          3.41         1.07 o                         
  -4   3   6          4.11         14.06         2.24 o                         
  -3   3   6          3.79          3.80         0.91 o                         
  -2   3   6        192.42        216.36         3.11 o                         
  -1   3   6         32.24         37.26         1.22 o                         
   0   3   6        183.06        164.62         2.76 o                         
   1   3   6        111.27         90.97         2.01 o                         
   2   3   6       3219.34       3436.41        43.58 o                         
   3   3   6       1323.35       1228.94        21.43 o                         
   4   3   6         24.73         42.40         1.94 o                         
   5   3   6         62.78         57.71         2.05 o                         
   6   3   6         58.18         60.41         2.24 o                         
   7   3   6        299.17        276.49         4.85 o                         
   8   3   6        337.60        324.41         7.15 o                         
   9   3   6        164.94        155.24         5.00 o                         
  10   3   6          1.78          1.20         2.06 o                         
  11   3   6         25.31         25.86         3.09 o                         
  12   3   6          2.60          5.37         3.06 o                         
 -13   4   6         70.04         86.31        11.38 o                         
 -12   4   6         86.49         84.64         3.89 o                         
 -11   4   6         53.08         49.07         3.80 o                         
 -10   4   6         87.11         77.08         3.26 o                         
  -9   4   6        538.20        536.32         7.89 o                         
  -8   4   6         52.82         43.64         2.24 o                         
  -7   4   6        747.48        732.30         9.68 o                         
  -6   4   6          1.44          2.75         1.27 o                         
  -5   4   6         86.34         77.38         2.12 o                         
  -4   4   6         49.35         46.11         1.86 o                         
  -3   4   6         10.20          5.89         1.12 o                         
  -2   4   6         34.63         35.02         1.89 o                         
  -1   4   6         70.22         54.50         2.05 o                         
   0   4   6        628.09        580.26         7.51 o                         
   1   4   6          9.88          9.30         0.78 o                         
   2   4   6        348.68        322.34         4.76 o                         
   3   4   6        193.55        212.21         3.86 o                         
   4   4   6        212.12        169.46         3.37 o                         
   5   4   6       1004.57       1066.90        12.74 o                         
   6   4   6        417.61        441.12         6.34 o                         
   7   4   6        137.76        118.50         3.53 o                         
   8   4   6        121.31        107.93         4.54 o                         
   9   4   6          3.98          6.27         2.22 o                         
  10   4   6          8.42          9.02         2.53 o                         
  11   4   6         50.77         62.91         5.01 o                         
 -12   5   6         66.01         65.55         5.30 o                         
 -11   5   6        126.60        130.96         6.86 o                         
 -10   5   6         70.17         81.77         5.50 o                         
  -9   5   6          0.25          1.79         1.97 o                         
  -8   5   6         50.99         60.38         4.13 o                         
  -7   5   6         44.40         26.15         1.89 o                         
  -6   5   6         69.22         77.58         2.69 o                         
  -5   5   6        169.12        181.43         4.11 o                         
  -4   5   6         15.56         20.62         1.62 o                         
  -3   5   6        117.97        114.35         2.60 o                         
  -2   5   6         64.96         44.66         1.99 o                         
  -1   5   6         82.97         69.59         2.32 o                         
   0   5   6         51.02         55.84         2.41 o                         
   1   5   6         49.03         43.23         2.23 o                         
   2   5   6       1162.03       1065.46        16.52 o                         
   3   5   6         85.79         77.18         3.05 o                         
   4   5   6          2.92          5.32         1.70 o                         
   5   5   6         92.94         91.37         3.94 o                         
   6   5   6         44.96         43.82         3.35 o                         
   7   5   6         34.26         39.35         3.93 o                         
   8   5   6        140.48        124.25         5.05 o                         
   9   5   6         90.82         99.59         4.42 o                         
  10   5   6          7.15          9.43         3.18 o                         
  11   5   6         15.18         12.18         3.37 o                         
 -11   6   6         63.20         64.42         4.59 o                         
 -10   6   6          3.99          3.35         2.09 o                         
  -9   6   6         18.19         14.87         2.54 o                         
  -8   6   6        199.78        207.16         4.97 o                         
  -7   6   6        520.28        510.29         8.65 o                         
  -6   6   6          8.53          8.10         2.65 o                         
  -5   6   6        177.09        173.84         5.15 o                         
  -4   6   6         53.69         57.74         2.57 o                         
  -3   6   6          0.92          1.41         1.33 o                         
  -2   6   6         25.37         35.56         1.82 o                         
  -1   6   6        571.36        565.06         7.90 o                         
   0   6   6          0.65         -0.10         1.40 o                         
   1   6   6        155.44        156.26         3.82 o                         
   2   6   6         12.41         10.13         1.79 o                         
   3   6   6          0.09          0.07         1.76 o                         
   4   6   6        271.54        274.41         6.39 o                         
   5   6   6        110.46        124.62         5.57 o                         
   6   6   6         44.24         51.20         3.01 o                         
   7   6   6        104.62        105.53         5.31 o                         
   8   6   6         23.31         23.31         3.12 o                         
   9   6   6          0.16         -0.52         3.42 o                         
  10   6   6          6.50          9.15         4.14 o                         
 -10   7   6         10.85          5.66         4.12 o                         
  -9   7   6          6.24          5.00         2.70 o                         
  -8   7   6          2.25          3.91         3.26 o                         
  -7   7   6          0.04          1.69         2.35 o                         
  -6   7   6         28.65         24.99         2.46 o                         
  -5   7   6          2.52          4.88         2.27 o                         
  -4   7   6         30.27         42.62         3.19 o                         
  -3   7   6         42.61         48.80         2.60 o                         
  -2   7   6          6.52         10.97         2.18 o                         
  -1   7   6          5.44          4.06         2.34 o                         
   0   7   6          0.71         -1.51         2.21 o                         
   1   7   6        174.45        171.47         5.84 o                         
   2   7   6          5.47          6.13         2.77 o                         
   3   7   6        102.74         97.85         3.84 o                         
   4   7   6          0.09         -2.19         2.19 o                         
   5   7   6         24.27         15.95         2.58 o                         
   6   7   6         29.69         31.15         2.85 o                         
   7   7   6         27.54         24.34         3.16 o                         
   8   7   6         34.32         32.98         3.21 o                         
   9   7   6          0.04          1.69         5.07 o                         
  -9   8   6          5.20         -0.06         3.35 o                         
  -8   8   6         43.38         42.45         3.43 o                         
  -7   8   6         25.27         27.76         2.99 o                         
  -6   8   6         33.10         40.70         2.92 o                         
  -5   8   6         52.52         56.56         3.66 o                         
  -4   8   6          1.05          1.25         2.37 o                         
  -3   8   6          8.99         14.84         2.96 o                         
  -2   8   6         10.28         12.45         2.43 o                         
  -1   8   6        268.49        296.51         7.11 o                         
   0   8   6          5.18          5.09         2.63 o                         
   1   8   6        553.20        551.67         9.73 o                         
   2   8   6         32.45         25.44         2.53 o                         
   3   8   6          0.29         -0.17         2.36 o                         
   4   8   6          9.22          8.60         2.51 o                         
   5   8   6         30.17         24.78         3.20 o                         
   6   8   6         14.79         18.71         5.24 o                         
   7   8   6          1.50          4.13         4.84 o                         
   8   8   6          0.69          0.87        15.44 o                         
  -7   9   6          1.69         -3.46         3.46 o                         
  -6   9   6          1.23         -0.09         2.88 o                         
  -5   9   6          6.47          6.40         2.87 o                         
  -4   9   6          0.03         -0.10         3.33 o                         
  -3   9   6         27.26         28.39         3.18 o                         
  -2   9   6         13.91         18.48         5.34 o                         
  -1   9   6          0.01         -0.35         2.66 o                         
   0   9   6          9.67         11.65         3.04 o                         
   1   9   6         76.17         91.40         6.97 o                         
   2   9   6         46.34         40.04         3.78 o                         
   3   9   6         49.83         49.78         5.67 o                         
   4   9   6          1.84          5.31         4.89 o                         
   5   9   6         16.00         18.53         4.71 o                         
   6   9   6         11.40         19.37         7.51 o                         
  -4  10   6         28.61         32.51         6.31 o                         
  -3  10   6         29.28         28.18         3.56 o                         
  -2  10   6          1.56          0.95         3.19 o                         
  -1  10   6          1.79          6.09         3.23 o                         
   0  10   6         10.71         11.62         3.44 o                         
   1  10   6         32.69         35.00         3.92 o                         
   2  10   6          8.22         -0.65         4.05 o                         
   3  10   6          0.88         -6.84         6.84 o                         
 -14   1   7         21.10         23.31         5.81 o                         
 -13   1   7          6.04          6.14         2.41 o                         
 -12   1   7         22.83         23.27         2.53 o                         
 -11   1   7        265.13        245.74         6.03 o                         
 -10   1   7        135.87        143.43         5.26 o                         
  -9   1   7         12.31          6.48         1.74 o                         
  -8   1   7         94.69        105.09         2.60 o                         
  -7   1   7        380.73        426.95         5.30 o                         
  -6   1   7        388.03        363.62         4.36 o                         
  -5   1   7         44.81         50.38         1.53 o                         
  -4   1   7        335.42        307.61         3.96 o                         
  -3   1   7       1279.30       1198.95        15.45 o                         
  -2   1   7        675.72        640.01         7.91 o                         
  -1   1   7        297.71        278.33         3.86 o                         
   0   1   7       1517.20       1468.00        19.23 o                         
   1   1   7        482.88        493.81         6.55 o                         
   2   1   7        113.07        104.12         1.84 o                         
   3   1   7       1256.96       1232.52        14.23 o                         
   4   1   7        111.23        121.99         2.79 o                         
   5   1   7         75.38         65.50         1.84 o                         
   6   1   7         25.80         20.15         1.28 o                         
   7   1   7         17.38         11.46         1.40 o                         
   8   1   7          2.57          5.24         1.72 o                         
   9   1   7         64.11         56.64         2.50 o                         
  10   1   7          0.49          2.43         1.71 o                         
  11   1   7          3.14          5.75         2.17 o                         
  12   1   7          0.04          1.90         2.81 o                         
 -14   2   7          0.81          6.84         9.35 o                         
 -13   2   7         14.76         17.63         2.71 o                         
 -12   2   7         44.64         39.38         2.52 o                         
 -11   2   7         42.27         47.22         3.96 o                         
 -10   2   7          1.75          1.78         1.90 o                         
  -9   2   7         17.31         16.38         2.23 o                         
  -8   2   7       1495.62       1549.27        18.15 o                         
  -7   2   7         24.36         28.20         1.39 o                         
  -6   2   7        222.51        168.16         2.91 o                         
  -5   2   7          4.18          3.64         0.94 o                         
  -4   2   7        123.89        162.54         2.54 o                         
  -3   2   7        540.86        628.37         7.87 o                         
  -2   2   7       1830.93       1799.81        22.37 o                         
  -1   2   7        665.72        726.45         8.21 o                         
   0   2   7         93.30        121.91         2.22 o                         
   1   2   7         97.54         92.30         2.12 o                         
   2   2   7         61.78         55.95         1.43 o                         
   3   2   7       2421.94       2578.12        51.59 o                         
   4   2   7         15.86         22.63         1.04 o                         
   5   2   7          7.44          8.77         1.01 o                         
   6   2   7         45.18         43.09         1.67 o                         
   7   2   7        138.59        143.06         3.13 o                         
   8   2   7          0.03          5.45         1.66 o                         
   9   2   7        151.50        143.43         3.99 o                         
  10   2   7         43.40         41.20         3.39 o                         
  11   2   7          7.82          5.47         2.48 o                         
  12   2   7          7.52          9.35         2.94 o                         
 -13   3   7         36.25         37.47         2.83 o                         
 -12   3   7          6.49         10.51         2.30 o                         
 -11   3   7         74.55         78.68         3.50 o                         
 -10   3   7         53.67         49.17         2.99 o                         
  -9   3   7        325.58        304.15         5.44 o                         
  -8   3   7        523.86        488.65         6.94 o                         
  -7   3   7        169.44        172.28         3.26 o                         
  -6   3   7         85.21        105.33         2.34 o                         
  -5   3   7        222.76        204.70         3.21 o                         
  -4   3   7        217.03        190.23         2.93 o                         
  -3   3   7         43.65         40.85         1.49 o                         
  -2   3   7        699.60        744.37         8.44 o                         
  -1   3   7       1828.14       2066.52        26.17 o                         
   0   3   7       1318.77       1412.67        17.22 o                         
   1   3   7         27.30         36.91         1.81 o                         
   2   3   7          0.16          4.23         1.69 o                         
   3   3   7        125.92        141.60         2.51 o                         
   4   3   7         86.01         84.52         2.54 o                         
   5   3   7         72.59         73.54         2.19 o                         
   6   3   7          1.93          0.17         1.23 o                         
   7   3   7         31.53         35.72         2.22 o                         
   8   3   7          2.22          4.20         1.81 o                         
   9   3   7         25.32         29.36         2.28 o                         
  10   3   7          0.18          0.79         2.16 o                         
  11   3   7          0.06          1.85         2.67 o                         
  12   3   7          1.62          1.39         7.60 o                         
 -13   4   7         20.98         22.79         3.64 o                         
 -12   4   7         25.17         26.81         2.65 o                         
 -11   4   7          3.90         -0.48         2.01 o                         
 -10   4   7         79.36         84.70         3.17 o                         
  -9   4   7         99.59         92.59         3.20 o                         
  -8   4   7         61.86         69.60         2.79 o                         
  -7   4   7         18.44         13.36         1.54 o                         
  -6   4   7         36.46         45.52         2.02 o                         
  -5   4   7         91.73         82.95         2.22 o                         
  -4   4   7          0.43          3.38         1.07 o                         
  -3   4   7        271.44        293.88         5.07 o                         
  -2   4   7          5.53          3.43         1.20 o                         
  -1   4   7       3282.06       3323.75        39.86 o                         
   0   4   7         77.52         81.12         1.72 o                         
   1   4   7          1.30          3.33         1.09 o                         
   2   4   7        665.50        740.49         9.41 o                         
   3   4   7        409.37        479.72         7.30 o                         
   4   4   7        239.29        235.83         4.35 o                         
   5   4   7        183.03        212.34         3.96 o                         
   6   4   7         17.47         16.63         1.78 o                         
   7   4   7          0.07          0.82         2.25 o                         
   8   4   7        214.77        212.46         4.88 o                         
   9   4   7          0.21          0.72         2.27 o                         
  10   4   7          0.05          1.54         2.67 o                         
  11   4   7         22.04         38.43         3.66 o                         
 -12   5   7          0.83          1.23         2.37 o                         
 -11   5   7          4.45          4.56         2.26 o                         
 -10   5   7          2.07          3.75         2.89 o                         
  -9   5   7         66.58         90.38         3.26 o                         
  -8   5   7         25.43         23.20         1.80 o                         
  -7   5   7         87.87         92.31         3.13 o                         
  -6   5   7        271.48        248.79         5.24 o                         
  -5   5   7         38.13         32.21         1.91 o                         
  -4   5   7        463.58        414.46         6.35 o                         
  -3   5   7        121.64        122.28         2.90 o                         
  -2   5   7         17.04         19.50         1.49 o                         
  -1   5   7        610.91        656.85         9.13 o                         
   0   5   7         53.01         52.27         2.21 o                         
   1   5   7        728.34        802.13        12.74 o                         
   2   5   7        177.63        151.19         3.97 o                         
   3   5   7         53.82         47.51         2.65 o                         
   4   5   7        269.24        276.86         6.05 o                         
   5   5   7          5.62          3.80         1.95 o                         
   6   5   7         73.65         85.81         5.03 o                         
   7   5   7         44.24         43.94         3.03 o                         
   8   5   7          0.56          1.87         2.74 o                         
   9   5   7          4.11          3.33         3.58 o                         
  10   5   7          4.67          6.08         3.79 o                         
  11   5   7          0.41         -0.13         2.88 o                         
 -11   6   7          2.59          7.67         2.40 o                         
 -10   6   7         97.43        106.13         5.09 o                         
  -9   6   7          8.79          7.81         2.10 o                         
  -8   6   7         67.17         84.97         4.09 o                         
  -7   6   7          7.61          9.65         2.14 o                         
  -6   6   7        199.34        176.29         4.79 o                         
  -5   6   7        191.25        193.64         4.33 o                         
  -4   6   7          6.39          7.15         1.62 o                         
  -3   6   7         18.21         18.05         1.58 o                         
  -2   6   7        154.36        123.97         3.10 o                         
  -1   6   7        199.46        203.59         4.07 o                         
   0   6   7         50.93         47.18         2.97 o                         
   1   6   7         46.01         43.51         2.24 o                         
   2   6   7        243.47        228.61         5.66 o                         
   3   6   7         18.30         10.16         2.13 o                         
   4   6   7         28.14         39.85         2.97 o                         
   5   6   7         52.54         53.12         5.08 o                         
   6   6   7        192.71        162.91         6.00 o                         
   7   6   7          0.51         -2.71         2.71 o                         
   8   6   7          9.28          9.81         3.34 o                         
   9   6   7          2.01          0.10         4.49 o                         
  10   6   7          7.87         16.10         3.15 o                         
 -10   7   7          8.11          8.39         5.51 o                         
  -9   7   7         14.19         14.05         2.90 o                         
  -8   7   7         11.07         11.74         2.84 o                         
  -7   7   7         34.37         32.00         2.89 o                         
  -6   7   7        329.90        347.22         7.25 o                         
  -5   7   7         18.05         18.91         2.51 o                         
  -4   7   7        186.32        195.61         5.10 o                         
  -3   7   7         96.48        106.58         5.43 o                         
  -2   7   7         28.66         23.76         2.19 o                         
  -1   7   7         25.78         16.36         2.17 o                         
   0   7   7         80.72         82.18         3.98 o                         
   1   7   7        249.48        226.54         6.09 o                         
   2   7   7        190.60        187.69         4.84 o                         
   3   7   7          0.42          1.65         2.21 o                         
   4   7   7        138.38        145.66         4.49 o                         
   5   7   7         48.42         47.98         3.31 o                         
   6   7   7         40.36         46.87         3.63 o                         
   7   7   7         20.96         26.50         4.12 o                         
   8   7   7          0.13          0.78         2.58 o                         
   9   7   7         11.22          9.04         6.34 o                         
  -9   8   7         76.32         70.26         4.36 o                         
  -8   8   7         11.68         14.55         2.94 o                         
  -7   8   7          8.70          5.91         2.80 o                         
  -6   8   7          7.19          6.14         2.75 o                         
  -5   8   7         99.79        115.81         4.78 o                         
  -4   8   7          9.04         12.99         2.54 o                         
  -3   8   7        110.82        111.29         6.19 o                         
  -2   8   7         27.06         28.49         2.85 o                         
  -1   8   7         17.79         20.61         2.75 o                         
   0   8   7        169.65        184.16         7.98 o                         
   1   8   7        166.01        189.38         6.40 o                         
   2   8   7         38.44         30.28         2.66 o                         
   3   8   7         14.43         14.95         2.57 o                         
   4   8   7          1.71          1.84         2.73 o                         
   5   8   7          3.83         -1.58         5.61 o                         
   6   8   7          2.99         -3.18         3.18 o                         
   7   8   7          2.49          6.62         5.08 o                         
  -7   9   7          2.23         -0.78         5.89 o                         
  -6   9   7         17.70         16.89         3.20 o                         
  -5   9   7          0.40          3.16         8.60 o                         
  -4   9   7         10.81          9.11         3.13 o                         
  -3   9   7          8.48          8.04         3.07 o                         
  -2   9   7          0.82          4.41         3.02 o                         
  -1   9   7         11.22         16.74         3.10 o                         
   0   9   7         15.48         12.39         3.08 o                         
   1   9   7         27.10         32.07         5.35 o                         
   2   9   7          5.34          1.02         3.77 o                         
   3   9   7          1.35         -3.97         3.97 o                         
   4   9   7          5.04         -2.35         5.93 o                         
   5   9   7          0.03          6.01         7.18 o                         
   6   9   7         23.29         33.07         8.85 o                         
  -4  10   7          0.31         12.22         3.65 o                         
  -3  10   7         15.78         17.56         4.80 o                         
  -2  10   7          0.97          3.70         4.14 o                         
  -1  10   7          0.75         10.27         5.37 o                         
   0  10   7          0.40          7.61         4.27 o                         
   1  10   7         42.68         77.82         8.56 o                         
   2  10   7          0.54         -0.33         6.68 o                         
   3  10   7          2.99         -4.67         7.35 o                         
 -14   0   8        146.55        195.94        10.72 o                         
 -13   0   8          8.04          7.01         3.35 o                         
 -12   0   8        261.14        247.89         8.22 o                         
 -11   0   8          4.03          3.41         3.69 o                         
 -10   0   8        301.80        256.88        31.46 o                         
  -9   0   8        459.54        464.53        11.26 o                         
  -8   0   8        292.25        289.94         6.72 o                         
  -7   0   8       1759.65       1835.73        38.74 o                         
  -6   0   8        306.50        263.42         4.87 o                         
  -5   0   8       1139.49       1218.40        25.95 o                         
  -4   0   8        160.37        194.13         3.95 o                         
  -3   0   8       4829.09       5060.54       104.29 o                         
  -2   0   8       1354.06       1462.47        26.38 o                         
  -1   0   8        156.35        141.46         8.59 o                         
   0   0   8        469.64        473.68        10.29 o                         
   1   0   8       3401.53       3276.93        52.51 o                         
   2   0   8        127.19        136.91         2.76 o                         
   3   0   8        108.24         79.74         2.47 o                         
   4   0   8          0.16         -0.38         1.25 o                         
   5   0   8        361.00        414.74         8.36 o                         
   6   0   8         23.37         29.12         2.04 o                         
   7   0   8        778.29        750.14        14.59 o                         
   8   0   8        558.90        552.99        10.63 o                         
   9   0   8         85.26         81.14         3.82 o                         
  10   0   8         12.78         10.15         2.57 o                         
  11   0   8          2.06          2.76         3.34 o                         
  12   0   8          1.15          7.82         4.61 o                         
 -14   1   8          8.51         29.47         5.73 o                         
 -13   1   8        217.56        208.48         5.38 o                         
 -12   1   8          1.75          4.13         2.26 o                         
 -11   1   8         22.08         18.24         3.05 o                         
 -10   1   8        153.30        147.14         5.48 o                         
  -9   1   8        121.70        114.27         3.53 o                         
  -8   1   8       1215.99       1212.13        14.31 o                         
  -7   1   8         10.03          4.49         1.11 o                         
  -6   1   8       2185.69       2419.43        26.40 o                         
  -5   1   8        687.50        740.95         8.48 o                         
  -4   1   8        489.84        541.77         7.07 o                         
  -3   1   8       3628.06       3666.96        49.61 o                         
  -2   1   8          7.40          9.43         0.68 o                         
  -1   1   8         18.26         11.10         0.93 o                         
   0   1   8         21.50         20.87         1.18 o                         
   1   1   8        498.38        566.38         7.09 o                         
   2   1   8        132.03        116.07         2.08 o                         
   3   1   8         10.99         12.15         1.18 o                         
   4   1   8         91.99         78.07         1.85 o                         
   5   1   8        143.61        144.52         2.51 o                         
   6   1   8        192.02        171.30         3.03 o                         
   7   1   8          0.28          0.63         1.41 o                         
   8   1   8        306.75        300.50         5.82 o                         
   9   1   8        100.41        104.51         3.22 o                         
  10   1   8        122.94        128.98         5.14 o                         
  11   1   8         38.88         47.72         2.69 o                         
  12   1   8         71.44         86.70         5.29 o                         
 -13   2   8         11.74         21.13         2.44 o                         
 -12   2   8        177.62        192.18         4.97 o                         
 -11   2   8          2.90          3.85         2.61 o                         
 -10   2   8        189.45        189.47         4.14 o                         
  -9   2   8        322.04        321.61         6.29 o                         
  -8   2   8        133.45        138.47         2.99 o                         
  -7   2   8        133.92        126.37         2.63 o                         
  -6   2   8        175.13        172.42         2.88 o                         
  -5   2   8        977.41        999.28        11.24 o                         
  -4   2   8          3.02          1.64         0.85 o                         
  -3   2   8         15.26         22.42         1.18 o                         
  -2   2   8         23.86         31.55         1.01 o                         
  -1   2   8        262.83        280.54         3.44 o                         
   0   2   8        507.17        549.50         8.73 o                         
   1   2   8        146.24        150.26         2.80 o                         
   2   2   8       3859.10       4043.24        45.75 o                         
   3   2   8          3.45          4.92         1.30 o                         
   4   2   8         33.90         34.32         1.79 o                         
   5   2   8          2.94          1.59         1.00 o                         
   6   2   8        150.96        149.06         2.82 o                         
   7   2   8        612.10        571.24         9.59 o                         
   8   2   8        169.86        161.08         4.24 o                         
   9   2   8         17.12         16.42         2.00 o                         
  10   2   8         18.65         22.20         2.21 o                         
  11   2   8          0.11         -1.97         2.33 o                         
  12   2   8         23.97         29.84         4.29 o                         
 -13   3   8          6.69         10.48         2.33 o                         
 -12   3   8         11.53          9.71         2.18 o                         
 -11   3   8         18.45         23.89         2.51 o                         
 -10   3   8        362.60        390.12         6.56 o                         
  -9   3   8         37.04         49.06         2.86 o                         
  -8   3   8        581.46        501.11         8.80 o                         
  -7   3   8         31.12         26.91         1.61 o                         
  -6   3   8        553.83        505.59         6.80 o                         
  -5   3   8        176.32        168.35         2.79 o                         
  -4   3   8        243.93        290.81         4.03 o                         
  -3   3   8        172.66        204.31         2.91 o                         
  -2   3   8        959.77       1020.30        11.36 o                         
  -1   3   8        944.67        870.44         9.75 o                         
   0   3   8       5310.01       5831.49        69.43 o                         
   1   3   8        207.96        193.17         3.58 o                         
   2   3   8       1587.57       1711.14        22.07 o                         
   3   3   8          4.27          5.78         1.10 o                         
   4   3   8        459.49        423.96         6.14 o                         
   5   3   8        256.25        261.77         4.20 o                         
   6   3   8         10.17          2.21         1.38 o                         
   7   3   8         57.90         51.83         2.64 o                         
   8   3   8          4.93          3.74         1.99 o                         
   9   3   8          2.85          5.28         2.05 o                         
  10   3   8        117.26        114.46         4.10 o                         
  11   3   8         15.20         13.36         2.67 o                         
 -13   4   8         67.45         80.24         7.57 o                         
 -12   4   8         77.20         79.13         6.06 o                         
 -11   4   8         25.74         35.02         2.29 o                         
 -10   4   8         58.94         76.21         5.48 o                         
  -9   4   8        152.38        166.68         3.98 o                         
  -8   4   8        482.67        507.37         7.43 o                         
  -7   4   8        168.71        174.57         4.99 o                         
  -6   4   8        454.13        461.23         6.14 o                         
  -5   4   8          1.91          3.39         1.15 o                         
  -4   4   8        715.36        709.36         9.20 o                         
  -3   4   8        439.81        426.42         6.23 o                         
  -2   4   8          0.10          2.36         0.92 o                         
  -1   4   8         24.79         27.12         1.56 o                         
   0   4   8        231.00        242.38         3.31 o                         
   1   4   8         54.24         61.99         2.24 o                         
   2   4   8        350.28        397.78         5.52 o                         
   3   4   8        926.01        993.91        15.64 o                         
   4   4   8          8.08          9.13         1.35 o                         
   5   4   8        113.47        110.94         3.06 o                         
   6   4   8         34.97         28.33         2.08 o                         
   7   4   8        123.68        110.65         3.62 o                         
   8   4   8          1.84          2.16         2.03 o                         
   9   4   8         59.14         53.52         4.21 o                         
  10   4   8          3.84          2.67         2.85 o                         
  11   4   8          0.10          0.64         3.18 o                         
 -12   5   8         13.17         10.29         2.66 o                         
 -11   5   8         23.43         27.50         2.89 o                         
 -10   5   8         92.42         95.51         3.75 o                         
  -9   5   8          3.37          6.77         2.51 o                         
  -8   5   8        525.34        524.06         7.79 o                         
  -7   5   8          8.44          7.50         1.85 o                         
  -6   5   8        100.12        108.79         3.12 o                         
  -5   5   8         71.13         87.87         2.70 o                         
  -4   5   8        149.22        177.15         3.59 o                         
  -3   5   8         81.81         94.07         2.70 o                         
  -2   5   8        546.14        531.46         7.67 o                         
  -1   5   8        989.79       1009.37        13.53 o                         
   0   5   8        414.07        425.38         6.41 o                         
   1   5   8        735.40        713.14        10.58 o                         
   2   5   8         56.65         50.42         2.01 o                         
   3   5   8         18.91         20.42         1.70 o                         
   4   5   8         51.43         44.29         4.55 o                         
   5   5   8        530.29        474.71         9.44 o                         
   6   5   8         20.78         19.68         2.46 o                         
   7   5   8         82.06         69.26         4.02 o                         
   8   5   8         18.22         21.99         3.13 o                         
   9   5   8         29.46         39.45         3.93 o                         
  10   5   8          0.05         -1.88         3.67 o                         
 -11   6   8        123.38        136.08         5.17 o                         
 -10   6   8         13.51         10.31         2.53 o                         
  -9   6   8          5.96          5.24         2.10 o                         
  -8   6   8         78.57         78.72         3.50 o                         
  -7   6   8        313.44        362.23         6.43 o                         
  -6   6   8         45.57         47.50         2.34 o                         
  -5   6   8        120.46        139.83         4.17 o                         
  -4   6   8         81.79         81.87         3.38 o                         
  -3   6   8          3.85          6.00         1.53 o                         
  -2   6   8         10.95          9.25         1.53 o                         
  -1   6   8        347.17        363.15         5.94 o                         
   0   6   8         22.41         22.89         1.77 o                         
   1   6   8         87.09        106.38         3.92 o                         
   2   6   8        100.99         84.15         3.32 o                         
   3   6   8          8.51          5.48         2.12 o                         
   4   6   8          9.58          7.36         2.44 o                         
   5   6   8         64.56         58.58         3.50 o                         
   6   6   8          2.78          1.39         2.66 o                         
   7   6   8          1.13          3.06         2.47 o                         
   8   6   8          6.36          4.92         5.52 o                         
   9   6   8          3.06          5.29         2.84 o                         
 -10   7   8         45.76         50.15         3.86 o                         
  -9   7   8         14.93         17.25         3.29 o                         
  -8   7   8         30.41         37.34         3.07 o                         
  -7   7   8        182.00        198.81         6.05 o                         
  -6   7   8          2.13          3.23         2.36 o                         
  -5   7   8          0.35          0.71         2.24 o                         
  -4   7   8          7.89          7.05         2.18 o                         
  -3   7   8        132.86        130.13         4.16 o                         
  -2   7   8          1.87         -0.22         2.31 o                         
  -1   7   8        142.47        143.04         5.03 o                         
   0   7   8          1.41          3.82         2.30 o                         
   1   7   8         26.19         24.95         2.93 o                         
   2   7   8          0.17          0.20         2.54 o                         
   3   7   8         29.03         27.67         2.66 o                         
   4   7   8          0.93          3.91         2.62 o                         
   5   7   8         41.02         35.11         2.77 o                         
   6   7   8          0.05         -0.13         2.69 o                         
   7   7   8         39.94         33.87         3.50 o                         
   8   7   8         18.99         21.40         3.20 o                         
  -9   8   8         17.18         20.02         4.99 o                         
  -8   8   8          1.54          2.33         3.01 o                         
  -7   8   8          6.77          1.86         2.93 o                         
  -6   8   8          4.73         14.06         2.95 o                         
  -5   8   8         78.80         87.62         4.68 o                         
  -4   8   8          0.69          0.80         2.55 o                         
  -3   8   8          7.43          7.80         2.57 o                         
  -2   8   8          7.50          5.66         2.50 o                         
  -1   8   8        232.80        238.89         6.44 o                         
   0   8   8          0.45          0.73         2.30 o                         
   1   8   8         77.80        110.51         4.95 o                         
   2   8   8          4.40          8.40         2.51 o                         
   3   8   8         41.78         30.63         3.35 o                         
   4   8   8         17.45         15.17         3.33 o                         
   5   8   8         17.37         20.28         3.54 o                         
   6   8   8         50.40         52.53         7.28 o                         
   7   8   8         11.11         12.84         5.79 o                         
  -7   9   8          2.94         -6.55         7.35 o                         
  -6   9   8         12.28         10.25         4.86 o                         
  -5   9   8          1.57          3.42         3.84 o                         
  -4   9   8          6.77          5.95         3.28 o                         
  -3   9   8          9.06         10.59         3.34 o                         
  -2   9   8          0.50          6.46         3.29 o                         
  -1   9   8          2.56          6.28         3.10 o                         
   0   9   8          0.31         -2.62         3.19 o                         
   1   9   8          5.66          8.67         3.46 o                         
   2   9   8         12.06          9.52         3.79 o                         
   3   9   8          0.44          9.35        10.68 o                         
   4   9   8          6.00         69.12        25.38 o                         
   5   9   8          0.68         10.85         7.68 o                         
  -4  10   8          8.64         23.95         4.93 o                         
  -3  10   8          0.09         -3.87         4.47 o                         
  -2  10   8          5.24         -3.59         4.06 o                         
  -1  10   8         11.01          7.28         6.01 o                         
   0  10   8         16.24         20.21         6.68 o                         
   1  10   8         34.12         43.43         7.68 o                         
   2  10   8         25.72         27.89         7.52 o                         
 -14   1   9          0.25          9.49         4.65 o                         
 -13   1   9         69.94         69.07         3.65 o                         
 -12   1   9          0.37          2.13         2.34 o                         
 -11   1   9        186.70        182.82         5.12 o                         
 -10   1   9         38.09         34.56         2.26 o                         
  -9   1   9          1.12          4.24         1.81 o                         
  -8   1   9        382.77        368.90         5.15 o                         
  -7   1   9         52.08         54.11         1.94 o                         
  -6   1   9         50.14         46.63         1.62 o                         
  -5   1   9        779.42        757.93         8.30 o                         
  -4   1   9         56.41         59.24         1.67 o                         
  -3   1   9        687.53        738.96        10.42 o                         
  -2   1   9        262.36        286.01         3.67 o                         
  -1   1   9        264.26        290.85         4.15 o                         
   0   1   9        268.07        313.32         4.14 o                         
   1   1   9          2.43          1.36         0.70 o                         
   2   1   9        745.41        809.19         9.09 o                         
   3   1   9        902.12        911.00        14.35 o                         
   4   1   9         72.02         73.64         2.06 o                         
   5   1   9         20.40         19.13         1.15 o                         
   6   1   9          0.45          0.85         1.15 o                         
   7   1   9         10.65          7.90         1.70 o                         
   8   1   9          1.10          4.28         1.58 o                         
   9   1   9          3.83          2.09         1.71 o                         
  10   1   9         30.29         31.66         2.18 o                         
  11   1   9          3.42          5.83         2.65 o                         
  12   1   9         10.90         15.35         4.05 o                         
 -13   2   9         43.46         58.21         3.01 o                         
 -12   2   9         65.17         51.95         2.96 o                         
 -11   2   9          3.58          2.70         2.31 o                         
 -10   2   9         56.94         64.14         2.95 o                         
  -9   2   9          4.48          5.49         1.79 o                         
  -8   2   9         15.00         12.50         1.50 o                         
  -7   2   9          9.16          8.33         1.28 o                         
  -6   2   9          0.36          2.24         1.17 o                         
  -5   2   9        298.99        300.57         4.81 o                         
  -4   2   9         82.81         69.16         1.83 o                         
  -3   2   9        883.67        833.22        10.38 o                         
  -2   2   9         19.89         16.27         0.89 o                         
  -1   2   9        159.69        166.54         2.58 o                         
   0   2   9         52.18         41.91         1.22 o                         
   1   2   9        675.19        746.90         9.31 o                         
   2   2   9        113.32        122.25         2.42 o                         
   3   2   9        104.41        102.55         3.28 o                         
   4   2   9         32.36         38.91         1.53 o                         
   5   2   9        287.51        281.07         4.17 o                         
   6   2   9          5.34          5.15         1.44 o                         
   7   2   9          0.01          0.79         1.69 o                         
   8   2   9          5.69          1.87         1.76 o                         
   9   2   9          2.89          4.97         1.85 o                         
  10   2   9         40.81         40.79         2.54 o                         
  11   2   9          0.02          1.10         2.49 o                         
 -13   3   9         55.23         70.95         5.75 o                         
 -12   3   9         19.60         20.82         4.47 o                         
 -11   3   9        403.71        433.56        12.20 o                         
 -10   3   9          1.47         -0.83         1.90 o                         
  -9   3   9         71.29         77.30         3.29 o                         
  -8   3   9       1050.71       1072.56        15.44 o                         
  -7   3   9         59.74         55.52         2.00 o                         
  -6   3   9          0.35          3.61         1.19 o                         
  -5   3   9        328.66        308.29         4.48 o                         
  -4   3   9         37.82         49.21         1.67 o                         
  -3   3   9       2334.76       2491.60        27.14 o                         
  -2   3   9        414.44        412.02         5.62 o                         
  -1   3   9        913.22       1017.17        12.57 o                         
   0   3   9        895.87        992.60        12.32 o                         
   1   3   9         81.86        103.32         2.31 o                         
   2   3   9        244.86        255.88         3.89 o                         
   3   3   9         39.28         50.46         1.86 o                         
   4   3   9        122.85        126.60         2.81 o                         
   5   3   9         49.04         58.87         2.25 o                         
   6   3   9        652.72        617.80         8.46 o                         
   7   3   9        148.02        146.07         6.26 o                         
   8   3   9         33.37         33.37         2.21 o                         
   9   3   9         24.50         27.02         2.30 o                         
  10   3   9          1.06          0.03         2.50 o                         
  11   3   9         27.48         36.65         5.09 o                         
 -13   4   9          0.06          1.49         2.99 o                         
 -12   4   9         49.79         47.90         4.40 o                         
 -11   4   9          3.30          5.74         2.00 o                         
 -10   4   9        193.35        179.95         4.58 o                         
  -9   4   9        143.57        148.19         3.92 o                         
  -8   4   9          0.44          1.70         2.22 o                         
  -7   4   9        321.69        326.11         5.59 o                         
  -6   4   9        144.65        156.38         3.19 o                         
  -5   4   9         34.48         27.53         1.55 o                         
  -4   4   9         48.08         50.35         2.03 o                         
  -3   4   9         24.04         26.01         1.48 o                         
  -2   4   9          2.75          1.23         1.30 o                         
  -1   4   9        190.85        211.19         3.81 o                         
   0   4   9        165.31        180.07         3.28 o                         
   1   4   9          5.29          3.66         1.18 o                         
   2   4   9          1.33         -0.54         1.30 o                         
   3   4   9          3.11          2.07         1.24 o                         
   4   4   9         26.65         25.05         1.91 o                         
   5   4   9         11.60         17.15         2.45 o                         
   6   4   9          0.51          1.07         2.16 o                         
   7   4   9        148.77        154.22         4.31 o                         
   8   4   9         87.29         82.94         4.04 o                         
   9   4   9          4.97          6.99         2.79 o                         
  10   4   9          3.85          6.91         3.71 o                         
  11   4   9          8.13          8.46         2.75 o                         
 -12   5   9         35.70         30.18         3.12 o                         
 -11   5   9         14.26         17.13         3.45 o                         
 -10   5   9         13.28         13.20         3.28 o                         
  -9   5   9         20.06         15.66         1.89 o                         
  -8   5   9        551.83        545.76         8.28 o                         
  -7   5   9         18.24          9.10         2.42 o                         
  -6   5   9        300.29        335.37         6.89 o                         
  -5   5   9         76.44         76.00         2.63 o                         
  -4   5   9        507.95        556.19         8.08 o                         
  -3   5   9        109.49        121.45         3.03 o                         
  -2   5   9          7.53          4.88         1.42 o                         
  -1   5   9        169.36        174.01         3.41 o                         
   0   5   9          5.50          7.85         2.20 o                         
   1   5   9        397.17        392.33         6.15 o                         
   2   5   9         63.81         67.52         2.54 o                         
   3   5   9        246.75        257.20         6.35 o                         
   4   5   9         95.49         85.67         3.74 o                         
   5   5   9        200.89        225.35         8.53 o                         
   6   5   9        161.13        147.03         5.50 o                         
   7   5   9         27.44         22.66         2.88 o                         
   8   5   9         14.68         12.00         3.28 o                         
   9   5   9          1.01         -1.44         4.26 o                         
  10   5   9          0.20          3.01         2.31 o                         
 -11   6   9          1.97          3.01         2.55 o                         
 -10   6   9         33.05         24.81         2.57 o                         
  -9   6   9          3.69          3.56         2.10 o                         
  -8   6   9         61.97         66.09         4.61 o                         
  -7   6   9          8.33         10.13         2.06 o                         
  -6   6   9         13.73         15.46         1.92 o                         
  -5   6   9          0.15          0.35         2.31 o                         
  -4   6   9        144.57        139.47         4.01 o                         
  -3   6   9          0.25          2.67         1.70 o                         
  -2   6   9        353.97        383.35         7.24 o                         
  -1   6   9        228.83        226.63         5.73 o                         
   0   6   9        544.00        521.62         8.68 o                         
   1   6   9        493.32        516.40        10.13 o                         
   2   6   9          0.78          0.38         2.13 o                         
   3   6   9          4.11         -0.42         2.28 o                         
   4   6   9          8.11          7.22         2.31 o                         
   5   6   9          1.72          6.90         2.74 o                         
   6   6   9          7.20          3.47         2.46 o                         
   7   6   9         19.25         17.89         2.98 o                         
   8   6   9          4.78          5.85         2.69 o                         
   9   6   9          0.13          3.39         2.47 o                         
 -10   7   9          3.95          9.00         3.86 o                         
  -9   7   9         27.23         32.38         6.93 o                         
  -8   7   9         48.77         54.28         7.23 o                         
  -7   7   9          0.38         -0.61         2.30 o                         
  -6   7   9        264.31        271.61         5.85 o                         
  -5   7   9         30.33         27.39         3.49 o                         
  -4   7   9        298.36        287.34         5.91 o                         
  -3   7   9          1.44         -1.90         1.90 o                         
  -2   7   9         46.92         38.95         2.48 o                         
  -1   7   9          6.47          3.47         2.12 o                         
   0   7   9          2.26          3.94         2.13 o                         
   1   7   9        348.46        347.35         8.01 o                         
   2   7   9         49.29         41.25         3.03 o                         
   3   7   9         89.44         91.58         4.14 o                         
   4   7   9         28.35         28.43         3.32 o                         
   5   7   9         62.27         54.00         3.59 o                         
   6   7   9          0.25          2.54         4.00 o                         
   7   7   9          3.43          6.69         2.73 o                         
   8   7   9          1.75          5.58         3.43 o                         
  -9   8   9         40.13         36.37         7.18 o                         
  -8   8   9         43.62         43.84         3.66 o                         
  -7   8   9         15.10         17.93         3.20 o                         
  -6   8   9         19.34         16.58         3.29 o                         
  -5   8   9         79.85         78.42         6.72 o                         
  -4   8   9          8.41          8.99         3.37 o                         
  -3   8   9        140.60        163.57         7.46 o                         
  -2   8   9         93.72         97.33         7.93 o                         
  -1   8   9          5.44          7.38         2.58 o                         
   0   8   9         17.45         20.35         2.72 o                         
   1   8   9         16.72         19.12         2.95 o                         
   2   8   9         95.59        105.35         4.96 o                         
   3   8   9          1.28          0.45         3.46 o                         
   4   8   9         11.64         16.60         3.79 o                         
   5   8   9         23.67         14.13         7.86 o                         
   6   8   9          4.20          2.89         4.51 o                         
   7   8   9          6.38         -2.11        15.53 o                         
  -7   9   9          0.45         -3.20         7.43 o                         
  -6   9   9          7.24          1.70         3.61 o                         
  -5   9   9         42.22         45.51         3.97 o                         
  -4   9   9         94.62         95.16         6.62 o                         
  -3   9   9          1.49          2.10         7.43 o                         
  -2   9   9        130.29        136.10        15.31 o                         
  -1   9   9         41.44         51.60         4.11 o                         
   0   9   9         22.84         16.01         4.34 o                         
   1   9   9        165.43        179.67        12.27 o                         
   2   9   9          0.14         -2.58         4.77 o                         
   3   9   9          2.11         -4.13         7.60 o                         
   4   9   9          6.34         12.35         7.51 o                         
   5   9   9          3.59         -2.34         8.01 o                         
  -3  10   9          3.65         -6.68         6.68 o                         
  -2  10   9         10.16         12.02         6.68 o                         
  -1  10   9          0.64         -6.84         6.84 o                         
   0  10   9         13.90         21.87         7.35 o                         
   1  10   9          5.11         15.53         7.51 o                         
 -14   0  10          0.05         -6.74         8.76 o                         
 -13   0  10          0.90          0.23         3.06 o                         
 -12   0  10         43.01         43.61         3.76 o                         
 -11   0  10        447.94        427.83        11.73 o                         
 -10   0  10        367.28        366.87         8.59 o                         
  -9   0  10         87.61         82.28         3.92 o                         
  -8   0  10       1070.95       1111.62        18.76 o                         
  -7   0  10         22.94         26.92         2.11 o                         
  -6   0  10        601.51        612.41         9.79 o                         
  -5   0  10       1798.37       1805.67        29.38 o                         
  -4   0  10        338.30        343.74         7.25 o                         
  -3   0  10       1290.28       1436.60        30.14 o                         
  -2   0  10        152.26        146.46         4.50 o                         
  -1   0  10         75.37        112.18         3.29 o                         
   0   0  10        173.62        191.54         4.24 o                         
   1   0  10        874.62        978.00        16.14 o                         
   2   0  10        568.89        620.96        15.45 o                         
   3   0  10       2699.42       2898.28        46.93 o                         
   4   0  10        119.59         97.98         3.31 o                         
   5   0  10        331.91        319.98         6.26 o                         
   6   0  10        198.10        219.63         6.04 o                         
   7   0  10         72.24         78.17         4.86 o                         
   8   0  10         55.95         47.01         3.25 o                         
   9   0  10          1.97          2.42         3.90 o                         
  10   0  10         20.95         17.82         3.54 o                         
  11   0  10         47.40         61.26         6.52 o                         
 -13   1  10        208.25        217.74         7.28 o                         
 -12   1  10        174.65        186.07         5.37 o                         
 -11   1  10         22.23         19.26         3.12 o                         
 -10   1  10         55.55         46.95         2.30 o                         
  -9   1  10        982.61        892.82        13.19 o                         
  -8   1  10       1378.77       1371.85        16.16 o                         
  -7   1  10        922.60        845.92         9.79 o                         
  -6   1  10       1221.82       1218.11        15.10 o                         
  -5   1  10          4.88          3.45         1.22 o                         
  -4   1  10          0.10          2.80         0.94 o                         
  -3   1  10       3136.64       3443.10        52.68 o                         
  -2   1  10        801.35        833.84         9.83 o                         
  -1   1  10         62.23         64.84         1.68 o                         
   0   1  10        406.51        507.82         6.88 o                         
   1   1  10       1356.13       1412.60        16.29 o                         
   2   1  10       2641.85       2936.78        31.81 o                         
   3   1  10        168.60        162.18         3.02 o                         
   4   1  10          0.48          2.46         0.94 o                         
   5   1  10         19.96         25.99         1.27 o                         
   6   1  10         16.16         18.78         1.46 o                         
   7   1  10        477.37        505.92        10.10 o                         
   8   1  10        344.18        335.27         6.13 o                         
   9   1  10         14.44         14.98         1.94 o                         
  10   1  10         16.41         14.94         3.15 o                         
  11   1  10          0.21         -2.94         2.94 o                         
 -13   2  10          2.58          7.31         2.79 o                         
 -12   2  10         83.60         84.48         4.59 o                         
 -11   2  10        149.87        148.73         4.58 o                         
 -10   2  10         60.14         52.53         2.67 o                         
  -9   2  10        121.58        114.67         3.75 o                         
  -8   2  10        177.79        190.75         4.27 o                         
  -7   2  10         16.74         16.96         2.17 o                         
  -6   2  10         41.32         27.08         1.42 o                         
  -5   2  10        776.85        750.06         9.07 o                         
  -4   2  10        147.85        116.30         2.58 o                         
  -3   2  10        423.56        366.48         4.80 o                         
  -2   2  10       1060.23       1017.24        12.62 o                         
  -1   2  10        142.30        177.87         3.29 o                         
   0   2  10        810.65        805.45        10.62 o                         
   1   2  10        783.00        723.50         8.64 o                         
   2   2  10        475.21        492.00         6.49 o                         
   3   2  10        155.00        115.33         2.80 o                         
   4   2  10         22.36         14.38         1.57 o                         
   5   2  10         27.93         27.95         1.71 o                         
   6   2  10         87.70         88.24         2.88 o                         
   7   2  10        184.80        197.38         7.35 o                         
   8   2  10         63.07         55.84         2.67 o                         
   9   2  10         15.30         17.36         2.02 o                         
  10   2  10          0.97          2.09         2.21 o                         
  11   2  10         23.55         33.00         3.07 o                         
 -13   3  10        147.26        135.71         4.73 o                         
 -12   3  10          0.33          2.91         2.21 o                         
 -11   3  10         71.77         76.96         3.87 o                         
 -10   3  10         27.32         23.89         2.65 o                         
  -9   3  10          4.67          6.06         1.81 o                         
  -8   3  10        850.90        868.72        14.52 o                         
  -7   3  10        106.50        104.32         2.79 o                         
  -6   3  10        462.98        481.52         6.63 o                         
  -5   3  10         43.83         44.17         1.78 o                         
  -4   3  10         32.91         43.45         1.58 o                         
  -3   3  10         31.42         33.11         1.45 o                         
  -2   3  10        691.00        746.04         9.01 o                         
  -1   3  10       1188.27       1254.34        13.94 o                         
   0   3  10       1118.36       1184.90        14.66 o                         
   1   3  10        664.64        684.64         9.34 o                         
   2   3  10         25.85         35.62         3.12 o                         
   3   3  10          0.06          0.60         1.09 o                         
   4   3  10         49.32         54.43         2.22 o                         
   5   3  10       1226.05       1229.34        16.33 o                         
   6   3  10          0.42          2.71         1.64 o                         
   7   3  10        438.72        400.53         6.64 o                         
   8   3  10          1.89          1.40         1.82 o                         
   9   3  10         11.33         11.22         2.49 o                         
  10   3  10          0.09         -2.68         2.68 o                         
  11   3  10          0.02          2.59         2.90 o                         
 -12   4  10         34.36         32.25         2.39 o                         
 -11   4  10         57.88         59.96         3.50 o                         
 -10   4  10         38.63         36.67         2.51 o                         
  -9   4  10         38.97         28.75         2.12 o                         
  -8   4  10         11.93          8.51         1.71 o                         
  -7   4  10          8.79          4.83         1.72 o                         
  -6   4  10        171.29        168.61         3.31 o                         
  -5   4  10         10.31          6.48         1.31 o                         
  -4   4  10         72.75         49.64         2.05 o                         
  -3   4  10         33.68         24.11         1.64 o                         
  -2   4  10         18.77         21.99         1.38 o                         
  -1   4  10          1.23          1.76         1.06 o                         
   0   4  10         33.27         36.74         1.67 o                         
   1   4  10        908.36        989.74        14.17 o                         
   2   4  10         64.75         49.56         2.13 o                         
   3   4  10        793.78        791.34        12.45 o                         
   4   4  10        108.23        100.02         3.31 o                         
   5   4  10        249.32        239.83         5.76 o                         
   6   4  10         13.93         12.50         2.32 o                         
   7   4  10         78.21         76.26         3.94 o                         
   8   4  10         18.97         16.62         2.53 o                         
   9   4  10         34.28         38.94         4.06 o                         
  10   4  10          2.18          3.52         2.29 o                         
 -12   5  10          0.46          0.86         2.50 o                         
 -11   5  10         32.70         32.85         2.77 o                         
 -10   5  10         75.24         66.27         5.08 o                         
  -9   5  10         27.83         31.82         2.66 o                         
  -8   5  10        352.25        363.01         6.09 o                         
  -7   5  10         52.09         46.67         2.36 o                         
  -6   5  10        151.46        114.80         3.47 o                         
  -5   5  10         44.07         38.34         2.10 o                         
  -4   5  10          0.58          3.36         1.50 o                         
  -3   5  10          1.12         -0.89         1.38 o                         
  -2   5  10          7.82          8.60         1.38 o                         
  -1   5  10        908.00        921.03        11.84 o                         
   0   5  10        555.54        587.28         8.88 o                         
   1   5  10        612.21        665.10        11.07 o                         
   2   5  10        141.37        120.07         3.79 o                         
   3   5  10         19.50         17.23         1.90 o                         
   4   5  10         54.19         41.36         2.63 o                         
   5   5  10        378.58        413.17        10.47 o                         
   6   5  10         57.33         51.70         3.10 o                         
   7   5  10         69.79         78.55         4.20 o                         
   8   5  10          0.17          1.95         2.31 o                         
   9   5  10          4.45          2.08         2.48 o                         
  10   5  10          4.50         10.06         5.09 o                         
 -11   6  10         19.10         28.13         3.55 o                         
 -10   6  10         52.28         58.94         6.60 o                         
  -9   6  10          4.65          6.19         2.99 o                         
  -8   6  10          1.97          2.35         1.97 o                         
  -7   6  10          0.05         -1.88         3.75 o                         
  -6   6  10         78.85         78.15         3.53 o                         
  -5   6  10         11.69         11.34         1.99 o                         
  -4   6  10        207.55        211.56         4.47 o                         
  -3   6  10          7.69          3.52         2.02 o                         
  -2   6  10          9.90         13.65         1.90 o                         
  -1   6  10          0.62          1.67         2.10 o                         
   0   6  10         96.63         94.10         4.02 o                         
   1   6  10         94.86         96.48         5.10 o                         
   2   6  10         62.39         49.56         2.94 o                         
   3   6  10         10.71         10.18         2.14 o                         
   4   6  10        111.49        114.27         4.70 o                         
   5   6  10        120.11        117.30         6.98 o                         
   6   6  10          0.43          2.53         2.30 o                         
   7   6  10         81.55         77.18         4.95 o                         
   8   6  10          6.61         13.51         2.78 o                         
   9   6  10          8.68          9.45         3.31 o                         
 -10   7  10          4.14          8.16         4.96 o                         
  -9   7  10          1.99          1.46         3.73 o                         
  -8   7  10         13.80         14.94         3.23 o                         
  -7   7  10         38.19         38.42         2.75 o                         
  -6   7  10        157.95        162.32         4.84 o                         
  -5   7  10         40.64         42.20         2.63 o                         
  -4   7  10        144.94        140.52         4.27 o                         
  -3   7  10          1.42          0.29         2.15 o                         
  -2   7  10          1.72          2.26         2.45 o                         
  -1   7  10         77.46         71.56         5.28 o                         
   0   7  10        284.98        312.23        10.61 o                         
   1   7  10         67.84         63.98         5.07 o                         
   2   7  10         78.16         86.65         5.26 o                         
   3   7  10          0.75          0.45         3.46 o                         
   4   7  10         22.98         31.15         3.15 o                         
   5   7  10          0.10          2.12         2.71 o                         
   6   7  10         22.29         28.77         4.92 o                         
   7   7  10         13.86         16.15         3.05 o                         
   8   7  10          2.08          3.78         3.14 o                         
  -8   8  10          0.02          4.90         3.75 o                         
  -7   8  10          7.90          4.77         6.24 o                         
  -6   8  10          0.00         -2.47         3.26 o                         
  -5   8  10          0.09          0.13         3.69 o                         
  -4   8  10         32.78         36.24         3.33 o                         
  -3   8  10          1.36         -2.91         3.15 o                         
  -2   8  10         41.19         57.02         3.51 o                         
  -1   8  10          9.75         11.71         3.92 o                         
   0   8  10          4.54          0.00         2.63 o                         
   1   8  10         72.96         65.96         4.37 o                         
   2   8  10          0.01          2.21         3.08 o                         
   3   8  10          2.08          2.71         3.61 o                         
   4   8  10          0.97          1.15         3.47 o                         
   5   8  10         21.63         17.55         5.43 o                         
   6   8  10          1.02         11.40         8.51 o                         
  -6   9  10         24.56         20.78         4.54 o                         
  -5   9  10         30.69         23.35         8.04 o                         
  -4   9  10         33.51         36.27         4.31 o                         
  -3   9  10          0.34         -3.53         3.83 o                         
  -2   9  10          5.02          9.35         6.10 o                         
  -1   9  10          0.39          0.03         4.87 o                         
   0   9  10         17.27         21.08         6.85 o                         
   1   9  10         47.90         59.46         9.73 o                         
   2   9  10          0.05          0.48         4.88 o                         
   3   9  10          0.53        -13.39        15.44 o                         
   4   9  10          5.77         -5.84         8.35 o                         
  -1  10  10          1.14          4.17         7.35 o                         
 -13   1  11          0.40          2.86         2.15 o                         
 -12   1  11         59.65         58.38         5.34 o                         
 -11   1  11         69.43         73.96         3.67 o                         
 -10   1  11         91.60         84.34         3.53 o                         
  -9   1  11         38.16         43.47         2.25 o                         
  -8   1  11          0.17          3.35         1.56 o                         
  -7   1  11         77.10         73.85         2.38 o                         
  -6   1  11         42.61         63.09         2.07 o                         
  -5   1  11         27.08         17.47         1.20 o                         
  -4   1  11         58.69         66.29         2.04 o                         
  -3   1  11        440.35        524.28         6.45 o                         
  -2   1  11        176.48        180.87         3.11 o                         
  -1   1  11        205.00        237.70         3.75 o                         
   0   1  11        403.99        416.73         5.87 o                         
   1   1  11          0.36          1.10         0.97 o                         
   2   1  11         41.15         41.83         1.34 o                         
   3   1  11        253.75        239.31         3.36 o                         
   4   1  11         48.56         44.12         1.62 o                         
   5   1  11         16.94         20.13         1.73 o                         
   6   1  11         16.60         17.62         1.96 o                         
   7   1  11        251.87        252.99         5.13 o                         
   8   1  11        166.28        162.87         3.89 o                         
   9   1  11         21.77         24.19         2.28 o                         
  10   1  11          3.21          2.15         2.55 o                         
  11   1  11          5.65         12.45         3.92 o                         
 -13   2  11         75.29         93.48         4.03 o                         
 -12   2  11         10.02          6.30         3.03 o                         
 -11   2  11         26.04         28.82         3.96 o                         
 -10   2  11         25.84         21.65         2.96 o                         
  -9   2  11          1.27          0.83         2.01 o                         
  -8   2  11        657.14        685.63         9.21 o                         
  -7   2  11        206.81        206.91         4.24 o                         
  -6   2  11         56.12         55.26         2.08 o                         
  -5   2  11          4.37          7.21         1.29 o                         
  -4   2  11         14.81         13.11         1.08 o                         
  -3   2  11          5.39          5.83         1.62 o                         
  -2   2  11        199.91        176.68         2.59 o                         
  -1   2  11         18.23         16.42         1.04 o                         
   0   2  11          7.59          9.30         1.09 o                         
   1   2  11         20.39         26.83         1.38 o                         
   2   2  11         62.24         73.34         1.94 o                         
   3   2  11         64.28         61.09         2.00 o                         
   4   2  11          1.92          2.77         1.30 o                         
   5   2  11        216.76        202.75         3.71 o                         
   6   2  11        490.91        508.67         7.16 o                         
   7   2  11          4.93          7.18         1.60 o                         
   8   2  11        159.02        156.56         4.05 o                         
   9   2  11         10.64         11.94         2.70 o                         
  10   2  11         17.99         19.52         2.53 o                         
  11   2  11         28.61         34.18         3.84 o                         
 -13   3  11          0.06          6.14         4.80 o                         
 -12   3  11         89.02         90.27         3.63 o                         
 -11   3  11         88.10         90.81         3.86 o                         
 -10   3  11        214.03        214.82         6.25 o                         
  -9   3  11         62.76         54.01         2.56 o                         
  -8   3  11         42.30         39.08         1.96 o                         
  -7   3  11         76.84         73.94         2.82 o                         
  -6   3  11         34.05         25.68         1.66 o                         
  -5   3  11          3.61          5.75         1.22 o                         
  -4   3  11        920.59        933.58        11.52 o                         
  -3   3  11        462.78        572.60         7.54 o                         
  -2   3  11        557.13        641.71         8.36 o                         
  -1   3  11        180.28        186.14         3.11 o                         
   0   3  11         32.11         32.12         1.82 o                         
   1   3  11        162.52        191.09         3.20 o                         
   2   3  11        170.10        167.64         3.33 o                         
   3   3  11        190.29        178.85         3.43 o                         
   4   3  11        243.41        232.00         4.00 o                         
   5   3  11        206.45        214.89         4.86 o                         
   6   3  11        101.12        109.83         4.25 o                         
   7   3  11         58.62         64.92         3.07 o                         
   8   3  11         71.38         61.57         3.65 o                         
   9   3  11          1.31          0.22         2.55 o                         
  10   3  11          9.90         14.33         3.06 o                         
 -12   4  11          4.90          5.67         2.03 o                         
 -11   4  11         69.66         86.27         3.91 o                         
 -10   4  11          3.54          4.49         2.11 o                         
  -9   4  11          0.72          3.31         2.00 o                         
  -8   4  11         41.85         36.57         2.07 o                         
  -7   4  11        180.38        163.80         3.68 o                         
  -6   4  11         75.26         82.68         3.08 o                         
  -5   4  11          9.26          7.85         1.43 o                         
  -4   4  11        102.10        103.17         2.94 o                         
  -3   4  11          0.87          1.92         1.24 o                         
  -2   4  11        506.30        574.50         7.67 o                         
  -1   4  11         13.11         13.94         1.59 o                         
   0   4  11        384.70        401.48         6.68 o                         
   1   4  11        698.63        714.72         9.91 o                         
   2   4  11          0.55         -1.12         1.12 o                         
   3   4  11         34.42         25.87         1.69 o                         
   4   4  11        141.03        149.83         3.84 o                         
   5   4  11        188.48        202.37         5.55 o                         
   6   4  11         53.73         50.77         5.45 o                         
   7   4  11         14.79         17.76         2.36 o                         
   8   4  11         17.18         11.03         2.58 o                         
   9   4  11         26.48         24.83         3.09 o                         
  10   4  11          0.27          6.78         2.79 o                         
 -12   5  11         11.43         13.14         5.68 o                         
 -11   5  11          5.59          4.95         2.23 o                         
 -10   5  11         10.25         16.92         3.06 o                         
  -9   5  11         45.04         46.13         2.50 o                         
  -8   5  11         39.14         46.06         2.64 o                         
  -7   5  11        358.77        383.87         7.45 o                         
  -6   5  11         65.41         60.31         3.11 o                         
  -5   5  11          1.87          0.82         1.73 o                         
  -4   5  11        226.53        228.26         5.23 o                         
  -3   5  11         84.00         90.60         3.25 o                         
  -2   5  11        368.29        342.75         5.92 o                         
  -1   5  11         17.58         14.14         1.47 o                         
   0   5  11        120.94         98.74         3.23 o                         
   1   5  11        219.84        193.63         8.13 o                         
   2   5  11         20.12         14.90         2.36 o                         
   3   5  11        534.52        543.94        11.52 o                         
   4   5  11         15.58         21.73         2.23 o                         
   5   5  11         15.47         17.08         2.29 o                         
   6   5  11         44.18         46.73         3.07 o                         
   7   5  11          1.21          1.84         2.37 o                         
   8   5  11          0.25         -1.76         2.77 o                         
   9   5  11          7.02          8.21         2.70 o                         
 -11   6  11          5.27          5.59         3.17 o                         
 -10   6  11          2.14          7.10         5.46 o                         
  -9   6  11         11.40          9.63         2.36 o                         
  -8   6  11         82.95         67.32         2.96 o                         
  -7   6  11          8.52          7.86         2.04 o                         
  -6   6  11          5.39          3.72         1.95 o                         
  -5   6  11        148.55        154.52         4.84 o                         
  -4   6  11         23.95         34.85         2.67 o                         
  -3   6  11         92.92        101.36         4.61 o                         
  -2   6  11        250.22        253.75         6.06 o                         
  -1   6  11         21.61         24.83         2.14 o                         
   0   6  11        172.57        170.42         5.24 o                         
   1   6  11         75.96         74.52         6.08 o                         
   2   6  11        151.56        165.64         5.41 o                         
   3   6  11        147.38        135.80         6.84 o                         
   4   6  11          2.21          5.00         2.67 o                         
   5   6  11         47.85         57.00         5.13 o                         
   6   6  11         52.50         56.67         4.06 o                         
   7   6  11          6.33         18.30         3.02 o                         
   8   6  11         10.60          8.40         3.74 o                         
 -10   7  11          8.72         -0.26         4.98 o                         
  -9   7  11         64.52         74.51         4.50 o                         
  -8   7  11          2.78          1.88         2.82 o                         
  -7   7  11         92.73         90.22         5.73 o                         
  -6   7  11        103.06        121.70         5.51 o                         
  -5   7  11          6.26          5.74         2.31 o                         
  -4   7  11         94.99         99.67         4.36 o                         
  -3   7  11         10.68         11.25         2.28 o                         
  -2   7  11        103.21         96.45         5.98 o                         
  -1   7  11         24.39         22.26         3.07 o                         
   0   7  11         76.66         77.06         4.05 o                         
   1   7  11        341.70        343.75        14.51 o                         
   2   7  11         47.15         40.80         4.13 o                         
   3   7  11         60.21         75.42         4.84 o                         
   4   7  11         64.10         64.79        10.78 o                         
   5   7  11          1.14         -1.96         2.88 o                         
   6   7  11          0.49          7.04         4.83 o                         
   7   7  11         13.10          6.55         3.71 o                         
  -8   8  11         23.30         25.15         4.29 o                         
  -7   8  11          0.12          1.76         3.77 o                         
  -6   8  11          7.87          6.01         3.54 o                         
  -5   8  11          1.14         -6.24         6.35 o                         
  -4   8  11          0.65         -1.92         3.35 o                         
  -3   8  11          8.38          1.91         2.96 o                         
  -2   8  11        137.88        147.69         6.28 o                         
  -1   8  11         40.03         36.06         3.41 o                         
   0   8  11         20.74         19.74         3.25 o                         
   1   8  11         47.05         43.74         3.91 o                         
   2   8  11          3.27          5.92         3.61 o                         
   3   8  11          0.23          5.10         3.18 o                         
   4   8  11          1.01          5.55         4.48 o                         
   5   8  11          0.09          2.13         4.59 o                         
   6   8  11          2.11          0.70         4.06 o                         
  -6   9  11          0.01         -6.59         6.59 o                         
  -5   9  11         27.45         26.24         6.60 o                         
  -4   9  11         40.17         41.34         5.26 o                         
  -3   9  11         12.16          9.46         7.18 o                         
  -2   9  11        146.18        139.30        19.92 o                         
  -1   9  11         37.19         36.62        11.78 o                         
   0   9  11          0.06         -3.29         6.15 o                         
   1   9  11         19.81         32.10         9.08 o                         
   2   9  11          0.16          3.93         5.24 o                         
   3   9  11          9.87         20.87         8.01 o                         
 -13   0  12        127.77        143.87         7.28 o                         
 -12   0  12         56.94         56.04        14.87 o                         
 -11   0  12         21.38         21.32         3.36 o                         
 -10   0  12          2.22          0.74         2.46 o                         
  -9   0  12       2414.29       2423.69        44.51 o                         
  -8   0  12       1384.07       1377.24        25.81 o                         
  -7   0  12        706.47        742.02        11.86 o                         
  -6   0  12          5.35         12.72         1.84 o                         
  -5   0  12        228.88        208.34         4.71 o                         
  -4   0  12        550.18        514.50        10.16 o                         
  -3   0  12       4042.35       4332.62        77.58 o                         
  -2   0  12       1814.00       2021.67        36.63 o                         
  -1   0  12         57.26         53.04         4.13 o                         
   0   0  12         17.10         14.76         2.63 o                         
   1   0  12         53.71         56.24         2.40 o                         
   2   0  12         64.24         64.60         2.19 o                         
   3   0  12        313.06        324.12         5.33 o                         
   4   0  12        326.08        354.63         6.83 o                         
   5   0  12         59.12         62.01         3.16 o                         
   6   0  12         88.48         93.27         4.39 o                         
   7   0  12          5.61          3.97         2.19 o                         
   8   0  12        365.43        366.79         9.43 o                         
   9   0  12         35.89         40.29         3.52 o                         
  10   0  12          5.27          4.37         3.67 o                         
  11   0  12        170.27        171.92        11.39 o                         
 -13   1  12         78.63         85.76         5.57 o                         
 -12   1  12        204.46        198.14         5.56 o                         
 -11   1  12        357.15        357.73        12.52 o                         
 -10   1  12         19.15         16.34         2.02 o                         
  -9   1  12        202.85        211.84         5.47 o                         
  -8   1  12        214.70        205.20         4.49 o                         
  -7   1  12        210.64        202.78         3.95 o                         
  -6   1  12        884.31        905.70        10.89 o                         
  -5   1  12        532.28        498.84         6.35 o                         
  -4   1  12         56.06         72.49         1.98 o                         
  -3   1  12         35.06         38.99         2.13 o                         
  -2   1  12        289.38        285.17         3.73 o                         
  -1   1  12          8.37         19.96         1.02 o                         
   0   1  12        467.67        470.80         6.19 o                         
   1   1  12          1.34          1.36         0.95 o                         
   2   1  12        367.79        359.46         4.80 o                         
   3   1  12         28.52         32.62         1.33 o                         
   4   1  12        146.00        146.43         2.84 o                         
   5   1  12        288.91        297.14         4.74 o                         
   6   1  12         20.41         17.25         1.81 o                         
   7   1  12        345.88        338.80         7.98 o                         
   8   1  12          8.66         11.65         1.81 o                         
   9   1  12        109.59        106.40         4.00 o                         
  10   1  12          0.42          3.14         2.96 o                         
  11   1  12          0.39          2.84         4.67 o                         
 -13   2  12        121.45        145.39         6.89 o                         
 -12   2  12         30.46         42.01         3.91 o                         
 -11   2  12         13.21         10.31         2.09 o                         
 -10   2  12          1.35          2.07         2.14 o                         
  -9   2  12        573.61        533.46         8.01 o                         
  -8   2  12       1341.22       1320.08        18.73 o                         
  -7   2  12        355.55        331.24         5.35 o                         
  -6   2  12        241.58        216.17         3.78 o                         
  -5   2  12         20.15         24.38         1.39 o                         
  -4   2  12        104.72        102.63         2.29 o                         
  -3   2  12       1180.79       1231.65        16.13 o                         
  -2   2  12        806.88        840.30        12.93 o                         
  -1   2  12        419.41        418.61         6.25 o                         
   0   2  12         82.98         83.87         2.01 o                         
   1   2  12          0.55          2.44         1.14 o                         
   2   2  12         64.59         75.56         2.23 o                         
   3   2  12          4.52          4.15         1.12 o                         
   4   2  12        373.65        378.19         5.46 o                         
   5   2  12        105.32        102.85         2.88 o                         
   6   2  12        145.26        135.19         4.93 o                         
   7   2  12          3.12          4.35         1.70 o                         
   8   2  12        193.41        200.21         4.54 o                         
   9   2  12        100.76        103.41         3.73 o                         
  10   2  12          0.96          2.00         4.43 o                         
 -13   3  12         31.18         41.05         5.51 o                         
 -12   3  12         39.77         50.19         3.00 o                         
 -11   3  12        184.99        182.95         4.73 o                         
 -10   3  12         29.89         34.14         2.54 o                         
  -9   3  12          4.51          4.60         1.86 o                         
  -8   3  12         23.21         17.74         2.57 o                         
  -7   3  12         42.27         37.95         2.32 o                         
  -6   3  12          9.24          7.04         1.56 o                         
  -5   3  12        130.82        123.68         2.83 o                         
  -4   3  12        175.84        184.42         3.76 o                         
  -3   3  12          2.59          0.69         1.16 o                         
  -2   3  12        432.93        466.80         7.16 o                         
  -1   3  12        130.61        110.68         2.81 o                         
   0   3  12         62.84         49.03         1.90 o                         
   1   3  12        178.07        165.29         3.59 o                         
   2   3  12        231.60        217.89         3.66 o                         
   3   3  12         26.38         21.12         1.50 o                         
   4   3  12         20.66         23.29         1.95 o                         
   5   3  12        222.04        192.52         4.36 o                         
   6   3  12          6.82          7.12         1.68 o                         
   7   3  12        309.15        307.33         6.30 o                         
   8   3  12          9.92         11.42         2.28 o                         
   9   3  12          2.59          6.55         2.28 o                         
  10   3  12         18.29         17.05         2.66 o                         
 -12   4  12          0.56         -2.21         2.21 o                         
 -11   4  12          5.33          7.79         2.24 o                         
 -10   4  12         73.29         76.51         4.16 o                         
  -9   4  12          2.76          0.86         2.11 o                         
  -8   4  12        175.19        173.10         4.48 o                         
  -7   4  12        140.11        126.02         4.52 o                         
  -6   4  12        226.97        187.22         4.52 o                         
  -5   4  12        211.93        217.84         4.51 o                         
  -4   4  12         14.00          7.20         2.38 o                         
  -3   4  12         41.74         46.88         2.17 o                         
  -2   4  12         10.66         12.77         1.48 o                         
  -1   4  12        298.20        297.27         4.89 o                         
   0   4  12        610.50        635.66         8.38 o                         
   1   4  12        179.34        178.71         3.69 o                         
   2   4  12         40.20         34.08         1.79 o                         
   3   4  12        127.47        108.15         3.41 o                         
   4   4  12        201.91        191.66         4.16 o                         
   5   4  12          8.07          5.55         1.88 o                         
   6   4  12        257.55        242.76         7.00 o                         
   7   4  12         10.29          9.68         2.03 o                         
   8   4  12          0.60          4.16         2.22 o                         
   9   4  12         26.95         26.71         3.35 o                         
  10   4  12          5.50          5.01         3.84 o                         
 -11   5  12         34.85         39.28         2.51 o                         
 -10   5  12         34.95         35.57         3.23 o                         
  -9   5  12         30.57         30.13         2.47 o                         
  -8   5  12         12.23         11.76         2.11 o                         
  -7   5  12          7.89          7.17         2.16 o                         
  -6   5  12         17.91         22.51         2.76 o                         
  -5   5  12          0.39          1.76         1.96 o                         
  -4   5  12          4.48          9.67         2.13 o                         
  -3   5  12         15.44         20.81         2.20 o                         
  -2   5  12         12.56         14.17         1.82 o                         
  -1   5  12        307.17        316.54         6.44 o                         
   0   5  12          9.53          8.36         1.68 o                         
   1   5  12          8.66         10.47         2.31 o                         
   2   5  12         57.63         75.70         4.19 o                         
   3   5  12         18.94         14.05         2.40 o                         
   4   5  12          0.89          0.22         2.19 o                         
   5   5  12         11.22          7.54         2.21 o                         
   6   5  12         50.44         56.25         3.60 o                         
   7   5  12          1.56          4.51         2.60 o                         
   8   5  12          3.39          5.16         2.50 o                         
   9   5  12         10.45         11.44         2.77 o                         
 -11   6  12          0.34          6.11        11.85 o                         
 -10   6  12         41.41         54.81         5.14 o                         
  -9   6  12          9.61         12.97         2.36 o                         
  -8   6  12          0.70          0.44         2.52 o                         
  -7   6  12         79.16         78.97         4.93 o                         
  -6   6  12          1.16          1.51         2.14 o                         
  -5   6  12        127.56        123.80         4.80 o                         
  -4   6  12          4.36          5.66         1.98 o                         
  -3   6  12         23.35         22.37         2.41 o                         
  -2   6  12          1.16          4.20         2.24 o                         
  -1   6  12        131.21        133.61         5.29 o                         
   0   6  12         41.80         44.02         2.95 o                         
   1   6  12        198.08        203.49         5.85 o                         
   2   6  12          9.16          7.56         2.74 o                         
   3   6  12         51.00         49.53         6.02 o                         
   4   6  12          4.19          5.25         2.79 o                         
   5   6  12         46.09         43.04         3.34 o                         
   6   6  12         27.10         18.00         3.31 o                         
   7   6  12         23.94         11.20         3.15 o                         
   8   6  12          0.42          0.74         2.57 o                         
  -9   7  12         39.03         34.71         4.34 o                         
  -8   7  12          4.70          5.00         2.98 o                         
  -7   7  12          0.13          0.41         3.36 o                         
  -6   7  12        110.69        120.93         4.75 o                         
  -5   7  12          8.16          4.55         2.35 o                         
  -4   7  12         44.45         50.21         2.66 o                         
  -3   7  12          2.89          0.14         2.43 o                         
  -2   7  12         81.32         84.82         3.94 o                         
  -1   7  12          0.15          1.77         2.96 o                         
   0   7  12        204.85        223.68         8.15 o                         
   1   7  12         13.33         11.72         2.88 o                         
   2   7  12          9.39          7.27         2.82 o                         
   3   7  12          3.83          2.65         2.82 o                         
   4   7  12         14.07         10.38         3.48 o                         
   5   7  12          1.22          4.63         2.93 o                         
   6   7  12          1.29          1.85         3.31 o                         
   7   7  12          1.19          0.99         3.95 o                         
  -8   8  12          1.69         -1.73         4.17 o                         
  -7   8  12         13.62         10.98         7.51 o                         
  -6   8  12          1.23         -1.09         4.29 o                         
  -5   8  12         35.03         27.56         4.88 o                         
  -4   8  12         10.69         14.66         3.62 o                         
  -3   8  12         16.92         13.70         3.32 o                         
  -2   8  12         85.27        110.96         5.35 o                         
  -1   8  12          2.98          1.16         4.29 o                         
   0   8  12         31.17         28.28         3.52 o                         
   1   8  12         21.63         20.55         3.47 o                         
   2   8  12          0.01          1.20         3.15 o                         
   3   8  12          0.84          0.34         3.27 o                         
   4   8  12          0.07          4.95         3.29 o                         
   5   8  12          9.38         24.71         8.01 o                         
  -5   9  12          1.17         -4.70         4.70 o                         
  -4   9  12         16.33         11.25         5.01 o                         
  -3   9  12          1.21          0.78         5.45 o                         
  -2   9  12          1.29          5.51         6.51 o                         
  -1   9  12          0.24         -5.81         5.81 o                         
   0   9  12          5.28         11.24         5.77 o                         
   1   9  12          1.40         -5.24         6.83 o                         
   2   9  12          0.17         13.22         7.41 o                         
 -13   1  13          8.02          8.61         2.20 o                         
 -12   1  13          7.98          7.14         2.23 o                         
 -11   1  13          0.05          2.56         1.99 o                         
 -10   1  13        123.47        128.47         4.13 o                         
  -9   1  13         17.03         20.15         1.75 o                         
  -8   1  13         11.59          5.07         1.90 o                         
  -7   1  13         23.96         17.67         1.69 o                         
  -6   1  13        164.67        166.65         3.27 o                         
  -5   1  13         24.85         25.17         1.37 o                         
  -4   1  13         74.58         66.83         2.03 o                         
  -3   1  13         68.79         78.62         1.80 o                         
  -2   1  13         25.75         22.53         1.12 o                         
  -1   1  13        118.34        111.80         2.11 o                         
   0   1  13          6.25          7.42         0.92 o                         
   1   1  13        604.90        640.00         7.84 o                         
   2   1  13        163.64        177.24         2.98 o                         
   3   1  13         47.29         45.22         1.92 o                         
   4   1  13          3.78          4.84         1.40 o                         
   5   1  13         48.07         47.88         2.12 o                         
   6   1  13         11.75          9.77         1.64 o                         
   7   1  13         89.15         99.89         3.09 o                         
   8   1  13          3.08          5.17         1.69 o                         
   9   1  13         25.59         34.03         2.50 o                         
  10   1  13          0.49          1.86         2.92 o                         
 -13   2  13         36.12         48.47         3.49 o                         
 -12   2  13         31.67         43.57         3.42 o                         
 -11   2  13         48.91         55.98         2.91 o                         
 -10   2  13        122.49        117.02         4.99 o                         
  -9   2  13        101.55        103.14         3.37 o                         
  -8   2  13         75.29         72.36         3.29 o                         
  -7   2  13        394.90        355.96         5.97 o                         
  -6   2  13         87.58         79.96         2.61 o                         
  -5   2  13         13.25         12.88         1.64 o                         
  -4   2  13        239.47        253.77         3.86 o                         
  -3   2  13         25.69         32.08         1.51 o                         
  -2   2  13        112.43        127.60         2.52 o                         
  -1   2  13         47.83         46.49         1.62 o                         
   0   2  13        745.27        733.03         9.40 o                         
   1   2  13         10.20         11.65         1.15 o                         
   2   2  13         23.06         24.98         1.59 o                         
   3   2  13        255.74        266.64         4.30 o                         
   4   2  13         66.11         69.01         2.78 o                         
   5   2  13         20.33         19.32         1.81 o                         
   6   2  13          1.27         -0.25         1.62 o                         
   7   2  13         39.54         30.49         2.32 o                         
   8   2  13          0.90          2.63         1.92 o                         
   9   2  13          2.63          2.77         2.26 o                         
  10   2  13          7.01         -2.14         4.32 o                         
 -12   3  13          9.30          7.08         2.12 o                         
 -11   3  13          1.00          1.57         1.93 o                         
 -10   3  13         63.74         62.48         5.90 o                         
  -9   3  13          1.06         -0.68         1.97 o                         
  -8   3  13        132.30        125.30         3.43 o                         
  -7   3  13         17.01         14.30         2.09 o                         
  -6   3  13          8.77          8.07         1.75 o                         
  -5   3  13         16.30         12.51         1.42 o                         
  -4   3  13         27.10         34.73         2.10 o                         
  -3   3  13         51.85         58.77         2.22 o                         
  -2   3  13         68.55         63.25         2.12 o                         
  -1   3  13         49.68         54.81         1.89 o                         
   0   3  13          0.12          2.45         1.30 o                         
   1   3  13        470.12        466.68         6.43 o                         
   2   3  13         16.54         21.32         1.44 o                         
   3   3  13         35.02         35.56         1.97 o                         
   4   3  13         55.18         58.58         2.43 o                         
   5   3  13         18.91         10.66         2.43 o                         
   6   3  13         46.32         44.90         2.86 o                         
   7   3  13         52.34         57.96         2.93 o                         
   8   3  13         28.77         26.66         2.25 o                         
   9   3  13         23.80         24.16         2.42 o                         
  10   3  13          3.19          3.00         7.35 o                         
 -12   4  13         37.41         26.28         3.85 o                         
 -11   4  13         22.50         27.15         3.06 o                         
 -10   4  13        119.95        111.18         3.88 o                         
  -9   4  13         11.84         10.59         2.04 o                         
  -8   4  13         57.86         52.63         2.85 o                         
  -7   4  13          0.46          1.99         1.75 o                         
  -6   4  13        237.94        226.53         5.97 o                         
  -5   4  13         99.11         96.43         3.84 o                         
  -4   4  13        307.07        303.12         6.59 o                         
  -3   4  13         63.03         61.44         2.67 o                         
  -2   4  13         26.55         27.06         1.93 o                         
  -1   4  13         61.56         56.16         2.15 o                         
   0   4  13        759.12        769.69         9.99 o                         
   1   4  13          0.13         -0.14         1.33 o                         
   2   4  13         19.77         20.90         1.79 o                         
   3   4  13         24.48         13.41         2.25 o                         
   4   4  13          0.04         -1.68         1.68 o                         
   5   4  13         25.06         15.02         2.21 o                         
   6   4  13         81.74         70.19         3.19 o                         
   7   4  13         96.12         98.70         4.14 o                         
   8   4  13          6.21          3.09         2.32 o                         
   9   4  13          0.95          0.89         2.47 o                         
 -11   5  13         27.19         32.98         2.47 o                         
 -10   5  13         31.57         25.78         2.26 o                         
  -9   5  13          0.12          0.98         2.12 o                         
  -8   5  13        225.55        268.91         7.41 o                         
  -7   5  13        108.44         97.39         3.97 o                         
  -6   5  13         29.32         34.18         2.77 o                         
  -5   5  13         39.83         36.57         2.84 o                         
  -4   5  13          3.57          0.66         1.97 o                         
  -3   5  13          3.92          5.09         2.58 o                         
  -2   5  13        131.73        138.66         7.36 o                         
  -1   5  13         20.56         21.24         2.75 o                         
   0   5  13          8.88          6.66         1.83 o                         
   1   5  13          2.75          0.74         2.58 o                         
   2   5  13         23.05         18.05         2.43 o                         
   3   5  13         64.12         58.55         3.60 o                         
   4   5  13          1.37          4.70         2.24 o                         
   5   5  13         10.90          4.11         2.31 o                         
   6   5  13         69.30         77.01         5.68 o                         
   7   5  13          8.54          4.86         2.86 o                         
   8   5  13          9.59          5.08         2.49 o                         
 -10   6  13          0.17         -2.78         3.03 o                         
  -9   6  13        127.12        135.00         5.24 o                         
  -8   6  13         12.18         13.60         2.53 o                         
  -7   6  13         44.10         39.48         2.86 o                         
  -6   6  13        120.89        133.55         4.32 o                         
  -5   6  13        101.46        101.56         4.51 o                         
  -4   6  13         53.29         53.81         3.21 o                         
  -3   6  13         28.61         29.81         4.02 o                         
  -2   6  13         21.26         23.57         3.69 o                         
  -1   6  13         45.57         47.21         5.34 o                         
   0   6  13        150.10        162.56         6.94 o                         
   1   6  13         28.42         30.24         3.06 o                         
   2   6  13         16.89         13.09         3.04 o                         
   3   6  13         34.48         29.09         4.63 o                         
   4   6  13          3.66          9.47         4.22 o                         
   5   6  13          9.67          5.31         3.36 o                         
   6   6  13         13.30         14.40         3.00 o                         
   7   6  13          0.06          4.38         2.82 o                         
  -9   7  13         15.72         21.34         5.76 o                         
  -8   7  13         80.81         90.52         7.56 o                         
  -7   7  13         49.78         74.35         6.20 o                         
  -6   7  13          0.08          1.55         2.67 o                         
  -5   7  13          2.53          3.91         2.55 o                         
  -4   7  13          8.22         14.09         2.58 o                         
  -3   7  13          2.23          2.83         2.50 o                         
  -2   7  13         57.20         66.04         4.45 o                         
  -1   7  13        110.82         92.92         6.23 o                         
   0   7  13          1.77          5.41         3.13 o                         
   1   7  13          0.02          0.84         2.80 o                         
   2   7  13          3.06          4.00         3.61 o                         
   3   7  13          0.88         -1.80         3.45 o                         
   4   7  13          0.25          0.26         4.35 o                         
   5   7  13          0.70         -0.98         4.65 o                         
   6   7  13          2.35         -2.23         3.16 o                         
  -7   8  13          2.86         -5.23         7.93 o                         
  -6   8  13          9.78         -0.08         5.37 o                         
  -5   8  13         65.73         76.97         5.73 o                         
  -4   8  13          2.24         -1.60         3.29 o                         
  -3   8  13          0.07         -2.94         3.27 o                         
  -2   8  13         14.72          9.87         3.26 o                         
  -1   8  13          5.05          5.62         3.10 o                         
   0   8  13          3.92          8.61         4.12 o                         
   1   8  13         18.63         22.44         3.11 o                         
   2   8  13          0.07          3.16         3.19 o                         
   3   8  13          1.73          7.40         6.70 o                         
   4   8  13         10.76         12.05         7.93 o                         
  -4   9  13          2.83         -2.00         6.51 o                         
  -3   9  13          0.06         -2.17         6.51 o                         
  -2   9  13         17.01         24.88         7.68 o                         
  -1   9  13          0.18         -4.66        24.21 o                         
   0   9  13          3.14         -5.32         6.94 o                         
   1   9  13          5.58         15.86         9.02 o                         
 -13   0  14        219.89        225.89        11.07 o                         
 -12   0  14        365.25        370.57        11.79 o                         
 -11   0  14        250.72        268.27         9.46 o                         
 -10   0  14         33.85         32.08         5.85 o                         
  -9   0  14        679.20        621.33        13.23 o                         
  -8   0  14        741.03        761.31        15.43 o                         
  -7   0  14        375.68        348.74         7.11 o                         
  -6   0  14        793.82        735.14        14.39 o                         
  -5   0  14        217.86        226.36         5.56 o                         
  -4   0  14        230.92        261.14         6.82 o                         
  -3   0  14        475.19        457.02         8.15 o                         
  -2   0  14        352.97        352.31         6.52 o                         
  -1   0  14        311.01        296.38         5.75 o                         
   0   0  14        903.72        875.31        13.48 o                         
   1   0  14        193.31        208.08         4.23 o                         
   2   0  14        384.40        464.64         7.78 o                         
   3   0  14         23.10         23.24         1.88 o                         
   4   0  14          0.16         -1.97         1.97 o                         
   5   0  14         43.80         32.49         3.15 o                         
   6   0  14         12.38         15.09         2.92 o                         
   7   0  14        169.53        186.08         6.23 o                         
   8   0  14         16.87         21.38         3.40 o                         
   9   0  14          3.79          5.97         3.81 o                         
  10   0  14         80.17         77.42         9.03 o                         
 -13   1  14         11.86          8.97         2.85 o                         
 -12   1  14          0.10          0.94         2.10 o                         
 -11   1  14        195.43        183.09         6.23 o                         
 -10   1  14         17.87         14.60         2.18 o                         
  -9   1  14        606.44        581.83         9.03 o                         
  -8   1  14        698.21        679.99        10.60 o                         
  -7   1  14        110.03        100.55         2.97 o                         
  -6   1  14         45.15         44.96         1.80 o                         
  -5   1  14        409.54        417.04         5.84 o                         
  -4   1  14        363.73        340.56         5.15 o                         
  -3   1  14        525.58        530.37         7.37 o                         
  -2   1  14        643.47        654.45         7.94 o                         
  -1   1  14         28.54         29.50         1.23 o                         
   0   1  14          8.25          6.98         1.13 o                         
   1   1  14        561.18        545.76         7.21 o                         
   2   1  14         56.63         57.57         2.00 o                         
   3   1  14         47.33         46.04         1.90 o                         
   4   1  14         22.44         19.50         1.79 o                         
   5   1  14         68.88         68.33         2.87 o                         
   6   1  14         95.08         87.27         2.99 o                         
   7   1  14        134.73        144.57         3.58 o                         
   8   1  14         57.80         47.72         2.63 o                         
   9   1  14         47.64         59.53         3.82 o                         
  10   1  14          0.69          7.66         3.28 o                         
 -13   2  14        119.23        132.95         8.51 o                         
 -12   2  14        175.58        172.21         6.60 o                         
 -11   2  14        170.86        164.98         4.49 o                         
 -10   2  14          9.52         12.97         1.97 o                         
  -9   2  14        313.03        317.92         5.58 o                         
  -8   2  14        258.51        247.95         4.98 o                         
  -7   2  14        535.08        523.39         7.96 o                         
  -6   2  14        826.56        835.64        11.51 o                         
  -5   2  14        548.08        555.99         7.16 o                         
  -4   2  14         10.69         15.29         1.28 o                         
  -3   2  14         34.18         30.80         1.49 o                         
  -2   2  14        137.05        140.29         2.63 o                         
  -1   2  14        500.02        471.93         6.34 o                         
   0   2  14        640.81        618.64         8.56 o                         
   1   2  14        470.22        489.50         6.64 o                         
   2   2  14         51.62         59.29         2.17 o                         
   3   2  14          0.05          0.87         1.46 o                         
   4   2  14          9.36          5.85         1.61 o                         
   5   2  14         12.62          5.86         1.68 o                         
   6   2  14         68.28         61.23         2.87 o                         
   7   2  14          1.62          1.01         2.04 o                         
   8   2  14         12.47         17.07         2.26 o                         
   9   2  14          0.75          2.65         2.60 o                         
  10   2  14          7.45         17.70         4.84 o                         
 -12   3  14          3.81          8.02         2.22 o                         
 -11   3  14         16.91         18.66         2.35 o                         
 -10   3  14         81.37         69.70         4.43 o                         
  -9   3  14        106.72        104.69         4.05 o                         
  -8   3  14        247.38        261.47         5.00 o                         
  -7   3  14        186.72        191.11         4.68 o                         
  -6   3  14         23.60         21.49         2.03 o                         
  -5   3  14          0.32          0.22         1.72 o                         
  -4   3  14        255.61        235.08         4.34 o                         
  -3   3  14        976.19        922.81        12.63 o                         
  -2   3  14         35.59         25.36         1.45 o                         
  -1   3  14         65.24         57.63         2.08 o                         
   0   3  14         30.02         37.94         1.88 o                         
   1   3  14          5.84          8.25         1.43 o                         
   2   3  14         92.54         76.40         4.25 o                         
   3   3  14          4.47         -0.01         1.52 o                         
   4   3  14        108.38         93.58         3.59 o                         
   5   3  14         38.66         48.55         3.53 o                         
   6   3  14          3.82          1.82         2.05 o                         
   7   3  14         18.76         19.73         2.11 o                         
   8   3  14          5.71          8.12         2.30 o                         
   9   3  14          0.38          0.90         2.99 o                         
 -12   4  14          1.74         -3.00         3.00 o                         
 -11   4  14         35.18         34.41         2.31 o                         
 -10   4  14          1.68          6.90         2.20 o                         
  -9   4  14         38.76         37.17         3.92 o                         
  -8   4  14          4.45          7.47         2.31 o                         
  -7   4  14        377.03        383.73         7.33 o                         
  -6   4  14        134.08        145.89         4.61 o                         
  -5   4  14        730.03        696.68        19.14 o                         
  -4   4  14        134.05        132.46         5.16 o                         
  -3   4  14         85.34         93.29         3.18 o                         
  -2   4  14         36.28         36.96         2.31 o                         
  -1   4  14        296.88        293.09         8.92 o                         
   0   4  14        143.90        134.06         3.43 o                         
   1   4  14        301.31        304.92         5.93 o                         
   2   4  14         17.28         12.87         1.70 o                         
   3   4  14         10.96          5.89         1.77 o                         
   4   4  14         26.80         19.59         2.32 o                         
   5   4  14          6.01          2.09         2.13 o                         
   6   4  14         30.31         26.85         2.53 o                         
   7   4  14          2.66          4.30         2.29 o                         
   8   4  14         21.51         22.28         2.65 o                         
   9   4  14         17.16         18.54         4.01 o                         
 -11   5  14         11.39         10.84         2.86 o                         
 -10   5  14         32.30         41.05         2.61 o                         
  -9   5  14         56.51         51.44         3.17 o                         
  -8   5  14          0.42          0.19         2.00 o                         
  -7   5  14          0.19          1.38         2.04 o                         
  -6   5  14         25.60         24.58         2.28 o                         
  -5   5  14         27.14         27.04         2.32 o                         
  -4   5  14         30.37         31.88         2.40 o                         
  -3   5  14         17.12         17.08         2.36 o                         
  -2   5  14         61.91         67.22         5.59 o                         
  -1   5  14         44.10         62.96         3.79 o                         
   0   5  14         20.29         24.01         3.27 o                         
   1   5  14        522.10        534.87        11.52 o                         
   2   5  14          6.05          1.21         2.36 o                         
   3   5  14          4.47          1.25         2.80 o                         
   4   5  14         17.01         13.35         2.80 o                         
   5   5  14          8.68          5.69         2.47 o                         
   6   5  14          0.04          2.98         2.77 o                         
   7   5  14         19.96         10.55         3.08 o                         
   8   5  14          1.60         -1.14         2.88 o                         
 -10   6  14          0.23         -0.10         3.93 o                         
  -9   6  14          0.32          1.58         2.53 o                         
  -8   6  14          0.61          1.60         2.51 o                         
  -7   6  14         37.04         39.81         3.49 o                         
  -6   6  14         70.60         55.65         2.76 o                         
  -5   6  14         80.30         76.54         3.69 o                         
  -4   6  14         89.20         92.29         3.96 o                         
  -3   6  14         78.63         72.86         7.14 o                         
  -2   6  14         10.84         11.73         2.73 o                         
  -1   6  14          2.12          2.96         3.01 o                         
   0   6  14        226.71        251.56         7.56 o                         
   1   6  14          0.76          2.32         2.75 o                         
   2   6  14         38.71         35.13         3.25 o                         
   3   6  14         35.76         32.87         3.08 o                         
   4   6  14          1.19         -0.45         3.04 o                         
   5   6  14          0.39         -2.77         2.77 o                         
   6   6  14         30.50         45.81         6.74 o                         
   7   6  14          2.27          5.18         3.05 o                         
  -9   7  14          5.46          2.42         4.76 o                         
  -8   7  14          0.21         -3.18         3.18 o                         
  -7   7  14          5.49          1.56        11.44 o                         
  -6   7  14         19.17         17.18         2.75 o                         
  -5   7  14         60.93         63.52         8.17 o                         
  -4   7  14          4.26          9.40         2.60 o                         
  -3   7  14          4.47          1.15         2.60 o                         
  -2   7  14          0.18          0.25         2.85 o                         
  -1   7  14         11.62          9.43         3.45 o                         
   0   7  14         30.22         31.43         3.23 o                         
   1   7  14         31.43         25.13         3.59 o                         
   2   7  14         16.36          8.43         3.03 o                         
   3   7  14          0.58          3.18         4.92 o                         
   4   7  14          2.22          8.38         3.59 o                         
   5   7  14         12.01         18.31         3.36 o                         
   6   7  14         10.18         10.49         6.09 o                         
  -7   8  14          1.39          3.00         6.06 o                         
  -6   8  14         29.61         26.62         4.73 o                         
  -5   8  14         17.78         17.17         3.58 o                         
  -4   8  14          0.10         -3.56         3.56 o                         
  -3   8  14         22.99         22.00         3.46 o                         
  -2   8  14         50.56         43.02         4.20 o                         
  -1   8  14          0.64         -3.45         3.45 o                         
   0   8  14         14.37         14.68         3.53 o                         
   1   8  14          4.67          5.25         3.52 o                         
   2   8  14          6.76         11.42         7.46 o                         
   3   8  14          0.15         -4.52         4.52 o                         
   4   8  14          3.29          2.69         6.68 o                         
  -3   9  14         14.62         27.22         8.52 o                         
  -2   9  14          8.03          5.84         8.18 o                         
  -1   9  14          1.29         10.35         8.68 o                         
 -13   1  15         27.90         34.61         4.23 o                         
 -12   1  15          1.42          4.22         2.07 o                         
 -11   1  15          2.57          1.46         1.90 o                         
 -10   1  15         30.76         20.96         2.02 o                         
  -9   1  15         37.90         41.21         2.31 o                         
  -8   1  15         50.19         36.09         2.01 o                         
  -7   1  15          5.16          4.34         1.88 o                         
  -6   1  15          3.89          2.78         1.59 o                         
  -5   1  15        168.87        155.16         3.15 o                         
  -4   1  15         86.20         79.65         2.32 o                         
  -3   1  15          0.78          1.36         1.26 o                         
  -2   1  15         16.38         18.23         1.20 o                         
  -1   1  15         48.34         32.89         1.41 o                         
   0   1  15         67.58         72.54         2.02 o                         
   1   1  15          0.97          0.37         1.15 o                         
   2   1  15          4.71          3.97         1.32 o                         
   3   1  15          6.83          6.42         1.44 o                         
   4   1  15          4.56          5.04         1.60 o                         
   5   1  15          9.47          8.51         1.71 o                         
   6   1  15         91.11         85.70         3.51 o                         
   7   1  15         13.68         13.82         2.07 o                         
   8   1  15          8.40         10.76         2.52 o                         
   9   1  15          2.61         -0.14         4.56 o                         
 -12   2  15          0.15          2.09         2.01 o                         
 -11   2  15          3.94          5.52         1.93 o                         
 -10   2  15        100.32         96.14         5.43 o                         
  -9   2  15          2.80          1.87         1.68 o                         
  -8   2  15          0.53         -1.42         1.92 o                         
  -7   2  15          4.19          1.44         1.85 o                         
  -6   2  15          6.88          9.58         1.82 o                         
  -5   2  15         67.57         66.17         3.39 o                         
  -4   2  15         64.46         58.97         2.67 o                         
  -3   2  15         14.85         13.79         1.52 o                         
  -2   2  15          9.05          9.33         1.21 o                         
  -1   2  15         20.21         20.68         1.29 o                         
   0   2  15         50.07         60.56         2.16 o                         
   1   2  15        563.64        578.17         7.40 o                         
   2   2  15         92.49         92.03         3.00 o                         
   3   2  15          0.68         -0.73         1.50 o                         
   4   2  15        136.36        133.79         3.96 o                         
   5   2  15         12.46         10.96         1.73 o                         
   6   2  15          0.00          1.52         1.75 o                         
   7   2  15         29.73         35.49         2.28 o                         
   8   2  15          0.09          3.43         2.32 o                         
   9   2  15         20.77         18.88         3.52 o                         
 -12   3  15         26.80         32.43         5.51 o                         
 -11   3  15          0.57         -1.90         1.92 o                         
 -10   3  15         20.68         21.54         2.34 o                         
  -9   3  15         64.37         60.26         2.80 o                         
  -8   3  15          6.93          6.83         1.78 o                         
  -7   3  15         31.11         33.29         2.19 o                         
  -6   3  15         29.13         42.28         3.80 o                         
  -5   3  15          4.77          1.73         1.94 o                         
  -4   3  15         77.19         86.69         3.03 o                         
  -3   3  15         60.31         70.76         3.14 o                         
  -2   3  15          2.94          1.06         1.47 o                         
  -1   3  15         87.76         87.45         2.98 o                         
   0   3  15        493.32        488.77        10.05 o                         
   1   3  15        127.01        140.68         3.64 o                         
   2   3  15         10.85          6.86         1.59 o                         
   3   3  15          0.19         -0.47         2.08 o                         
   4   3  15          6.31          6.14         1.85 o                         
   5   3  15         74.55         73.87         3.42 o                         
   6   3  15        182.19        166.40         4.61 o                         
   7   3  15         36.72         31.74         2.40 o                         
   8   3  15          5.86          7.73         2.25 o                         
   9   3  15          4.10         -0.48         3.29 o                         
 -11   4  15          0.12         -1.93         1.93 o                         
 -10   4  15         48.16         46.71         3.38 o                         
  -9   4  15         46.95         49.36         3.95 o                         
  -8   4  15         16.94         19.37         2.24 o                         
  -7   4  15        155.48        171.72         4.70 o                         
  -6   4  15         65.81         48.99         3.10 o                         
  -5   4  15         14.91         17.86         2.30 o                         
  -4   4  15        368.96        368.95         7.26 o                         
  -3   4  15        167.29        169.50         4.17 o                         
  -2   4  15         92.29        105.19         4.73 o                         
  -1   4  15         49.55         46.09         2.68 o                         
   0   4  15         27.83         26.57         1.95 o                         
   1   4  15          8.00          6.64         1.91 o                         
   2   4  15          0.10          0.13         1.61 o                         
   3   4  15        181.49        174.21         5.05 o                         
   4   4  15         41.00         43.74         2.67 o                         
   5   4  15          1.20          1.34         2.04 o                         
   6   4  15          6.28          9.14         2.66 o                         
   7   4  15          8.78          3.92         2.23 o                         
   8   4  15         14.18         20.09         5.81 o                         
 -11   5  15         75.94         82.01         4.96 o                         
 -10   5  15         18.13         24.36         4.16 o                         
  -9   5  15         83.21         84.96         6.18 o                         
  -8   5  15         32.49         22.84         2.86 o                         
  -7   5  15          4.95          3.81         2.08 o                         
  -6   5  15        114.59        106.93         4.87 o                         
  -5   5  15        100.84         86.27         3.59 o                         
  -4   5  15        141.23        150.80         5.10 o                         
  -3   5  15          5.77          7.06         2.03 o                         
  -2   5  15          8.34         14.30         2.15 o                         
  -1   5  15         56.89         60.94         2.89 o                         
   0   5  15        601.63        632.61        11.96 o                         
   1   5  15        255.08        265.72         6.74 o                         
   2   5  15          3.43          6.20         3.79 o                         
   3   5  15         12.10         11.50         2.80 o                         
   4   5  15         19.85         16.71         2.58 o                         
   5   5  15          1.36          2.27         2.54 o                         
   6   5  15         55.89         59.04         7.69 o                         
   7   5  15          1.08         -2.63         2.63 o                         
 -10   6  15          0.32         -0.36         5.68 o                         
  -9   6  15        118.21        127.41         5.07 o                         
  -8   6  15         12.29         13.46         4.02 o                         
  -7   6  15         47.88         51.34         5.97 o                         
  -6   6  15          4.82          1.65         2.31 o                         
  -5   6  15         61.62         58.44         2.84 o                         
  -4   6  15         50.96         51.26         3.51 o                         
  -3   6  15         43.29         55.01         5.54 o                         
  -2   6  15        369.70        359.57         8.89 o                         
  -1   6  15         23.55         20.82         4.10 o                         
   0   6  15         31.60         35.68         4.00 o                         
   1   6  15          0.01          1.87         2.56 o                         
   2   6  15          3.72         11.02         2.79 o                         
   3   6  15         20.02         27.58         4.15 o                         
   4   6  15          6.90          7.21         2.87 o                         
   5   6  15          2.82          3.71         3.14 o                         
   6   6  15          8.09          8.97         3.67 o                         
  -8   7  15         38.71         33.66         4.53 o                         
  -7   7  15          2.57         -1.52         5.63 o                         
  -6   7  15         40.40         36.16         3.37 o                         
  -5   7  15         18.23         20.47         2.90 o                         
  -4   7  15         42.37         39.12         3.06 o                         
  -3   7  15          6.87         11.46         4.22 o                         
  -2   7  15          0.61          4.40         2.82 o                         
  -1   7  15          0.06         -2.80         2.80 o                         
   0   7  15         16.96         14.26         4.94 o                         
   1   7  15         53.21         63.14         4.49 o                         
   2   7  15          8.95          8.47         5.47 o                         
   3   7  15         15.71         20.32         5.48 o                         
   4   7  15          2.49          5.42         2.71 o                         
   5   7  15          1.33          2.47         4.49 o                         
  -6   8  15          8.93         -0.51         3.66 o                         
  -5   8  15          1.81          3.65         6.46 o                         
  -4   8  15          6.65          6.48         3.64 o                         
  -3   8  15          1.82          3.96         3.32 o                         
  -2   8  15         41.23         32.45         5.14 o                         
  -1   8  15          5.63          8.01         3.12 o                         
   0   8  15          0.96          2.18         4.12 o                         
   1   8  15          1.40          0.78         3.06 o                         
   2   8  15          0.83          8.13         6.01 o                         
   3   8  15          2.70          2.80         3.18 o                         
 -12   0  16        164.15        162.16         7.00 o                         
 -11   0  16        169.66        170.51         7.19 o                         
 -10   0  16         25.39         22.91         2.80 o                         
  -9   0  16          0.77          0.77         2.35 o                         
  -8   0  16        173.15        175.10         6.34 o                         
  -7   0  16          6.71          8.06         2.56 o                         
  -6   0  16         21.86         24.20         2.63 o                         
  -5   0  16         50.26         47.98         3.08 o                         
  -4   0  16         14.61         16.01         2.08 o                         
  -3   0  16        513.11        504.65        13.30 o                         
  -2   0  16        154.48        166.91         4.45 o                         
  -1   0  16        124.49        125.72         3.52 o                         
   0   0  16         11.34         12.53         1.62 o                         
   1   0  16         59.12         58.51         2.83 o                         
   2   0  16         27.24         29.55         2.69 o                         
   3   0  16        157.87        148.89         5.08 o                         
   4   0  16          2.93          1.53         2.36 o                         
   5   0  16          5.07          8.28         2.76 o                         
   6   0  16        101.52         91.19         5.61 o                         
   7   0  16         69.57         80.24         6.24 o                         
   8   0  16         58.05         69.42         6.35 o                         
   9   0  16         34.48         43.60         5.18 o                         
 -12   1  16        184.54        167.62         7.23 o                         
 -11   1  16         39.80         41.11         2.76 o                         
 -10   1  16          0.68          0.05         1.75 o                         
  -9   1  16        557.30        562.20        10.51 o                         
  -8   1  16        657.59        671.93        10.38 o                         
  -7   1  16        270.33        279.72         5.74 o                         
  -6   1  16        133.26        128.83         3.53 o                         
  -5   1  16        211.49        211.69         3.83 o                         
  -4   1  16        139.82        160.28         3.41 o                         
  -3   1  16         60.84         76.61         2.35 o                         
  -2   1  16        127.15        139.66         2.93 o                         
  -1   1  16        145.97        160.66         3.11 o                         
   0   1  16        271.51        289.39         4.29 o                         
   1   1  16          1.38          2.00         1.23 o                         
   2   1  16         19.40         21.28         1.91 o                         
   3   1  16         31.89         35.01         1.96 o                         
   4   1  16         76.05         86.83         2.98 o                         
   5   1  16        148.83        154.51         3.79 o                         
   6   1  16         96.16        114.99         3.89 o                         
   7   1  16         53.32         55.23         3.57 o                         
   8   1  16          0.80         -7.26         8.60 o                         
   9   1  16          0.89          0.67         4.51 o                         
 -12   2  16         55.86         63.35         4.39 o                         
 -11   2  16         83.40         91.30         3.84 o                         
 -10   2  16         33.12         34.22         3.91 o                         
  -9   2  16         24.28         33.55         1.99 o                         
  -8   2  16        140.18        130.69         4.78 o                         
  -7   2  16         41.41         31.27         2.02 o                         
  -6   2  16          7.57          5.30         1.88 o                         
  -5   2  16        505.54        511.21         8.23 o                         
  -4   2  16         37.32         25.43         1.95 o                         
  -3   2  16        528.74        538.28         9.00 o                         
  -2   2  16          0.21          1.48         1.32 o                         
  -1   2  16         54.03         47.25         2.09 o                         
   0   2  16          4.36          4.75         1.43 o                         
   1   2  16          9.29         10.44         1.43 o                         
   2   2  16        154.19        132.74         3.36 o                         
   3   2  16          7.68          5.47         1.71 o                         
   4   2  16         23.89         22.69         2.01 o                         
   5   2  16          0.39          1.22         1.79 o                         
   6   2  16          5.67          6.02         1.79 o                         
   7   2  16         27.77         34.72         2.59 o                         
   8   2  16          5.61          2.34         3.13 o                         
   9   2  16         15.13         24.05         5.34 o                         
 -12   3  16         28.85         39.11         3.89 o                         
 -11   3  16          6.63         10.47         2.22 o                         
 -10   3  16         18.30         12.91         2.12 o                         
  -9   3  16        428.71        400.55         6.80 o                         
  -8   3  16          0.78          1.47         1.91 o                         
  -7   3  16        384.24        357.24         7.63 o                         
  -6   3  16         66.99         45.10         4.54 o                         
  -5   3  16         28.71         26.60         2.47 o                         
  -4   3  16         23.44         27.85         2.03 o                         
  -3   3  16        265.95        283.07         6.31 o                         
  -2   3  16        222.92        232.29         5.02 o                         
  -1   3  16        437.65        421.64         7.50 o                         
   0   3  16        393.34        320.16        10.71 o                         
   1   3  16        137.48        135.79         3.73 o                         
   2   3  16          1.14          0.72         1.60 o                         
   3   3  16         15.03         12.73         1.90 o                         
   4   3  16         74.70         61.92         2.62 o                         
   5   3  16        121.19        125.07         4.04 o                         
   6   3  16         36.83         35.73         2.55 o                         
   7   3  16         16.01         16.83         2.39 o                         
   8   3  16         12.16         16.92         3.33 o                         
 -11   4  16          4.14          1.79         2.26 o                         
 -10   4  16         35.31         42.53         3.73 o                         
  -9   4  16          3.32          3.25         2.96 o                         
  -8   4  16        182.81        163.73         4.45 o                         
  -7   4  16        150.21        138.06         4.50 o                         
  -6   4  16          0.66          2.09         2.21 o                         
  -5   4  16         41.32         43.42         2.89 o                         
  -4   4  16         32.03         30.28         2.36 o                         
  -3   4  16        166.42        166.53         5.96 o                         
  -2   4  16          4.61          8.39         2.00 o                         
  -1   4  16         20.99         20.31         2.10 o                         
   0   4  16        361.18        368.94         6.08 o                         
   1   4  16         38.07         35.13         2.32 o                         
   2   4  16        273.01        267.20         5.72 o                         
   3   4  16          0.90          0.90         1.97 o                         
   4   4  16         39.60         35.56         2.52 o                         
   5   4  16          1.77          2.49         2.22 o                         
   6   4  16         26.73         27.96         3.61 o                         
   7   4  16          2.95          2.20         3.59 o                         
   8   4  16          0.05         -0.33         3.84 o                         
 -10   5  16          1.08          5.16         3.47 o                         
  -9   5  16         21.66         25.32         2.51 o                         
  -8   5  16          2.46          0.74         2.05 o                         
  -7   5  16         30.08         22.87         2.59 o                         
  -6   5  16         12.58         13.57         2.19 o                         
  -5   5  16         74.62         57.17         3.21 o                         
  -4   5  16         37.33         44.68         2.70 o                         
  -3   5  16          7.92          9.04         2.38 o                         
  -2   5  16         26.08         36.71         3.18 o                         
  -1   5  16        215.16        222.55         5.70 o                         
   0   5  16        246.49        250.71         6.53 o                         
   1   5  16         79.86         55.50         7.71 o                         
   2   5  16          0.48         -0.23         2.70 o                         
   3   5  16          0.69         -0.77         2.73 o                         
   4   5  16         19.85         16.04         3.73 o                         
   5   5  16         16.02         13.27         4.73 o                         
   6   5  16         47.43         31.12         4.87 o                         
   7   5  16          2.11          4.90         5.32 o                         
  -9   6  16          7.35          2.96         3.16 o                         
  -8   6  16          1.47          3.06         2.40 o                         
  -7   6  16          0.43          2.26         2.43 o                         
  -6   6  16         32.38         36.83         2.78 o                         
  -5   6  16          2.99          1.30         2.30 o                         
  -4   6  16          1.66         -1.24         2.23 o                         
  -3   6  16         35.73         43.49         3.90 o                         
  -2   6  16         13.90         13.35         2.96 o                         
  -1   6  16         12.44          8.94         2.72 o                         
   0   6  16         42.85         40.85         3.49 o                         
   1   6  16          0.16         -1.33         2.80 o                         
   2   6  16          3.43          2.97         2.86 o                         
   3   6  16          1.48          0.86         2.81 o                         
   4   6  16          4.06          9.46         2.91 o                         
   5   6  16          0.01          3.69         2.66 o                         
   6   6  16          4.36          4.27         3.76 o                         
  -8   7  16          4.82          2.85         5.34 o                         
  -7   7  16          9.40         14.47         3.57 o                         
  -6   7  16          5.85          2.92         4.58 o                         
  -5   7  16         27.56         23.85         3.10 o                         
  -4   7  16          2.49          7.13         3.89 o                         
  -3   7  16          7.51          5.49         2.87 o                         
  -2   7  16         17.17         20.87         3.19 o                         
  -1   7  16          1.07         -2.86         2.86 o                         
   0   7  16         24.48         19.04         3.07 o                         
   1   7  16         11.05          9.39         3.34 o                         
   2   7  16          0.80          1.70         3.40 o                         
   3   7  16          1.13         -2.23         3.12 o                         
   4   7  16          0.04         -3.24         3.24 o                         
  -5   8  16          1.92          5.92         5.31 o                         
  -4   8  16          1.00         -0.25         4.35 o                         
  -3   8  16          2.02          1.90         7.50 o                         
  -2   8  16          0.02         -2.69         4.95 o                         
  -1   8  16          1.47         -0.14         4.55 o                         
   0   8  16          0.67         -1.95         4.32 o                         
   1   8  16          0.11         -3.30         3.30 o                         
   2   8  16          0.05         -4.09         4.92 o                         
 -12   1  17          8.13         11.03         4.58 o                         
 -11   1  17         13.32         12.35         2.08 o                         
 -10   1  17         32.75         25.68         2.50 o                         
  -9   1  17         17.35         21.00         1.99 o                         
  -8   1  17         20.91         19.50         2.62 o                         
  -7   1  17         76.61         68.96         4.19 o                         
  -6   1  17         78.15         58.53         4.22 o                         
  -5   1  17         26.05         25.71         1.88 o                         
  -4   1  17          8.94          8.59         1.53 o                         
  -3   1  17        111.63         95.47         2.89 o                         
  -2   1  17         23.88         24.91         1.56 o                         
  -1   1  17         63.30         77.54         2.54 o                         
   0   1  17        109.85        111.16         2.89 o                         
   1   1  17         12.49         13.62         1.52 o                         
   2   1  17          0.79          1.06         1.65 o                         
   3   1  17         14.30         13.17         1.62 o                         
   4   1  17          0.95         -0.89         1.71 o                         
   5   1  17          1.22          0.64         1.81 o                         
   6   1  17          0.08          0.41         1.96 o                         
   7   1  17          2.43          5.95         2.72 o                         
   8   1  17          0.60          2.23         4.63 o                         
 -12   2  17          9.27          6.36         2.26 o                         
 -11   2  17         20.77         21.82         2.98 o                         
 -10   2  17         21.10         20.43         2.01 o                         
  -9   2  17          0.48          1.91         2.31 o                         
  -8   2  17          0.26         -0.82         2.50 o                         
  -7   2  17         45.59         40.73         3.00 o                         
  -6   2  17          5.72          5.30         1.80 o                         
  -5   2  17        276.36        286.33         5.55 o                         
  -4   2  17         17.04         17.53         1.92 o                         
  -3   2  17        246.34        228.47         5.51 o                         
  -2   2  17         85.02         88.29         3.24 o                         
  -1   2  17         44.54         58.12         2.63 o                         
   0   2  17         19.26         20.82         1.79 o                         
   1   2  17         97.47         92.23         3.33 o                         
   2   2  17          4.49          2.87         1.57 o                         
   3   2  17        110.53        124.06         3.74 o                         
   4   2  17         22.40         12.31         1.81 o                         
   5   2  17         12.63         11.42         2.22 o                         
   6   2  17         70.84         79.56         3.72 o                         
   7   2  17         14.39         12.56         2.49 o                         
   8   2  17          0.04         -0.47         3.03 o                         
 -11   3  17          0.06          1.43         2.01 o                         
 -10   3  17         53.71         50.35         4.73 o                         
  -9   3  17        117.08        128.95         4.74 o                         
  -8   3  17         10.87         12.31         1.84 o                         
  -7   3  17         23.76         23.97         4.14 o                         
  -6   3  17        101.87         88.01         4.47 o                         
  -5   3  17          0.88          1.32         1.98 o                         
  -4   3  17        160.97        171.94         4.24 o                         
  -3   3  17         36.42         32.86         2.37 o                         
  -2   3  17         22.65         26.59         2.21 o                         
  -1   3  17         12.40          9.87         1.81 o                         
   0   3  17        320.43        326.68         7.09 o                         
   1   3  17         30.47         25.70         1.90 o                         
   2   3  17          3.24          4.58         1.98 o                         
   3   3  17          1.88          3.99         1.76 o                         
   4   3  17          1.36          1.74         1.70 o                         
   5   3  17          0.82          0.87         1.93 o                         
   6   3  17         16.36         17.78         2.65 o                         
   7   3  17          4.42          2.20         2.87 o                         
   8   3  17          0.80          8.01         5.17 o                         
 -11   4  17          0.21          0.26         2.91 o                         
 -10   4  17          0.35         -0.30         2.11 o                         
  -9   4  17          9.08         11.07         2.18 o                         
  -8   4  17          1.80          3.36         1.74 o                         
  -7   4  17         74.57         74.19         3.33 o                         
  -6   4  17         52.32         58.30         5.26 o                         
  -5   4  17         12.89         14.57         2.33 o                         
  -4   4  17         85.47         63.04         3.70 o                         
  -3   4  17          0.33         -0.13         2.27 o                         
  -2   4  17          1.47         -2.00         2.00 o                         
  -1   4  17         97.20         73.88         3.67 o                         
   0   4  17        309.63        305.43         7.66 o                         
   1   4  17          0.09          0.39         2.02 o                         
   2   4  17         47.78         59.44         2.94 o                         
   3   4  17          1.32          2.01         2.05 o                         
   4   4  17         20.31         22.93         3.65 o                         
   5   4  17          0.78          0.00         2.24 o                         
   6   4  17         28.07         28.42         3.33 o                         
   7   4  17          0.01          0.33         5.84 o                         
 -10   5  17         22.87         26.09         3.53 o                         
  -9   5  17         55.08         54.28         6.52 o                         
  -8   5  17         52.36         37.09         6.29 o                         
  -7   5  17          1.43          3.33         2.60 o                         
  -6   5  17         29.36         40.83         4.28 o                         
  -5   5  17         54.00         59.79         2.98 o                         
  -4   5  17        134.15        139.43         4.59 o                         
  -3   5  17          1.90         -1.48         2.60 o                         
  -2   5  17         33.15         46.00         3.10 o                         
  -1   5  17        132.02        137.45         5.96 o                         
   0   5  17         24.98         24.30         3.41 o                         
   1   5  17         14.17         11.51         2.61 o                         
   2   5  17          2.53          3.27         2.74 o                         
   3   5  17          0.25          1.34         2.69 o                         
   4   5  17          1.80          1.07         2.77 o                         
   5   5  17          1.52          4.62         4.41 o                         
   6   5  17          2.54          1.47         4.81 o                         
  -9   6  17          1.93          0.80         6.18 o                         
  -8   6  17         21.66         20.35         3.04 o                         
  -7   6  17          0.32          0.84         2.32 o                         
  -6   6  17         19.00         18.57         2.93 o                         
  -5   6  17          8.86          6.11         2.41 o                         
  -4   6  17          0.22         -2.05         2.48 o                         
  -3   6  17          0.28          1.12         2.69 o                         
  -2   6  17         29.40         32.12         3.35 o                         
  -1   6  17          0.62         -1.84         2.64 o                         
   0   6  17          3.89          3.94         2.91 o                         
   1   6  17         13.16         14.32         3.33 o                         
   2   6  17          4.79          3.55         3.11 o                         
   3   6  17          1.85          1.94         2.67 o                         
   4   6  17          4.11         10.15         7.42 o                         
   5   6  17          0.33          0.86         3.07 o                         
  -7   7  17          3.04          5.73         2.75 o                         
  -6   7  17         10.00          9.00         3.70 o                         
  -5   7  17         19.00         17.16         4.41 o                         
  -4   7  17          8.51         12.47         2.90 o                         
  -3   7  17          2.38         -0.13         3.22 o                         
  -2   7  17          3.26          0.51         3.00 o                         
  -1   7  17          1.95         -2.79         3.81 o                         
   0   7  17          0.36         -1.01         2.87 o                         
   1   7  17         13.17         13.01         3.04 o                         
   2   7  17          0.35          0.00         4.33 o                         
   3   7  17         41.20         51.37         7.60 o                         
  -4   8  17          0.00         -4.17         4.17 o                         
  -3   8  17          3.09          6.03        10.93 o                         
  -2   8  17          9.70          6.94         3.57 o                         
  -1   8  17          3.99         23.71         8.51 o                         
   0   8  17          0.69          0.32         4.59 o                         
 -12   0  18         10.99         12.14         6.93 o                         
 -11   0  18         14.68         18.34         4.09 o                         
 -10   0  18         42.84         49.72         3.22 o                         
  -9   0  18        109.35        103.69         4.53 o                         
  -8   0  18        395.91        358.59         8.89 o                         
  -7   0  18         41.89         48.43         5.91 o                         
  -6   0  18        386.52        363.24         7.59 o                         
  -5   0  18        218.69        229.27         6.29 o                         
  -4   0  18        348.51        351.29         7.94 o                         
  -3   0  18       1299.46       1311.84        25.64 o                         
  -2   0  18         61.91         55.39         4.12 o                         
  -1   0  18        620.28        641.14        18.86 o                         
   0   0  18        484.87        513.24        10.76 o                         
   1   0  18         21.01         22.92         3.54 o                         
   2   0  18          7.22          3.28         3.02 o                         
   3   0  18          3.73          4.88         2.57 o                         
   4   0  18        129.15        145.06         5.95 o                         
   5   0  18         20.87         19.07         3.05 o                         
   6   0  18         15.32         12.31         5.68 o                         
   7   0  18         11.25         12.58         3.73 o                         
   8   0  18          4.64          6.68         4.34 o                         
 -12   1  18         85.10         87.89         4.06 o                         
 -11   1  18        109.78        112.73         4.83 o                         
 -10   1  18          0.17          0.48         1.64 o                         
  -9   1  18         25.89         19.01         1.77 o                         
  -8   1  18          8.82          6.45         1.99 o                         
  -7   1  18        249.72        241.04         4.39 o                         
  -6   1  18        119.85        121.46         4.02 o                         
  -5   1  18        549.41        567.53         7.90 o                         
  -4   1  18         38.12         33.85         2.43 o                         
  -3   1  18        139.02        157.67         3.85 o                         
  -2   1  18          1.69          1.38         1.39 o                         
  -1   1  18        450.07        461.92         6.54 o                         
   0   1  18          4.93          9.38         1.55 o                         
   1   1  18        261.03        262.46         4.71 o                         
   2   1  18          6.94          6.91         1.60 o                         
   3   1  18         77.84         71.00         3.10 o                         
   4   1  18          6.61          5.90         1.88 o                         
   5   1  18         38.94         51.37         2.79 o                         
   6   1  18          1.51          2.26         2.40 o                         
   7   1  18          1.90          2.91         2.56 o                         
   8   1  18          3.26         10.76         3.24 o                         
 -11   2  18          0.12          1.04         2.07 o                         
 -10   2  18         33.97         29.80         2.13 o                         
  -9   2  18        112.73        107.72         8.03 o                         
  -8   2  18        444.82        421.39         7.34 o                         
  -7   2  18          2.71          2.38         2.41 o                         
  -6   2  18        429.36        406.56        10.67 o                         
  -5   2  18         18.62         24.57         2.19 o                         
  -4   2  18          0.56         -0.86         1.78 o                         
  -3   2  18        187.53        198.89         4.74 o                         
  -2   2  18         16.20         15.78         1.92 o                         
  -1   2  18        320.58        314.22         5.87 o                         
   0   2  18          1.04          2.74         1.53 o                         
   1   2  18        141.22        133.34         3.45 o                         
   2   2  18         76.79         82.44         3.18 o                         
   3   2  18          0.30         -1.63         1.63 o                         
   4   2  18         22.82         21.73         2.27 o                         
   5   2  18          8.96          6.82         2.15 o                         
   6   2  18          5.50          4.35         2.91 o                         
   7   2  18          2.05          3.85         2.58 o                         
 -11   3  18          8.57         14.40         2.32 o                         
 -10   3  18         51.56         38.03         2.66 o                         
  -9   3  18         18.98         14.58         2.08 o                         
  -8   3  18         17.03         15.94         1.89 o                         
  -7   3  18        101.53        110.28         4.86 o                         
  -6   3  18        234.44        254.19         6.34 o                         
  -5   3  18         52.92         46.27         2.67 o                         
  -4   3  18         54.65         68.45         5.81 o                         
  -3   3  18         40.58         35.73         2.34 o                         
  -2   3  18          7.99          8.36         1.86 o                         
  -1   3  18         33.01         24.80         2.20 o                         
   0   3  18        164.17        168.84         4.93 o                         
   1   3  18         25.96         27.39         2.31 o                         
   2   3  18          4.07          2.38         1.73 o                         
   3   3  18          0.08          0.14         1.74 o                         
   4   3  18         33.88         26.18         2.32 o                         
   5   3  18          0.22         -0.57         2.31 o                         
   6   3  18          5.04         -0.84         2.47 o                         
   7   3  18          3.25          6.52         3.21 o                         
 -10   4  18         42.89         45.20         3.24 o                         
  -9   4  18         28.69         25.60         3.03 o                         
  -8   4  18         75.85         87.43         3.55 o                         
  -7   4  18          4.59          3.77         2.03 o                         
  -6   4  18         71.81         73.77         5.34 o                         
  -5   4  18         40.77         42.62         4.51 o                         
  -4   4  18          0.20         -0.66         2.23 o                         
  -3   4  18         51.69         45.30         3.45 o                         
  -2   4  18         37.15         33.47         2.88 o                         
  -1   4  18         69.45         61.26         3.11 o                         
   0   4  18          7.90          8.78         2.26 o                         
   1   4  18         35.96         25.07         2.40 o                         
   2   4  18         20.97         21.03         2.30 o                         
   3   4  18          5.17          3.67         2.28 o                         
   4   4  18          6.49          5.50         2.39 o                         
   5   4  18          0.10         -0.52         2.45 o                         
   6   4  18          3.98          2.27         3.07 o                         
  -9   5  18          1.30         -2.40         3.75 o                         
  -8   5  18         17.65         17.55         2.50 o                         
  -7   5  18         13.04         10.99         2.35 o                         
  -6   5  18         39.84         49.47         3.97 o                         
  -5   5  18         14.19         27.84         3.40 o                         
  -4   5  18          5.91          4.57         2.95 o                         
  -3   5  18         29.80         23.97         3.01 o                         
  -2   5  18          0.19         -1.43         2.39 o                         
  -1   5  18          1.12          0.56         2.55 o                         
   0   5  18         51.66         49.22         3.27 o                         
   1   5  18          2.79          2.16         3.13 o                         
   2   5  18         10.00          8.68         3.11 o                         
   3   5  18          3.13          6.26         2.66 o                         
   4   5  18          0.03         -1.32         2.64 o                         
   5   5  18          0.00          0.58         2.79 o                         
  -8   6  18          0.19          1.02         3.38 o                         
  -7   6  18          1.63          2.09         3.37 o                         
  -6   6  18          8.86         10.44         4.10 o                         
  -5   6  18         10.48          1.49         5.14 o                         
  -4   6  18          3.78          1.52         2.56 o                         
  -3   6  18         13.25         10.51         2.98 o                         
  -2   6  18          1.76          1.91         3.24 o                         
  -1   6  18          5.14          7.00         3.16 o                         
   0   6  18          4.18         -0.26         2.86 o                         
   1   6  18         18.91         16.84         3.31 o                         
   2   6  18          0.88          4.07         3.01 o                         
   3   6  18          1.18         -3.03         3.03 o                         
   4   6  18          0.23          2.00         3.05 o                         
  -6   7  18          0.94          2.84         4.26 o                         
  -5   7  18          4.03          7.17         4.26 o                         
  -4   7  18          1.01          1.42         4.67 o                         
  -3   7  18          0.10         -4.68         4.68 o                         
  -2   7  18          0.75          2.19         3.05 o                         
  -1   7  18          0.95         -1.57         2.91 o                         
   0   7  18          0.06         -0.99         4.13 o                         
   1   7  18          8.83          3.18         2.67 o                         
   2   7  18          8.27          2.46         4.09 o                         
 -11   1  19          0.23          0.85         2.02 o                         
 -10   1  19          1.24         -0.11         2.78 o                         
  -9   1  19          6.63          2.84         1.61 o                         
  -8   1  19         58.47         55.81         3.69 o                         
  -7   1  19          2.31         -0.58         1.69 o                         
  -6   1  19          2.30          5.88         1.84 o                         
  -5   1  19          0.18          1.91         1.80 o                         
  -4   1  19         17.53         19.19         1.87 o                         
  -3   1  19         36.16         37.54         3.36 o                         
  -2   1  19          0.52         -0.87         1.43 o                         
  -1   1  19          4.36          7.34         1.40 o                         
   0   1  19        218.70        235.42         4.45 o                         
   1   1  19          0.06         -0.23         1.55 o                         
   2   1  19         49.55         47.52         2.52 o                         
   3   1  19          2.28          2.56         1.78 o                         
   4   1  19         10.24          8.74         1.99 o                         
   5   1  19          0.97          2.26         2.43 o                         
   6   1  19          7.03          7.37         5.54 o                         
   7   1  19          3.35          2.99         2.91 o                         
 -11   2  19         28.39         26.53         6.35 o                         
 -10   2  19         11.88         11.95         2.02 o                         
  -9   2  19         24.39         20.74         2.60 o                         
  -8   2  19         20.29         20.19         3.61 o                         
  -7   2  19          6.33          4.56         1.94 o                         
  -6   2  19          0.03          0.31         3.18 o                         
  -5   2  19          0.94         -0.16         1.99 o                         
  -4   2  19        141.41        141.74         4.21 o                         
  -3   2  19          5.54          6.71         2.46 o                         
  -2   2  19        177.35        164.75         4.94 o                         
  -1   2  19          0.36          2.21         1.70 o                         
   0   2  19        144.98        148.15         3.58 o                         
   1   2  19          0.79          0.07         1.68 o                         
   2   2  19         82.39         71.95         3.01 o                         
   3   2  19          2.03          7.38         1.78 o                         
   4   2  19         13.50         17.44         2.18 o                         
   5   2  19          0.48          6.73         2.48 o                         
   6   2  19          9.25         11.31         3.19 o                         
   7   2  19          0.01          0.66         3.57 o                         
 -10   3  19         39.12         38.81         2.75 o                         
  -9   3  19         16.98         17.48         3.80 o                         
  -8   3  19          9.19          7.32         1.79 o                         
  -7   3  19          0.80         -0.78         2.68 o                         
  -6   3  19          3.92          5.19         2.37 o                         
  -5   3  19          2.74         -2.45         2.45 o                         
  -4   3  19         18.02         21.97         2.51 o                         
  -3   3  19         11.94         14.46         2.11 o                         
  -2   3  19         29.24         24.20         2.20 o                         
  -1   3  19          0.05          0.52         1.91 o                         
   0   3  19        133.95        143.95         4.05 o                         
   1   3  19         36.73         32.57         2.17 o                         
   2   3  19         35.93         31.42         2.89 o                         
   3   3  19         25.98         25.65         2.25 o                         
   4   3  19          1.79         -0.30         2.19 o                         
   5   3  19          1.22          7.17         3.09 o                         
   6   3  19         12.80         15.63         3.33 o                         
 -10   4  19         17.04         12.59         4.03 o                         
  -9   4  19         10.09          6.84         2.87 o                         
  -8   4  19          4.57          3.03         1.70 o                         
  -7   4  19         15.61          5.90         2.15 o                         
  -6   4  19         91.40         82.99         4.14 o                         
  -5   4  19          5.71          9.74         2.38 o                         
  -4   4  19         84.02         98.15         4.31 o                         
  -3   4  19         35.52         23.99         2.83 o                         
  -2   4  19          1.33          0.39         3.39 o                         
  -1   4  19         13.55         19.44         3.25 o                         
   0   4  19         27.95         30.23         3.19 o                         
   1   4  19         36.61         47.83         3.37 o                         
   2   4  19          0.07         -1.33         2.23 o                         
   3   4  19         12.59         15.09         2.43 o                         
   4   4  19          0.68         -2.03         2.46 o                         
   5   4  19          0.26         -4.05         4.05 o                         
   6   4  19          3.17          0.33         3.67 o                         
  -9   5  19          4.48          4.97         2.15 o                         
  -8   5  19         56.14         55.51         3.99 o                         
  -7   5  19          0.03          0.29         4.14 o                         
  -6   5  19          0.27          4.73         2.32 o                         
  -5   5  19          1.31          3.39         2.80 o                         
  -4   5  19         22.57         27.72         3.03 o                         
  -3   5  19          2.26          6.95         2.64 o                         
  -2   5  19         49.43         46.94         3.32 o                         
  -1   5  19          0.03         -0.93         2.51 o                         
   0   5  19          0.24         -2.40         3.00 o                         
   1   5  19         30.37         26.06         3.40 o                         
   2   5  19          5.54          3.42         2.84 o                         
   3   5  19          2.53          0.18         2.76 o                         
   4   5  19          1.55         -2.21         3.05 o                         
   5   5  19          2.07         -1.00         3.67 o                         
  -7   6  19          0.65          0.84         1.90 o                         
  -6   6  19          5.52          4.15         2.61 o                         
  -5   6  19         15.03         11.63         2.55 o                         
  -4   6  19         44.92         46.48         4.49 o                         
  -3   6  19          1.05          1.14         2.66 o                         
  -2   6  19          3.54          7.59         3.00 o                         
  -1   6  19          3.43          1.15         2.67 o                         
   0   6  19          2.52          0.10         2.77 o                         
   1   6  19          0.07         -2.16         2.58 o                         
   2   6  19          1.75         -2.65         2.65 o                         
   3   6  19         42.54         38.70         3.68 o                         
  -5   7  19          0.44          2.47         3.42 o                         
  -4   7  19          6.44          7.78         4.34 o                         
  -3   7  19          0.29          3.04         3.24 o                         
  -2   7  19          9.45          9.92         3.22 o                         
  -1   7  19          4.14          9.98         3.27 o                         
   0   7  19         11.63          8.01         4.56 o                         
   1   7  19          0.00          2.71         2.97 o                         
 -11   0  20         27.08         15.53         3.34 o                         
 -10   0  20          0.43         -1.30         2.55 o                         
  -9   0  20         10.31         12.79         2.50 o                         
  -8   0  20         14.56         11.71         2.57 o                         
  -7   0  20          4.65          3.13         2.52 o                         
  -6   0  20        138.58        153.59         4.48 o                         
  -5   0  20         36.29         38.93         2.79 o                         
  -4   0  20         82.76         72.42         4.12 o                         
  -3   0  20         17.63         12.71         3.11 o                         
  -2   0  20          0.13         -1.01         2.63 o                         
  -1   0  20        633.74        781.03        15.49 o                         
   0   0  20         38.16         64.67         3.78 o                         
   1   0  20         88.86        101.55         4.64 o                         
   2   0  20         12.40         10.90         3.22 o                         
   3   0  20         82.85         96.28         5.48 o                         
   4   0  20         71.31         91.66         6.14 o                         
   5   0  20          8.75         19.67         3.59 o                         
   6   0  20         26.51         41.41         4.34 o                         
 -11   1  20         19.73         25.60         5.01 o                         
 -10   1  20          0.33          0.85         1.81 o                         
  -9   1  20         22.04         27.79         3.77 o                         
  -8   1  20         18.82         16.44         2.29 o                         
  -7   1  20         32.50         29.63         1.98 o                         
  -6   1  20         22.81         19.41         1.99 o                         
  -5   1  20         16.52         15.47         2.38 o                         
  -4   1  20          6.52          8.20         1.97 o                         
  -3   1  20          9.15          3.66         1.95 o                         
  -2   1  20         11.76         10.68         1.99 o                         
  -1   1  20          1.18          2.78         1.52 o                         
   0   1  20        195.16        190.93         5.11 o                         
   1   1  20          0.22         -1.68         1.68 o                         
   2   1  20         15.08         16.60         1.98 o                         
   3   1  20         21.69         23.68         3.08 o                         
   4   1  20         15.33         15.31         2.36 o                         
   5   1  20         62.79         71.82         5.38 o                         
   6   1  20         10.78          8.82         4.60 o                         
 -10   2  20         11.01          7.73         2.43 o                         
  -9   2  20          9.77         10.64         2.59 o                         
  -8   2  20         49.08         52.23         4.52 o                         
  -7   2  20         27.14         35.17         2.49 o                         
  -6   2  20         97.13        100.48         5.78 o                         
  -5   2  20          0.58          1.13         1.99 o                         
  -4   2  20          3.65          1.49         2.26 o                         
  -3   2  20         49.50         48.19         2.57 o                         
  -2   2  20          1.92         -0.96         1.80 o                         
  -1   2  20        555.65        610.23        14.70 o                         
   0   2  20         22.02         24.85         2.15 o                         
   1   2  20         65.73         54.91         3.67 o                         
   2   2  20          1.22          2.54         1.79 o                         
   3   2  20         11.90          8.34         2.13 o                         
   4   2  20          5.69          4.88         2.49 o                         
   5   2  20         16.46         15.16         4.99 o                         
   6   2  20          4.41          2.50         3.01 o                         
 -10   3  20         21.23         20.80         4.19 o                         
  -9   3  20         56.32         65.21        12.20 o                         
  -8   3  20          2.90          3.87         1.96 o                         
  -7   3  20          1.38          4.39         2.17 o                         
  -6   3  20         57.41         54.00         3.20 o                         
  -5   3  20          1.12          0.46         2.25 o                         
  -4   3  20         40.11         30.24         2.64 o                         
  -3   3  20        101.12        112.84         4.04 o                         
  -2   3  20          8.81          7.85         2.05 o                         
  -1   3  20         23.41         11.70         2.13 o                         
   0   3  20         30.07         25.25         2.11 o                         
   1   3  20         21.18         20.85         2.06 o                         
   2   3  20         12.11         11.01         2.09 o                         
   3   3  20         38.44         28.86         5.82 o                         
   4   3  20          0.03         -1.04         4.46 o                         
   5   3  20         13.95          9.21         3.28 o                         
   6   3  20          5.55         -6.51         6.51 o                         
  -9   4  20          9.93         14.90         3.28 o                         
  -8   4  20         30.30         28.21         5.31 o                         
  -7   4  20         20.17         23.58         2.95 o                         
  -6   4  20        159.91        145.89         5.50 o                         
  -5   4  20          6.31          8.25         2.66 o                         
  -4   4  20          0.35          0.50         2.33 o                         
  -3   4  20         14.85         17.60         2.48 o                         
  -2   4  20         11.78         21.12         3.96 o                         
  -1   4  20         66.15         66.76         4.45 o                         
   0   4  20         30.66         28.59         3.14 o                         
   1   4  20         46.13         47.68         3.59 o                         
   2   4  20          0.79         -2.82         2.82 o                         
   3   4  20          1.17         -2.69         2.87 o                         
   4   4  20          0.15         -2.61         3.27 o                         
   5   4  20          8.28         16.70         4.17 o                         
  -8   5  20         11.40         14.15         4.04 o                         
  -7   5  20          5.01          2.29         1.74 o                         
  -6   5  20          3.57          1.78         2.36 o                         
  -5   5  20          3.32          5.84         2.38 o                         
  -4   5  20         40.82         47.77         3.05 o                         
  -3   5  20          8.24         11.36         2.86 o                         
  -2   5  20         45.72         51.13         3.43 o                         
  -1   5  20          0.14         -2.57         2.57 o                         
   0   5  20          0.31         -2.28         3.37 o                         
   1   5  20          0.12         -2.56         3.37 o                         
   2   5  20          9.50         10.93         2.79 o                         
   3   5  20          2.12         -1.14         2.98 o                         
   4   5  20          5.27          8.35         3.84 o                         
  -6   6  20         40.72         44.28         4.78 o                         
  -5   6  20          1.25         -2.65         2.65 o                         
  -4   6  20          8.45          8.61         2.85 o                         
  -3   6  20         10.27         14.94         3.84 o                         
  -2   6  20          0.15          2.55         2.98 o                         
  -1   6  20          2.50          0.74         2.83 o                         
   0   6  20          4.17          1.47         2.61 o                         
   1   6  20          1.43         -3.17         3.17 o                         
   2   6  20         15.19          1.62         6.68 o                         
 -10   1  21          0.78          3.97         3.06 o                         
  -9   1  21          5.93         10.53         1.90 o                         
  -8   1  21         17.41         18.38         4.39 o                         
  -7   1  21         15.72         18.14         3.31 o                         
  -6   1  21          7.30         12.44         1.86 o                         
  -5   1  21          7.87          9.17         2.44 o                         
  -4   1  21         15.57         10.54         2.30 o                         
  -3   1  21          1.89          0.08         1.83 o                         
  -2   1  21          6.03          2.97         2.06 o                         
  -1   1  21         21.06         19.74         1.95 o                         
   0   1  21         44.52         35.84         2.66 o                         
   1   1  21          0.16         -2.05         2.05 o                         
   2   1  21          0.15         -1.42         1.81 o                         
   3   1  21          4.15          7.29         2.28 o                         
   4   1  21          1.12          5.57         2.38 o                         
   5   1  21          2.79          4.69         4.27 o                         
   6   1  21          0.55          3.06        14.19 o                         
 -10   2  21          0.11          2.85         4.12 o                         
  -9   2  21         10.94         10.52         2.49 o                         
  -8   2  21          0.01         -0.57         2.02 o                         
  -7   2  21          1.58          3.71         2.03 o                         
  -6   2  21          1.68         -0.87         2.12 o                         
  -5   2  21         17.44         14.70         2.32 o                         
  -4   2  21          8.60          7.58         2.09 o                         
  -3   2  21         14.01         15.33         2.11 o                         
  -2   2  21         16.51         22.62         2.29 o                         
  -1   2  21         71.96         77.25         3.63 o                         
   0   2  21          1.00          0.41         1.64 o                         
   1   2  21         15.30          9.34         2.68 o                         
   2   2  21          5.14          2.72         2.12 o                         
   3   2  21         12.74          7.25         2.57 o                         
   4   2  21          0.00          5.16         3.67 o                         
   5   2  21          0.27          8.75         5.17 o                         
  -9   3  21          5.21          3.49         2.24 o                         
  -8   3  21         11.47         12.49         2.16 o                         
  -7   3  21         15.04         11.88         2.25 o                         
  -6   3  21          7.73         11.68         2.64 o                         
  -5   3  21          0.24          2.08         2.40 o                         
  -4   3  21          7.63          6.13         2.64 o                         
  -3   3  21          1.94          3.77         2.15 o                         
  -2   3  21          0.07          0.99         2.18 o                         
  -1   3  21          5.89          2.65         2.23 o                         
   0   3  21         59.29         55.78         3.23 o                         
   1   3  21         10.19         11.55         2.58 o                         
   2   3  21         10.87         13.44         3.01 o                         
   3   3  21         14.05          9.14         3.18 o                         
   4   3  21          0.01         -3.15         3.74 o                         
   5   3  21          0.47         -4.42         4.42 o                         
  -8   4  21          0.13          0.45         1.99 o                         
  -7   4  21          0.01          3.43         2.06 o                         
  -6   4  21         26.69         22.21         2.53 o                         
  -5   4  21          2.61          2.63         2.40 o                         
  -4   4  21         21.94         23.98         2.80 o                         
  -3   4  21          6.20          1.71         2.66 o                         
  -2   4  21          9.43         16.22         2.76 o                         
  -1   4  21         27.52         28.73         5.67 o                         
   0   4  21          1.23         -0.03         3.13 o                         
   1   4  21          3.78          4.50         3.49 o                         
   2   4  21          0.15         -3.03         5.98 o                         
   3   4  21         11.74         11.69         3.54 o                         
   4   4  21          0.90         -3.17         3.84 o                         
  -7   5  21          8.60          9.57         1.96 o                         
  -6   5  21          0.77         -2.12         2.12 o                         
  -5   5  21          9.11         11.52         2.94 o                         
  -4   5  21          0.05          8.15         2.69 o                         
  -3   5  21          3.51          4.15         2.71 o                         
  -2   5  21          6.08         18.35         4.65 o                         
  -1   5  21          7.71         10.02         3.06 o                         
   0   5  21          5.05         11.49         3.12 o                         
   1   5  21          0.93         -2.86         4.92 o                         
   2   5  21          0.40         -1.50         4.76 o                         
   3   5  21          0.82         -1.50         3.67 o                         
  -5   6  21         11.48         17.09         3.39 o                         
  -4   6  21         12.91         17.55         3.09 o                         
  -3   6  21          0.03          1.48         2.82 o                         
  -2   6  21          2.61          3.85         3.03 o                         
  -1   6  21          0.74          5.01         3.00 o                         
   0   6  21          3.07          0.31         3.82 o                         
  -9   0  22          0.47         21.03         4.81 o                         
  -8   0  22         15.23          9.19         3.19 o                         
  -7   0  22         57.05         68.13         8.77 o                         
  -6   0  22          1.41          8.49         3.92 o                         
  -5   0  22         27.00         29.68         3.52 o                         
  -4   0  22         10.93         16.65         3.15 o                         
  -3   0  22         24.30         24.18         3.29 o                         
  -2   0  22         55.02         54.73         6.20 o                         
  -1   0  22         28.68         33.88         4.09 o                         
   0   0  22          2.80          5.73         2.70 o                         
   1   0  22          6.45          4.21         3.01 o                         
   2   0  22          0.44          0.14         2.99 o                         
   3   0  22          7.01         -0.04         4.61 o                         
   4   0  22         14.59         10.45         3.44 o                         
   5   0  22          7.24          8.85         4.17 o                         
  -9   1  22         17.42         18.79         2.43 o                         
  -8   1  22          1.92          3.16         2.09 o                         
  -7   1  22         33.44         39.55         3.26 o                         
  -6   1  22         70.82         69.91         3.53 o                         
  -5   1  22         39.86         39.19         2.26 o                         
  -4   1  22          1.47         -0.17         2.03 o                         
  -3   1  22         21.49         15.89         2.35 o                         
  -2   1  22          0.40         -2.40         2.62 o                         
  -1   1  22        121.07        118.40         5.12 o                         
   0   1  22         30.84         26.02         3.73 o                         
   1   1  22          0.55         -2.17         2.17 o                         
   2   1  22         17.05         17.46         2.69 o                         
   3   1  22          3.28          4.56         2.46 o                         
   4   1  22         16.78         23.11         3.35 o                         
   5   1  22         26.43         26.25         3.45 o                         
  -9   2  22          1.97          0.98         2.15 o                         
  -8   2  22          0.53          2.25         3.36 o                         
  -7   2  22         29.45         29.31         4.22 o                         
  -6   2  22          8.80         11.35         2.12 o                         
  -5   2  22          5.61          9.99         2.54 o                         
  -4   2  22          1.45          5.59         2.40 o                         
  -3   2  22          4.54          3.97         2.26 o                         
  -2   2  22         19.99         20.27         2.38 o                         
  -1   2  22         32.04         30.93         3.09 o                         
   0   2  22          5.53          8.20         2.80 o                         
   1   2  22          1.13         -1.13         2.11 o                         
   2   2  22          2.87          1.50         2.20 o                         
   3   2  22          0.15         -2.18         2.82 o                         
   4   2  22          5.16          0.10         3.00 o                         
  -8   3  22          6.13          7.83         2.24 o                         
  -7   3  22         11.63          9.06         1.83 o                         
  -6   3  22         14.88         13.39         2.75 o                         
  -5   3  22          4.08          5.49         2.73 o                         
  -4   3  22          0.05          3.95         2.47 o                         
  -3   3  22          3.03          2.03         3.00 o                         
  -2   3  22          5.30          9.91         2.77 o                         
  -1   3  22          1.71          4.62         2.56 o                         
   0   3  22         37.54         31.49         3.07 o                         
   1   3  22         11.67          8.22         3.40 o                         
   2   3  22          7.19          4.32         3.51 o                         
   3   3  22          2.07         -1.28         6.51 o                         
  -7   4  22          5.60          3.31         1.73 o                         
  -6   4  22         29.37         29.37         3.84 o                         
  -5   4  22          0.62          2.04         2.41 o                         
  -4   4  22          3.87          9.78         4.82 o                         
  -3   4  22          0.42          1.16         2.61 o                         
  -2   4  22          1.50          1.50         3.37 o                         
  -1   4  22         16.04         20.43         5.49 o                         
   0   4  22          1.92          4.65         2.74 o                         
   1   4  22         10.47          8.70         3.26 o                         
   2   4  22          5.96          2.46         3.49 o                         
   3   4  22          1.26         -3.84         3.84 o                         
  -6   5  22          7.16          7.45         2.09 o                         
  -5   5  22          6.09          3.39         2.69 o                         
  -4   5  22         12.78         10.86         2.95 o                         
  -3   5  22         10.40         11.72         3.53 o                         
  -2   5  22         26.27         27.49         3.92 o                         
  -1   5  22          4.97          6.61         2.85 o                         
   0   5  22          0.77          5.24         2.81 o                         
   1   5  22          3.31          2.50         4.01 o                         
  -9   1  23          0.00         -0.83         3.00 o                         
  -8   1  23          9.91          8.00         2.84 o                         
  -7   1  23          0.57         -0.95         2.80 o                         
  -6   1  23          1.55         -0.30         2.85 o                         
  -5   1  23          1.36          2.79         3.09 o                         
  -4   1  23          7.47          7.30         2.44 o                         
  -3   1  23          1.65         -1.30         2.84 o                         
  -2   1  23         13.67         21.47         3.01 o                         
  -1   1  23          2.11          5.35         3.06 o                         
   0   1  23          0.02          3.90         6.19 o                         
   1   1  23          0.46          1.94         3.97 o                         
   2   1  23          0.21         -1.17         2.37 o                         
   3   1  23          3.62          3.39         2.81 o                         
   4   1  23          0.94          0.17         4.34 o                         
  -8   2  23          1.99          5.89         2.84 o                         
  -7   2  23          9.02          4.86         2.63 o                         
  -6   2  23         17.07         14.86         2.12 o                         
  -5   2  23          0.82          2.85         2.46 o                         
  -4   2  23         12.32         12.02         3.23 o                         
  -3   2  23          0.25          2.58         3.70 o                         
  -2   2  23          6.80          7.51         3.15 o                         
  -1   2  23          1.30          0.90         5.08 o                         
   0   2  23          1.73          2.57         3.09 o                         
   1   2  23          0.71          4.13         4.02 o                         
   2   2  23          2.76          4.61         5.12 o                         
   3   2  23          0.62         -2.84         5.68 o                         
  -7   3  23          0.32         -0.13         2.37 o                         
  -6   3  23          2.30          2.78         3.41 o                         
  -5   3  23          0.47         -1.17         2.02 o                         
  -4   3  23          4.87          9.51         2.87 o                         
  -3   3  23          2.06          4.61         2.68 o                         
  -2   3  23         18.81         28.06         3.62 o                         
  -1   3  23          2.67          1.80         3.53 o                         
   0   3  23          0.15         -0.12         4.41 o                         
   1   3  23          0.30         -2.47         3.86 o                         
   2   3  23          1.05         -0.63         3.98 o                         
  -6   4  23          0.92          4.39         2.38 o                         
  -5   4  23          1.13          2.66         2.38 o                         
  -4   4  23          5.98          6.65         2.67 o                         
  -3   4  23          2.51          1.60         2.73 o                         
  -2   4  23          0.44          2.90         2.76 o                         
  -1   4  23          5.67          0.59         3.23 o                         
   0   4  23          2.69          7.51         3.84 o                         
   1   4  23         14.23         12.69         4.01 o                         
  -4   5  23          0.15         -3.00         3.34 o                         
  -3   5  23         10.26          8.52         3.67 o                         
  -2   5  23          0.02          0.83         3.51 o                         
  -1   5  23          0.22         -0.50         3.34 o                         
  -8   0  24          0.06          6.18         6.34 o                         
  -7   0  24          7.30          8.01        10.52 o                         
  -6   0  24          1.32          1.73         7.08 o                         
  -5   0  24          1.66          4.97         6.84 o                         
  -4   0  24         10.94         10.74         6.04 o                         
  -3   0  24          8.70         14.97         6.05 o                         
  -2   0  24          5.85          7.20         6.14 o                         
   0   0  24         35.61         42.93         7.18 o                         
   1   0  24         10.91          3.84         5.34 o                         
   2   0  24          0.34         -1.17         7.01 o                         
  -8   1  24         22.33         10.69         3.34 o                         
  -7   1  24         36.12         29.24         4.18 o                         
  -6   1  24         32.64         42.50         4.36 o                         
  -5   1  24          5.02          7.60         3.58 o                         
  -4   1  24          0.80         -2.00         3.29 o                         
  -3   1  24          6.19          6.68         3.75 o                         
  -2   1  24         18.90         34.89         4.76 o                         
  -1   1  24         38.74         46.38         8.45 o                         
   0   1  24          0.59          3.54         5.84 o                         
   1   1  24          1.64          0.27         8.01 o                         
   2   1  24          3.57          3.33         5.84 o                         
  -7   2  24          5.17          4.76         2.72 o                         
  -6   2  24          4.32          6.59         2.98 o                         
  -5   2  24          6.36          9.63         3.05 o                         
  -4   2  24          0.76          2.26         2.42 o                         
  -3   2  24          2.81          5.72         2.68 o                         
  -2   2  24          0.11          0.59         4.46 o                         
  -1   2  24         21.64         26.83         4.39 o                         
   0   2  24         15.75         20.33         4.20 o                         
   1   2  24          1.46         -5.00         5.00 o                         
  -6   3  24         17.01         11.41         2.69 o                         
  -5   3  24          0.10          6.98         2.96 o                         
  -4   3  24          0.03         -2.14         4.92 o                         
  -3   3  24          2.70          7.21         3.20 o                         
  -2   3  24          4.64         10.31         3.70 o                         
  -1   3  24          7.70         10.96         9.31 o                         
   0   3  24          0.02         -4.51         4.51 o                         
   1   3  24          1.89         -5.51         5.51 o                         
  -4   4  24          1.02          1.17         2.60 o                         
  -3   4  24          5.87          5.84         3.51 o                         
  -2   4  24          4.16          8.35         3.67 o                         
  -1   4  24          3.54          5.18         3.67 o                         
  -5   1  25          0.15          8.18         9.68 o                         
  -4   1  25          0.37          9.21         6.53 o                         
  -3   1  25          2.58         16.26         5.89 o                         
  -2   1  25          4.27          4.12         6.08 o                         
  -1   1  25          0.09          3.61         5.43 o                         
   0   1  25          0.03          8.76         5.31 o                         
  -5   2  25          0.01         14.52         9.01 o                         
  -4   2  25          0.95          5.26         4.40 o                         
  -3   2  25         16.97         36.15         5.03 o                         
  -2   2  25          0.01          6.31         5.51 o                         
  -1   2  25          0.51         18.53         8.01 o                         
  -4   3  25          3.29          4.25         4.26 o                         
  -3   3  25          0.07          3.34         4.34 o                         
  -2   3  25         25.94         23.89         5.01 o                         
                                                                                
