# Supplementary material for: Inter­molecular inter­actions and disorder in six isostructural cele­coxib solvates
Source: Acta Crystallogr C Struct Chem. 2020 Jun 27;76(Pt 7):632–8. doi: 10.1107/S2053229620008359 (PMC7336170; doi:10.1107/S2053229620008359)
Supplement: Supplementary file 5 [file c-76-00632-4sup5.hkl]

data_4                                                                          
_shelx_title ' CS1406 in P2(1)/c'                                               
_shelx_refln_list_code          4                                               
_shelx_F_calc_maximum      209.54                                               
_exptl_crystal_F_000      1040.00                                               
_reflns_d_resolution_high  0.8381                                               
                                                                                
loop_                                                                           
 _space_group_symop_operation_xyz                                               
 'x, y, z'                                                                      
 '-x, y+1/2, -z+1/2'                                                            
 '-x, -y, -z'                                                                   
 'x, -y-1/2, z-1/2'                                                             
                                                                                
_cell_length_a    12.4050                                                       
_cell_length_b     8.9351                                                       
_cell_length_c    22.5727                                                       
_cell_angle_alpha  90.000                                                       
_cell_angle_beta   98.670                                                       
_cell_angle_gamma  90.000                                                       
                                                                                
_shelx_F_squared_multiplier     1.000                                           
                                                                                
loop_                                                                           
 _refln_index_h                                                                 
 _refln_index_k                                                                 
 _refln_index_l                                                                 
 _refln_F_squared_calc                                                          
 _refln_F_squared_meas                                                          
 _refln_F_squared_sigma                                                         
 _refln_observed_status                                                         
   1   0   0        139.65         99.55         3.00 o                         
   2   0   0      23391.67      23056.91       637.90 o                         
   3   0   0        684.29        713.65        12.70 o                         
   4   0   0       7092.79       7175.98       228.27 o                         
   5   0   0        714.48        702.13        11.36 o                         
   6   0   0       5764.54       6381.14        82.10 o                         
   7   0   0         28.48         21.74         1.85 o                         
   8   0   0        747.90        649.74        10.64 o                         
   9   0   0         85.89         90.66         4.62 o                         
  10   0   0         19.28          7.32         6.58 o                         
  11   0   0          3.08         -1.34         3.64 o                         
  12   0   0          7.68          6.93         5.55 o                         
  13   0   0         39.12         33.93         6.94 o                         
  14   0   0         15.92         18.64         3.64 o                         
   1   1   0          2.57         -0.16         0.16 o                         
   2   1   0      13722.05      13854.54       166.42 o                         
   3   1   0        283.12        228.81         3.24 o                         
   4   1   0       4920.18       4974.42        56.29 o                         
   5   1   0        177.17        181.86         2.29 o                         
   6   1   0        217.87        230.28         2.96 o                         
   7   1   0        203.24        189.46         3.30 o                         
   8   1   0         80.33         79.58         2.62 o                         
   9   1   0        326.39        326.26         8.05 o                         
  10   1   0          9.95         10.46         2.13 o                         
  11   1   0        317.15        299.87         7.37 o                         
  12   1   0         30.50         22.31         3.18 o                         
  13   1   0          2.93          6.34         2.57 o                         
  14   1   0         16.56         22.05         2.99 o                         
   2   2   0      12194.84      12115.38       168.08 o                         
   3   2   0       4770.87       5212.93        78.22 o                         
   4   2   0       3611.22       3826.55        46.02 o                         
   5   2   0       3160.80       3490.90        36.05 o                         
   6   2   0        174.40        155.61         3.07 o                         
   7   2   0        144.38        118.64         2.72 o                         
   8   2   0         96.12         92.61         3.13 o                         
   9   2   0         44.43         43.79         2.49 o                         
  10   2   0         61.97         47.00         3.94 o                         
  11   2   0        101.29         78.81         3.81 o                         
  12   2   0         48.42         45.26         2.97 o                         
  13   2   0         62.45         75.17         4.59 o                         
  14   2   0         21.34         20.80         7.36 o                         
   1   3   0         85.22         84.72         2.42 o                         
   2   3   0        434.65        475.07         5.22 o                         
   3   3   0        406.18        415.84         5.04 o                         
   4   3   0        246.68        259.56         3.72 o                         
   5   3   0        100.89        115.67         2.49 o                         
   6   3   0       1683.01       1820.00        20.22 o                         
   7   3   0        214.49        204.54         4.08 o                         
   8   3   0         35.27         25.27         1.86 o                         
   9   3   0        351.70        347.68         5.94 o                         
  10   3   0         36.16         28.37         1.96 o                         
  11   3   0        120.82        111.44         5.52 o                         
  12   3   0         58.00         59.70         3.69 o                         
  13   3   0          0.33          4.55         3.12 o                         
  14   3   0         17.32         13.84         2.11 o                         
   0   4   0         55.66         42.07         3.13 o                         
   1   4   0       2162.84       2358.10        57.12 o                         
   2   4   0        496.02        536.06         8.52 o                         
   3   4   0        172.76        143.01         3.02 o                         
   4   4   0       1503.54       1677.11        21.66 o                         
   5   4   0       1046.06       1004.39        12.05 o                         
   6   4   0         53.22         60.41         2.26 o                         
   7   4   0        603.86        590.02         8.16 o                         
   8   4   0         90.07         88.01         2.62 o                         
   9   4   0        480.68        475.53         7.61 o                         
  10   4   0         61.13         51.23         2.44 o                         
  11   4   0          2.16          0.39         1.49 o                         
  12   4   0         45.10         42.72         3.80 o                         
  13   4   0         57.04         71.59         4.80 o                         
   1   5   0          1.15         -1.34         1.34 o                         
   2   5   0        670.33        674.97        11.63 o                         
   3   5   0         79.25         96.99         1.77 o                         
   4   5   0         28.99         21.46         1.44 o                         
   5   5   0         19.09         12.06         1.22 o                         
   6   5   0          4.13          2.58         1.32 o                         
   7   5   0        142.61        150.26         2.94 o                         
   8   5   0         76.90         99.29         2.99 o                         
   9   5   0        101.46        109.79         2.77 o                         
  10   5   0         35.61         31.12         2.86 o                         
  11   5   0          8.92         14.00         1.73 o                         
  12   5   0         26.08         23.05         1.94 o                         
   0   6   0        627.90        745.66        16.12 o                         
   1   6   0         16.35         13.98         1.47 o                         
   2   6   0        209.10        232.85         4.47 o                         
   3   6   0         11.42         14.71         1.55 o                         
   4   6   0          0.27          2.49         2.26 o                         
   5   6   0         17.45         15.85         1.44 o                         
   6   6   0         25.93         23.32         1.54 o                         
   7   6   0        177.17        198.59         3.80 o                         
   8   6   0         57.94         62.05         2.40 o                         
   9   6   0         42.89         51.00         2.43 o                         
  10   6   0         36.84         39.33         2.15 o                         
  11   6   0         24.98         25.95         1.76 o                         
  12   6   0          4.96          5.77         1.81 o                         
   1   7   0         65.33         77.84         2.61 o                         
   2   7   0        113.11        121.69         3.28 o                         
   3   7   0          5.92          5.85         1.41 o                         
   4   7   0         12.76         17.38         1.64 o                         
   5   7   0         10.38          5.04         1.91 o                         
   6   7   0         17.33         12.09         1.41 o                         
   7   7   0         12.37         17.51         1.50 o                         
   8   7   0         17.77         25.01         3.87 o                         
   9   7   0          5.78          7.12         1.35 o                         
  10   7   0          7.08          8.35         1.38 o                         
  11   7   0          0.66         -1.38         1.82 o                         
   0   8   0         44.93         48.31         3.10 o                         
   1   8   0         30.43         32.83         1.92 o                         
   2   8   0         49.59         54.21         2.53 o                         
   3   8   0          6.53          7.68         1.51 o                         
   4   8   0          7.20          7.28         2.11 o                         
   5   8   0          2.56          5.79         1.92 o                         
   6   8   0         37.21         41.00         2.80 o                         
   7   8   0          3.63          3.75         1.26 o                         
   8   8   0         52.81         55.81         2.71 o                         
   9   8   0          3.93          1.94         1.17 o                         
   1   9   0          9.92         10.54         1.64 o                         
   2   9   0          9.00          6.07         1.81 o                         
   3   9   0          3.79          2.82         1.33 o                         
   4   9   0          0.10         -1.27         1.27 o                         
   5   9   0          0.35         -0.89         1.26 o                         
   6   9   0          2.62         -0.84         1.78 o                         
   7   9   0          1.09          0.43         1.73 o                         
   0  10   0          4.17          8.06         3.22 o                         
   1  10   0         28.24         29.54         2.56 o                         
   2  10   0          0.01          0.45         2.53 o                         
   3  10   0          5.64          7.19         3.17 o                         
   4  10   0          2.01          0.33         2.70 o                         
   5  10   0          3.28          4.79         1.86 o                         
 -14   1   1          5.05         10.14         2.65 o                         
 -13   1   1          0.28          5.08         2.54 o                         
 -12   1   1          9.60          6.38         3.43 o                         
 -11   1   1         12.99         17.15         2.46 o                         
 -10   1   1         20.95         24.64         2.26 o                         
  -9   1   1         13.93         14.17         1.90 o                         
  -8   1   1        298.14        269.12         4.33 o                         
  -7   1   1        468.92        446.29         5.41 o                         
  -6   1   1          1.84          4.27         0.62 o                         
  -5   1   1        232.60        261.85         3.21 o                         
  -4   1   1        200.63        181.22         2.31 o                         
  -3   1   1       1458.29       1587.59        19.22 o                         
  -2   1   1        831.14        767.78         8.78 o                         
  -1   1   1       1725.76       1797.37        21.69 o                         
   0   1   1         49.50          9.41         0.76 o                         
   1   1   1          5.37         -0.32         0.32 o                         
   2   1   1       5124.05       4814.38        70.77 o                         
   3   1   1       4370.21       4348.11        61.76 o                         
   4   1   1       4104.31       4382.23        56.35 o                         
   5   1   1          3.46          2.42         0.47 o                         
   6   1   1         63.87         69.93         1.52 o                         
   7   1   1        227.21        235.54         3.76 o                         
   8   1   1          2.28          2.69         2.01 o                         
   9   1   1        197.89        213.24         5.30 o                         
  10   1   1          7.05          6.87         2.14 o                         
  11   1   1         37.13         41.19         3.76 o                         
  12   1   1          5.57          3.45         3.31 o                         
  13   1   1         11.68         15.49         2.85 o                         
  14   1   1          2.04          0.53         2.38 o                         
 -14   2   1          2.42          1.29         3.33 o                         
 -13   2   1         62.44         74.51         4.31 o                         
 -12   2   1         31.51         29.64         4.52 o                         
 -11   2   1         52.08         49.99         3.29 o                         
 -10   2   1         21.20         20.56         4.34 o                         
  -9   2   1         64.73         70.92         3.12 o                         
  -8   2   1        360.75        376.96         5.90 o                         
  -7   2   1         74.88         89.14         2.43 o                         
  -6   2   1        529.91        622.22         8.86 o                         
  -5   2   1        191.25        197.25         2.99 o                         
  -4   2   1       1705.29       1787.80        21.81 o                         
  -3   2   1       1068.70        986.16        13.94 o                         
  -2   2   1        998.50       1045.28        11.95 o                         
  -1   2   1       8138.44       8712.86       111.68 o                         
   0   2   1       6724.00       6616.08       112.26 o                         
   1   2   1       8369.73       9113.65       116.80 o                         
   2   2   1       9672.15      10260.71       136.54 o                         
   3   2   1        854.17        794.14        11.33 o                         
   4   2   1       3493.62       3830.36        49.27 o                         
   5   2   1       4133.50       4635.01        50.00 o                         
   6   2   1        173.05        158.61         3.21 o                         
   7   2   1        248.66        251.08         4.37 o                         
   8   2   1        205.67        202.99         4.43 o                         
   9   2   1        118.36        114.92         4.06 o                         
  10   2   1          5.81          2.22         1.78 o                         
  11   2   1         53.23         39.20         3.83 o                         
  12   2   1          4.44          6.93         3.37 o                         
  13   2   1         17.09         17.67         3.36 o                         
  14   2   1          1.48          2.34         3.75 o                         
 -14   3   1          9.51         10.35         2.02 o                         
 -13   3   1          2.56          1.37         1.88 o                         
 -12   3   1         17.91         14.39         2.25 o                         
 -11   3   1          4.14          0.32         2.18 o                         
 -10   3   1         24.30         19.89         2.07 o                         
  -9   3   1         97.43         99.84         3.07 o                         
  -8   3   1          4.94          3.25         1.27 o                         
  -7   3   1          8.96         17.24         1.25 o                         
  -6   3   1        130.42        146.40         3.65 o                         
  -5   3   1         54.00         59.97         1.79 o                         
  -4   3   1        442.10        457.21         5.65 o                         
  -3   3   1        536.55        558.94         6.63 o                         
  -2   3   1         30.52         35.53         0.55 o                         
  -1   3   1       3592.80       3657.18        50.76 o                         
   0   3   1       2006.55       1979.01        38.84 o                         
   1   3   1       3992.17       4626.16        70.20 o                         
   2   3   1        258.65        316.50         3.97 o                         
   3   3   1        979.54       1052.46        13.77 o                         
   4   3   1         11.52         17.68         1.39 o                         
   5   3   1          0.04          0.11         0.70 o                         
   6   3   1        516.69        494.48         6.49 o                         
   7   3   1        118.45        123.81         2.97 o                         
   8   3   1        116.48        107.53         3.93 o                         
   9   3   1        158.42        162.49         3.81 o                         
  10   3   1        125.77        120.17         4.97 o                         
  11   3   1         74.44         67.54         3.77 o                         
  12   3   1          0.56          1.63         2.15 o                         
  13   3   1         22.57         23.60         4.46 o                         
 -13   4   1         13.68         16.55         2.30 o                         
 -12   4   1          1.68          3.85         1.79 o                         
 -11   4   1         89.16         83.82         3.10 o                         
 -10   4   1        171.58        172.36         3.75 o                         
  -9   4   1         18.18         16.75         1.55 o                         
  -8   4   1         55.18         56.88         2.43 o                         
  -7   4   1        125.28        126.60         2.95 o                         
  -6   4   1        146.15        142.11         2.73 o                         
  -5   4   1        102.76        110.45         2.30 o                         
  -4   4   1        124.82         92.90         1.89 o                         
  -3   4   1        415.91        407.99         6.75 o                         
  -2   4   1        570.34        689.88         9.80 o                         
  -1   4   1       1520.77       1437.39        24.61 o                         
   0   4   1          1.08          0.00         0.74 o                         
   1   4   1        120.00        143.52         3.40 o                         
   2   4   1         16.63         25.79         0.73 o                         
   3   4   1       1191.69       1268.95        16.60 o                         
   4   4   1       1010.91        993.71        10.29 o                         
   5   4   1        362.32        360.10         4.77 o                         
   6   4   1        987.28        972.42        11.93 o                         
   7   4   1          0.04          0.55         1.18 o                         
   8   4   1        109.85        115.02         2.92 o                         
   9   4   1         20.82         23.82         1.85 o                         
  10   4   1         43.11         43.90         2.32 o                         
  11   4   1          6.58          0.78         2.03 o                         
  12   4   1          0.36          2.46         1.56 o                         
  13   4   1          2.04          6.49         1.93 o                         
 -12   5   1          0.96         -0.28         1.53 o                         
 -11   5   1          8.63         11.58         1.49 o                         
 -10   5   1         20.47         17.57         1.69 o                         
  -9   5   1        208.28        187.30         3.50 o                         
  -8   5   1          6.63          5.78         1.45 o                         
  -7   5   1          0.06         -0.28         1.09 o                         
  -6   5   1          3.17          4.17         1.63 o                         
  -5   5   1          1.10          3.35         1.18 o                         
  -4   5   1          7.29         10.67         1.07 o                         
  -3   5   1        423.68        436.77         5.10 o                         
  -2   5   1        205.94        175.59         3.69 o                         
  -1   5   1        276.27        253.65         7.57 o                         
   0   5   1         11.70          5.12         1.40 o                         
   1   5   1       1120.40       1096.05        38.58 o                         
   2   5   1        186.24        161.78         4.23 o                         
   3   5   1        209.44        178.12         2.63 o                         
   4   5   1        108.31        116.98         2.49 o                         
   5   5   1         56.60         51.60         1.98 o                         
   6   5   1        154.48        146.89         2.94 o                         
   7   5   1         72.66         77.66         2.33 o                         
   8   5   1        189.94        186.46         3.90 o                         
   9   5   1        109.24        101.62         2.74 o                         
  10   5   1        315.18        319.62         5.64 o                         
  11   5   1         41.01         40.87         2.12 o                         
  12   5   1          0.52          1.77         1.90 o                         
 -12   6   1          0.03         -1.49         1.77 o                         
 -11   6   1          0.08          1.69         2.11 o                         
 -10   6   1         63.05         78.56         2.59 o                         
  -9   6   1          7.42          9.40         1.41 o                         
  -8   6   1          1.38          2.50         1.22 o                         
  -7   6   1         14.81         14.67         1.38 o                         
  -6   6   1         64.87         82.33         2.67 o                         
  -5   6   1         15.26         15.29         1.41 o                         
  -4   6   1         82.97         84.14         4.15 o                         
  -3   6   1         15.93         20.52         1.63 o                         
  -2   6   1         46.74         49.24         2.34 o                         
  -1   6   1         66.99         73.83         2.59 o                         
   0   6   1        179.84        181.27         3.39 o                         
   1   6   1          5.32         14.04         1.47 o                         
   2   6   1          4.46          6.38         1.55 o                         
   3   6   1        659.84        629.62         9.89 o                         
   4   6   1        184.32        180.28         4.55 o                         
   5   6   1        138.96        144.57         3.31 o                         
   6   6   1         23.01         23.62         1.56 o                         
   7   6   1         57.20         43.93         2.08 o                         
   8   6   1         50.86         41.03         2.14 o                         
   9   6   1        291.05        299.17         5.08 o                         
  10   6   1          1.79          0.72         1.22 o                         
  11   6   1          8.39          5.17         1.48 o                         
 -11   7   1          0.74          1.23         1.19 o                         
 -10   7   1          0.78          1.04         1.09 o                         
  -9   7   1        138.81        149.60         3.38 o                         
  -8   7   1         15.13         13.51         3.80 o                         
  -7   7   1          2.18          1.36         1.51 o                         
  -6   7   1         61.83         59.76         2.34 o                         
  -5   7   1          4.80          7.67         1.50 o                         
  -4   7   1        120.75        135.27         3.66 o                         
  -3   7   1        115.17        120.44         3.41 o                         
  -2   7   1          5.85          6.92         1.47 o                         
  -1   7   1         44.37         44.53         2.26 o                         
   0   7   1        293.23        293.95         4.92 o                         
   1   7   1         67.13         66.93         2.55 o                         
   2   7   1         19.88         15.82         1.58 o                         
   3   7   1          0.03          0.65         1.39 o                         
   4   7   1         60.18         74.15         2.95 o                         
   5   7   1          2.69          4.39         1.39 o                         
   6   7   1        355.81        396.29         6.11 o                         
   7   7   1          0.46          0.32         1.36 o                         
   8   7   1          0.47          0.25         1.41 o                         
   9   7   1         32.81         28.11         1.81 o                         
  10   7   1         28.45         18.64         2.95 o                         
  -9   8   1          4.51          5.81         1.08 o                         
  -8   8   1          2.35          0.18         1.32 o                         
  -7   8   1          3.46          3.84         1.25 o                         
  -6   8   1          0.43         -2.55         2.78 o                         
  -5   8   1          6.14          5.46         2.11 o                         
  -4   8   1         14.72         13.27         1.88 o                         
  -3   8   1         14.55         16.03         1.62 o                         
  -2   8   1          4.23          5.41         1.44 o                         
  -1   8   1         15.53         18.43         1.65 o                         
   0   8   1         72.95         76.93         2.67 o                         
   1   8   1          5.17          6.34         1.50 o                         
   2   8   1         32.29         28.15         1.77 o                         
   3   8   1         12.93         14.86         1.62 o                         
   4   8   1        249.10        262.19         8.75 o                         
   5   8   1          7.13          8.95         2.10 o                         
   6   8   1          0.44          1.11         1.54 o                         
   7   8   1          1.03         -1.44         1.44 o                         
   8   8   1          8.91          9.79         1.32 o                         
   9   8   1          7.36          9.52         1.59 o                         
  -7   9   1          1.21         -0.61         1.58 o                         
  -6   9   1         29.80         26.79         1.77 o                         
  -5   9   1          5.39          4.25         1.63 o                         
  -4   9   1         22.95         27.27         2.47 o                         
  -3   9   1          1.88          1.05         1.30 o                         
  -2   9   1          0.50          2.40         1.99 o                         
  -1   9   1          0.18         -1.28         1.54 o                         
   0   9   1         32.59         32.06         2.07 o                         
   1   9   1          4.45          1.64         1.62 o                         
   2   9   1          9.18          7.00         1.44 o                         
   3   9   1          1.69         -0.03         2.13 o                         
   4   9   1         28.27         27.85         3.10 o                         
   5   9   1          1.34          0.37         1.30 o                         
   6   9   1         68.28         68.49         2.39 o                         
   7   9   1          1.58          1.11         1.24 o                         
  -5  10   1          2.52          2.42         1.50 o                         
  -4  10   1          9.16         11.43         1.65 o                         
  -3  10   1          1.84          0.34         1.62 o                         
  -2  10   1          8.30          5.15         1.81 o                         
  -1  10   1          0.58          0.45         2.07 o                         
   0  10   1          0.91          3.00         2.23 o                         
   1  10   1          4.77         -0.63         4.03 o                         
   2  10   1         20.99         18.81         4.03 o                         
   3  10   1          5.13          4.46         1.67 o                         
   4  10   1         15.99         13.38         2.25 o                         
 -14   0   2          3.99          4.21         3.72 o                         
 -13   0   2          2.99          8.14         3.97 o                         
 -12   0   2         85.96         78.75         8.28 o                         
 -11   0   2         19.77         17.59         6.94 o                         
 -10   0   2        488.60        465.82        12.28 o                         
  -9   0   2        985.48        956.29        24.93 o                         
  -8   0   2        532.82        525.97         9.87 o                         
  -7   0   2         77.83        130.33         3.13 o                         
  -6   0   2        184.89        242.90         4.02 o                         
  -5   0   2       1653.80       1623.08        25.22 o                         
  -4   0   2       1907.60       1809.62        27.82 o                         
  -3   0   2      43905.79      44110.36      1056.40 o                         
  -2   0   2      14467.75      13666.37       189.45 o                         
  -1   0   2       1882.85       1848.91        26.12 o                         
   0   0   2       5268.57       5036.12        70.37 o                         
   1   0   2        973.86        972.25        19.38 o                         
   2   0   2        769.55        870.19        14.99 o                         
   3   0   2       1614.54       1971.14        33.73 o                         
   4   0   2        619.02        668.93        11.97 o                         
   5   0   2       9054.13       9440.34       143.29 o                         
   6   0   2       1184.16       1123.41        16.53 o                         
   7   0   2       2980.82       2956.06        49.13 o                         
   8   0   2        148.75        133.82         4.16 o                         
   9   0   2        108.76         85.81         6.94 o                         
  10   0   2          3.26          5.85         3.97 o                         
  11   0   2         23.01         23.42         4.39 o                         
  12   0   2         60.76         63.61         7.38 o                         
  13   0   2         11.77         14.83         3.87 o                         
  14   0   2          7.77          6.69         3.55 o                         
 -14   1   2         25.12         22.30         2.65 o                         
 -13   1   2         75.66         81.91         4.21 o                         
 -12   1   2         43.32         48.11         6.04 o                         
 -11   1   2        111.54        143.21         4.85 o                         
 -10   1   2        459.27        456.11         8.35 o                         
  -9   1   2         45.83         51.58         2.56 o                         
  -8   1   2        148.16        159.68         3.27 o                         
  -7   1   2         98.41         83.24         2.11 o                         
  -6   1   2       7145.06       7747.80        75.94 o                         
  -5   1   2       3615.82       3738.10        37.87 o                         
  -4   1   2        135.09        137.66         1.97 o                         
  -3   1   2        160.23        146.91         1.85 o                         
  -2   1   2       4784.29       4795.00        49.36 o                         
  -1   1   2       3301.48       3200.99        34.60 o                         
   0   1   2       4665.00       4652.63        53.19 o                         
   1   1   2        286.71        257.51         3.00 o                         
   2   1   2       6056.28       5980.04        67.99 o                         
   3   1   2       1706.91       1635.14        19.84 o                         
   4   1   2       9417.33       9984.94       119.95 o                         
   5   1   2       5424.17       5745.96        65.22 o                         
   6   1   2       7404.46       8222.36        90.31 o                         
   7   1   2         28.67         32.61         1.59 o                         
   8   1   2        398.49        361.70         5.59 o                         
   9   1   2        465.77        479.06         8.69 o                         
  10   1   2          6.38          1.79         2.12 o                         
  11   1   2        457.11        458.17        11.25 o                         
  12   1   2          4.78         11.77         3.41 o                         
  13   1   2          9.89         11.71         2.78 o                         
  14   1   2         13.78         19.87         3.75 o                         
 -14   2   2          1.22          2.81         8.95 o                         
 -13   2   2          3.45          4.54         2.29 o                         
 -12   2   2          1.37         -2.36         2.36 o                         
 -11   2   2         44.70         38.70         2.85 o                         
 -10   2   2         68.80         60.35         3.12 o                         
  -9   2   2         57.55         55.10         3.13 o                         
  -8   2   2         90.96         94.07         3.29 o                         
  -7   2   2        399.30        429.78         6.18 o                         
  -6   2   2        152.17        164.25         2.99 o                         
  -5   2   2        369.48        277.63         3.58 o                         
  -4   2   2         56.06         22.95         0.93 o                         
  -3   2   2       3809.35       3543.95        42.58 o                         
  -2   2   2       1325.81        955.56        10.36 o                         
  -1   2   2        622.70        802.90        10.55 o                         
   0   2   2      10188.60      10711.81       137.39 o                         
   1   2   2      21024.43      22366.16       634.75 o                         
   2   2   2      10591.44      11091.88       125.81 o                         
   3   2   2         10.48          9.04         0.57 o                         
   4   2   2        425.11        470.31         5.76 o                         
   5   2   2        832.22        916.72        13.11 o                         
   6   2   2        750.69        737.81         9.82 o                         
   7   2   2          1.71          2.72         1.60 o                         
   8   2   2        662.27        657.68        10.00 o                         
   9   2   2        609.76        546.77        11.52 o                         
  10   2   2          1.99          1.37         2.72 o                         
  11   2   2          2.58          7.99         2.35 o                         
  12   2   2         32.44         40.00         4.24 o                         
  13   2   2         37.69         40.50         4.09 o                         
  14   2   2         16.67         20.14         2.85 o                         
 -14   3   2         45.45         57.50         3.36 o                         
 -13   3   2         24.61         29.50         6.19 o                         
 -12   3   2         31.27         29.73         2.73 o                         
 -11   3   2          9.85         12.80         2.25 o                         
 -10   3   2          4.26          0.54         1.75 o                         
  -9   3   2        128.26        120.48         3.41 o                         
  -8   3   2         63.08         62.54         2.45 o                         
  -7   3   2        987.92       1046.17        12.07 o                         
  -6   3   2         80.68         86.09         2.21 o                         
  -5   3   2         43.97         77.18         2.10 o                         
  -4   3   2        362.00        354.52         4.47 o                         
  -3   3   2        274.92        292.76         3.85 o                         
  -2   3   2        439.78        445.10         5.57 o                         
  -1   3   2        768.90        771.50        10.84 o                         
   0   3   2         84.06         56.36         1.36 o                         
   1   3   2        481.55        401.61         5.29 o                         
   2   3   2         45.18         29.62         0.55 o                         
   3   3   2       2268.99       2805.69        33.80 o                         
   4   3   2       2952.03       2820.45        43.19 o                         
   5   3   2          2.52          2.78         0.86 o                         
   6   3   2       4500.55       4844.01        58.60 o                         
   7   3   2         48.60         34.44         2.14 o                         
   8   3   2        333.51        329.35         5.60 o                         
   9   3   2        131.40        136.71         3.43 o                         
  10   3   2        405.75        390.86         8.04 o                         
  11   3   2         82.93         87.35         4.64 o                         
  12   3   2         74.61         83.94         4.71 o                         
  13   3   2         22.42         16.32         2.09 o                         
 -13   4   2          5.47          4.97         2.19 o                         
 -12   4   2         29.74         31.96         3.24 o                         
 -11   4   2         19.57         22.88         2.33 o                         
 -10   4   2          2.71          0.36         1.36 o                         
  -9   4   2         10.32         10.03         1.45 o                         
  -8   4   2         95.66         89.25         2.59 o                         
  -7   4   2        490.19        509.21         7.19 o                         
  -6   4   2        146.10        135.82         2.67 o                         
  -5   4   2        253.53        254.12         3.64 o                         
  -4   4   2          1.29          0.47         0.78 o                         
  -3   4   2        237.58        195.79         2.90 o                         
  -2   4   2         57.23         69.85         1.30 o                         
  -1   4   2        900.02        982.99        16.95 o                         
   0   4   2         20.93         17.16         0.87 o                         
   1   4   2       1800.89       2080.90        40.91 o                         
   2   4   2        667.29        653.06        10.13 o                         
   3   4   2          8.82          6.33         0.93 o                         
   4   4   2        799.44        819.18         8.58 o                         
   5   4   2        112.92        130.22         2.37 o                         
   6   4   2        148.79        165.16         3.15 o                         
   7   4   2         55.70         47.70         3.35 o                         
   8   4   2        643.43        609.43         8.55 o                         
   9   4   2         51.09         49.03         2.34 o                         
  10   4   2        200.88        208.71         4.29 o                         
  11   4   2        148.22        161.27         9.86 o                         
  12   4   2         26.81         22.91         1.89 o                         
  13   4   2         17.23         17.74         2.58 o                         
 -13   5   2         42.04         56.49         4.59 o                         
 -12   5   2          2.25          2.05         2.00 o                         
 -11   5   2         72.51         83.82         3.75 o                         
 -10   5   2          1.13          2.58         1.76 o                         
  -9   5   2        277.89        279.97         4.48 o                         
  -8   5   2        231.96        222.09         3.65 o                         
  -7   5   2        540.44        535.60         6.79 o                         
  -6   5   2          3.63          7.87         1.76 o                         
  -5   5   2         70.63         80.24         2.40 o                         
  -4   5   2        514.16        537.24         6.88 o                         
  -3   5   2        228.01        219.80         3.18 o                         
  -2   5   2         21.54         21.80         2.00 o                         
  -1   5   2        720.40        707.61        13.43 o                         
   0   5   2       1478.05       1583.49        78.31 o                         
   1   5   2        387.13        321.04         7.54 o                         
   2   5   2        140.91        165.98         3.16 o                         
   3   5   2        417.27        448.37         5.72 o                         
   4   5   2          1.17          2.72         0.95 o                         
   5   5   2        210.78        202.52         3.45 o                         
   6   5   2        269.98        271.87         4.11 o                         
   7   5   2         36.18         38.04         1.82 o                         
   8   5   2         22.92         24.11         1.48 o                         
   9   5   2         27.01         23.49         1.98 o                         
  10   5   2          0.09          1.86         1.67 o                         
  11   5   2         24.55         32.81         2.11 o                         
  12   5   2         35.27         35.41         2.17 o                         
 -12   6   2          0.46         -2.14         3.55 o                         
 -11   6   2          0.06          1.97         1.89 o                         
 -10   6   2          0.51          0.71         1.34 o                         
  -9   6   2          1.90          4.56         1.34 o                         
  -8   6   2          2.88          1.79         1.21 o                         
  -7   6   2         19.64         22.62         1.75 o                         
  -6   6   2         87.32         83.53         2.66 o                         
  -5   6   2        224.92        233.96         4.15 o                         
  -4   6   2         24.75         25.20         2.06 o                         
  -3   6   2        179.51        212.34         4.45 o                         
  -2   6   2         71.88         80.69         2.87 o                         
  -1   6   2         71.98         90.89         2.97 o                         
   0   6   2         10.60         17.45         1.62 o                         
   1   6   2         28.17         32.72         1.67 o                         
   2   6   2          3.22          2.54         1.41 o                         
   3   6   2        197.77        188.41         3.93 o                         
   4   6   2          6.40          7.76         1.41 o                         
   5   6   2         27.57         28.64         1.66 o                         
   6   6   2         25.91         23.21         1.94 o                         
   7   6   2        112.46         95.01         2.93 o                         
   8   6   2         38.32         43.91         2.19 o                         
   9   6   2          9.46         10.31         1.74 o                         
  10   6   2          0.51          0.80         1.32 o                         
  11   6   2         60.05         55.04         3.94 o                         
 -11   7   2         35.02         33.70         2.94 o                         
 -10   7   2         17.06         15.24         1.31 o                         
  -9   7   2          5.01          5.71         1.36 o                         
  -8   7   2        109.22        119.04         6.77 o                         
  -7   7   2        119.03        116.67         4.37 o                         
  -6   7   2         27.73         28.81         1.76 o                         
  -5   7   2         57.29         50.24         2.58 o                         
  -4   7   2        125.10        125.35         3.48 o                         
  -3   7   2         43.72         51.13         2.58 o                         
  -2   7   2        113.19        130.06         3.44 o                         
  -1   7   2         45.36         42.22         2.34 o                         
   0   7   2         48.77         52.06         2.30 o                         
   1   7   2         14.43         12.28         1.48 o                         
   2   7   2          0.02         -0.17         1.37 o                         
   3   7   2          0.19          1.18         1.32 o                         
   4   7   2         30.74         28.42         2.00 o                         
   5   7   2         16.56         15.96         1.58 o                         
   6   7   2          0.41          0.01         1.29 o                         
   7   7   2         10.86         11.78         2.75 o                         
   8   7   2          0.67         -0.16         1.12 o                         
   9   7   2          9.71          9.18         1.22 o                         
  10   7   2         11.38          8.67         1.24 o                         
  -9   8   2          3.50          1.81         1.08 o                         
  -8   8   2         11.09          7.97         1.25 o                         
  -7   8   2          0.29          0.47         1.14 o                         
  -6   8   2          1.11         -0.17         2.13 o                         
  -5   8   2          2.16          0.31         2.01 o                         
  -4   8   2         10.16         10.97         2.27 o                         
  -3   8   2         17.38         14.04         1.65 o                         
  -2   8   2          0.69          1.41         1.82 o                         
  -1   8   2          0.03          0.24         1.41 o                         
   0   8   2          8.05         11.40         1.48 o                         
   1   8   2         43.44         37.88         1.95 o                         
   2   8   2          1.24         -0.04         1.33 o                         
   3   8   2         17.48         19.19         1.70 o                         
   4   8   2         19.41         21.03         4.48 o                         
   5   8   2          1.58         -0.56         1.38 o                         
   6   8   2         73.23         76.09         2.74 o                         
   7   8   2         14.52         15.05         1.32 o                         
   8   8   2          6.22          4.50         1.24 o                         
   9   8   2          0.01         -0.53         1.23 o                         
  -7   9   2          0.02         -0.71         1.04 o                         
  -6   9   2         19.43         16.11         1.38 o                         
  -5   9   2          1.84         -1.19         1.19 o                         
  -4   9   2          2.21          1.98         1.22 o                         
  -3   9   2          0.01          0.42         1.35 o                         
  -2   9   2          2.03          2.09         1.42 o                         
  -1   9   2          0.23         -1.50         1.50 o                         
   0   9   2          1.52          1.78         1.62 o                         
   1   9   2          7.02          8.54         2.70 o                         
   2   9   2          4.85          4.97         1.71 o                         
   3   9   2          7.24          4.98         1.56 o                         
   4   9   2          0.94         -0.20         1.40 o                         
   5   9   2          0.05         -1.16         1.25 o                         
   6   9   2          0.05          2.68         1.57 o                         
   7   9   2          3.95          5.40         1.12 o                         
  -5  10   2          4.12          0.83         1.36 o                         
  -4  10   2          0.70          0.39         1.47 o                         
  -3  10   2          0.05         -0.50         1.68 o                         
  -2  10   2          0.19         -1.70         2.26 o                         
  -1  10   2          0.02          0.00         3.36 o                         
   0  10   2          0.87          1.20         2.47 o                         
   1  10   2         24.16         22.38         3.13 o                         
   2  10   2          8.43          8.40         1.84 o                         
   3  10   2          1.27          2.85         1.69 o                         
   4  10   2          1.33         -1.41         1.41 o                         
 -14   1   3          0.70          2.66         2.32 o                         
 -13   1   3          0.03         -0.84         3.22 o                         
 -12   1   3          7.11          8.65         3.16 o                         
 -11   1   3         70.75         77.25         4.37 o                         
 -10   1   3         25.29         28.00         2.21 o                         
  -9   1   3         12.31          9.55         1.74 o                         
  -8   1   3          5.93          2.15         1.32 o                         
  -7   1   3        978.58        994.59        11.03 o                         
  -6   1   3         74.57         72.17         1.48 o                         
  -5   1   3        152.19        191.68         2.50 o                         
  -4   1   3        182.62        148.37         1.97 o                         
  -3   1   3        480.21        402.21         4.34 o                         
  -2   1   3       5285.95       5725.25        59.00 o                         
  -1   1   3      15969.90      15014.87       169.67 o                         
   0   1   3       4708.14       4856.38        61.87 o                         
   1   1   3       1306.11       1286.35        13.87 o                         
   2   1   3       6227.29       6177.74        74.52 o                         
   3   1   3       3614.68       3712.12        44.60 o                         
   4   1   3          6.02         10.50         0.63 o                         
   5   1   3          4.84          3.19         0.51 o                         
   6   1   3         85.88        102.80         2.19 o                         
   7   1   3        400.44        410.34         7.04 o                         
   8   1   3        176.65        166.73         3.56 o                         
   9   1   3         47.68         49.86         2.91 o                         
  10   1   3        280.46        285.84         7.50 o                         
  11   1   3        254.20        244.56         6.98 o                         
  12   1   3         13.34         12.21         4.72 o                         
  13   1   3          4.05          1.52         3.10 o                         
  14   1   3          0.06          5.41         2.40 o                         
 -14   2   3          5.56          3.38         2.27 o                         
 -13   2   3         43.78         49.45         6.51 o                         
 -12   2   3         38.12         27.08         3.37 o                         
 -11   2   3         58.29         65.54         5.81 o                         
 -10   2   3         23.45         24.35         2.46 o                         
  -9   2   3         21.74         19.12         1.77 o                         
  -8   2   3          4.80          3.11         1.38 o                         
  -7   2   3        727.75        727.82         9.17 o                         
  -6   2   3         53.36         71.80         1.97 o                         
  -5   2   3        965.82       1008.94        11.35 o                         
  -4   2   3        286.94        287.98         3.96 o                         
  -3   2   3        197.96        252.63         3.01 o                         
  -2   2   3        597.65        506.97         7.28 o                         
  -1   2   3       5459.55       5350.62        57.69 o                         
   0   2   3       7973.10       8674.33        98.32 o                         
   1   2   3         39.25         37.03         0.69 o                         
   2   2   3       6617.18       6956.81        83.83 o                         
   3   2   3       1268.40       1406.77        17.17 o                         
   4   2   3          0.06          2.91         0.64 o                         
   5   2   3       1777.14       1860.38        21.56 o                         
   6   2   3        217.39        290.74         4.58 o                         
   7   2   3        115.32        102.22         2.62 o                         
   8   2   3         32.87         33.24         2.10 o                         
   9   2   3          8.38          5.91         1.68 o                         
  10   2   3         23.13         20.39         2.20 o                         
  11   2   3        142.18        153.36         5.71 o                         
  12   2   3          3.89          0.95         2.77 o                         
  13   2   3          0.86          2.07         2.98 o                         
  14   2   3          2.86         -1.19         5.75 o                         
 -14   3   3          1.46          5.85         3.28 o                         
 -13   3   3          1.47          2.92         2.20 o                         
 -12   3   3         23.93         27.04         3.13 o                         
 -11   3   3          0.26          3.18         2.12 o                         
 -10   3   3         99.58         97.82         3.63 o                         
  -9   3   3        110.43         94.70         3.05 o                         
  -8   3   3          0.60          1.13         1.26 o                         
  -7   3   3        467.77        495.61         6.30 o                         
  -6   3   3        145.29        142.84         2.71 o                         
  -5   3   3        704.29        757.20        10.43 o                         
  -4   3   3          2.07          1.64         0.56 o                         
  -3   3   3         62.25         70.37         1.29 o                         
  -2   3   3        730.57        706.49         7.74 o                         
  -1   3   3       3820.96       4194.36        53.88 o                         
   0   3   3        591.87        691.05         9.01 o                         
   1   3   3       1048.99       1187.69        16.59 o                         
   2   3   3        470.96        403.21         4.77 o                         
   3   3   3        585.16        590.71         7.47 o                         
   4   3   3         13.87         13.07         0.83 o                         
   5   3   3       1501.72       1464.35        21.07 o                         
   6   3   3        196.06        196.91         3.23 o                         
   7   3   3          4.15          2.10         1.25 o                         
   8   3   3       1053.75       1089.02        14.29 o                         
   9   3   3        261.42        276.24         5.82 o                         
  10   3   3        188.76        202.07         6.40 o                         
  11   3   3         87.14         89.83         3.90 o                         
  12   3   3         28.07         28.75         2.37 o                         
  13   3   3         46.80         55.30         4.26 o                         
 -13   4   3          2.50          6.24         1.48 o                         
 -12   4   3          4.59          3.94         1.47 o                         
 -11   4   3         23.83         26.01         2.38 o                         
 -10   4   3          1.08          2.18         1.45 o                         
  -9   4   3         71.45         68.82         2.69 o                         
  -8   4   3         30.01         20.61         1.56 o                         
  -7   4   3        121.33        112.93         2.75 o                         
  -6   4   3          2.42          5.45         1.15 o                         
  -5   4   3        372.10        323.62         4.37 o                         
  -4   4   3        510.30        489.64         6.55 o                         
  -3   4   3        270.73        252.83         3.94 o                         
  -2   4   3         42.52         25.87         0.77 o                         
  -1   4   3        105.75        122.66         3.48 o                         
   0   4   3        278.78        287.85         6.02 o                         
   1   4   3        180.31        175.07         2.92 o                         
   2   4   3         74.15         76.05         1.59 o                         
   3   4   3         87.00         75.53         2.08 o                         
   4   4   3        387.65        400.59         4.81 o                         
   5   4   3         46.67         53.48         1.76 o                         
   6   4   3          0.22          1.68         1.08 o                         
   7   4   3        166.57        182.63         3.62 o                         
   8   4   3          9.66          9.81         1.30 o                         
   9   4   3          2.57          3.55         1.31 o                         
  10   4   3         26.32         14.86         3.01 o                         
  11   4   3         13.37         17.28         1.86 o                         
  12   4   3         49.48         59.14         4.30 o                         
  13   4   3          7.47         12.47         1.94 o                         
 -13   5   3          1.31          2.55         3.28 o                         
 -12   5   3          8.25          7.87         1.57 o                         
 -11   5   3         19.37         20.31         1.45 o                         
 -10   5   3        155.06        164.07         4.35 o                         
  -9   5   3         26.70         32.46         1.63 o                         
  -8   5   3          0.11          1.50         1.16 o                         
  -7   5   3         12.36         10.93         1.32 o                         
  -6   5   3        189.51        204.31         4.49 o                         
  -5   5   3          2.40          1.79         1.19 o                         
  -4   5   3         21.14         21.03         1.54 o                         
  -3   5   3         14.47         23.77         1.10 o                         
  -2   5   3        283.57        266.49         4.27 o                         
  -1   5   3         60.81         52.12         1.87 o                         
   0   5   3       1423.71       1478.39        26.02 o                         
   1   5   3        229.00        213.95         3.96 o                         
   2   5   3         14.49         15.47         1.25 o                         
   3   5   3        442.82        434.69         5.80 o                         
   4   5   3        177.40        168.88         3.68 o                         
   5   5   3         83.70         96.40         2.52 o                         
   6   5   3        167.19        175.04         4.03 o                         
   7   5   3        117.94        108.58         2.75 o                         
   8   5   3        241.78        244.32         4.13 o                         
   9   5   3         56.42         76.29         2.65 o                         
  10   5   3         97.90        102.33         4.17 o                         
  11   5   3          1.26         -0.42         1.49 o                         
  12   5   3          1.24          0.93         1.76 o                         
 -12   6   3          0.16         -0.42         1.61 o                         
 -11   6   3          0.29         -0.21         1.25 o                         
 -10   6   3          5.92          4.91         1.19 o                         
  -9   6   3        169.08        188.05         4.08 o                         
  -8   6   3          0.09          1.35         1.17 o                         
  -7   6   3         57.33         65.22         2.33 o                         
  -6   6   3        142.65        170.15         3.54 o                         
  -5   6   3         93.57         92.82         2.71 o                         
  -4   6   3        120.63        112.97         3.46 o                         
  -3   6   3         65.82         68.85         2.69 o                         
  -2   6   3          0.33          2.76         1.54 o                         
  -1   6   3        548.43        562.21         7.50 o                         
   0   6   3         95.83         97.90         2.85 o                         
   1   6   3        172.33        161.76         3.29 o                         
   2   6   3          3.81          3.70         1.41 o                         
   3   6   3        198.00        208.82         4.80 o                         
   4   6   3          9.32          5.56         1.44 o                         
   5   6   3         65.97         64.87         2.58 o                         
   6   6   3         54.05         56.32         2.63 o                         
   7   6   3         40.54         42.60         2.40 o                         
   8   6   3          7.45          8.51         2.83 o                         
   9   6   3          0.12         -0.13         2.09 o                         
  10   6   3          8.74          8.79         1.29 o                         
  11   6   3          8.24          4.87         1.54 o                         
 -11   7   3          1.63          4.72         1.39 o                         
 -10   7   3         25.72         28.25         1.61 o                         
  -9   7   3         33.26         36.76         1.93 o                         
  -8   7   3          0.54          2.02         2.39 o                         
  -7   7   3          1.64          2.11         1.46 o                         
  -6   7   3         31.76         22.89         1.56 o                         
  -5   7   3         10.00         11.30         1.55 o                         
  -4   7   3        217.15        226.76         4.74 o                         
  -3   7   3        206.39        185.12         4.13 o                         
  -2   7   3          3.08          2.01         1.40 o                         
  -1   7   3          1.21          1.45         1.42 o                         
   0   7   3         26.68         28.45         1.63 o                         
   1   7   3        241.94        264.34         4.36 o                         
   2   7   3         49.27         47.15         2.07 o                         
   3   7   3        303.43        330.70         6.10 o                         
   4   7   3         44.30         43.36         2.73 o                         
   5   7   3         10.72          9.63         1.56 o                         
   6   7   3         12.06         15.07         1.53 o                         
   7   7   3          5.64          3.41         1.28 o                         
   8   7   3          0.19         -1.12         1.12 o                         
   9   7   3          0.44         -1.32         1.32 o                         
  10   7   3         38.67         30.53         2.57 o                         
  -9   8   3         16.01         16.87         1.64 o                         
  -8   8   3          1.24          1.41         1.12 o                         
  -7   8   3          4.58          9.25         1.65 o                         
  -6   8   3         72.85         83.80         4.48 o                         
  -5   8   3          7.36          7.74         1.69 o                         
  -4   8   3         49.50         57.49         5.37 o                         
  -3   8   3         15.71         12.10         1.58 o                         
  -2   8   3         64.51         67.12         2.70 o                         
  -1   8   3         76.71         82.21         2.94 o                         
   0   8   3         49.64         53.71         2.45 o                         
   1   8   3         64.49         69.35         2.80 o                         
   2   8   3         20.90         23.57         1.83 o                         
   3   8   3          0.33          1.84         1.50 o                         
   4   8   3          8.53          6.94         1.86 o                         
   5   8   3          4.17          1.88         1.61 o                         
   6   8   3          0.13         -1.25         1.25 o                         
   7   8   3          4.76          4.68         1.19 o                         
   8   8   3          1.54          1.43         1.15 o                         
   9   8   3          6.13          7.78         2.09 o                         
  -7   9   3          3.75          4.90         1.51 o                         
  -6   9   3          2.28          1.72         1.99 o                         
  -5   9   3         11.96         11.22         1.43 o                         
  -4   9   3         17.75         20.61         1.90 o                         
  -3   9   3         36.02         43.62         2.70 o                         
  -2   9   3          0.57         -0.91         1.31 o                         
  -1   9   3          3.75          3.16         2.77 o                         
   0   9   3         23.29         22.05         1.81 o                         
   1   9   3          0.02          1.57         1.63 o                         
   2   9   3         16.15         21.49         2.19 o                         
   3   9   3          0.25         -1.43         1.43 o                         
   4   9   3          3.98          2.50         1.33 o                         
   5   9   3         17.98         15.11         1.82 o                         
   6   9   3         13.17         18.04         2.60 o                         
   7   9   3         17.50         12.61         1.51 o                         
  -4  10   3          4.02          5.98         1.48 o                         
  -3  10   3          5.10          3.03         3.62 o                         
  -2  10   3          3.74          1.02         1.91 o                         
  -1  10   3          0.03         -0.72         4.03 o                         
   0  10   3          1.91         -1.43         2.23 o                         
   1  10   3          0.14         -1.79         2.69 o                         
   2  10   3          1.58          2.10         1.93 o                         
   3  10   3         12.51         11.66         1.83 o                         
   4  10   3          1.82          1.34         1.45 o                         
 -14   0   4         43.13         32.37         4.06 o                         
 -13   0   4          0.09         -0.72        10.29 o                         
 -12   0   4         30.88         42.03         8.73 o                         
 -11   0   4       1144.51       1184.54        43.86 o                         
 -10   0   4        597.87        554.78        23.45 o                         
  -9   0   4        785.40        796.49        15.48 o                         
  -8   0   4       1791.19       1745.36        28.09 o                         
  -7   0   4         29.50         37.04         2.06 o                         
  -6   0   4       4145.06       4544.76        58.67 o                         
  -5   0   4       4227.26       4743.14        72.29 o                         
  -4   0   4          3.14          2.24         0.53 o                         
  -3   0   4          6.84         18.56         0.90 o                         
  -2   0   4      12394.89      12431.82       172.76 o                         
  -1   0   4       1847.90       1902.16        26.40 o                         
   0   0   4      22800.68      21870.08       631.11 o                         
   1   0   4       6992.95       7940.40       121.04 o                         
   2   0   4       5336.87       4349.36        74.06 o                         
   3   0   4       9570.38       8950.68       152.71 o                         
   4   0   4       1916.60       2208.33        38.09 o                         
   5   0   4       1131.16       1391.25        20.06 o                         
   6   0   4         18.12         13.79         1.37 o                         
   7   0   4       1056.03       1106.17        18.36 o                         
   8   0   4          5.13          6.60         3.12 o                         
   9   0   4        115.99        118.35         7.97 o                         
  10   0   4          5.64         -3.99         8.95 o                         
  11   0   4          2.98         12.27         5.37 o                         
  12   0   4         92.35        112.44        10.52 o                         
  13   0   4          8.82          9.59         6.04 o                         
  14   0   4          1.64          7.93         4.48 o                         
 -14   1   4          4.44          4.46         3.81 o                         
 -13   1   4        124.05        141.63         8.78 o                         
 -12   1   4          0.86          2.82         3.16 o                         
 -11   1   4        117.68        139.31         5.00 o                         
 -10   1   4         59.37         62.19         3.03 o                         
  -9   1   4         25.88         25.15         2.38 o                         
  -8   1   4          1.96          2.77         1.47 o                         
  -7   1   4        366.54        376.38         4.69 o                         
  -6   1   4       2618.18       2537.72        24.31 o                         
  -5   1   4       2924.37       3157.46        32.55 o                         
  -4   1   4       6226.58       6304.51        64.57 o                         
  -3   1   4        801.68        852.49         9.38 o                         
  -2   1   4         60.62         72.47         0.94 o                         
  -1   1   4      16702.57      16027.91       163.87 o                         
   0   1   4      16991.88      16380.46       167.51 o                         
   1   1   4       8586.34       8261.62       114.89 o                         
   2   1   4       2131.78       1918.69        21.83 o                         
   3   1   4        330.60        310.86         3.91 o                         
   4   1   4       2583.37       2555.88        26.47 o                         
   5   1   4         50.37         62.09         1.57 o                         
   6   1   4        237.70        201.34         4.02 o                         
   7   1   4          6.45          2.27         1.17 o                         
   8   1   4        963.81        953.05        13.01 o                         
   9   1   4         53.67         46.71         3.17 o                         
  10   1   4         28.19         31.62         2.90 o                         
  11   1   4         38.82         34.05         3.98 o                         
  12   1   4         34.25         39.55         3.55 o                         
  13   1   4         19.73         24.94         2.74 o                         
  14   1   4        102.55        118.83         7.88 o                         
 -14   2   4         14.01         21.35         3.62 o                         
 -13   2   4         10.84          5.98         3.72 o                         
 -12   2   4         18.56         17.06         2.64 o                         
 -11   2   4        465.83        445.56        10.40 o                         
 -10   2   4        359.48        320.34         6.25 o                         
  -9   2   4        762.09        756.17        11.98 o                         
  -8   2   4          2.18          1.92         1.32 o                         
  -7   2   4        424.02        402.97         5.63 o                         
  -6   2   4       1242.97       1289.78        17.42 o                         
  -5   2   4        579.74        581.30         6.83 o                         
  -4   2   4        626.63        545.79         7.06 o                         
  -3   2   4          3.16          5.41         0.32 o                         
  -2   2   4        340.87        309.54         3.56 o                         
  -1   2   4       6707.90       7211.66        82.04 o                         
   0   2   4      23340.30      23318.54       298.48 o                         
   1   2   4       1921.88       1978.48        23.87 o                         
   2   2   4         29.89         22.83         0.65 o                         
   3   2   4         81.61         62.88         1.13 o                         
   4   2   4        500.64        465.80         5.27 o                         
   5   2   4         25.53         16.30         1.24 o                         
   6   2   4        201.28        185.57         4.40 o                         
   7   2   4        107.15        111.42         2.72 o                         
   8   2   4        128.02        110.69         6.25 o                         
   9   2   4          0.81          1.43         1.90 o                         
  10   2   4         40.29         42.57         2.67 o                         
  11   2   4         10.39          8.55         2.67 o                         
  12   2   4         43.48         50.38         5.58 o                         
  13   2   4          7.59          8.30         2.27 o                         
 -14   3   4         22.78         22.02         1.98 o                         
 -13   3   4         47.01         40.59         3.55 o                         
 -12   3   4          0.84         -1.77         3.03 o                         
 -11   3   4        310.15        326.26         9.04 o                         
 -10   3   4        134.96        117.13         3.92 o                         
  -9   3   4         14.04          9.46         1.50 o                         
  -8   3   4        185.86        168.68         3.67 o                         
  -7   3   4         18.67         17.68         1.24 o                         
  -6   3   4        320.15        300.27         4.45 o                         
  -5   3   4        198.91        152.61         3.14 o                         
  -4   3   4         17.19         18.04         0.89 o                         
  -3   3   4        119.10        100.84         1.49 o                         
  -2   3   4        352.55        311.91         3.56 o                         
  -1   3   4        171.53        147.80         2.19 o                         
   0   3   4       1960.60       1743.25        21.02 o                         
   1   3   4        786.67        688.32         7.55 o                         
   2   3   4       3692.24       3817.05        41.00 o                         
   3   3   4       3175.51       3284.47        37.31 o                         
   4   3   4        131.73        101.60         2.38 o                         
   5   3   4          0.61          3.09         1.23 o                         
   6   3   4        615.33        596.18         7.74 o                         
   7   3   4         85.91         65.57         2.71 o                         
   8   3   4        547.35        532.84         8.30 o                         
   9   3   4        267.68        239.67         4.67 o                         
  10   3   4         93.85         74.33         4.50 o                         
  11   3   4         34.47         41.89         2.51 o                         
  12   3   4          6.27         10.14         2.58 o                         
  13   3   4         40.73         52.44         3.92 o                         
 -13   4   4         24.57         27.28         2.93 o                         
 -12   4   4         20.34         13.75         1.99 o                         
 -11   4   4        122.33        132.74         3.83 o                         
 -10   4   4         54.11         53.05         2.68 o                         
  -9   4   4        302.69        286.87         5.21 o                         
  -8   4   4          1.38         -0.51         1.17 o                         
  -7   4   4        478.11        525.93         7.37 o                         
  -6   4   4         82.32         83.70         2.43 o                         
  -5   4   4         38.12         37.97         1.55 o                         
  -4   4   4          3.72          4.53         0.74 o                         
  -3   4   4         12.48         11.63         0.91 o                         
  -2   4   4        105.20        127.66         1.86 o                         
  -1   4   4       2216.79       2320.58        35.34 o                         
   0   4   4       2804.65       2847.05        55.89 o                         
   1   4   4       1786.61       1989.65        29.79 o                         
   2   4   4       1306.16       1345.90        18.97 o                         
   3   4   4        251.07        232.35         4.97 o                         
   4   4   4        944.45        904.08        10.40 o                         
   5   4   4        249.38        216.30         3.39 o                         
   6   4   4        176.25        155.75         3.03 o                         
   7   4   4        194.38        197.80         3.54 o                         
   8   4   4        653.47        688.22        10.37 o                         
   9   4   4         98.55         96.51         3.21 o                         
  10   4   4         15.75         12.61         1.83 o                         
  11   4   4          3.60          6.98         1.71 o                         
  12   4   4          1.09          2.63         2.76 o                         
  13   4   4          7.36          8.44         3.18 o                         
 -13   5   4         55.04         67.67         4.89 o                         
 -12   5   4         38.67         33.10         1.85 o                         
 -11   5   4         67.59         70.27         2.49 o                         
 -10   5   4          0.46          0.97         1.43 o                         
  -9   5   4         56.71         61.09         2.31 o                         
  -8   5   4        363.30        348.43         5.55 o                         
  -7   5   4         52.35         45.70         2.06 o                         
  -6   5   4         22.65         25.71         1.71 o                         
  -5   5   4         55.82         56.99         2.33 o                         
  -4   5   4        161.25        182.92         3.03 o                         
  -3   5   4        140.63        162.49         2.92 o                         
  -2   5   4        931.31        984.99        12.60 o                         
  -1   5   4        488.99        539.17         6.50 o                         
   0   5   4         87.28         94.74         2.18 o                         
   1   5   4       1140.20       1144.19        13.60 o                         
   2   5   4        556.94        553.39         8.10 o                         
   3   5   4        401.24        415.81         5.21 o                         
   4   5   4         19.51         19.67         1.35 o                         
   5   5   4         45.74         51.34         2.07 o                         
   6   5   4         84.62         73.82         2.36 o                         
   7   5   4         22.93         25.39         1.87 o                         
   8   5   4        395.01        398.47         6.27 o                         
   9   5   4         23.06         20.32         2.27 o                         
  10   5   4         17.06         20.97         1.63 o                         
  11   5   4          1.24          1.19         1.45 o                         
  12   5   4          2.28          8.35         1.68 o                         
 -12   6   4          2.29         -2.75         2.76 o                         
 -11   6   4          0.03          0.87         1.28 o                         
 -10   6   4         47.46         47.27         2.28 o                         
  -9   6   4         71.24         87.06         2.76 o                         
  -8   6   4         61.51         67.30         2.57 o                         
  -7   6   4        136.06        154.09         3.25 o                         
  -6   6   4         15.46          5.29         1.26 o                         
  -5   6   4          6.19          9.27         1.38 o                         
  -4   6   4        204.63        197.82         4.09 o                         
  -3   6   4         35.50         30.35         1.93 o                         
  -2   6   4        151.51        143.26         3.76 o                         
  -1   6   4        612.77        582.62         8.08 o                         
   0   6   4         21.14         25.37         1.60 o                         
   1   6   4         62.94         64.51         2.54 o                         
   2   6   4        255.12        258.60         4.65 o                         
   3   6   4         96.47         96.09         3.52 o                         
   4   6   4         13.48         16.67         1.50 o                         
   5   6   4         59.32         49.21         2.37 o                         
   6   6   4          0.70          0.83         1.29 o                         
   7   6   4          0.27          1.19         1.34 o                         
   8   6   4          4.06          3.90         1.45 o                         
   9   6   4          2.33          2.39         1.22 o                         
  10   6   4          0.04         -0.73         1.36 o                         
  11   6   4         27.00         29.38         2.74 o                         
 -11   7   4          6.01         10.43         1.33 o                         
 -10   7   4          0.22          1.78         1.29 o                         
  -9   7   4         20.13         15.62         1.34 o                         
  -8   7   4          6.08          8.65         2.26 o                         
  -7   7   4        106.28        105.07         3.01 o                         
  -6   7   4          6.32          5.32         1.54 o                         
  -5   7   4          3.72          5.03         1.43 o                         
  -4   7   4          0.55         -1.39         1.39 o                         
  -3   7   4         30.96         25.29         1.75 o                         
  -2   7   4         59.91         57.07         2.53 o                         
  -1   7   4        154.81        144.86         3.37 o                         
   0   7   4         66.35         57.14         2.39 o                         
   1   7   4        682.15        680.27         9.95 o                         
   2   7   4         45.85         50.23         2.86 o                         
   3   7   4        133.32        137.40         3.52 o                         
   4   7   4         47.82         49.24         2.74 o                         
   5   7   4          0.85          0.55         1.37 o                         
   6   7   4         10.95         13.19         1.92 o                         
   7   7   4         71.82         70.18         3.75 o                         
   8   7   4          2.43          0.91         1.24 o                         
   9   7   4          0.34         -0.95         1.15 o                         
  10   7   4         30.34         22.42         1.50 o                         
  -9   8   4          2.44          2.04         1.12 o                         
  -8   8   4         28.88         34.06         2.06 o                         
  -7   8   4          4.93          4.34         1.21 o                         
  -6   8   4         10.88         11.15         1.96 o                         
  -5   8   4          0.05          1.22         1.60 o                         
  -4   8   4         18.16         18.98         3.96 o                         
  -3   8   4         28.52         20.52         2.82 o                         
  -2   8   4         21.51         21.24         1.79 o                         
  -1   8   4         27.56         30.05         1.91 o                         
   0   8   4          3.46          4.58         1.41 o                         
   1   8   4          0.08          2.33         1.57 o                         
   2   8   4         26.45         27.18         1.83 o                         
   3   8   4         20.50         22.90         3.29 o                         
   4   8   4          9.88         12.70         3.04 o                         
   5   8   4          7.66          5.26         1.72 o                         
   6   8   4         12.96         11.36         1.55 o                         
   7   8   4          7.68          9.77         1.24 o                         
   8   8   4         14.52         11.16         1.35 o                         
   9   8   4          3.26          2.38         1.22 o                         
  -7   9   4          0.10          1.42         1.04 o                         
  -6   9   4          3.89          6.25         1.21 o                         
  -5   9   4          1.59          1.89         1.24 o                         
  -4   9   4          1.70          0.73         1.23 o                         
  -3   9   4          3.99          0.91         1.38 o                         
  -2   9   4          0.08         -0.27         1.44 o                         
  -1   9   4          2.91          0.98         1.57 o                         
   0   9   4          2.65          0.14         1.75 o                         
   1   9   4        105.75        115.65         3.93 o                         
   2   9   4          0.10         -0.73         1.46 o                         
   3   9   4          0.72          0.85         1.53 o                         
   4   9   4          2.50          2.07         1.44 o                         
   5   9   4         13.06         13.78         1.67 o                         
   6   9   4         15.36         15.68         1.70 o                         
   7   9   4          5.42          9.01         1.60 o                         
  -4  10   4          1.32          1.33         1.41 o                         
  -3  10   4          7.47          5.52         1.57 o                         
  -2  10   4          3.62         -2.20         2.20 o                         
  -1  10   4          2.41          4.92         3.58 o                         
   0  10   4          3.31          6.01         2.15 o                         
   1  10   4          1.32         -0.90         2.65 o                         
   2  10   4         35.84         34.83         2.82 o                         
   3  10   4          0.79         -2.84         2.84 o                         
   4  10   4          0.31          0.16         1.79 o                         
 -14   1   5         10.29         10.64         2.39 o                         
 -13   1   5         16.73          9.97         3.56 o                         
 -12   1   5         24.86         24.75         4.15 o                         
 -11   1   5          0.05         -0.52         2.18 o                         
 -10   1   5         89.52         94.48         3.97 o                         
  -9   1   5          0.66          2.51         2.19 o                         
  -8   1   5        407.43        433.90         6.71 o                         
  -7   1   5          0.28          0.97         0.90 o                         
  -6   1   5          0.03          0.12         0.62 o                         
  -5   1   5         71.60         98.10         1.62 o                         
  -4   1   5       1568.11       1755.03        17.47 o                         
  -3   1   5        902.11        845.05         8.53 o                         
  -2   1   5        231.24        286.15         3.04 o                         
  -1   1   5        179.62        205.70         2.32 o                         
   0   1   5       4088.76       4309.19        44.39 o                         
   1   1   5        271.20        329.04         3.79 o                         
   2   1   5       3201.15       3047.35        47.17 o                         
   3   1   5       1574.82       1739.78        20.02 o                         
   4   1   5         22.73         16.46         0.79 o                         
   5   1   5        306.17        296.47         3.62 o                         
   6   1   5         87.81         79.40         1.92 o                         
   7   1   5          1.72          1.68         1.44 o                         
   8   1   5        314.61        300.24         5.88 o                         
   9   1   5          9.50         10.51         2.12 o                         
  10   1   5         17.78         15.64         2.99 o                         
  11   1   5          5.38          4.80         3.89 o                         
  12   1   5          0.53         -1.69         2.27 o                         
  13   1   5          1.29          3.54         2.77 o                         
 -14   2   5          9.88          9.59         2.45 o                         
 -13   2   5          1.29         -0.39         3.23 o                         
 -12   2   5         73.25         70.59         4.60 o                         
 -11   2   5          2.23          4.52         1.95 o                         
 -10   2   5        136.85        137.62         4.48 o                         
  -9   2   5         75.21         65.55         3.27 o                         
  -8   2   5       1277.62       1299.94        19.20 o                         
  -7   2   5         10.44         16.99         1.36 o                         
  -6   2   5        864.64        876.26        13.12 o                         
  -5   2   5          7.05         10.92         0.76 o                         
  -4   2   5          3.00          1.06         0.41 o                         
  -3   2   5         66.13         64.70         1.05 o                         
  -2   2   5       1138.33       1100.99        12.68 o                         
  -1   2   5       9726.18      10351.27       106.33 o                         
   0   2   5       3644.70       3811.35        40.99 o                         
   1   2   5       1056.62       1118.71        12.86 o                         
   2   2   5       2684.05       2726.26        32.87 o                         
   3   2   5        591.65        641.89         7.30 o                         
   4   2   5       1822.96       1883.48        20.69 o                         
   5   2   5         76.78         85.85         2.04 o                         
   6   2   5          0.80          2.64         1.09 o                         
   7   2   5         49.60         52.32         2.34 o                         
   8   2   5        249.43        258.24         4.97 o                         
   9   2   5         29.39         24.51         2.17 o                         
  10   2   5        165.23        147.26         5.51 o                         
  11   2   5        115.56        113.38         5.37 o                         
  12   2   5         15.63         20.76         3.28 o                         
  13   2   5          0.84          4.65         3.22 o                         
 -14   3   5          1.16          2.12         2.39 o                         
 -13   3   5          3.18          1.33         2.78 o                         
 -12   3   5          2.02          0.17         2.28 o                         
 -11   3   5          0.56          5.47         2.11 o                         
 -10   3   5         35.45         48.86         3.05 o                         
  -9   3   5          0.66          3.61         1.52 o                         
  -8   3   5        100.23         94.19         3.37 o                         
  -7   3   5        460.90        466.27         6.38 o                         
  -6   3   5        101.52        112.84         2.56 o                         
  -5   3   5         98.28         92.48         2.24 o                         
  -4   3   5         69.79         62.71         1.49 o                         
  -3   3   5       1015.71       1056.94        11.67 o                         
  -2   3   5        617.12        590.82         6.62 o                         
  -1   3   5       3537.36       3525.52        38.48 o                         
   0   3   5          4.93          3.68         0.37 o                         
   1   3   5       2386.51       2498.84        26.94 o                         
   2   3   5         41.37         36.68         0.86 o                         
   3   3   5         20.10         22.29         0.89 o                         
   4   3   5        327.04        342.95         5.71 o                         
   5   3   5       1045.54       1034.67        15.27 o                         
   6   3   5          5.47          6.85         1.13 o                         
   7   3   5         18.76         21.04         1.59 o                         
   8   3   5        132.50        132.15         3.36 o                         
   9   3   5        127.58        117.88         3.80 o                         
  10   3   5          7.85          4.98         1.69 o                         
  11   3   5          4.78          4.41         2.44 o                         
  12   3   5         31.55         22.58         3.95 o                         
  13   3   5          8.58         15.83         2.85 o                         
 -13   4   5          0.15         -0.42         2.30 o                         
 -12   4   5         18.62         15.22         2.46 o                         
 -11   4   5          8.21          7.33         2.84 o                         
 -10   4   5          2.96          1.77         1.48 o                         
  -9   4   5          0.91          2.54         1.59 o                         
  -8   4   5         93.17        110.23         2.78 o                         
  -7   4   5        223.62        227.06         3.83 o                         
  -6   4   5         10.18          8.06         1.23 o                         
  -5   4   5         99.37         98.70         2.38 o                         
  -4   4   5        111.38        121.94         2.05 o                         
  -3   4   5         73.38         77.28         1.69 o                         
  -2   4   5          2.92          2.91         0.49 o                         
  -1   4   5       1325.62       1267.39        16.53 o                         
   0   4   5       2427.25       2483.43        34.53 o                         
   1   4   5         24.96         12.79         0.77 o                         
   2   4   5          9.24          8.28         0.78 o                         
   3   4   5       1383.02       1524.09        16.12 o                         
   4   4   5        409.18        462.88         5.59 o                         
   5   4   5        315.20        355.38         5.10 o                         
   6   4   5          7.39          7.91         1.24 o                         
   7   4   5        162.20        172.56         3.67 o                         
   8   4   5         36.36         45.69         2.18 o                         
   9   4   5        309.87        314.71         6.17 o                         
  10   4   5          1.11         -1.61         1.61 o                         
  11   4   5         31.47         35.21         3.31 o                         
  12   4   5          2.17          4.08         1.73 o                         
 -13   5   5          9.57          6.99         3.54 o                         
 -12   5   5          3.33          2.78         1.33 o                         
 -11   5   5          0.11          0.17         1.28 o                         
 -10   5   5         18.47         21.43         1.67 o                         
  -9   5   5          1.52          2.32         1.37 o                         
  -8   5   5         14.41          9.13         1.58 o                         
  -7   5   5        241.42        223.51         3.99 o                         
  -6   5   5          0.71          2.66         1.24 o                         
  -5   5   5         18.87         16.91         1.30 o                         
  -4   5   5         10.23          9.98         1.20 o                         
  -3   5   5          0.27          0.43         0.89 o                         
  -2   5   5         40.30         36.90         1.69 o                         
  -1   5   5       1454.65       1413.47        16.62 o                         
   0   5   5         36.47         38.72         1.52 o                         
   1   5   5        382.23        377.63         5.12 o                         
   2   5   5         46.59         49.26         1.56 o                         
   3   5   5         30.72         29.34         1.43 o                         
   4   5   5         57.95         64.70         2.19 o                         
   5   5   5        544.78        540.04         9.82 o                         
   6   5   5          0.66          0.51         1.16 o                         
   7   5   5        171.33        170.44         3.42 o                         
   8   5   5        137.24        139.98         3.71 o                         
   9   5   5          0.16         -2.12         2.12 o                         
  10   5   5         21.87         30.76         1.86 o                         
  11   5   5          0.70          2.97         1.81 o                         
  12   5   5          1.00          1.37         3.16 o                         
 -12   6   5          2.78          6.86         1.64 o                         
 -11   6   5          0.07         -0.22         1.27 o                         
 -10   6   5         75.09         87.14         2.67 o                         
  -9   6   5         17.55         18.66         1.63 o                         
  -8   6   5          0.19          1.07         1.22 o                         
  -7   6   5         46.43         55.71         2.32 o                         
  -6   6   5          0.13          1.77         1.55 o                         
  -5   6   5        211.19        172.93         3.86 o                         
  -4   6   5         57.30         67.31         2.80 o                         
  -3   6   5        133.62        126.23         6.98 o                         
  -2   6   5          0.20          0.85         1.46 o                         
  -1   6   5          1.50          0.01         1.40 o                         
   0   6   5         29.37         24.22         1.62 o                         
   1   6   5        430.43        401.20         6.39 o                         
   2   6   5         65.52         75.69         3.05 o                         
   3   6   5        356.08        355.22         5.97 o                         
   4   6   5          0.05         -1.05         1.22 o                         
   5   6   5         88.04         89.48         2.66 o                         
   6   6   5         85.98         84.82         2.73 o                         
   7   6   5         90.24        102.66         3.22 o                         
   8   6   5          0.45         -1.42         1.42 o                         
   9   6   5         68.19         77.10         2.93 o                         
  10   6   5         26.70         22.30         2.01 o                         
  11   6   5         32.65         22.59         1.83 o                         
 -11   7   5          4.39          4.12         1.26 o                         
 -10   7   5         14.54         16.24         1.33 o                         
  -9   7   5          0.16          1.18         1.19 o                         
  -8   7   5          1.48          2.80         1.40 o                         
  -7   7   5         37.34         37.09         2.64 o                         
  -6   7   5         15.78         16.33         1.51 o                         
  -5   7   5         56.18         60.42         2.71 o                         
  -4   7   5          1.09         -0.63         1.46 o                         
  -3   7   5         82.33         79.01         2.97 o                         
  -2   7   5         24.83         29.45         2.30 o                         
  -1   7   5         21.27         23.89         1.83 o                         
   0   7   5         51.15         47.27         2.41 o                         
   1   7   5         20.36         24.12         1.65 o                         
   2   7   5          0.74          1.81         1.45 o                         
   3   7   5         57.74         61.04         2.70 o                         
   4   7   5        155.46        166.08         3.73 o                         
   5   7   5         19.50         23.12         1.66 o                         
   6   7   5          2.15          1.90         1.58 o                         
   7   7   5         48.81         41.14         6.94 o                         
   8   7   5         20.07         21.74         2.96 o                         
   9   7   5         15.91         11.39         1.46 o                         
  10   7   5          8.05          9.93         2.07 o                         
  -9   8   5         21.96         22.53         1.87 o                         
  -8   8   5          2.01          1.47         1.27 o                         
  -7   8   5         30.54         23.77         1.54 o                         
  -6   8   5          0.28          1.65         1.25 o                         
  -5   8   5         70.03         71.40         3.51 o                         
  -4   8   5         34.92         37.20         3.05 o                         
  -3   8   5         14.92         16.05         2.18 o                         
  -2   8   5          7.54          8.32         1.61 o                         
  -1   8   5          1.01         -0.23         1.56 o                         
   0   8   5         95.81        106.10         3.22 o                         
   1   8   5         39.98         46.36         2.57 o                         
   2   8   5         41.34         45.28         2.97 o                         
   3   8   5          6.80          7.86         2.97 o                         
   4   8   5          4.67          4.39         1.66 o                         
   5   8   5          0.06         -1.02         1.93 o                         
   6   8   5         21.09         26.21         1.98 o                         
   7   8   5          1.33          0.91         1.64 o                         
   8   8   5          3.25          6.24         2.28 o                         
  -7   9   5          0.22         -0.55         1.85 o                         
  -6   9   5          4.76          5.78         1.20 o                         
  -5   9   5         33.41         33.97         2.13 o                         
  -4   9   5          9.45          5.92         1.71 o                         
  -3   9   5          0.29          0.37         1.83 o                         
  -2   9   5         18.65         18.45         3.32 o                         
  -1   9   5          1.84         -0.56         2.27 o                         
   0   9   5          1.73         -1.31         1.58 o                         
   1   9   5          0.39          2.18         1.63 o                         
   2   9   5          1.18          1.09         2.08 o                         
   3   9   5         14.79         14.21         1.94 o                         
   4   9   5          1.86          2.10         1.31 o                         
   5   9   5         20.63         15.24         1.97 o                         
   6   9   5         10.68         11.39         2.13 o                         
  -4  10   5          2.59          3.49         1.40 o                         
  -3  10   5          9.63         10.39         2.07 o                         
  -2  10   5          8.15          8.48         1.93 o                         
  -1  10   5          7.02          8.03         4.21 o                         
   0  10   5          5.34          2.24         2.91 o                         
   1  10   5          1.96          3.57         2.25 o                         
   2  10   5         26.88         21.71         3.55 o                         
   3  10   5          1.64         -1.09         1.75 o                         
 -14   0   6        126.47        145.59         7.70 o                         
 -13   0   6          4.03          2.22         3.16 o                         
 -12   0   6        156.45        190.64        17.90 o                         
 -11   0   6         96.13         87.95         6.54 o                         
 -10   0   6         46.75         40.51         3.95 o                         
  -9   0   6         43.51         35.29         3.09 o                         
  -8   0   6          3.83          1.45         2.22 o                         
  -7   0   6       4296.59       4473.89        62.75 o                         
  -6   0   6        262.31        282.07         4.97 o                         
  -5   0   6        422.40        453.12         6.54 o                         
  -4   0   6       3853.16       4142.99        63.08 o                         
  -3   0   6       3541.19       3365.16        46.80 o                         
  -2   0   6        833.32        649.75         9.35 o                         
  -1   0   6      11955.81      11395.06       158.67 o                         
   0   0   6       3043.18       2625.83        36.54 o                         
   1   0   6       3651.86       3913.34        59.48 o                         
   2   0   6       4970.62       4834.71        73.49 o                         
   3   0   6       2828.90       2973.52        47.92 o                         
   4   0   6       2365.01       2606.48        41.87 o                         
   5   0   6         24.72         26.99         1.50 o                         
   6   0   6        964.05        963.19        19.91 o                         
   7   0   6        110.11        109.86         4.86 o                         
   8   0   6        395.62        368.26         9.01 o                         
   9   0   6        714.51        714.82        30.21 o                         
  10   0   6        446.28        411.03        14.37 o                         
  11   0   6          0.42          0.45         8.95 o                         
  12   0   6        147.42        137.21         8.53 o                         
  13   0   6         13.62         15.85         6.04 o                         
 -14   1   6         90.95         97.80         5.21 o                         
 -13   1   6         31.15         28.29         3.88 o                         
 -12   1   6         54.50         50.86         5.75 o                         
 -11   1   6         19.74         17.83         3.71 o                         
 -10   1   6        201.74        176.41         4.86 o                         
  -9   1   6         31.14         26.81         2.15 o                         
  -8   1   6         23.23         32.47         1.98 o                         
  -7   1   6         23.96         23.57         1.73 o                         
  -6   1   6       1215.42       1264.03        13.05 o                         
  -5   1   6       2915.39       3032.35        30.03 o                         
  -4   1   6       1520.12       1467.07        13.63 o                         
  -3   1   6       6048.46       6309.23        61.92 o                         
  -2   1   6        856.20        863.63         9.10 o                         
  -1   1   6        946.24        836.96         8.79 o                         
   0   1   6        703.56        605.28         6.44 o                         
   1   1   6       5413.49       5424.26        58.43 o                         
   2   1   6        293.42        279.35         3.55 o                         
   3   1   6        166.84        162.07         2.17 o                         
   4   1   6        851.68        827.49         9.01 o                         
   5   1   6         53.92         60.52         1.72 o                         
   6   1   6        484.74        553.93         7.40 o                         
   7   1   6         30.17         24.36         1.78 o                         
   8   1   6         28.99         32.93         2.36 o                         
   9   1   6         10.52          3.58         2.39 o                         
  10   1   6         30.31         24.00         3.06 o                         
  11   1   6         69.82         76.40         5.73 o                         
  12   1   6          2.87          3.85         2.80 o                         
  13   1   6          1.31          2.11         4.26 o                         
 -14   2   6         29.09         35.72         2.71 o                         
 -13   2   6         49.76         52.12         4.20 o                         
 -12   2   6          0.77          6.04         2.60 o                         
 -11   2   6         31.82         39.03         2.69 o                         
 -10   2   6        217.21        208.02         6.97 o                         
  -9   2   6        441.24        422.01         7.52 o                         
  -8   2   6          3.50          9.15         1.51 o                         
  -7   2   6        933.87        982.72        12.81 o                         
  -6   2   6        335.18        354.02         5.01 o                         
  -5   2   6        177.93        195.15         3.45 o                         
  -4   2   6         61.21         66.27         1.19 o                         
  -3   2   6         18.79         18.55         0.70 o                         
  -2   2   6       3241.29       3239.85        33.23 o                         
  -1   2   6        426.65        378.77         4.14 o                         
   0   2   6       6023.10       6335.91        65.18 o                         
   1   2   6         94.55        111.03         1.52 o                         
   3   2   6       1312.36       1456.26        15.31 o                         
   4   2   6         93.19         97.01         2.05 o                         
   5   2   6       1721.18       1677.58        19.09 o                         
   6   2   6       1007.15       1015.41        12.52 o                         
   7   2   6        465.73        439.77         6.91 o                         
   8   2   6        476.04        453.93         7.35 o                         
   9   2   6         92.95         85.30         6.41 o                         
  10   2   6         30.99         26.69         2.34 o                         
  11   2   6        116.99        120.35         4.64 o                         
  12   2   6        167.68        181.17        10.70 o                         
  13   2   6         12.85         14.50         2.74 o                         
 -14   3   6          8.03          6.34         1.58 o                         
 -13   3   6         51.66         48.29         3.71 o                         
 -12   3   6         43.05         43.53         4.78 o                         
 -11   3   6        191.96        196.81         7.29 o                         
 -10   3   6        278.74        264.22         6.11 o                         
  -9   3   6          4.97          6.70         1.58 o                         
  -8   3   6         19.24         21.40         1.51 o                         
  -7   3   6         13.04         12.69         1.36 o                         
  -6   3   6         74.61         73.62         2.20 o                         
  -5   3   6         99.11         99.59         2.22 o                         
  -4   3   6        282.27        201.29         3.31 o                         
  -3   3   6        253.49        200.09         3.27 o                         
  -2   3   6        229.57        139.62         1.90 o                         
  -1   3   6        489.22        474.90         5.15 o                         
   0   3   6         37.25         52.26         0.94 o                         
   1   3   6         83.46         72.95         1.34 o                         
   2   3   6       2179.49       2182.36        27.88 o                         
   3   3   6         47.20         34.83         1.63 o                         
   4   3   6          3.02          0.40         0.79 o                         
   5   3   6       1359.46       1315.55        14.23 o                         
   6   3   6        227.21        250.94         4.09 o                         
   7   3   6         66.01         60.55         2.48 o                         
   8   3   6        611.34        603.52         8.15 o                         
   9   3   6         96.96         93.43         3.26 o                         
  10   3   6         80.14         73.98         4.10 o                         
  11   3   6         43.89         50.49         3.53 o                         
  12   3   6         11.31          8.54         2.23 o                         
  13   3   6         29.00         27.91         2.99 o                         
 -13   4   6         44.30         43.71         3.24 o                         
 -12   4   6          6.52          7.16         1.67 o                         
 -11   4   6         11.30         18.63         2.14 o                         
 -10   4   6          7.23          6.70         1.61 o                         
  -9   4   6        192.07        206.03         4.37 o                         
  -8   4   6        111.98         99.22         2.71 o                         
  -7   4   6        665.42        628.23        11.96 o                         
  -6   4   6          6.47          6.35         1.18 o                         
  -5   4   6        131.05        141.12         2.62 o                         
  -4   4   6          0.72          1.17         1.01 o                         
  -3   4   6        204.57        176.61         2.60 o                         
  -2   4   6        345.63        345.55         5.03 o                         
  -1   4   6        931.19        824.07        11.00 o                         
   0   4   6        204.49        177.74         3.04 o                         
   1   4   6        167.95        182.17         3.23 o                         
   2   4   6        225.04        205.24         3.30 o                         
   3   4   6         13.93          7.93         0.91 o                         
   4   4   6          0.28          2.91         1.13 o                         
   5   4   6       1469.86       1549.38        20.83 o                         
   6   4   6        687.60        659.08        10.13 o                         
   7   4   6        375.51        337.24         5.13 o                         
   8   4   6        119.04        127.86         3.42 o                         
   9   4   6          0.78          3.85         1.49 o                         
  10   4   6          0.03          0.92         1.84 o                         
  11   4   6        127.69        134.29         3.74 o                         
  12   4   6         10.53          8.79         1.92 o                         
 -12   5   6         18.48         19.55         1.60 o                         
 -11   5   6         15.70         15.85         1.42 o                         
 -10   5   6          1.09          0.75         1.28 o                         
  -9   5   6         16.87         22.18         1.74 o                         
  -8   5   6          4.69          4.12         1.28 o                         
  -7   5   6         37.47         30.54         1.65 o                         
  -6   5   6         51.82         58.28         2.08 o                         
  -5   5   6         43.77         45.57         2.21 o                         
  -4   5   6         23.20         25.20         1.45 o                         
  -3   5   6         13.15         13.45         1.12 o                         
  -2   5   6          4.70          2.67         1.18 o                         
  -1   5   6          8.56         10.00         1.46 o                         
   0   5   6         58.83         47.33         1.87 o                         
   1   5   6        100.49         79.41         2.26 o                         
   2   5   6        517.73        470.49         7.89 o                         
   3   5   6          0.47          1.48         1.15 o                         
   4   5   6         34.57         29.13         1.68 o                         
   5   5   6        179.41        192.66         3.44 o                         
   6   5   6         25.48         22.57         1.42 o                         
   7   5   6          3.69          1.49         1.29 o                         
   8   5   6        161.05        147.89         3.24 o                         
   9   5   6        150.40        157.44         3.86 o                         
  10   5   6         14.42         15.59         1.50 o                         
  11   5   6          0.04          3.05         1.51 o                         
 -12   6   6         54.21         58.76         2.62 o                         
 -11   6   6          1.32          3.16         1.35 o                         
 -10   6   6          4.81          7.85         1.34 o                         
  -9   6   6         43.54         31.23         2.10 o                         
  -8   6   6        154.17        149.91         3.34 o                         
  -7   6   6        278.48        275.69         4.56 o                         
  -6   6   6         14.99          8.12         1.42 o                         
  -5   6   6         49.07         45.51         2.01 o                         
  -4   6   6         60.28         62.20         2.76 o                         
  -3   6   6         24.67         25.04         1.68 o                         
  -2   6   6         58.05         65.95         3.84 o                         
  -1   6   6        326.93        338.52         6.02 o                         
   0   6   6         83.82         91.74         2.91 o                         
   1   6   6          5.37          7.14         1.51 o                         
   2   6   6         56.50         63.55         2.86 o                         
   3   6   6         10.21         10.79         1.56 o                         
   4   6   6        170.98        156.75         3.15 o                         
   5   6   6        222.96        226.27         4.02 o                         
   6   6   6        140.36        140.45         3.24 o                         
   7   6   6         51.09         50.57         2.49 o                         
   8   6   6         22.31         20.64         1.52 o                         
   9   6   6         17.65         14.90         1.59 o                         
  10   6   6          2.81          1.41         1.43 o                         
  11   6   6          0.02          1.99         2.07 o                         
 -11   7   6         16.01         14.32         3.58 o                         
 -10   7   6         34.54         38.07         2.53 o                         
  -9   7   6          1.90          1.79         1.19 o                         
  -8   7   6         26.49         39.76         2.03 o                         
  -7   7   6         16.87         11.73         1.75 o                         
  -6   7   6         42.58         49.54         2.83 o                         
  -5   7   6          1.17         -0.45         1.40 o                         
  -4   7   6         54.43         56.08         2.83 o                         
  -3   7   6         19.93         19.80         1.62 o                         
  -2   7   6         49.22         51.95         2.80 o                         
  -1   7   6          0.45          3.57         1.51 o                         
   0   7   6        108.66        114.10         3.22 o                         
   1   7   6         70.66         81.72         2.91 o                         
   2   7   6         14.58         23.56         1.68 o                         
   3   7   6         41.92         42.82         2.40 o                         
   4   7   6          0.50         -0.08         1.42 o                         
   5   7   6          1.05          0.63         1.38 o                         
   6   7   6         13.30          9.96         2.61 o                         
   7   7   6          1.31         -0.10         1.26 o                         
   8   7   6          4.93          2.53         1.83 o                         
   9   7   6          1.33         -1.02         1.41 o                         
  10   7   6         12.42         16.12         2.65 o                         
  -9   8   6          0.08          0.07         1.15 o                         
  -8   8   6          5.10          5.19         1.21 o                         
  -7   8   6          8.50          6.37         1.44 o                         
  -6   8   6         14.47         12.64         1.36 o                         
  -5   8   6         10.91         12.83         1.58 o                         
  -4   8   6         10.20          9.12         1.92 o                         
  -3   8   6          0.48          4.65         2.12 o                         
  -2   8   6         11.02         20.03         2.01 o                         
  -1   8   6         58.31         68.19         3.36 o                         
   0   8   6         42.82         28.13         3.24 o                         
   1   8   6        323.01        340.75         6.31 o                         
   2   8   6         84.85         86.99         7.25 o                         
   3   8   6          0.85          1.43         2.43 o                         
   4   8   6         33.89         26.15         1.84 o                         
   5   8   6         33.19         37.10         2.90 o                         
   6   8   6          0.25         -0.05         1.26 o                         
   7   8   6         35.50         36.79         2.42 o                         
   8   8   6          0.11          0.87         1.21 o                         
  -7   9   6          0.44          1.71         1.13 o                         
  -6   9   6          9.32          6.07         1.14 o                         
  -5   9   6         10.88          7.52         1.90 o                         
  -4   9   6          5.17          3.58         1.41 o                         
  -3   9   6         38.55         44.73         2.87 o                         
  -2   9   6          0.79          1.20         2.04 o                         
  -1   9   6          0.06         -1.64         1.74 o                         
   0   9   6         36.15         39.20         2.10 o                         
   1   9   6         31.31         30.53         2.07 o                         
   2   9   6         36.41         31.51         2.20 o                         
   3   9   6         11.56         12.65         1.74 o                         
   4   9   6          6.01          3.20         1.45 o                         
   5   9   6         11.50         13.49         1.50 o                         
   6   9   6         15.68         15.43         2.07 o                         
  -4  10   6          9.17          9.32         1.83 o                         
  -3  10   6          6.16          6.55         1.57 o                         
  -2  10   6          1.70         -0.05         1.62 o                         
  -1  10   6          0.01          1.93         2.88 o                         
   0  10   6          6.07          7.10         2.15 o                         
   1  10   6         14.82          6.65         3.91 o                         
   2  10   6          3.39         -0.21         2.14 o                         
   3  10   6          0.06         -0.86         2.00 o                         
 -14   1   7         28.29         34.79         3.05 o                         
 -13   1   7          0.57         -2.23         2.23 o                         
 -12   1   7         19.20         20.36         2.82 o                         
 -11   1   7         32.91         27.92         2.82 o                         
 -10   1   7         34.19         31.49         2.42 o                         
  -9   1   7         38.09         36.45         2.66 o                         
  -8   1   7        680.46        724.51        10.17 o                         
  -7   1   7         36.36         44.27         2.05 o                         
  -6   1   7        717.03        707.83         8.83 o                         
  -5   1   7          2.81          3.69         0.52 o                         
  -4   1   7        250.50        217.64         2.49 o                         
  -3   1   7       1519.17       1483.40        14.83 o                         
  -2   1   7       1535.10       1474.53        14.68 o                         
  -1   1   7       1517.48       1413.54        15.42 o                         
   0   1   7       2999.36       2981.57        32.12 o                         
   1   1   7        427.63        447.12         4.91 o                         
   2   1   7        935.38        951.36        10.57 o                         
   3   1   7        924.25        887.90         9.14 o                         
   4   1   7       1402.22       1529.39        15.54 o                         
   5   1   7         63.42         57.34         1.76 o                         
   6   1   7         15.99         12.99         1.39 o                         
   7   1   7          7.51          7.47         1.69 o                         
   8   1   7         25.89         22.56         2.31 o                         
   9   1   7          4.32          5.52         2.65 o                         
  10   1   7         56.06         59.46         4.48 o                         
  11   1   7          0.18          3.17         3.44 o                         
  12   1   7          0.67          3.36         2.97 o                         
  13   1   7          0.91         -3.88         3.88 o                         
 -14   2   7         15.59         18.34         2.90 o                         
 -13   2   7         16.50         16.13         3.75 o                         
 -12   2   7        189.03        193.41         7.07 o                         
 -11   2   7         58.85         67.40         3.85 o                         
 -10   2   7         89.16         84.59         3.53 o                         
  -9   2   7        309.22        326.63         7.58 o                         
  -8   2   7        207.95        215.03         4.65 o                         
  -7   2   7          1.10          1.80         1.28 o                         
  -6   2   7        162.80        157.30         3.00 o                         
  -5   2   7         45.45         60.59         1.66 o                         
  -4   2   7         23.82         31.14         0.95 o                         
  -3   2   7        120.70        151.53         1.96 o                         
  -2   2   7        682.88        783.81         8.79 o                         
  -1   2   7       1928.38       1889.97        22.94 o                         
   0   2   7        753.50        742.24         8.73 o                         
   1   2   7        181.62        201.20         2.57 o                         
   2   2   7         26.98         28.22         0.89 o                         
   3   2   7       1682.69       1837.29        21.30 o                         
   4   2   7        182.71        187.15         3.22 o                         
   5   2   7        421.31        445.83         6.08 o                         
   6   2   7        162.09        143.16         4.70 o                         
   7   2   7          8.97          8.14         1.97 o                         
   8   2   7         28.07         29.42         3.36 o                         
   9   2   7         77.65         76.67         3.99 o                         
  10   2   7         92.62         90.51         6.07 o                         
  11   2   7          1.85          5.27         4.10 o                         
  12   2   7          1.00          0.70         6.16 o                         
  13   2   7          3.91          2.85         4.89 o                         
 -14   3   7          2.43          3.65         1.49 o                         
 -13   3   7          0.84         -1.42         2.91 o                         
 -12   3   7         51.18         50.40         3.59 o                         
 -11   3   7          1.87          7.20         2.44 o                         
 -10   3   7         36.41         42.11         2.67 o                         
  -9   3   7          1.74          2.08         1.54 o                         
  -8   3   7        484.10        533.18         8.16 o                         
  -7   3   7         37.79         42.33         1.87 o                         
  -6   3   7         69.42         70.89         2.20 o                         
  -5   3   7        533.51        524.91         6.23 o                         
  -4   3   7        176.31        183.84         2.99 o                         
  -3   3   7        107.70        105.61         1.92 o                         
  -2   3   7       1896.91       1968.66        20.45 o                         
  -1   3   7        165.86        192.08         2.96 o                         
   0   3   7        644.52        711.60        10.63 o                         
   1   3   7          2.44          3.43         0.54 o                         
   2   3   7        237.64        225.68         3.08 o                         
   3   3   7        986.79        992.30        13.46 o                         
   4   3   7        102.97        107.70         2.55 o                         
   5   3   7         29.51         33.06         1.60 o                         
   6   3   7          2.73          1.61         1.43 o                         
   7   3   7          9.58         11.31         1.57 o                         
   8   3   7          7.87          7.91         1.89 o                         
   9   3   7         54.38         48.46         4.07 o                         
  10   3   7         31.03         25.13         2.34 o                         
  11   3   7         10.85         12.57         2.22 o                         
  12   3   7          0.38          5.86         4.74 o                         
 -13   4   7          0.01          0.23         1.66 o                         
 -12   4   7          0.43         -0.60         1.58 o                         
 -11   4   7          0.21         -0.42         2.01 o                         
 -10   4   7         16.03         16.81         1.88 o                         
  -9   4   7        426.98        431.73         6.91 o                         
  -8   4   7         10.85         13.56         1.41 o                         
  -7   4   7          0.78         -0.56         1.28 o                         
  -6   4   7         22.41         22.59         1.39 o                         
  -5   4   7         49.58         56.08         2.07 o                         
  -4   4   7        141.15        126.47         2.56 o                         
  -3   4   7        249.62        234.50         3.85 o                         
  -2   4   7         91.93         91.58         2.19 o                         
  -1   4   7       4102.86       4408.54        56.69 o                         
   0   4   7        392.08        340.23         5.42 o                         
   1   4   7        273.05        319.17         4.79 o                         
   2   4   7        804.42        749.21         7.67 o                         
   3   4   7        391.96        394.69         4.96 o                         
   4   4   7        410.03        422.07         5.24 o                         
   5   4   7        240.57        273.75         4.30 o                         
   6   4   7         41.19         38.13         1.84 o                         
   7   4   7          1.12          1.05         1.30 o                         
   8   4   7         11.19         12.91         1.53 o                         
   9   4   7          4.97          3.50         2.10 o                         
  10   4   7         23.15         23.61         1.98 o                         
  11   4   7          0.62          4.56         1.71 o                         
  12   4   7          0.11         -1.13         2.58 o                         
 -12   5   7          7.78          9.79         1.46 o                         
 -11   5   7          3.32          0.43         1.26 o                         
 -10   5   7        100.00         94.14         4.86 o                         
  -9   5   7          3.53          2.06         1.35 o                         
  -8   5   7          3.43          4.72         1.34 o                         
  -7   5   7        109.00        118.64         2.83 o                         
  -6   5   7         29.74         26.65         1.53 o                         
  -5   5   7          6.65          8.17         1.53 o                         
  -4   5   7        220.59        228.54         4.05 o                         
  -3   5   7        191.09        181.64         3.68 o                         
  -2   5   7          1.34          2.29         0.81 o                         
  -1   5   7        102.65        104.90         2.49 o                         
   0   5   7          6.89          4.68         1.04 o                         
   1   5   7        760.59        815.64        11.72 o                         
   2   5   7         11.69         16.84         1.35 o                         
   3   5   7        269.43        262.41         5.13 o                         
   4   5   7        165.39        152.80         4.00 o                         
   5   5   7         84.13         81.53         2.42 o                         
   6   5   7          2.07          3.30         1.26 o                         
   7   5   7         51.29         54.63         2.21 o                         
   8   5   7         13.68          9.12         1.48 o                         
   9   5   7         60.40         49.80         3.79 o                         
  10   5   7          1.28          0.57         1.73 o                         
  11   5   7         18.07         21.19         1.97 o                         
 -12   6   7          0.00          0.51         1.73 o                         
 -11   6   7          0.47          1.53         1.35 o                         
 -10   6   7          6.71          7.74         1.30 o                         
  -9   6   7          4.98          3.04         1.65 o                         
  -8   6   7         14.11         16.39         2.59 o                         
  -7   6   7          0.41         -0.40         1.35 o                         
  -6   6   7        367.81        368.44         5.47 o                         
  -5   6   7        313.07        335.21         4.89 o                         
  -4   6   7        198.46        198.99         4.00 o                         
  -3   6   7        163.28        165.43         4.54 o                         
  -2   6   7        177.51        135.23         4.07 o                         
  -1   6   7        119.08        109.88         4.54 o                         
   0   6   7         77.60         82.50         3.73 o                         
   1   6   7         19.58         19.54         2.02 o                         
   2   6   7        322.55        323.94         5.23 o                         
   3   6   7         24.37         24.38         1.58 o                         
   4   6   7        104.16        114.74         2.76 o                         
   5   6   7          0.49          0.72         1.29 o                         
   6   6   7        160.93        161.73         3.63 o                         
   7   6   7         15.43         15.09         2.02 o                         
   8   6   7          4.64          9.27         1.72 o                         
   9   6   7          6.57          5.28         1.46 o                         
  10   6   7          0.08          1.29         1.94 o                         
 -10   7   7         13.76         20.81         1.41 o                         
  -9   7   7          3.97          3.60         1.18 o                         
  -8   7   7          1.48          2.49         1.17 o                         
  -7   7   7         24.85         26.40         1.61 o                         
  -6   7   7          9.64         12.95         1.68 o                         
  -5   7   7         46.68         60.72         2.40 o                         
  -4   7   7         44.55         48.85         2.37 o                         
  -3   7   7          2.39         -0.88         2.01 o                         
  -2   7   7         34.42         36.99         2.43 o                         
  -1   7   7         18.67         14.23         1.60 o                         
   0   7   7         13.96         16.15         1.59 o                         
   1   7   7        260.37        252.60         4.53 o                         
   2   7   7         85.55         84.19         2.99 o                         
   3   7   7          2.82          5.19         1.41 o                         
   4   7   7         61.48         70.77         2.65 o                         
   5   7   7         36.94         36.35         3.52 o                         
   6   7   7          2.47          2.22         1.55 o                         
   7   7   7          1.99          2.80         1.31 o                         
   8   7   7          2.98          2.91         1.77 o                         
   9   7   7          8.95          6.24         1.51 o                         
  -9   8   7          1.84         -1.23         1.23 o                         
  -8   8   7         53.41         54.05         2.15 o                         
  -7   8   7          0.59          1.13         1.17 o                         
  -6   8   7         17.17         22.45         1.45 o                         
  -5   8   7         22.78         30.23         4.06 o                         
  -4   8   7          0.49          0.29         1.75 o                         
  -3   8   7        129.78        139.92         4.22 o                         
  -2   8   7         12.04         15.40         2.84 o                         
  -1   8   7         58.31         64.10         3.22 o                         
   0   8   7        125.15        145.64         4.81 o                         
   1   8   7         84.01         94.08         5.71 o                         
   2   8   7         21.34         17.59         2.25 o                         
   3   8   7         12.24         11.64         1.80 o                         
   4   8   7          7.83          4.42         2.21 o                         
   5   8   7          5.82          5.69         1.40 o                         
   6   8   7          1.74         -0.29         1.33 o                         
   7   8   7          8.87          9.57         1.42 o                         
   8   8   7          0.03         -1.02         1.02 o                         
  -7   9   7          2.01          2.29         1.12 o                         
  -6   9   7          0.60          1.91         1.20 o                         
  -5   9   7         22.91         21.48         1.79 o                         
  -4   9   7          4.18          6.28         1.52 o                         
  -3   9   7         21.89         18.78         1.68 o                         
  -2   9   7          5.66          9.06         1.85 o                         
  -1   9   7          1.37         -0.53         1.49 o                         
   0   9   7          1.56          0.18         1.65 o                         
   1   9   7         18.26         14.50         1.70 o                         
   2   9   7          0.50          1.04         1.50 o                         
   3   9   7          0.47         -1.72         1.83 o                         
   4   9   7          1.44          2.81         1.48 o                         
   5   9   7          0.23          2.40         1.79 o                         
   6   9   7         10.68         12.15         1.81 o                         
  -3  10   7          6.94          7.89         1.94 o                         
  -2  10   7          0.33         -1.34         1.68 o                         
  -1  10   7          1.05          0.83         1.75 o                         
   0  10   7          0.24         30.88         6.71 o                         
   1  10   7         13.42         17.37         2.42 o                         
   2  10   7          0.18          1.25         1.98 o                         
 -14   0   8         45.51         35.25        11.64 o                         
 -13   0   8          0.56          0.08         3.80 o                         
 -12   0   8        129.03        129.77         7.61 o                         
 -11   0   8        874.26        834.64        23.53 o                         
 -10   0   8        252.94        234.86        11.80 o                         
  -9   0   8         13.06         14.84         2.97 o                         
  -8   0   8        120.73        112.39         4.39 o                         
  -7   0   8       1343.86       1488.97        21.82 o                         
  -6   0   8        797.67       1073.85        20.41 o                         
  -5   0   8       1820.15       1697.20        20.96 o                         
  -4   0   8       3442.84       3928.21        47.46 o                         
  -3   0   8        129.82        179.61         3.19 o                         
  -2   0   8        631.57        776.49        11.20 o                         
  -1   0   8         20.30         37.71         1.11 o                         
   0   0   8         13.55         19.22         0.99 o                         
   1   0   8       2905.01       3019.96        46.19 o                         
   2   0   8        438.41        437.58         7.28 o                         
   3   0   8        224.24        220.87         3.68 o                         
   4   0   8         13.54         15.23         1.17 o                         
   5   0   8        667.37        692.27        12.58 o                         
   6   0   8          0.45          1.47         1.87 o                         
   7   0   8        579.93        532.17        11.48 o                         
   8   0   8        309.88        266.42        11.23 o                         
   9   0   8         28.50         25.16         5.78 o                         
  10   0   8          0.15          2.49         4.40 o                         
  11   0   8          5.98          6.01         5.04 o                         
  12   0   8          0.46          1.29         6.94 o                         
  13   0   8          3.70         -2.40         4.25 o                         
 -14   1   8        172.89        218.22        11.61 o                         
 -13   1   8         11.84          8.47         2.38 o                         
 -12   1   8         56.60         61.13         5.16 o                         
 -11   1   8         59.28         56.34         3.99 o                         
 -10   1   8         13.87          9.29         2.82 o                         
  -9   1   8       1582.63       1627.75        26.17 o                         
  -8   1   8         72.42         75.28         2.95 o                         
  -7   1   8        339.95        361.30         5.46 o                         
  -6   1   8        148.49        127.12         2.33 o                         
  -5   1   8         94.68        107.78         2.17 o                         
  -4   1   8        218.75        247.43         2.75 o                         
  -3   1   8       2870.58       2915.09        26.67 o                         
  -2   1   8        219.58        210.81         2.46 o                         
  -1   1   8        618.06        607.21         6.59 o                         
   0   1   8         61.82         61.85         1.06 o                         
   1   1   8         46.41         34.43         0.83 o                         
   2   1   8        234.34        184.63         2.31 o                         
   3   1   8         62.66         87.28         1.52 o                         
   4   1   8         10.83          3.37         0.68 o                         
   5   1   8        186.29        174.22         3.27 o                         
   6   1   8         47.17         43.67         1.92 o                         
   7   1   8          0.20         -0.49         1.78 o                         
   8   1   8        512.25        526.10         9.59 o                         
   9   1   8        436.40        432.90         9.61 o                         
  10   1   8         49.65         62.25         4.66 o                         
  11   1   8          5.39          9.36         3.20 o                         
  12   1   8         28.75         28.09         3.24 o                         
  13   1   8          4.94         -2.52         2.52 o                         
 -14   2   8          1.10          2.36         2.33 o                         
 -13   2   8          3.73          1.34         3.48 o                         
 -12   2   8        165.79        203.81         9.39 o                         
 -11   2   8        109.00        125.45         4.79 o                         
 -10   2   8        521.97        516.81        12.80 o                         
  -9   2   8          8.55         10.12         1.89 o                         
  -8   2   8         15.07         16.16         1.81 o                         
  -7   2   8        310.24        309.85         5.24 o                         
  -6   2   8         76.07         97.73         2.53 o                         
  -5   2   8        106.75         92.31         2.02 o                         
  -4   2   8        644.31        758.62         8.01 o                         
  -3   2   8        410.13        418.89         4.60 o                         
  -2   2   8        227.37        200.49         2.41 o                         
  -1   2   8         52.55         55.14         1.06 o                         
   0   2   8       2587.39       2878.72        29.68 o                         
   1   2   8        397.69        374.01         5.46 o                         
   2   2   8       4376.54       4454.76        46.03 o                         
   3   2   8        191.64        170.31         2.76 o                         
   4   2   8          0.17          0.63         0.83 o                         
   5   2   8        112.52        132.52         3.31 o                         
   6   2   8        320.29        288.70         4.67 o                         
   7   2   8        300.77        256.54         4.73 o                         
   8   2   8        602.59        537.60         8.80 o                         
   9   2   8         21.22         15.61         2.07 o                         
  10   2   8         49.87         41.12         3.04 o                         
  11   2   8         15.13          6.75         4.69 o                         
  12   2   8         16.49         12.95         3.14 o                         
  13   2   8          4.19          8.91         2.46 o                         
 -14   3   8         77.64         71.00         4.52 o                         
 -13   3   8          4.54         -2.16         3.29 o                         
 -12   3   8         16.06         17.40         5.10 o                         
 -11   3   8         54.66         50.46         3.29 o                         
 -10   3   8          2.50          3.56         2.32 o                         
  -9   3   8        129.09        131.11         4.59 o                         
  -8   3   8        748.96        797.97        13.64 o                         
  -7   3   8         37.97         36.46         1.72 o                         
  -6   3   8        542.31        516.13         6.57 o                         
  -5   3   8        265.34        254.44         4.08 o                         
  -4   3   8        323.06        302.69         4.34 o                         
  -3   3   8         59.74         70.27         1.61 o                         
  -2   3   8        864.45        916.77         9.82 o                         
  -1   3   8        488.06        512.07         6.21 o                         
   0   3   8       5617.98       6222.27        63.64 o                         
   1   3   8        345.90        306.10         4.09 o                         
   2   3   8       1381.02       1417.16        20.31 o                         
   3   3   8        234.06        229.91         3.96 o                         
   4   3   8        620.10        608.07         7.48 o                         
   5   3   8         96.69         95.49         2.51 o                         
   6   3   8         98.04         92.80         2.94 o                         
   7   3   8          1.30          1.50         1.52 o                         
   8   3   8          0.69         -0.46         1.64 o                         
   9   3   8          6.61          6.10         1.69 o                         
  10   3   8          7.43          6.00         2.23 o                         
  11   3   8          4.80          7.15         2.58 o                         
  12   3   8          0.23          1.34         3.13 o                         
 -13   4   8          3.72          3.64         1.56 o                         
 -12   4   8         80.71         66.47         3.36 o                         
 -11   4   8         49.00         48.01         5.94 o                         
 -10   4   8        254.46        247.00         5.96 o                         
  -9   4   8        244.90        238.80         4.60 o                         
  -8   4   8          3.22         -0.71         1.28 o                         
  -7   4   8        292.68        267.69         4.79 o                         
  -6   4   8         20.45         14.26         1.27 o                         
  -5   4   8         17.32         20.06         1.47 o                         
  -4   4   8        565.27        532.68         6.32 o                         
  -3   4   8        224.41        232.26         3.22 o                         
  -2   4   8         84.11         91.64         1.87 o                         
  -1   4   8        232.99        229.59         3.00 o                         
   0   4   8          1.48          0.78         0.70 o                         
   1   4   8        302.74        288.55         3.53 o                         
   2   4   8       1724.27       1725.98        19.17 o                         
   3   4   8        905.08        904.18        10.04 o                         
   4   4   8        100.65        100.09         2.58 o                         
   5   4   8        108.63        114.01         2.99 o                         
   6   4   8        122.23        119.42         2.92 o                         
   7   4   8        109.61        104.89         3.07 o                         
   8   4   8         36.34         32.70         2.18 o                         
   9   4   8         57.28         53.03         3.11 o                         
  10   4   8          6.19          4.64         1.56 o                         
  11   4   8         13.64         14.42         2.24 o                         
  12   4   8          2.98          6.49         2.53 o                         
 -12   5   8          1.86          1.02         1.86 o                         
 -11   5   8         10.56          6.86         1.42 o                         
 -10   5   8         34.62         41.66         2.87 o                         
  -9   5   8        128.89        126.44         3.98 o                         
  -8   5   8        200.54        208.91         3.92 o                         
  -7   5   8        130.89        141.29         3.32 o                         
  -6   5   8        185.22        193.19         3.34 o                         
  -5   5   8          0.00          3.84         1.43 o                         
  -4   5   8         44.94         42.98         2.05 o                         
  -3   5   8          1.68          3.07         1.32 o                         
  -2   5   8        175.04        184.21         3.35 o                         
  -1   5   8       1220.90       1245.65        14.86 o                         
   0   5   8        835.13        814.06         9.19 o                         
   1   5   8        519.84        521.58         9.17 o                         
   2   5   8         47.79         45.13         1.79 o                         
   3   5   8          1.66          2.43         1.27 o                         
   4   5   8          2.53          0.06         1.30 o                         
   5   5   8        198.33        193.01         3.42 o                         
   6   5   8         50.14         45.90         2.01 o                         
   7   5   8          8.99          6.41         1.42 o                         
   8   5   8         48.22         44.35         3.00 o                         
   9   5   8          6.79          9.52         1.50 o                         
  10   5   8          0.11         -0.25         1.34 o                         
  11   5   8         13.02         13.32         3.14 o                         
 -11   6   8         12.68         13.97         1.53 o                         
 -10   6   8         47.20         38.50         3.32 o                         
  -9   6   8          8.76         11.23         1.47 o                         
  -8   6   8         52.56         43.92         3.37 o                         
  -7   6   8         58.70         57.40         2.21 o                         
  -6   6   8         47.70         51.08         2.38 o                         
  -5   6   8         44.61         47.15         2.42 o                         
  -4   6   8         38.85         39.11         1.81 o                         
  -3   6   8          5.80          6.42         1.43 o                         
  -2   6   8         33.92         27.26         1.84 o                         
  -1   6   8          0.23          0.35         1.42 o                         
   0   6   8         13.09         10.95         1.60 o                         
   1   6   8         97.50         88.37         2.90 o                         
   2   6   8         80.88         83.63         2.94 o                         
   3   6   8         34.73         32.30         1.65 o                         
   4   6   8         49.52         58.85         2.35 o                         
   5   6   8         33.97         35.34         1.74 o                         
   6   6   8          7.81          3.38         1.29 o                         
   7   6   8         11.37         12.89         1.84 o                         
   8   6   8          2.82          1.85         1.43 o                         
   9   6   8          0.76         -1.27         1.27 o                         
  10   6   8          4.49          4.38         1.41 o                         
 -10   7   8         57.16         61.28         3.87 o                         
  -9   7   8         22.96         19.10         1.36 o                         
  -8   7   8         52.95         49.58         2.36 o                         
  -7   7   8         93.53         92.93         2.94 o                         
  -6   7   8          0.68         -1.87         1.87 o                         
  -5   7   8         54.76         60.51         2.40 o                         
  -4   7   8          1.60         -1.09         1.80 o                         
  -3   7   8         91.07         91.65         3.39 o                         
  -2   7   8         27.90         31.70         2.74 o                         
  -1   7   8        647.26        623.24        10.10 o                         
   0   7   8         79.94         92.22         3.12 o                         
   1   7   8        348.01        346.45         5.61 o                         
   2   7   8          0.24         -1.40         1.40 o                         
   3   7   8          8.91         11.27         1.59 o                         
   4   7   8         14.47         17.84         1.54 o                         
   5   7   8         12.09         13.80         2.37 o                         
   6   7   8         20.77         21.78         3.25 o                         
   7   7   8         20.70         23.65         2.26 o                         
   8   7   8         18.11         11.95         1.41 o                         
   9   7   8          1.18         -0.16         1.12 o                         
  -9   8   8          9.29          6.39         2.11 o                         
  -8   8   8          0.98          0.16         1.16 o                         
  -7   8   8          0.58          0.13         1.65 o                         
  -6   8   8          4.30          3.73         1.33 o                         
  -5   8   8         43.12         51.52         3.30 o                         
  -4   8   8          2.44          4.08         1.48 o                         
  -3   8   8         11.22         18.34         3.80 o                         
  -2   8   8          1.09         -1.42         1.81 o                         
  -1   8   8         34.81         26.95         2.54 o                         
   0   8   8          0.05         -2.71         2.71 o                         
   1   8   8         78.77         91.99         4.48 o                         
   2   8   8         36.79         27.09         3.25 o                         
   3   8   8          3.26          5.17         1.78 o                         
   4   8   8         13.15         11.64         2.16 o                         
   5   8   8          4.66          3.53         1.44 o                         
   6   8   8         33.26         38.10         2.42 o                         
   7   8   8          2.34          2.00         2.47 o                         
  -7   9   8          0.20          0.65         1.13 o                         
  -6   9   8         31.37         42.81         2.82 o                         
  -5   9   8          3.47          6.35         1.33 o                         
  -4   9   8          8.98         12.25         1.81 o                         
  -3   9   8          6.71          6.36         1.45 o                         
  -2   9   8          3.90          5.60         3.74 o                         
  -1   9   8          0.43          1.27         1.48 o                         
   0   9   8          0.02         -2.20         2.20 o                         
   1   9   8         50.55         52.76         3.13 o                         
   2   9   8          1.34          1.50         2.27 o                         
   3   9   8          3.33          0.93         1.66 o                         
   4   9   8          9.29         10.35         1.65 o                         
   5   9   8          0.00          2.14         1.49 o                         
  -3  10   8          2.78          1.35         2.71 o                         
  -2  10   8          0.28          0.37         2.00 o                         
  -1  10   8          1.31          0.26         2.91 o                         
   0  10   8         12.97         16.43         2.22 o                         
   1  10   8          9.12          6.48         1.87 o                         
 -14   1   9          8.81         10.97         2.42 o                         
 -13   1   9          0.46          3.02         2.38 o                         
 -12   1   9         74.60         69.99         6.96 o                         
 -11   1   9         79.01        100.68         5.73 o                         
 -10   1   9         20.48         20.67         2.45 o                         
  -9   1   9         43.73         44.87         4.30 o                         
  -8   1   9         13.12         12.26         2.09 o                         
  -7   1   9        208.20        207.45         3.85 o                         
  -6   1   9         12.84         10.93         0.94 o                         
  -5   1   9        205.06        188.11         2.46 o                         
  -4   1   9         29.51         34.61         1.02 o                         
  -3   1   9       1717.20       1859.71        17.88 o                         
  -2   1   9         58.65         56.76         1.07 o                         
  -1   1   9         11.43         13.67         0.80 o                         
   0   1   9         68.18         75.30         1.30 o                         
   1   1   9        428.76        425.87         4.84 o                         
   2   1   9        482.60        586.03         6.06 o                         
   3   1   9       1708.97       1760.75        25.09 o                         
   4   1   9       1001.89       1037.91        10.62 o                         
   5   1   9          2.18          2.35         1.12 o                         
   6   1   9         44.89         39.21         2.03 o                         
   7   1   9          0.02         -0.69         2.08 o                         
   8   1   9          4.67          9.80         2.47 o                         
   9   1   9         84.67         82.67         5.43 o                         
  10   1   9          1.16         -3.39         3.39 o                         
  11   1   9          0.37          3.00         5.45 o                         
  12   1   9          4.35          2.88         3.42 o                         
 -14   2   9          9.46         14.22         1.99 o                         
 -13   2   9         68.83         69.02         4.71 o                         
 -12   2   9          0.29          7.21         2.77 o                         
 -11   2   9         23.91         20.73         2.72 o                         
 -10   2   9          6.00          7.66         2.20 o                         
  -9   2   9          6.26         10.53         1.85 o                         
  -8   2   9        431.48        408.17         6.76 o                         
  -7   2   9         11.60         11.93         1.84 o                         
  -6   2   9         17.16         15.58         1.44 o                         
  -5   2   9       1003.07       1052.92        11.78 o                         
  -4   2   9        514.96        554.76         6.63 o                         
  -3   2   9          2.58          0.06         0.52 o                         
  -2   2   9        421.32        423.62         4.67 o                         
  -1   2   9         94.19         70.65         1.28 o                         
   0   2   9        746.50        905.60         9.74 o                         
   1   2   9        122.44        128.06         1.86 o                         
   2   2   9         64.03         64.88         1.58 o                         
   3   2   9          0.39          1.26         0.74 o                         
   4   2   9         65.13         42.40         1.98 o                         
   5   2   9         92.28         79.03         2.60 o                         
   6   2   9         62.45         66.25         4.52 o                         
   7   2   9        135.21        131.55         3.76 o                         
   8   2   9          1.12          2.37         2.06 o                         
   9   2   9         12.15          7.55         3.14 o                         
  10   2   9          8.12          2.67         3.81 o                         
  11   2   9          0.93          0.03         3.80 o                         
  12   2   9          3.82         -1.26         4.09 o                         
 -13   3   9          0.58         -0.48         5.90 o                         
 -12   3   9        168.54        177.39        10.08 o                         
 -11   3   9         19.17         22.99         2.83 o                         
 -10   3   9        243.72        261.13         5.89 o                         
  -9   3   9         36.90         22.54         1.89 o                         
  -8   3   9        142.03        143.94         3.49 o                         
  -7   3   9         67.58         57.73         2.26 o                         
  -6   3   9         12.32         15.27         1.30 o                         
  -5   3   9          1.37          6.36         1.09 o                         
  -4   3   9         38.16         38.28         1.45 o                         
  -3   3   9       1133.62       1240.01        18.02 o                         
  -2   3   9          3.43          3.05         0.62 o                         
  -1   3   9          0.47          0.56         0.62 o                         
   0   3   9       2021.81       1959.38        24.97 o                         
   1   3   9        474.37        533.86         7.46 o                         
   2   3   9        514.91        505.47         6.55 o                         
   3   3   9        186.26        214.37         3.28 o                         
   4   3   9        134.54        130.78         2.77 o                         
   5   3   9         20.01         18.46         1.62 o                         
   6   3   9         61.08         60.62         2.65 o                         
   7   3   9         68.32         72.04         2.95 o                         
   8   3   9        142.79        142.59         3.78 o                         
   9   3   9         43.17         43.86         3.07 o                         
  10   3   9         10.34         13.53         3.08 o                         
  11   3   9          1.05          0.31         2.40 o                         
  12   3   9          1.98          1.57         4.25 o                         
 -13   4   9          4.17          8.27         2.08 o                         
 -12   4   9         27.15         27.56         2.38 o                         
 -11   4   9         50.72         53.55         3.01 o                         
 -10   4   9          2.61          4.99         2.20 o                         
  -9   4   9         57.74         54.68         3.44 o                         
  -8   4   9        380.56        391.26         6.53 o                         
  -7   4   9         11.89         19.79         1.40 o                         
  -6   4   9        127.10        148.51         3.53 o                         
  -5   4   9         51.50         52.16         2.25 o                         
  -4   4   9        429.66        470.78         6.00 o                         
  -3   4   9        557.87        563.30         7.00 o                         
  -2   4   9         99.73        125.80         2.28 o                         
  -1   4   9        142.54        126.64         2.47 o                         
   0   4   9        529.80        541.76         6.09 o                         
   1   4   9         59.53         42.16         2.01 o                         
   2   4   9         37.76         43.10         2.11 o                         
   3   4   9          0.24         -0.02         1.24 o                         
   4   4   9        108.14         94.04         2.60 o                         
   5   4   9         54.94         50.48         2.37 o                         
   6   4   9         81.79         81.04         2.87 o                         
   7   4   9        231.52        234.90         4.76 o                         
   8   4   9         90.79         82.17         3.43 o                         
   9   4   9          4.14          0.63         1.72 o                         
  10   4   9          2.57          3.06         1.90 o                         
  11   4   9         22.07         31.11         3.16 o                         
 -12   5   9          6.03          2.80         1.54 o                         
 -11   5   9          1.19          2.12         1.28 o                         
 -10   5   9        119.32        133.13         3.28 o                         
  -9   5   9          6.97          7.22         1.59 o                         
  -8   5   9         17.03         22.44         1.61 o                         
  -7   5   9         61.43         61.63         2.28 o                         
  -6   5   9        120.09        141.19         2.90 o                         
  -5   5   9          2.31          2.90         1.19 o                         
  -4   5   9        707.90        689.07        11.05 o                         
  -3   5   9         81.83         85.74         2.62 o                         
  -2   5   9         47.22         53.17         2.33 o                         
  -1   5   9        477.61        437.25         5.97 o                         
   0   5   9        149.30        140.36         2.94 o                         
   1   5   9         21.18         23.98         1.60 o                         
   2   5   9          0.22          2.25         1.24 o                         
   3   5   9        243.84        261.24         4.68 o                         
   4   5   9          2.32          3.07         1.19 o                         
   5   5   9        537.31        569.16         7.25 o                         
   6   5   9        164.98        157.81         3.32 o                         
   7   5   9          1.71          0.90         1.45 o                         
   8   5   9         83.86         89.06         2.99 o                         
   9   5   9          0.09          0.11         1.32 o                         
  10   5   9          0.14         -1.11         1.64 o                         
  11   5   9          0.27          5.67         3.25 o                         
 -11   6   9          3.62          4.83         1.37 o                         
 -10   6   9          0.10         -0.22         1.25 o                         
  -9   6   9          4.50          1.80         1.22 o                         
  -8   6   9        251.15        254.67         6.42 o                         
  -7   6   9         28.82         28.30         1.63 o                         
  -6   6   9        231.24        254.13         4.10 o                         
  -5   6   9         11.43         20.22         1.49 o                         
  -4   6   9          0.05          0.86         1.67 o                         
  -3   6   9         98.40         91.01         2.96 o                         
  -2   6   9        192.36        193.92         3.89 o                         
  -1   6   9         22.38         25.05         1.66 o                         
   0   6   9        536.45        511.04         6.97 o                         
   1   6   9        741.27        733.12         9.94 o                         
   2   6   9         75.69         67.89         2.42 o                         
   3   6   9         45.81         41.88         1.89 o                         
   4   6   9         41.84         39.03         2.02 o                         
   5   6   9         12.89         16.77         1.85 o                         
   6   6   9          1.91          5.43         2.17 o                         
   7   6   9         75.54         77.15         3.70 o                         
   8   6   9          2.72          3.95         1.52 o                         
   9   6   9          0.57         -1.25         1.40 o                         
  10   6   9          7.13          9.26         2.37 o                         
 -10   7   9         16.89         17.35         1.44 o                         
  -9   7   9         14.20         20.86         1.38 o                         
  -8   7   9          7.75          7.93         1.28 o                         
  -7   7   9          2.76          3.71         1.98 o                         
  -6   7   9         24.01         30.62         3.37 o                         
  -5   7   9        170.63        175.22         4.11 o                         
  -4   7   9         93.42         82.55         3.95 o                         
  -3   7   9          4.58          7.61         1.71 o                         
  -2   7   9        138.81        135.85         3.84 o                         
  -1   7   9          3.78          6.53         1.57 o                         
   0   7   9          6.95          5.40         1.47 o                         
   1   7   9        159.01        172.88         3.77 o                         
   2   7   9         32.91         33.69         2.01 o                         
   3   7   9         99.20         97.02         3.21 o                         
   4   7   9          8.44          6.66         2.72 o                         
   5   7   9        139.07        140.55         3.73 o                         
   6   7   9         20.09         16.52         1.65 o                         
   7   7   9          0.41          0.88         1.39 o                         
   8   7   9          0.08         -0.29         1.40 o                         
   9   7   9          2.45          0.52         1.65 o                         
  -9   8   9          0.03          1.15         1.99 o                         
  -8   8   9         34.41         42.78         2.10 o                         
  -7   8   9          6.61          6.63         1.41 o                         
  -6   8   9          2.87          2.80         1.36 o                         
  -5   8   9         15.74         22.06         3.23 o                         
  -4   8   9         28.87         22.38         5.82 o                         
  -3   8   9        163.82        168.32         4.70 o                         
  -2   8   9          1.45          3.99         1.79 o                         
  -1   8   9          4.16          7.38         2.50 o                         
   0   8   9          3.36          2.75         1.95 o                         
   1   8   9          7.21          8.78         1.69 o                         
   2   8   9         58.86         59.15         3.81 o                         
   3   8   9          0.06         -1.04         1.39 o                         
   4   8   9          6.63          6.64         1.99 o                         
   5   8   9         28.93         25.92         2.20 o                         
   6   8   9         11.97          9.74         1.76 o                         
   7   8   9          0.20         -1.19         1.19 o                         
  -6   9   9          0.01          0.47         1.12 o                         
  -5   9   9        117.48        125.41         4.58 o                         
  -4   9   9          4.24          6.06         1.28 o                         
  -3   9   9         10.70          9.30         1.42 o                         
  -2   9   9         65.98         69.26         5.20 o                         
  -1   9   9         35.28         32.49         2.17 o                         
   0   9   9         81.40         82.22         3.22 o                         
   1   9   9        155.45        172.62         6.27 o                         
   2   9   9         14.52         10.29         1.42 o                         
   3   9   9         10.55          8.99         2.69 o                         
   4   9   9          5.08          3.55         1.56 o                         
   5   9   9          2.37          1.47         1.24 o                         
  -1  10   9          4.77          7.26         1.85 o                         
   0  10   9          1.35          1.53         1.88 o                         
 -14   0  10         15.94         18.77         6.04 o                         
 -13   0  10          0.61          1.75         2.76 o                         
 -12   0  10          6.50          5.37         6.71 o                         
 -11   0  10        129.39        143.43         7.74 o                         
 -10   0  10         67.27         72.87         5.99 o                         
  -9   0  10       1027.94       1060.52        23.24 o                         
  -8   0  10       1110.64       1118.14        26.76 o                         
  -7   0  10         55.80         39.38         2.62 o                         
  -6   0  10          0.68          1.21         1.46 o                         
  -5   0  10       1661.19       1743.77        33.57 o                         
  -4   0  10       1390.03       1417.32        17.70 o                         
  -3   0  10       2164.20       2351.61        28.70 o                         
  -2   0  10        348.59        350.48         4.86 o                         
  -1   0  10       1180.69       1216.18        16.19 o                         
   0   0  10        725.04        734.75        10.10 o                         
   1   0  10       3673.70       4168.44        53.86 o                         
   2   0  10         94.62         87.20         2.29 o                         
   3   0  10       1834.95       2042.47        26.99 o                         
   4   0  10          1.13          0.48         1.37 o                         
   5   0  10          7.63          6.49         1.99 o                         
   6   0  10        889.91        886.56        15.58 o                         
   7   0  10        185.94        185.62         7.89 o                         
   8   0  10         61.14         47.29         5.87 o                         
   9   0  10        178.38        166.52         9.93 o                         
  10   0  10         98.86         95.33        12.98 o                         
  11   0  10        117.18        117.89         8.06 o                         
  12   0  10         45.15         32.17         3.95 o                         
 -14   1  10         91.32         88.13         4.46 o                         
 -13   1  10        123.68        140.10         7.71 o                         
 -12   1  10         71.92         77.06        13.10 o                         
 -11   1  10         35.98         35.04         6.15 o                         
 -10   1  10        236.26        212.84         5.97 o                         
  -9   1  10        692.00        685.89        11.30 o                         
  -8   1  10        257.39        227.27         6.22 o                         
  -7   1  10        975.61        967.84        12.25 o                         
  -6   1  10       1338.22       1323.01        13.28 o                         
  -5   1  10       1225.10       1285.36        11.56 o                         
  -4   1  10         54.25         55.51         1.32 o                         
  -3   1  10       1733.64       1828.94        17.01 o                         
  -2   1  10         63.30         47.95         1.06 o                         
  -1   1  10         42.58         37.89         0.97 o                         
   0   1  10       1099.98       1162.97        10.98 o                         
   1   1  10        203.01        289.21         3.34 o                         
   2   1  10       2652.97       2865.40        32.97 o                         
   3   1  10       1251.71       1333.06        15.87 o                         
   4   1  10        104.34        101.06         2.80 o                         
   5   1  10         68.84         59.46         2.58 o                         
   6   1  10         14.49         11.29         1.86 o                         
   7   1  10        451.23        441.16         8.60 o                         
   8   1  10        481.93        505.21        10.51 o                         
   9   1  10         55.49         59.16         3.78 o                         
  10   1  10         21.47         16.82         3.68 o                         
  11   1  10          4.93          0.42         2.77 o                         
  12   1  10         68.37         64.91         5.49 o                         
 -14   2  10         19.42         18.95         5.52 o                         
 -13   2  10         19.63         11.37         2.35 o                         
 -12   2  10         26.10         16.96         3.49 o                         
 -11   2  10          9.19          9.85         2.97 o                         
 -10   2  10         26.43         32.08         2.69 o                         
  -9   2  10        160.66        170.03         4.70 o                         
  -8   2  10        705.54        636.19        12.57 o                         
  -7   2  10        179.44        158.43         3.55 o                         
  -6   2  10        108.25        111.27         2.59 o                         
  -5   2  10        799.54        758.50         9.54 o                         
  -4   2  10        191.98        139.03         2.31 o                         
  -3   2  10       1095.64       1070.77        12.13 o                         
  -2   2  10       1609.15       1631.79        25.97 o                         
  -1   2  10        351.96        419.28         4.69 o                         
   0   2  10        126.28        121.49         1.88 o                         
   1   2  10       2026.55       2099.89        23.05 o                         
   2   2  10        103.34         97.71         2.09 o                         
   3   2  10         91.54         64.28         3.11 o                         
   4   2  10         15.64          9.15         1.38 o                         
   5   2  10        144.52        112.66         5.12 o                         
   6   2  10        433.49        390.82         6.87 o                         
   7   2  10         28.15         29.43         2.17 o                         
   8   2  10         48.70         34.56         2.85 o                         
   9   2  10         54.98         59.52         5.68 o                         
  10   2  10          4.35          2.81        10.29 o                         
  11   2  10         91.05         89.32         5.51 o                         
  12   2  10          0.18         -1.64         5.73 o                         
 -13   3  10          3.38          3.00         2.15 o                         
 -12   3  10         61.37         74.31         4.27 o                         
 -11   3  10          0.19          0.44         2.08 o                         
 -10   3  10         46.18         47.94         3.22 o                         
  -9   3  10         71.95         74.46         3.96 o                         
  -8   3  10         96.51         95.51         2.95 o                         
  -7   3  10        167.42        184.71         4.23 o                         
  -6   3  10        473.48        440.20         6.15 o                         
  -5   3  10        522.76        532.51         6.42 o                         
  -4   3  10        131.78        111.65         2.39 o                         
  -3   3  10         32.53         29.38         1.92 o                         
  -2   3  10        282.57        292.45         4.19 o                         
  -1   3  10       2921.90       3007.44        36.63 o                         
   0   3  10       1185.64       1128.01        12.84 o                         
   1   3  10       1318.00       1302.12        21.47 o                         
   2   3  10         34.57         31.33         1.92 o                         
   3   3  10         79.30         77.36         2.38 o                         
   4   3  10         11.17         10.46         1.63 o                         
   5   3  10        613.89        602.73         9.88 o                         
   6   3  10         18.77         21.52         1.88 o                         
   7   3  10        805.74        731.52        16.62 o                         
   8   3  10         32.44         32.42         2.37 o                         
   9   3  10         86.58         75.81         4.70 o                         
  10   3  10         30.64         17.13         3.62 o                         
  11   3  10          8.40          5.67         2.43 o                         
  12   3  10          1.16          1.85         2.36 o                         
 -13   4  10         13.94         16.09         1.75 o                         
 -12   4  10         24.53         19.77         3.23 o                         
 -11   4  10          2.41         -0.74         2.03 o                         
 -10   4  10         42.73         42.88         2.73 o                         
  -9   4  10         88.86         84.15         3.09 o                         
  -8   4  10        115.60        122.60         3.59 o                         
  -7   4  10          9.04          3.40         1.21 o                         
  -6   4  10          4.47          1.48         1.29 o                         
  -5   4  10          2.27          4.66         1.21 o                         
  -4   4  10        309.10        294.59         4.50 o                         
  -3   4  10         47.19         42.34         1.91 o                         
  -2   4  10        108.31         99.33         2.31 o                         
  -1   4  10        485.71        444.69         5.53 o                         
   0   4  10         36.87         27.49         1.51 o                         
   1   4  10        477.37        474.24         5.35 o                         
   2   4  10         14.56         14.89         1.65 o                         
   3   4  10        962.86        898.66        12.73 o                         
   4   4  10         19.53         14.91         1.71 o                         
   5   4  10       1023.63        995.94        13.18 o                         
   6   4  10        108.18        102.22         3.70 o                         
   7   4  10          1.61         -1.64         1.64 o                         
   8   4  10          9.86          8.50         2.39 o                         
   9   4  10        136.49        145.39         5.25 o                         
  10   4  10          0.16         -0.22         2.85 o                         
  11   4  10         28.49         27.53         4.27 o                         
 -12   5  10         11.31         10.54         1.73 o                         
 -11   5  10         10.56          7.88         1.38 o                         
 -10   5  10          3.08          1.74         1.36 o                         
  -9   5  10         77.70         73.14         3.41 o                         
  -8   5  10        120.94        105.19         2.74 o                         
  -7   5  10          0.25          0.88         1.18 o                         
  -6   5  10        349.48        349.98         4.95 o                         
  -5   5  10          5.26         11.15         1.30 o                         
  -4   5  10         64.96         59.47         2.26 o                         
  -3   5  10          1.21          1.35         1.96 o                         
  -2   5  10        376.95        367.29         5.72 o                         
  -1   5  10        788.81        767.71         9.74 o                         
   0   5  10        363.85        366.82         5.38 o                         
   1   5  10        819.10        815.74        13.57 o                         
   2   5  10          2.05          1.70         1.42 o                         
   3   5  10         27.11         26.05         1.59 o                         
   4   5  10         53.18         46.33         2.42 o                         
   5   5  10        297.82        292.66         4.90 o                         
   6   5  10          1.49          4.11         1.70 o                         
   7   5  10        184.31        166.03         6.01 o                         
   8   5  10          0.11         -0.74         1.53 o                         
   9   5  10          0.40         -1.23         1.23 o                         
  10   5  10          4.88          2.21         2.91 o                         
 -11   6  10          0.81          2.33         1.45 o                         
 -10   6  10         15.84         16.84         1.50 o                         
  -9   6  10          4.96          5.25         1.27 o                         
  -8   6  10          0.28          3.84         1.52 o                         
  -7   6  10          4.81          4.88         1.50 o                         
  -6   6  10          7.46          9.73         1.49 o                         
  -5   6  10         63.76         70.28         2.71 o                         
  -4   6  10         17.01         20.92         2.07 o                         
  -3   6  10          0.24          1.19         1.33 o                         
  -2   6  10          5.40          6.02         1.40 o                         
  -1   6  10          2.09          3.12         1.30 o                         
   0   6  10         83.98         78.35         2.75 o                         
   1   6  10         14.99         10.52         1.42 o                         
   2   6  10         53.37         45.79         2.03 o                         
   3   6  10          7.74         10.07         1.49 o                         
   4   6  10        141.89        148.72         3.39 o                         
   5   6  10        199.44        200.52         5.29 o                         
   6   6  10          3.48          2.35         1.98 o                         
   7   6  10        153.22        144.84         3.64 o                         
   8   6  10         19.03         25.20         1.57 o                         
   9   6  10          0.12         -1.48         1.48 o                         
 -10   7  10          9.93          7.55         1.50 o                         
  -9   7  10          0.41          0.33         1.25 o                         
  -8   7  10         17.74         14.96         1.46 o                         
  -7   7  10         40.87         41.52         2.08 o                         
  -6   7  10         46.68         54.77         2.66 o                         
  -5   7  10          0.27          1.61         2.53 o                         
  -4   7  10        113.97        109.52         3.40 o                         
  -3   7  10        280.37        299.01         5.77 o                         
  -2   7  10          0.58          1.83         1.66 o                         
  -1   7  10        161.42        180.41         4.16 o                         
   0   7  10        233.98        263.98         5.37 o                         
   1   7  10          0.16          2.76         1.41 o                         
   2   7  10         96.01        104.94         3.19 o                         
   3   7  10         26.92         19.10         2.11 o                         
   4   7  10         14.72         13.67         1.88 o                         
   5   7  10         10.80         11.20         2.10 o                         
   6   7  10         29.47         29.44         1.89 o                         
   7   7  10          0.21          1.12         1.54 o                         
   8   7  10          4.16          5.07         2.21 o                         
  -8   8  10          1.22          0.22         1.05 o                         
  -7   8  10          0.06         -0.37         1.15 o                         
  -6   8  10          0.47          1.16         1.31 o                         
  -5   8  10          7.61          7.28         1.34 o                         
  -4   8  10          5.58          5.58         1.45 o                         
  -3   8  10          1.66          5.46         3.05 o                         
  -2   8  10         16.59         20.57         1.98 o                         
  -1   8  10          1.43          5.10         1.65 o                         
   0   8  10          3.27          6.32         1.55 o                         
   1   8  10          5.31          8.43         2.13 o                         
   2   8  10          1.58          1.92         1.80 o                         
   3   8  10          3.39          2.05         1.65 o                         
   4   8  10          6.24          5.34         1.48 o                         
   5   8  10         16.33         15.64         1.39 o                         
   6   8  10          1.56          1.02         1.19 o                         
   7   8  10         31.89         22.86         1.57 o                         
  -6   9  10         25.83         35.25         2.65 o                         
  -5   9  10          2.91          2.49         1.16 o                         
  -4   9  10          2.52          3.60         1.25 o                         
  -3   9  10          0.17          1.37         1.28 o                         
  -2   9  10          9.33          8.71         1.46 o                         
  -1   9  10          6.22          5.06         1.44 o                         
   0   9  10          2.03          4.00         2.20 o                         
   1   9  10         89.55        102.87         4.10 o                         
   2   9  10         20.78         21.74         1.62 o                         
   3   9  10          1.30          1.52         1.64 o                         
   4   9  10          4.48          2.63         1.35 o                         
 -14   1  11          0.27         -2.21         2.21 o                         
 -13   1  11          3.83          6.82         2.03 o                         
 -12   1  11         12.10         12.30         3.29 o                         
 -11   1  11         82.82         96.27         9.12 o                         
 -10   1  11         35.17         31.67         3.03 o                         
  -9   1  11         29.46         28.84         2.49 o                         
  -8   1  11         15.17         11.17         2.00 o                         
  -7   1  11          2.38          6.32         1.50 o                         
  -6   1  11         12.03         20.96         1.24 o                         
  -5   1  11         68.78         55.88         1.89 o                         
  -4   1  11         20.48         19.00         0.96 o                         
  -3   1  11        175.65        228.06         2.86 o                         
  -2   1  11          2.96          7.82         0.67 o                         
  -1   1  11          7.27         14.06         0.78 o                         
   0   1  11         87.76         91.47         1.67 o                         
   1   1  11        412.32        411.09         4.76 o                         
   2   1  11        917.28        859.31         9.57 o                         
   3   1  11         97.91         92.94         2.37 o                         
   4   1  11         33.83         34.07         1.90 o                         
   5   1  11        131.64        138.95         3.93 o                         
   6   1  11          1.78          1.82         2.72 o                         
   7   1  11         21.19         22.64         3.09 o                         
   8   1  11         62.76         72.18         5.54 o                         
   9   1  11         23.88         20.71         5.88 o                         
  10   1  11         46.92         35.38         4.62 o                         
  11   1  11          0.01         -2.71         2.71 o                         
  12   1  11          6.96          7.64         2.42 o                         
 -13   2  11         19.07         20.67         3.99 o                         
 -12   2  11         87.03         94.10         5.43 o                         
 -11   2  11          4.33          8.06         3.32 o                         
 -10   2  11         13.70          6.75         2.29 o                         
  -9   2  11        375.98        381.70         8.92 o                         
  -8   2  11        227.15        253.03         7.24 o                         
  -7   2  11        146.07        139.95         3.82 o                         
  -6   2  11         76.64         91.96         2.94 o                         
  -5   2  11         57.91         61.67         2.24 o                         
  -4   2  11        166.72        191.84         4.17 o                         
  -3   2  11        820.82        904.97        14.63 o                         
  -2   2  11       1059.96       1074.94        12.22 o                         
  -1   2  11        417.46        425.18         5.35 o                         
   0   2  11        448.60        450.41         5.60 o                         
   1   2  11          9.25          9.76         0.94 o                         
   2   2  11         37.57         45.64         2.44 o                         
   3   2  11         45.30         39.79         2.09 o                         
   4   2  11        269.63        247.30         4.22 o                         
   5   2  11          0.05          1.20         1.62 o                         
   6   2  11        453.67        445.37         7.92 o                         
   7   2  11        198.09        202.46         5.90 o                         
   8   2  11         20.78         21.23         3.88 o                         
   9   2  11         18.86         17.99         2.80 o                         
  10   2  11         21.75         17.72         3.63 o                         
  11   2  11         36.73         46.51         6.22 o                         
  12   2  11         13.89         18.90         3.98 o                         
 -13   3  11          0.12         -1.47         2.46 o                         
 -12   3  11         32.92         40.78         3.64 o                         
 -11   3  11         51.15         55.07         5.90 o                         
 -10   3  11         26.70         24.01         2.38 o                         
  -9   3  11          2.06          3.21         1.66 o                         
  -8   3  11         64.34         81.62         3.03 o                         
  -7   3  11         36.53         31.04         2.00 o                         
  -6   3  11         21.72         13.13         1.27 o                         
  -5   3  11         29.15         38.63         1.74 o                         
  -4   3  11         17.35         14.11         1.28 o                         
  -3   3  11        166.82        187.74         3.25 o                         
  -2   3  11        999.04       1004.88        11.67 o                         
  -1   3  11         24.52         23.96         1.52 o                         
   0   3  11         83.55        112.10         3.12 o                         
   1   3  11        279.85        294.61         4.06 o                         
   2   3  11        198.66        188.13         4.46 o                         
   3   3  11          0.78          0.39         1.27 o                         
   4   3  11        230.14        210.56         4.15 o                         
   5   3  11        258.60        265.00         4.84 o                         
   6   3  11        451.84        421.30         6.67 o                         
   7   3  11        111.04        105.94         3.97 o                         
   8   3  11        121.44        119.42         4.36 o                         
   9   3  11          7.24         10.92         3.01 o                         
  10   3  11          0.48         -2.49         2.49 o                         
  11   3  11         24.23         25.38         3.16 o                         
 -13   4  11          6.52          5.68         2.16 o                         
 -12   4  11         47.69         55.45         5.54 o                         
 -11   4  11         29.46         28.31         3.97 o                         
 -10   4  11          9.60         16.15         1.93 o                         
  -9   4  11          1.31          0.61         1.52 o                         
  -8   4  11        285.40        283.40         4.87 o                         
  -7   4  11         12.43         11.77         1.35 o                         
  -6   4  11        201.61        188.09         3.72 o                         
  -5   4  11         12.06         17.92         1.67 o                         
  -4   4  11        263.01        270.93         4.30 o                         
  -3   4  11         10.10         14.20         1.34 o                         
  -2   4  11         12.32          9.21         1.37 o                         
  -1   4  11        157.45        138.09         2.92 o                         
   0   4  11        153.72        133.80         3.35 o                         
   1   4  11        565.85        520.85         7.41 o                         
   2   4  11          8.99          8.53         1.97 o                         
   3   4  11         14.72          6.67         1.63 o                         
   4   4  11        210.64        189.93         4.28 o                         
   5   4  11         16.23         17.41         1.71 o                         
   6   4  11         72.98         70.99         2.97 o                         
   7   4  11         50.68         56.74         3.53 o                         
   8   4  11         46.01         36.23         2.98 o                         
   9   4  11          0.76         -1.11         3.11 o                         
  10   4  11          0.09          2.26         1.94 o                         
  11   4  11          0.18          1.81         3.37 o                         
 -12   5  11          2.74          3.08         2.05 o                         
 -11   5  11          0.14         -1.31         1.39 o                         
 -10   5  11         15.00         12.64         1.39 o                         
  -9   5  11          6.47         10.77         1.55 o                         
  -8   5  11        103.26         99.59         2.75 o                         
  -7   5  11        153.95        152.48         3.08 o                         
  -6   5  11         22.08         16.10         1.45 o                         
  -5   5  11         48.38         49.52         2.05 o                         
  -4   5  11         21.90         24.58         1.71 o                         
  -3   5  11         42.29         39.13         2.63 o                         
  -2   5  11        443.57        407.04         9.99 o                         
  -1   5  11         75.89         80.90         3.01 o                         
   0   5  11         92.26         80.00         2.85 o                         
   1   5  11         24.20         19.04         1.49 o                         
   2   5  11          0.50          2.81         1.33 o                         
   3   5  11        481.64        457.18         6.50 o                         
   4   5  11         42.28         37.36         2.22 o                         
   5   5  11         37.25         37.63         2.00 o                         
   6   5  11        173.99        167.24         3.53 o                         
   7   5  11         20.24         15.12         1.62 o                         
   8   5  11          3.44          4.13         1.27 o                         
   9   5  11          3.82         -1.52         1.52 o                         
  10   5  11          8.08         17.49         3.03 o                         
 -11   6  11          5.71         10.50         1.60 o                         
 -10   6  11          0.70         -0.24         1.37 o                         
  -9   6  11         11.78         13.57         1.45 o                         
  -8   6  11         31.89         30.42         3.31 o                         
  -7   6  11         78.36         76.01         2.94 o                         
  -6   6  11        105.08        103.83         2.92 o                         
  -5   6  11          2.23          3.96         1.33 o                         
  -4   6  11          8.68          6.00         1.57 o                         
  -3   6  11         12.29         12.98         1.61 o                         
  -2   6  11          2.73          1.54         1.30 o                         
  -1   6  11         52.32         46.39         2.13 o                         
   0   6  11        153.41        133.53         3.07 o                         
   1   6  11        361.04        330.72         5.45 o                         
   2   6  11          0.25         -0.36         1.39 o                         
   3   6  11          8.20          3.70         1.46 o                         
   4   6  11          2.69          3.22         1.41 o                         
   5   6  11         13.32         15.49         2.35 o                         
   6   6  11         12.95         13.77         2.77 o                         
   7   6  11         31.52         31.87         1.72 o                         
   8   6  11          7.57          7.50         1.58 o                         
   9   6  11          0.59          2.11         2.36 o                         
 -10   7  11          6.69          2.59         2.87 o                         
  -9   7  11          2.33          1.91         1.34 o                         
  -8   7  11         52.46         51.97         2.55 o                         
  -7   7  11          2.25          3.34         1.79 o                         
  -6   7  11         12.09         10.29         1.89 o                         
  -5   7  11          2.74          3.66         2.27 o                         
  -4   7  11         31.43         31.09         2.56 o                         
  -3   7  11          3.66          3.29         1.46 o                         
  -2   7  11        207.10        204.94         5.17 o                         
  -1   7  11         65.24         69.56         2.82 o                         
   0   7  11         13.61         17.59         1.69 o                         
   1   7  11        175.67        170.92         3.63 o                         
   2   7  11         56.49         55.25         3.16 o                         
   3   7  11         52.70         44.61         3.53 o                         
   4   7  11         12.09         10.62         2.01 o                         
   5   7  11          2.75          3.00         1.31 o                         
   6   7  11          0.03         -1.30         1.30 o                         
   7   7  11          5.70          4.84         1.29 o                         
   8   7  11          0.01          3.10         1.37 o                         
  -8   8  11          1.07          1.25         1.15 o                         
  -7   8  11          2.88          1.14         1.34 o                         
  -6   8  11          0.11          1.31         1.21 o                         
  -5   8  11          0.37          1.66         1.18 o                         
  -4   8  11         11.61         14.53         1.51 o                         
  -3   8  11         72.92         77.78         2.98 o                         
  -2   8  11         36.71         24.03         2.21 o                         
  -1   8  11          7.05         12.00         3.49 o                         
   0   8  11         10.08          9.00         1.71 o                         
   1   8  11         69.39         56.38         3.02 o                         
   2   8  11          4.98          3.54         1.39 o                         
   3   8  11          0.40         -1.74         1.74 o                         
   4   8  11          0.23          0.59         1.26 o                         
   5   8  11          5.03          0.56         1.23 o                         
   6   8  11         11.49         10.77         1.45 o                         
  -5   9  11         13.14         11.43         1.90 o                         
  -4   9  11          0.03         -1.20         1.20 o                         
  -3   9  11          0.02         -0.34         1.17 o                         
  -2   9  11         72.15         76.07         3.50 o                         
  -1   9  11         51.94         52.22         3.45 o                         
   0   9  11         12.25         15.81         1.82 o                         
   1   9  11         38.16         51.89         2.92 o                         
   2   9  11          1.87          0.38         1.31 o                         
   3   9  11         11.31         16.28         2.29 o                         
   4   9  11          6.30          6.80         1.51 o                         
 -14   0  12         68.68         74.15         4.95 o                         
 -13   0  12         72.54         75.97         9.85 o                         
 -12   0  12         62.87         53.26         5.06 o                         
 -11   0  12         97.22         91.33         8.86 o                         
 -10   0  12        148.19        173.37        10.74 o                         
  -9   0  12        957.08        921.38        25.79 o                         
  -8   0  12       1647.29       1703.66        35.65 o                         
  -7   0  12        187.59        207.59         6.75 o                         
  -6   0  12          6.54          7.92         2.10 o                         
  -5   0  12        441.08        448.18         7.25 o                         
  -4   0  12       1902.88       2002.72        38.20 o                         
  -3   0  12       3059.44       3177.84        49.80 o                         
  -2   0  12       3619.65       3915.62        47.48 o                         
  -1   0  12        332.65        340.33         5.49 o                         
   0   0  12        320.36        376.82         5.84 o                         
   1   0  12        562.16        495.78         9.09 o                         
   2   0  12       2310.56       2646.12        61.40 o                         
   3   0  12        190.34        200.82         4.65 o                         
   4   0  12         96.99        109.48         4.50 o                         
   5   0  12        143.73        145.85         8.78 o                         
   6   0  12        194.24        210.64         8.16 o                         
   7   0  12          5.31          5.38         3.96 o                         
   8   0  12        453.96        427.82        14.87 o                         
   9   0  12          6.43         -0.45         9.40 o                         
  10   0  12          0.69         -1.20         3.95 o                         
  11   0  12         90.20        116.82         7.71 o                         
  12   0  12         10.38         14.41         3.87 o                         
 -14   1  12          5.08          3.99         2.19 o                         
 -13   1  12         14.72         14.04         3.75 o                         
 -12   1  12         87.52         85.05         4.63 o                         
 -11   1  12        140.86        150.02        15.82 o                         
 -10   1  12          9.90          2.63         2.57 o                         
  -9   1  12        346.68        323.37         7.29 o                         
  -8   1  12         17.03         21.68         2.08 o                         
  -7   1  12        274.71        256.82         4.85 o                         
  -6   1  12        704.20        663.13         8.91 o                         
  -5   1  12        238.54        197.60         3.23 o                         
  -4   1  12          1.83          5.74         1.17 o                         
  -3   1  12       1340.57       1259.58        14.29 o                         
  -2   1  12        292.45        266.87         3.59 o                         
  -1   1  12        126.29        144.46         2.21 o                         
   0   1  12          7.43          2.69         0.82 o                         
   1   1  12          1.83          5.22         1.63 o                         
   2   1  12         65.47         70.93         2.39 o                         
   3   1  12        466.09        461.01         6.62 o                         
   4   1  12        218.25        201.35         4.56 o                         
   5   1  12        968.27        950.24        14.06 o                         
   6   1  12         19.05         29.85         2.70 o                         
   7   1  12        711.59        685.46        14.55 o                         
   8   1  12          0.48         -1.79         3.13 o                         
   9   1  12          0.17          2.22         4.51 o                         
  10   1  12         10.03         -1.11         2.97 o                         
  11   1  12          7.14          9.49         2.79 o                         
  12   1  12          3.80          6.25         3.81 o                         
 -13   2  12         46.48         63.28         7.64 o                         
 -12   2  12         37.54         36.67         4.14 o                         
 -11   2  12        140.07        151.22         5.72 o                         
 -10   2  12         14.41         10.28         2.26 o                         
  -9   2  12        492.74        509.68        11.21 o                         
  -8   2  12        492.64        489.22         9.34 o                         
  -7   2  12        622.89        610.49         9.19 o                         
  -6   2  12         94.25         87.53         2.59 o                         
  -5   2  12         13.30         13.52         1.35 o                         
  -4   2  12        777.77        823.29         9.84 o                         
  -3   2  12       1000.78       1003.87        13.94 o                         
  -2   2  12        709.04        676.74         9.42 o                         
  -1   2  12        333.87        303.46         5.60 o                         
   0   2  12        267.23        274.76         4.92 o                         
   1   2  12         43.43         46.73         2.28 o                         
   2   2  12        319.46        370.96         5.82 o                         
   3   2  12        103.75        109.92         3.32 o                         
   4   2  12        272.09        266.58         6.45 o                         
   5   2  12        373.22        367.09         8.81 o                         
   6   2  12         28.93         25.51         2.30 o                         
   7   2  12          0.26         -0.48         3.34 o                         
   8   2  12        188.13        194.04         6.02 o                         
   9   2  12         89.53         95.60         5.38 o                         
  10   2  12          0.76         11.78         6.30 o                         
  11   2  12         51.43         62.33         4.61 o                         
 -13   3  12          0.33         -2.05         3.36 o                         
 -12   3  12         33.82         40.16         3.61 o                         
 -11   3  12         75.29         78.85         4.29 o                         
 -10   3  12        103.11        105.66         5.63 o                         
  -9   3  12         99.34         93.15         4.41 o                         
  -8   3  12        153.97        151.47         3.69 o                         
  -7   3  12          9.19          6.56         1.35 o                         
  -6   3  12         19.69         20.67         1.56 o                         
  -5   3  12         19.13         14.72         1.33 o                         
  -4   3  12         81.63         85.93         2.56 o                         
  -3   3  12        146.41        129.46         2.91 o                         
  -2   3  12        343.05        376.81         5.41 o                         
  -1   3  12         90.26        104.26         2.50 o                         
   0   3  12          4.11         16.87         1.45 o                         
   1   3  12          7.03          2.89         1.39 o                         
   2   3  12         94.49         92.04         3.09 o                         
   3   3  12         57.49         52.54         3.33 o                         
   4   3  12          8.73         13.46         1.68 o                         
   5   3  12        420.40        371.51         6.61 o                         
   6   3  12        157.21        152.84         3.98 o                         
   7   3  12        810.43        800.16        15.70 o                         
   8   3  12         54.07         40.16         7.57 o                         
   9   3  12         17.51         12.66         2.56 o                         
  10   3  12          9.80         10.86         2.51 o                         
  11   3  12          0.56          1.07         4.03 o                         
 -12   4  12         23.51         24.60         2.72 o                         
 -11   4  12          6.09          4.58         2.08 o                         
 -10   4  12         17.01         15.73         2.11 o                         
  -9   4  12         15.59         13.83         2.11 o                         
  -8   4  12         93.87         88.46         3.66 o                         
  -7   4  12        200.13        193.95         3.66 o                         
  -6   4  12         53.47         38.33         1.87 o                         
  -5   4  12         57.78         57.99         2.42 o                         
  -4   4  12          0.36          2.51         1.36 o                         
  -3   4  12         55.67         61.09         2.30 o                         
  -2   4  12         19.97         19.25         1.56 o                         
  -1   4  12        735.95        730.72         9.88 o                         
   0   4  12        195.30        188.83         3.58 o                         
   1   4  12        230.91        234.48         4.42 o                         
   2   4  12         40.65         35.83         2.60 o                         
   3   4  12        257.79        250.16         4.53 o                         
   4   4  12        106.01        107.01         3.15 o                         
   5   4  12        335.67        312.48         5.34 o                         
   6   4  12        194.44        205.44         4.86 o                         
   7   4  12          0.75          0.58         1.80 o                         
   8   4  12          0.22         -1.87         3.07 o                         
   9   4  12         34.09         27.12         3.44 o                         
  10   4  12          1.03          2.75         2.50 o                         
 -12   5  12         39.51         42.96         4.65 o                         
 -11   5  12          6.81          4.20         1.67 o                         
 -10   5  12        105.86        103.98         2.93 o                         
  -9   5  12          7.85          2.56         1.44 o                         
  -8   5  12          0.05         -1.78         1.78 o                         
  -7   5  12          9.64         10.22         1.46 o                         
  -6   5  12          5.73         10.44         1.38 o                         
  -5   5  12         55.43         45.33         2.13 o                         
  -4   5  12          0.63         -0.57         1.29 o                         
  -3   5  12          7.94          2.53         1.34 o                         
  -2   5  12         16.43         16.38         1.64 o                         
  -1   5  12         31.31         34.81         2.02 o                         
   0   5  12         92.05         93.32         2.58 o                         
   1   5  12         50.61         38.12         1.94 o                         
   2   5  12         64.64         56.74         2.26 o                         
   3   5  12         11.39          9.83         1.52 o                         
   4   5  12          8.59          6.54         1.45 o                         
   5   5  12         55.44         48.15         2.20 o                         
   6   5  12        109.37        121.99         4.57 o                         
   7   5  12          7.28          2.86         2.13 o                         
   8   5  12          9.74         13.39         1.88 o                         
   9   5  12         33.02         36.45         4.07 o                         
  10   5  12          0.05          0.56         6.04 o                         
 -11   6  12          0.03          1.85         2.08 o                         
 -10   6  12          0.69         -0.13         1.53 o                         
  -9   6  12          2.56          1.64         1.35 o                         
  -8   6  12         38.82         33.89         1.87 o                         
  -7   6  12          0.71          1.75         1.36 o                         
  -6   6  12         48.73         43.68         2.28 o                         
  -5   6  12          0.02          1.36         1.29 o                         
  -4   6  12         12.41         12.97         1.51 o                         
  -3   6  12         33.16         25.59         1.73 o                         
  -2   6  12         53.20         60.34         2.79 o                         
  -1   6  12         40.76         38.12         2.00 o                         
   0   6  12         55.73         51.57         2.36 o                         
   1   6  12         59.94         54.13         3.03 o                         
   2   6  12          0.70         -1.06         1.37 o                         
   3   6  12         56.46         51.29         2.29 o                         
   4   6  12          5.45          6.51         1.45 o                         
   5   6  12         96.32        116.74         3.12 o                         
   6   6  12         13.74         12.50         1.32 o                         
   7   6  12         44.10         43.96         2.18 o                         
   8   6  12          0.52          0.80         1.45 o                         
   9   6  12          0.04         -1.99         3.32 o                         
  -9   7  12          6.99          6.89         1.41 o                         
  -8   7  12          0.53          2.79         1.24 o                         
  -7   7  12          1.19          0.31         1.19 o                         
  -6   7  12         18.88         19.93         1.55 o                         
  -5   7  12         70.21         73.68         2.84 o                         
  -4   7  12         13.40         22.79         2.25 o                         
  -3   7  12         66.31         50.73         9.40 o                         
  -2   7  12         14.52         11.18         1.64 o                         
  -1   7  12         10.72          7.16         1.49 o                         
   0   7  12         70.21         79.55         3.29 o                         
   1   7  12         70.63         63.21         6.02 o                         
   2   7  12          3.68          1.82         2.64 o                         
   3   7  12          0.06          2.25         1.55 o                         
   4   7  12         14.06          9.45         1.45 o                         
   5   7  12         10.09          3.30         1.32 o                         
   6   7  12         17.32         13.85         1.48 o                         
   7   7  12          0.06         -0.05         1.41 o                         
  -8   8  12         10.60          6.87         1.84 o                         
  -7   8  12          0.04         -1.05         1.05 o                         
  -6   8  12         20.27         15.32         2.06 o                         
  -5   8  12          1.72          2.26         1.27 o                         
  -4   8  12          5.73          2.15         1.25 o                         
  -3   8  12          2.23         -0.07         1.38 o                         
  -2   8  12         87.87         90.31         3.12 o                         
  -1   8  12         10.18         10.69         1.55 o                         
   0   8  12         48.82         48.17         2.57 o                         
   1   8  12          0.87         -1.20         1.34 o                         
   2   8  12          0.00         -1.10         1.19 o                         
   3   8  12          0.00         -1.05         1.26 o                         
   4   8  12         10.11         14.27         1.30 o                         
   5   8  12          6.12          8.90         1.27 o                         
   6   8  12          0.01         -0.10         1.27 o                         
  -5   9  12          0.18          0.60         1.05 o                         
  -4   9  12          1.96          1.45         1.18 o                         
  -3   9  12         18.13         13.33         1.36 o                         
  -2   9  12          7.78          4.10         1.37 o                         
  -1   9  12          6.71          4.26         1.70 o                         
   0   9  12          0.47          0.22         1.41 o                         
   1   9  12          5.96          4.96         1.48 o                         
   2   9  12          2.97          2.72         1.41 o                         
   3   9  12          0.09          2.30         1.60 o                         
 -13   1  13          0.20          0.18         1.93 o                         
 -12   1  13          0.52         -2.17         2.17 o                         
 -11   1  13          4.81          8.06         3.69 o                         
 -10   1  13          7.62          7.61         2.95 o                         
  -9   1  13         34.05         30.43         8.50 o                         
  -8   1  13          0.54          1.36         1.90 o                         
  -7   1  13          1.12          0.60         1.75 o                         
  -6   1  13         57.62         55.51         2.58 o                         
  -5   1  13         17.01         30.22         1.62 o                         
  -4   1  13          0.37         -0.29         1.22 o                         
  -3   1  13         37.33         47.48         2.11 o                         
  -2   1  13         43.95         39.46         2.48 o                         
  -1   1  13          2.50          0.67         1.04 o                         
   0   1  13        235.79        216.49         4.48 o                         
   1   1  13        302.52        304.05         5.18 o                         
   2   1  13        333.47        332.04         5.25 o                         
   3   1  13        297.97        294.99         5.30 o                         
   4   1  13         34.38         34.55         2.57 o                         
   5   1  13         13.29         13.12         2.25 o                         
   6   1  13          0.02          1.71         2.39 o                         
   7   1  13         97.67         93.61         5.17 o                         
   8   1  13        169.69        171.89         6.73 o                         
   9   1  13         40.49         30.23         5.14 o                         
  10   1  13          0.86          1.21         2.50 o                         
  11   1  13          1.34          3.26         2.48 o                         
 -13   2  13          2.50          3.13         5.59 o                         
 -12   2  13          8.13          6.32         2.35 o                         
 -11   2  13          5.19          4.55         6.04 o                         
 -10   2  13         27.84         35.59         3.26 o                         
  -9   2  13         21.55         21.05         2.29 o                         
  -8   2  13         93.77         87.03         3.56 o                         
  -7   2  13         36.72         43.01         2.38 o                         
  -6   2  13        233.56        210.18         5.10 o                         
  -5   2  13         27.60         23.03         1.59 o                         
  -4   2  13        157.87        142.82         3.08 o                         
  -3   2  13          0.11         -0.47         1.41 o                         
  -2   2  13        168.98        172.52         3.51 o                         
  -1   2  13        223.96        213.00         4.23 o                         
   0   2  13        546.91        562.01         8.56 o                         
   1   2  13        394.71        374.32         6.06 o                         
   2   2  13         67.64         65.52         3.49 o                         
   3   2  13        203.81        194.70         5.06 o                         
   4   2  13        102.96        103.65         4.27 o                         
   5   2  13        386.53        375.45         8.11 o                         
   6   2  13         25.33         24.99         3.11 o                         
   7   2  13        191.12        173.82         6.86 o                         
   8   2  13          9.30         17.40         3.27 o                         
   9   2  13          5.47          4.87         3.36 o                         
  10   2  13          0.16          1.05         2.43 o                         
  11   2  13         17.20         16.47         2.52 o                         
 -13   3  13         11.87          8.54         3.80 o                         
 -12   3  13         11.55         14.67         3.40 o                         
 -11   3  13          0.02          0.92         1.96 o                         
 -10   3  13         67.78         77.22         4.12 o                         
  -9   3  13         22.91         23.37         2.07 o                         
  -8   3  13         14.09         10.26         1.67 o                         
  -7   3  13         69.74         76.69         2.67 o                         
  -6   3  13          8.71          8.82         1.38 o                         
  -5   3  13          0.31          0.03         1.42 o                         
  -4   3  13         43.06         46.01         2.12 o                         
  -3   3  13         82.16         87.34         2.84 o                         
  -2   3  13        100.67        103.41         2.85 o                         
  -1   3  13        176.07        155.37         3.44 o                         
   0   3  13        239.12        190.68         3.67 o                         
   1   3  13        250.17        242.00         4.67 o                         
   2   3  13          7.91          8.96         1.64 o                         
   3   3  13         12.33         13.80         2.14 o                         
   4   3  13          4.15          3.45         1.55 o                         
   5   3  13         34.71         28.51         2.23 o                         
   6   3  13         66.68         63.72         3.49 o                         
   7   3  13         23.50         18.09         3.16 o                         
   8   3  13         86.41         97.02         4.96 o                         
   9   3  13          0.60         -1.53         3.43 o                         
  10   3  13         14.83         19.51         2.82 o                         
  11   3  13          2.79          6.15         1.88 o                         
 -12   4  13          1.19          5.55         3.12 o                         
 -11   4  13          1.94          3.32         1.92 o                         
 -10   4  13         43.88         41.83         5.43 o                         
  -9   4  13          3.17          5.14         1.72 o                         
  -8   4  13        117.28        122.42         3.35 o                         
  -7   4  13         25.44         21.89         1.49 o                         
  -6   4  13         60.13         55.25         2.24 o                         
  -5   4  13        226.79        226.67         3.93 o                         
  -4   4  13        506.33        535.48         7.22 o                         
  -3   4  13         51.70         51.58         3.12 o                         
  -2   4  13        267.53        255.82         4.93 o                         
  -1   4  13         93.99        111.90         2.97 o                         
   0   4  13        415.72        407.56         6.29 o                         
   1   4  13         58.23         63.43         2.52 o                         
   2   4  13         16.77         17.74         1.70 o                         
   3   4  13         32.14         29.17         1.77 o                         
   4   4  13         28.29         27.75         2.08 o                         
   5   4  13          1.52          1.97         1.53 o                         
   6   4  13          5.33          1.38         1.55 o                         
   7   4  13         78.56         73.02         4.25 o                         
   8   4  13          3.12          0.85         2.16 o                         
   9   4  13          0.28          3.81         4.06 o                         
  10   4  13          5.19          7.43         1.96 o                         
 -11   5  13          3.42          4.70         2.21 o                         
 -10   5  13         17.28         24.00         1.63 o                         
  -9   5  13          4.18          4.13         1.73 o                         
  -8   5  13         99.69        104.35         3.28 o                         
  -7   5  13          0.71          1.70         1.21 o                         
  -6   5  13        205.29        206.73         4.17 o                         
  -5   5  13         92.45         90.72         3.28 o                         
  -4   5  13         17.10         13.94         1.53 o                         
  -3   5  13         27.89         34.16         1.73 o                         
  -2   5  13        177.90        177.39         3.49 o                         
  -1   5  13         35.34         44.43         1.95 o                         
   0   5  13        165.04        154.97         3.14 o                         
   1   5  13          3.31          2.81         1.28 o                         
   2   5  13        155.70        158.48         5.00 o                         
   3   5  13        113.37         94.78         2.92 o                         
   4   5  13         17.50         15.61         1.67 o                         
   5   5  13          0.26          0.53         1.34 o                         
   6   5  13         40.01         35.19         2.15 o                         
   7   5  13          5.51          7.38         1.39 o                         
   8   5  13          0.12          0.83         2.37 o                         
   9   5  13         15.07         16.71         2.58 o                         
 -10   6  13         63.65         77.13         3.55 o                         
  -9   6  13         11.58         15.72         1.57 o                         
  -8   6  13         85.26         92.88         3.70 o                         
  -7   6  13         25.31         27.52         2.09 o                         
  -6   6  13         53.40         63.80         4.00 o                         
  -5   6  13         69.54         72.95         2.76 o                         
  -4   6  13         33.41         38.21         3.49 o                         
  -3   6  13        100.13         94.27         3.30 o                         
  -2   6  13        189.63        175.64         3.80 o                         
  -1   6  13         43.19         43.04         2.13 o                         
   0   6  13          7.32          8.72         1.43 o                         
   1   6  13         56.17         55.08         3.00 o                         
   2   6  13         46.78         36.38         1.92 o                         
   3   6  13          2.85          0.95         1.38 o                         
   4   6  13         94.31         96.95         4.13 o                         
   5   6  13         12.98         10.79         2.01 o                         
   6   6  13          0.05          0.34         1.54 o                         
   7   6  13          0.35          0.04         1.17 o                         
   8   6  13          1.09         -0.37         3.05 o                         
  -9   7  13          0.03         -1.08         1.30 o                         
  -8   7  13         17.49         20.45         2.11 o                         
  -7   7  13          0.37          1.83         1.27 o                         
  -6   7  13         12.13         13.12         1.36 o                         
  -5   7  13         61.48         58.86         2.86 o                         
  -4   7  13          3.04          0.69         1.41 o                         
  -3   7  13          0.59          1.03         3.62 o                         
  -2   7  13          3.61          4.09         1.90 o                         
  -1   7  13        142.92        134.99         5.34 o                         
   0   7  13          0.08          1.74         1.75 o                         
   1   7  13         11.16          8.29         1.74 o                         
   2   7  13          3.38          0.42         1.66 o                         
   3   7  13          1.85         -1.23         1.28 o                         
   4   7  13         17.22         11.09         1.36 o                         
   5   7  13          0.11         -1.16         1.16 o                         
   6   7  13          1.58         -1.23         1.23 o                         
   7   7  13         10.55         11.80         2.58 o                         
  -7   8  13          0.23         -0.68         1.05 o                         
  -6   8  13          1.90          4.09         1.20 o                         
  -5   8  13          5.08          4.64         1.15 o                         
  -4   8  13          7.46          4.90         1.36 o                         
  -3   8  13          0.91         -1.52         1.52 o                         
  -2   8  13         51.42         44.32         2.67 o                         
  -1   8  13          0.21         -0.06         1.33 o                         
   0   8  13          9.94          6.27         1.41 o                         
   1   8  13          0.01         -1.47         1.47 o                         
   2   8  13          5.95          1.09         1.35 o                         
   3   8  13          3.66          7.56         1.23 o                         
   4   8  13          1.91          2.18         1.20 o                         
   5   8  13          0.10         -1.43         1.74 o                         
  -4   9  13          1.22         -0.22         1.07 o                         
  -3   9  13          0.73          1.78         1.30 o                         
  -2   9  13          0.02         -0.38         1.50 o                         
  -1   9  13         11.64          6.77         1.34 o                         
   0   9  13          1.07          0.40         1.75 o                         
   1   9  13          1.82          3.24         1.39 o                         
   2   9  13          4.27          4.27         2.08 o                         
 -13   0  14         47.72         43.73         4.71 o                         
 -12   0  14         47.15         54.78         5.35 o                         
 -11   0  14        134.18        161.10        13.43 o                         
 -10   0  14        296.63        253.29        16.11 o                         
  -9   0  14          0.18          4.16         5.37 o                         
  -8   0  14         15.16          8.90         3.02 o                         
  -7   0  14        281.53        278.47         8.73 o                         
  -6   0  14        346.54        323.35         9.21 o                         
  -5   0  14        958.56        977.41        21.12 o                         
  -4   0  14         36.77         47.29         4.23 o                         
  -3   0  14          8.52          2.96         2.07 o                         
  -2   0  14        100.68         83.31         2.91 o                         
  -1   0  14       1622.12       1588.64        24.52 o                         
   0   0  14        608.58        577.30        11.94 o                         
   1   0  14       1056.34       1027.38        18.35 o                         
   2   0  14        773.47        764.86        13.49 o                         
   3   0  14        153.18        154.02         6.11 o                         
   4   0  14          8.19          4.61         3.48 o                         
   5   0  14         30.45         32.35         3.96 o                         
   6   0  14        112.27        108.99         7.04 o                         
   7   0  14         82.22         86.49         8.21 o                         
   8   0  14         60.23         62.04        15.44 o                         
   9   0  14         19.01         33.15         4.90 o                         
  10   0  14         56.19         66.18         5.85 o                         
  11   0  14         59.02         80.91         6.84 o                         
 -13   1  14         87.88         93.37         5.30 o                         
 -12   1  14         20.18         21.53         2.65 o                         
 -11   1  14          4.99          9.22         2.99 o                         
 -10   1  14        237.89        257.05        24.01 o                         
  -9   1  14        829.83        896.06        21.00 o                         
  -8   1  14        662.38        679.35        11.44 o                         
  -7   1  14        161.79        147.47         4.06 o                         
  -6   1  14        224.78        192.79         5.08 o                         
  -5   1  14          0.94          1.75         1.72 o                         
  -4   1  14        553.52        567.97         7.51 o                         
  -3   1  14        643.72        641.50         7.83 o                         
  -2   1  14        487.82        492.84         6.56 o                         
  -1   1  14         65.57         69.18         2.42 o                         
   0   1  14          1.98          2.16         1.31 o                         
   1   1  14        318.54        337.26         6.40 o                         
   2   1  14        165.47        152.32         3.70 o                         
   3   1  14        101.14         88.92         3.57 o                         
   4   1  14        206.73        206.68         5.48 o                         
   5   1  14        116.51        125.00         4.78 o                         
   6   1  14        110.94         99.32         5.05 o                         
   7   1  14          3.92          3.15         2.76 o                         
   8   1  14        519.04        535.41        13.15 o                         
   9   1  14         72.88         82.42         5.06 o                         
  10   1  14          5.38          5.51         2.64 o                         
  11   1  14         13.16         16.16         2.67 o                         
 -13   2  14         23.10         29.09         2.82 o                         
 -12   2  14         36.19         31.34         3.01 o                         
 -11   2  14         32.37         23.47         2.87 o                         
 -10   2  14          7.65          4.90         3.34 o                         
  -9   2  14         16.62         13.38         2.23 o                         
  -8   2  14         17.80         18.88         2.15 o                         
  -7   2  14         95.26         89.19         3.33 o                         
  -6   2  14        891.35        852.92        12.34 o                         
  -5   2  14        642.18        606.47         9.40 o                         
  -4   2  14        405.76        365.92         6.20 o                         
  -3   2  14         51.79         53.81         2.31 o                         
  -2   2  14        219.98        213.87         3.99 o                         
  -1   2  14        972.34        937.28        12.55 o                         
   0   2  14        979.91        992.34        13.22 o                         
   1   2  14       1507.16       1585.38        21.69 o                         
   2   2  14        228.71        224.56         5.29 o                         
   3   2  14         26.43         22.87         2.52 o                         
   4   2  14         91.30        105.03         4.34 o                         
   5   2  14          0.16         -0.24         2.22 o                         
   6   2  14          1.98         -0.33         3.14 o                         
   7   2  14          1.12         -1.56         2.48 o                         
   8   2  14        103.91        115.71         7.04 o                         
   9   2  14         22.80         24.19         3.26 o                         
  10   2  14         25.81         24.19         3.13 o                         
  11   2  14          2.86          2.00         2.03 o                         
 -12   3  14          1.90         -0.14         4.61 o                         
 -11   3  14          5.65          4.80         2.22 o                         
 -10   3  14        153.94        172.45         5.30 o                         
  -9   3  14        302.65        315.79         8.64 o                         
  -8   3  14        144.74        138.02         7.07 o                         
  -7   3  14        280.13        279.80         4.83 o                         
  -6   3  14        194.74        209.80         3.87 o                         
  -5   3  14        125.86        121.98         3.03 o                         
  -4   3  14        183.76        162.14         4.25 o                         
  -3   3  14        768.64        740.54        10.77 o                         
  -2   3  14         97.73         88.45         2.90 o                         
  -1   3  14        307.31        326.21         5.67 o                         
   0   3  14        124.73        123.10         3.59 o                         
   1   3  14         14.07         14.14         1.63 o                         
   2   3  14        222.26        211.88         4.90 o                         
   3   3  14         45.14         52.02         2.65 o                         
   4   3  14        222.79        206.02         4.55 o                         
   5   3  14         69.40         73.94         4.09 o                         
   6   3  14        308.70        289.49         7.20 o                         
   7   3  14          4.14          3.21         2.29 o                         
   8   3  14          3.01          2.58         4.33 o                         
   9   3  14          2.93          0.30         2.50 o                         
  10   3  14         30.71         35.53         8.06 o                         
 -12   4  14         24.90         24.47         2.61 o                         
 -11   4  14          0.18          0.66         1.67 o                         
 -10   4  14          0.16          3.41         2.03 o                         
  -9   4  14          0.24          1.03         1.66 o                         
  -8   4  14         82.83         86.93         3.25 o                         
  -7   4  14         49.49         45.09         2.45 o                         
  -6   4  14        335.42        341.34         5.93 o                         
  -5   4  14        299.96        289.85         4.62 o                         
  -4   4  14        489.65        449.85         6.30 o                         
  -3   4  14        249.49        236.44         4.31 o                         
  -2   4  14          8.11          8.39         1.64 o                         
  -1   4  14        312.94        311.72         5.51 o                         
   0   4  14        470.65        479.15         6.70 o                         
   1   4  14        156.04        185.99         3.88 o                         
   2   4  14         54.35         56.64         3.08 o                         
   3   4  14          7.86          6.57         1.77 o                         
   4   4  14          0.29          0.22         1.64 o                         
   5   4  14         11.05         15.89         1.87 o                         
   6   4  14          5.52          2.95         2.63 o                         
   7   4  14          0.53          2.06         2.97 o                         
   8   4  14          6.70          4.86         2.39 o                         
   9   4  14         30.04         34.67         5.43 o                         
  10   4  14          3.12          3.70         2.98 o                         
 -11   5  14         16.32         21.43         2.37 o                         
 -10   5  14         72.70         81.10         3.44 o                         
  -9   5  14         23.61         24.90         1.70 o                         
  -8   5  14          0.46          0.09         1.55 o                         
  -7   5  14         93.15         98.99         4.16 o                         
  -6   5  14         22.59         19.04         1.61 o                         
  -5   5  14        124.14        113.62         3.12 o                         
  -4   5  14          0.30          0.31         1.36 o                         
  -3   5  14         14.58         10.71         1.47 o                         
  -2   5  14          0.30          0.02         1.40 o                         
  -1   5  14        334.70        337.27         5.25 o                         
   0   5  14        102.65        108.84         2.98 o                         
   1   5  14        283.76        282.17         4.84 o                         
   2   5  14          4.57          9.15         1.36 o                         
   3   5  14         21.27         26.48         1.75 o                         
   4   5  14         22.53         25.18         1.67 o                         
   5   5  14          8.92          7.77         1.73 o                         
   6   5  14         12.74         11.13         1.90 o                         
   7   5  14         43.65         38.11         3.48 o                         
   8   5  14          0.48         -1.91         2.17 o                         
   9   5  14          8.30          7.90         2.28 o                         
 -10   6  14          0.40          1.60         2.97 o                         
  -9   6  14          7.24          8.08         1.50 o                         
  -8   6  14         23.66         20.68         1.45 o                         
  -7   6  14         42.02         58.22         2.22 o                         
  -6   6  14         73.59         79.66         2.94 o                         
  -5   6  14         18.19         21.79         2.03 o                         
  -4   6  14        116.58        106.93         3.09 o                         
  -3   6  14          2.57          0.31         1.32 o                         
  -2   6  14          3.04          0.15         1.50 o                         
  -1   6  14          0.44          1.69         1.38 o                         
   0   6  14        126.70        136.53         3.19 o                         
   1   6  14         21.13         11.38         1.39 o                         
   2   6  14         21.78         27.75         2.11 o                         
   3   6  14         17.38         14.06         1.99 o                         
   4   6  14          3.21          3.38         2.26 o                         
   5   6  14         16.56         19.80         1.53 o                         
   6   6  14          8.18         11.09         1.76 o                         
   7   6  14          1.08          0.63         2.00 o                         
   8   6  14          0.18         -2.39         2.39 o                         
  -9   7  14          0.23         -1.07         1.38 o                         
  -8   7  14         19.71         15.99         3.68 o                         
  -7   7  14          5.04          3.63         1.23 o                         
  -6   7  14         30.57         31.08         1.92 o                         
  -5   7  14          3.65          2.44         1.24 o                         
  -4   7  14          0.62         -0.79         1.35 o                         
  -3   7  14         42.94         37.41         4.26 o                         
  -2   7  14         62.39         61.23         3.65 o                         
  -1   7  14          0.33         -0.90         1.83 o                         
   0   7  14         57.43         59.51         3.34 o                         
   1   7  14         32.83         31.54         2.75 o                         
   2   7  14          2.27         -0.52         1.59 o                         
   3   7  14          2.48         -0.70         1.25 o                         
   4   7  14          0.10         -0.65         1.17 o                         
   5   7  14         10.05         13.62         1.71 o                         
   6   7  14          0.30          1.36         1.96 o                         
  -7   8  14          0.21          0.88         1.05 o                         
  -6   8  14         46.83         50.37         3.47 o                         
  -5   8  14          0.06          0.17         1.44 o                         
  -4   8  14         11.43          9.79         1.27 o                         
  -3   8  14          7.78          6.98         1.29 o                         
  -2   8  14          9.65          7.00         1.77 o                         
  -1   8  14          4.93          7.40         1.42 o                         
   0   8  14          3.96          7.33         1.40 o                         
   1   8  14          0.28         -0.13         1.35 o                         
   2   8  14          0.02         -1.32         1.32 o                         
   3   8  14          2.18         -0.57         1.45 o                         
   4   8  14          0.29         -0.87         1.49 o                         
  -2   9  14         33.13         30.87         2.50 o                         
  -1   9  14          0.31         -1.32         1.32 o                         
   0   9  14          1.90          1.54         1.34 o                         
 -13   1  15          2.54          1.77         2.13 o                         
 -12   1  15          0.04          1.11         3.36 o                         
 -11   1  15          7.44         13.97         2.55 o                         
 -10   1  15          1.31          0.73         3.20 o                         
  -9   1  15          7.70          8.79         4.60 o                         
  -8   1  15          0.05         -1.08         2.27 o                         
  -7   1  15          8.77          4.59         1.88 o                         
  -6   1  15         61.53         50.36         2.89 o                         
  -5   1  15         10.65          6.21         2.25 o                         
  -4   1  15         28.34         24.70         1.74 o                         
  -3   1  15          0.43         -0.14         1.38 o                         
  -2   1  15          0.03          2.48         1.33 o                         
  -1   1  15         22.27         21.63         1.71 o                         
   0   1  15         37.79         42.13         2.16 o                         
   1   1  15         44.29         46.69         2.57 o                         
   2   1  15        136.10        138.03         4.56 o                         
   3   1  15         41.74         41.47         3.32 o                         
   4   1  15         23.17         21.13         2.49 o                         
   5   1  15          2.06         -2.74         2.74 o                         
   6   1  15         61.45         54.42         3.64 o                         
   7   1  15          4.43          1.50         3.74 o                         
   8   1  15         10.29          4.70         5.38 o                         
   9   1  15          4.63          5.07         2.63 o                         
  10   1  15         13.72         14.46         3.88 o                         
 -13   2  15         16.30         26.35         2.70 o                         
 -12   2  15          0.75         -1.45         3.08 o                         
 -11   2  15         36.94         30.57         3.29 o                         
 -10   2  15         22.54         14.06         2.47 o                         
  -9   2  15          8.32          5.80         2.30 o                         
  -8   2  15          5.81          6.12         1.79 o                         
  -7   2  15         11.82         10.26         2.23 o                         
  -6   2  15        115.32        115.31         3.31 o                         
  -5   2  15         75.68         75.57         2.78 o                         
  -4   2  15        138.49        138.51         4.34 o                         
  -3   2  15          0.03          0.34         1.41 o                         
  -2   2  15         14.49         15.13         1.64 o                         
  -1   2  15        115.52        118.86         3.35 o                         
   0   2  15        130.27        137.10         4.07 o                         
   1   2  15        370.03        338.44         6.69 o                         
   2   2  15        196.57        219.94         5.33 o                         
   3   2  15          0.77          2.70         2.13 o                         
   4   2  15        289.61        293.58         6.97 o                         
   5   2  15          8.83          7.45         2.68 o                         
   6   2  15         44.87         36.47         3.11 o                         
   7   2  15        187.94        189.32         6.88 o                         
   8   2  15         58.81         60.18         4.19 o                         
   9   2  15         18.55         19.42         3.76 o                         
  10   2  15          0.08         -0.20         3.43 o                         
 -12   3  15          7.51          6.61         2.91 o                         
 -11   3  15          9.97         11.47         2.42 o                         
 -10   3  15        147.20        156.43         5.01 o                         
  -9   3  15          0.59          1.93         2.34 o                         
  -8   3  15         19.81         18.94         3.21 o                         
  -7   3  15         56.43         56.36         2.46 o                         
  -6   3  15         62.09         58.40         3.61 o                         
  -5   3  15         59.64         55.61         2.48 o                         
  -4   3  15        256.44        247.09         4.58 o                         
  -3   3  15         17.62         18.72         1.76 o                         
  -2   3  15         11.92          8.98         1.70 o                         
  -1   3  15         14.20         11.30         2.28 o                         
   0   3  15       1020.54       1003.78        16.76 o                         
   1   3  15          7.20          5.86         1.92 o                         
   2   3  15         30.09         24.57         2.31 o                         
   3   3  15         23.27         16.16         2.21 o                         
   4   3  15         13.00         13.89         2.51 o                         
   5   3  15        101.08         92.19         6.02 o                         
   6   3  15        131.05        115.46         4.67 o                         
   7   3  15         33.46         27.76         2.68 o                         
   8   3  15          7.25          6.77         2.51 o                         
   9   3  15          4.34          5.78         2.43 o                         
  10   3  15         11.73         14.60         2.47 o                         
 -12   4  15         13.83         14.04         4.48 o                         
 -11   4  15          5.25          4.79         4.46 o                         
 -10   4  15         48.91         51.23         2.97 o                         
  -9   4  15          6.17          2.43         1.83 o                         
  -8   4  15        155.71        164.04         4.72 o                         
  -7   4  15          0.11          1.00         1.37 o                         
  -6   4  15         14.58         11.98         1.38 o                         
  -5   4  15          0.67          1.55         1.37 o                         
  -4   4  15         16.75         13.83         1.45 o                         
  -3   4  15         57.92         51.92         2.40 o                         
  -2   4  15          2.18         -0.39         1.44 o                         
  -1   4  15         45.85         58.38         2.61 o                         
   0   4  15         61.94         58.84         2.74 o                         
   1   4  15         43.12         38.18         2.25 o                         
   2   4  15          8.95         10.36         1.60 o                         
   3   4  15        232.20        229.64         4.74 o                         
   4   4  15         58.64         63.12         4.18 o                         
   5   4  15          3.21          0.47         2.21 o                         
   6   4  15         47.12         44.40         4.31 o                         
   7   4  15          8.88         11.56         3.10 o                         
   8   4  15         10.26         10.05         2.40 o                         
   9   4  15          0.65          2.39         1.71 o                         
 -11   5  15          4.91          3.65         2.46 o                         
 -10   5  15         33.73         28.16         2.27 o                         
  -9   5  15         26.61         28.28         2.03 o                         
  -8   5  15          2.38          0.52         1.41 o                         
  -7   5  15          5.75          3.75         1.26 o                         
  -6   5  15         42.42         42.13         3.45 o                         
  -5   5  15         64.75         49.79         2.41 o                         
  -4   5  15         55.13         47.44         2.34 o                         
  -3   5  15          0.28         -0.33         1.30 o                         
  -2   5  15         68.59         62.70         2.54 o                         
  -1   5  15         67.18         57.81         2.59 o                         
   0   5  15        360.44        370.42         5.84 o                         
   1   5  15        251.22        256.16         4.16 o                         
   2   5  15          2.00          2.93         1.47 o                         
   3   5  15         19.07         15.23         1.45 o                         
   4   5  15         22.56         23.04         1.81 o                         
   5   5  15          8.26          7.86         1.87 o                         
   6   5  15         58.92         70.71         3.04 o                         
   7   5  15          9.63          2.80         1.68 o                         
   8   5  15          0.36         -1.85         1.85 o                         
 -10   6  15         50.02         38.07         3.05 o                         
  -9   6  15          2.44          4.33         1.73 o                         
  -8   6  15         64.96         64.84         2.75 o                         
  -7   6  15          1.10          2.03         1.23 o                         
  -6   6  15          3.42          4.09         1.41 o                         
  -5   6  15         14.15         18.30         1.52 o                         
  -4   6  15          0.53         -1.19         1.45 o                         
  -3   6  15         81.68         78.03         4.84 o                         
  -2   6  15         92.55         91.04         2.99 o                         
  -1   6  15          3.41          5.51         1.44 o                         
   0   6  15         54.14         58.18         3.13 o                         
   1   6  15         33.37         27.96         2.30 o                         
   2   6  15          0.09         -0.87         1.73 o                         
   3   6  15         13.82         16.36         1.82 o                         
   4   6  15          4.51          2.81         1.38 o                         
   5   6  15          0.81          0.45         1.44 o                         
   6   6  15         10.49         12.32         1.73 o                         
   7   6  15          5.99          7.27         1.80 o                         
  -8   7  15          2.47          2.66         1.38 o                         
  -7   7  15          0.05          0.92         1.17 o                         
  -6   7  15          8.62          8.12         1.24 o                         
  -5   7  15         21.60         18.71         1.60 o                         
  -4   7  15          7.71          6.88         1.29 o                         
  -3   7  15          1.34          1.29         1.32 o                         
  -2   7  15         89.98         83.25         4.05 o                         
  -1   7  15          4.43          4.80         1.41 o                         
   0   7  15          9.14         10.44         1.52 o                         
   1   7  15         45.51         41.28         3.31 o                         
   2   7  15         17.29         14.06         1.62 o                         
   3   7  15         10.77         11.57         1.56 o                         
   4   7  15         13.55         11.73         1.56 o                         
   5   7  15          0.78          1.47         2.47 o                         
   6   7  15          1.28          7.78         3.16 o                         
  -6   8  15          0.39          3.38         1.34 o                         
  -5   8  15          1.03          0.70         1.16 o                         
  -4   8  15          2.58          2.27         1.20 o                         
  -3   8  15         18.66         15.78         1.35 o                         
  -2   8  15         11.44         13.77         1.40 o                         
  -1   8  15          1.98          4.13         2.17 o                         
   0   8  15          1.51          5.01         1.31 o                         
   1   8  15         21.57         20.46         1.80 o                         
   2   8  15          0.95         -1.57         1.70 o                         
   3   8  15          0.14         -1.41         1.41 o                         
 -13   0  16         13.85          9.40         3.20 o                         
 -12   0  16          2.91          5.97         2.91 o                         
 -11   0  16         26.19         23.16         5.82 o                         
 -10   0  16         49.52         48.78         6.71 o                         
  -9   0  16        380.18        331.15        18.80 o                         
  -8   0  16        722.37        664.15        21.61 o                         
  -7   0  16         53.05         59.53         4.46 o                         
  -6   0  16          4.23          1.55         2.87 o                         
  -5   0  16          1.09         -3.39         3.39 o                         
  -4   0  16        861.79        878.06        44.30 o                         
  -3   0  16         17.77         16.62         2.56 o                         
  -2   0  16        598.47        554.15        10.79 o                         
  -1   0  16         33.22         30.34         3.21 o                         
   0   0  16        123.69        113.54         6.46 o                         
   1   0  16        232.93        239.27         8.58 o                         
   2   0  16        207.98        218.16        15.35 o                         
   3   0  16         46.94         49.11         4.60 o                         
   4   0  16         21.14         18.12         3.86 o                         
   5   0  16          3.93          2.55         3.87 o                         
   6   0  16         47.52         52.53         5.59 o                         
   7   0  16        519.59        566.36        59.07 o                         
   8   0  16          9.62         14.24         3.87 o                         
   9   0  16         66.73         88.15         7.04 o                         
  10   0  16         68.51        111.43        11.64 o                         
 -13   1  16         87.96         68.88         8.28 o                         
 -12   1  16        126.39        141.94         5.57 o                         
 -11   1  16        110.47        114.01         9.43 o                         
 -10   1  16          3.68          6.71         3.60 o                         
  -9   1  16         43.89         60.48         9.19 o                         
  -8   1  16         30.05         32.48         2.97 o                         
  -7   1  16        271.80        276.41         6.16 o                         
  -6   1  16         87.50         93.14         3.66 o                         
  -5   1  16          2.42          3.67         1.72 o                         
  -4   1  16        647.59        673.02        13.78 o                         
  -3   1  16         23.63         20.52         1.79 o                         
  -2   1  16        348.42        345.59         5.52 o                         
  -1   1  16        127.98        134.38         3.67 o                         
   0   1  16        373.82        368.19         6.29 o                         
   1   1  16          2.60          1.31         2.12 o                         
   2   1  16         75.11         86.75         3.62 o                         
   3   1  16         28.36         27.67         2.47 o                         
   4   1  16        101.50         96.71         4.82 o                         
   5   1  16        400.51        406.31         9.21 o                         
   6   1  16        390.37        450.87         9.81 o                         
   7   1  16        137.82        162.64         6.71 o                         
   8   1  16         18.52         17.00         4.26 o                         
   9   1  16          0.70          3.68         2.46 o                         
  10   1  16          0.80          0.83         2.16 o                         
 -12   2  16          1.96          4.30         2.23 o                         
 -11   2  16         12.13         10.69         2.97 o                         
 -10   2  16         36.74         42.47         3.98 o                         
  -9   2  16        630.08        609.47        12.87 o                         
  -8   2  16         65.55         79.76         3.54 o                         
  -7   2  16        206.87        175.58         5.82 o                         
  -6   2  16        152.01        168.68         4.50 o                         
  -5   2  16         43.95         48.13         2.52 o                         
  -4   2  16        334.99        338.44         5.96 o                         
  -3   2  16        541.28        554.90         8.62 o                         
  -2   2  16         11.08         13.18         1.69 o                         
  -1   2  16          4.12          4.66         1.63 o                         
   0   2  16         27.67         24.96         2.15 o                         
   1   2  16         17.81         20.09         2.17 o                         
   2   2  16         20.78         14.30         2.09 o                         
   3   2  16         17.26         12.64         2.35 o                         
   4   2  16          5.32          7.71         2.57 o                         
   5   2  16          4.20          9.04         3.99 o                         
   6   2  16          5.92          5.96         3.07 o                         
   7   2  16        111.23        123.59         5.81 o                         
   8   2  16         14.22          6.89         3.44 o                         
   9   2  16         18.95         22.42         2.70 o                         
  10   2  16         14.27         15.44         3.22 o                         
 -12   3  16         25.79         17.45         4.03 o                         
 -11   3  16         70.53         67.07         4.84 o                         
 -10   3  16          7.96          3.05         2.45 o                         
  -9   3  16         11.55         13.90         1.88 o                         
  -8   3  16         33.14         26.99         3.04 o                         
  -7   3  16        291.11        273.09         6.72 o                         
  -6   3  16          0.99          3.87         1.44 o                         
  -5   3  16         22.60         15.99         1.95 o                         
  -4   3  16        664.08        658.27         9.22 o                         
  -3   3  16         15.64         13.27         1.59 o                         
  -2   3  16        252.20        238.96         4.79 o                         
  -1   3  16        569.98        532.08         8.99 o                         
   0   3  16        212.33        203.08         4.64 o                         
   1   3  16        162.34        154.23         4.56 o                         
   2   3  16         13.22         14.33         2.11 o                         
   3   3  16        103.17         95.20         4.60 o                         
   4   3  16         57.17         53.74         5.50 o                         
   5   3  16        328.05        348.44        12.29 o                         
   6   3  16        121.65        142.27        11.10 o                         
   7   3  16         71.49         82.92         7.59 o                         
   8   3  16          3.10          1.85         2.46 o                         
   9   3  16         13.57         20.34         2.99 o                         
 -11   4  16         29.22         36.59         4.30 o                         
 -10   4  16          1.81          3.68         2.37 o                         
  -9   4  16        252.49        261.06         5.63 o                         
  -8   4  16         19.96         21.48         1.88 o                         
  -7   4  16         35.81         35.66         4.08 o                         
  -6   4  16         31.20         33.25         1.75 o                         
  -5   4  16         34.77         41.44         2.08 o                         
  -4   4  16        132.10        130.41         3.33 o                         
  -3   4  16        126.10        147.97         3.51 o                         
  -2   4  16          5.48          7.35         1.96 o                         
  -1   4  16          0.27         -1.43         1.79 o                         
   0   4  16         19.30         26.71         2.85 o                         
   1   4  16        115.79        113.03         4.51 o                         
   2   4  16        183.82        164.44         4.30 o                         
   3   4  16          2.37          1.99         2.19 o                         
   4   4  16         64.07         69.38         3.76 o                         
   5   4  16          1.03          1.51         2.35 o                         
   6   4  16         44.83         58.27         3.83 o                         
   7   4  16         21.53         18.31         1.92 o                         
   8   4  16         15.26         14.59         1.82 o                         
   9   4  16          0.89         -1.71         1.71 o                         
 -10   5  16          4.24          0.98         2.17 o                         
  -9   5  16          0.23         -0.66         1.60 o                         
  -8   5  16          7.91          4.93         1.50 o                         
  -7   5  16         18.82         20.70         1.76 o                         
  -6   5  16         22.16         11.22         1.70 o                         
  -5   5  16         81.01         79.02         3.65 o                         
  -4   5  16          8.22          5.70         1.28 o                         
  -3   5  16         12.35         14.80         1.52 o                         
  -2   5  16        132.07        138.07         3.60 o                         
  -1   5  16         33.10         51.52         2.47 o                         
   0   5  16        675.88        670.25        10.07 o                         
   1   5  16          9.08          5.96         1.46 o                         
   2   5  16         16.14         12.20         1.66 o                         
   3   5  16          3.53          1.53         1.94 o                         
   4   5  16         34.89         35.02         2.47 o                         
   5   5  16         29.23         36.19         2.67 o                         
   6   5  16        115.17        115.01         4.70 o                         
   7   5  16         14.23         19.48         1.85 o                         
   8   5  16          9.44          9.25         2.18 o                         
  -9   6  16          5.79          8.46         1.77 o                         
  -8   6  16          0.07          2.97         2.20 o                         
  -7   6  16          0.58          1.63         1.33 o                         
  -6   6  16         10.17         13.06         1.38 o                         
  -5   6  16         16.62         12.01         1.60 o                         
  -4   6  16         48.03         48.99         2.51 o                         
  -3   6  16          0.51         -0.03         1.44 o                         
  -2   6  16          8.60         12.42         2.19 o                         
  -1   6  16          8.05          7.28         2.08 o                         
   0   6  16          1.48          2.27         1.59 o                         
   1   6  16         10.98          5.22         1.65 o                         
   2   6  16          0.23         -1.57         2.98 o                         
   3   6  16          0.39         -1.06         1.53 o                         
   4   6  16         14.44         12.44         1.89 o                         
   5   6  16          1.33          2.60         1.52 o                         
   6   6  16          0.00          0.69         1.55 o                         
   7   6  16          5.33          2.36         2.14 o                         
  -8   7  16         19.65         21.87         1.76 o                         
  -7   7  16          5.82          4.61         1.23 o                         
  -6   7  16          5.04          7.19         1.21 o                         
  -5   7  16          2.88          4.38         1.41 o                         
  -4   7  16          7.00          5.75         1.24 o                         
  -3   7  16          7.31          2.87         1.26 o                         
  -2   7  16         34.51         41.39         2.10 o                         
  -1   7  16          9.36         10.87         1.43 o                         
   0   7  16         23.15         23.61         1.82 o                         
   1   7  16          6.51          4.13         1.69 o                         
   2   7  16         11.31         13.66         1.65 o                         
   3   7  16          0.43         -1.09         1.43 o                         
   4   7  16          0.20         -0.15         1.55 o                         
   5   7  16          0.90          0.88         1.60 o                         
  -5   8  16          0.15          1.45         1.07 o                         
  -4   8  16          0.34          0.11         1.09 o                         
  -3   8  16          9.52          6.25         1.27 o                         
  -2   8  16         19.01         18.85         1.36 o                         
  -1   8  16          0.08         -0.63         1.47 o                         
   0   8  16          1.96          4.17         1.29 o                         
   1   8  16          0.03          2.03         1.34 o                         
   2   8  16          2.68          0.66         1.35 o                         
 -12   1  17          5.29          2.21         2.08 o                         
 -11   1  17         18.48         20.24         2.46 o                         
 -10   1  17          1.80          1.90         2.31 o                         
  -9   1  17         20.54         29.60         6.03 o                         
  -8   1  17         36.27         36.54         2.60 o                         
  -7   1  17          6.50          4.93         2.05 o                         
  -6   1  17          7.68          2.62         2.35 o                         
  -5   1  17        158.31        156.77         4.53 o                         
  -4   1  17         99.08         90.19         3.45 o                         
  -3   1  17        124.61        125.23         3.58 o                         
  -2   1  17         45.44         44.56         2.31 o                         
  -1   1  17        101.47        103.39         3.44 o                         
   0   1  17        119.09        115.59         4.56 o                         
   1   1  17        549.81        569.28        11.45 o                         
   2   1  17         34.64         26.78         2.56 o                         
   3   1  17         54.50         62.20         4.37 o                         
   4   1  17         37.22         28.25         3.02 o                         
   5   1  17         11.87          8.78         3.05 o                         
   6   1  17          0.45          2.48         3.81 o                         
   7   1  17          2.28          3.91         4.07 o                         
   8   1  17          0.52          1.03         3.81 o                         
   9   1  17         12.52         14.43         5.07 o                         
 -12   2  17          2.36          1.56         3.32 o                         
 -11   2  17         19.17         14.15         2.32 o                         
 -10   2  17         27.27         19.52         2.60 o                         
  -9   2  17         95.64        110.61         4.90 o                         
  -8   2  17          8.97          7.38         2.14 o                         
  -7   2  17         82.09         85.65         4.33 o                         
  -6   2  17        297.17        261.78         5.63 o                         
  -5   2  17          2.25          1.16         1.70 o                         
  -4   2  17        361.81        346.38         6.08 o                         
  -3   2  17        513.68        506.08         8.07 o                         
  -2   2  17         33.46         27.58         2.00 o                         
  -1   2  17          4.06          1.89         1.54 o                         
   0   2  17        394.73        388.50         7.34 o                         
   1   2  17          4.55          3.09         2.41 o                         
   2   2  17          8.34          5.70         2.20 o                         
   3   2  17         60.51         72.84         4.30 o                         
   4   2  17         19.28          9.04         2.78 o                         
   5   2  17         28.07         35.15         3.00 o                         
   6   2  17         69.15         74.18         5.39 o                         
   7   2  17         43.23         49.81         4.56 o                         
   8   2  17         18.08         17.33         2.73 o                         
   9   2  17         24.88         22.35         4.21 o                         
 -11   3  17         12.52         13.07         2.40 o                         
 -10   3  17         34.84         31.77         3.10 o                         
  -9   3  17         16.05         16.92         2.06 o                         
  -8   3  17          2.28         -0.05         2.31 o                         
  -7   3  17         62.96         66.23         5.01 o                         
  -6   3  17          0.10         -0.63         1.65 o                         
  -5   3  17          3.31          2.55         1.31 o                         
  -4   3  17          6.01          8.61         1.52 o                         
  -3   3  17         16.42         16.52         1.85 o                         
  -2   3  17          4.23          0.42         1.50 o                         
  -1   3  17         16.81         16.39         1.74 o                         
   0   3  17          0.43          1.51         1.87 o                         
   1   3  17         75.55         85.42         3.74 o                         
   2   3  17         15.53         16.16         2.21 o                         
   3   3  17          0.23         -2.58         2.58 o                         
   4   3  17          4.53          4.86         2.29 o                         
   5   3  17          1.26         -1.56         2.38 o                         
   6   3  17          7.56         13.33         3.35 o                         
   7   3  17         38.28         40.59         3.45 o                         
   8   3  17         17.06         14.25         2.54 o                         
   9   3  17          9.69         11.43         1.82 o                         
 -11   4  17         19.08         24.78         2.82 o                         
 -10   4  17         12.74          9.06         1.90 o                         
  -9   4  17         65.50         73.97         3.30 o                         
  -8   4  17          0.58         -1.55         1.55 o                         
  -7   4  17         18.97         19.84         2.17 o                         
  -6   4  17        143.01        157.81         4.28 o                         
  -5   4  17        134.06        131.00         3.09 o                         
  -4   4  17        250.27        253.34         4.98 o                         
  -3   4  17          0.59          0.42         1.44 o                         
  -2   4  17         40.78         32.28         2.01 o                         
  -1   4  17         40.56         37.03         2.19 o                         
   0   4  17        180.28        191.99         4.63 o                         
   1   4  17          3.72          9.05         2.14 o                         
   2   4  17         56.79         64.23         3.09 o                         
   3   4  17          8.32          6.83         1.83 o                         
   4   4  17          6.88          4.34         2.21 o                         
   5   4  17          0.24         -0.51         5.15 o                         
   6   4  17         96.49        108.30         3.89 o                         
   7   4  17         14.59         16.89         2.56 o                         
   8   4  17          7.10          4.88         1.71 o                         
 -10   5  17          2.96          2.70         2.21 o                         
  -9   5  17         50.11         36.83         3.48 o                         
  -8   5  17         28.25         26.58         1.71 o                         
  -7   5  17          7.71          9.99         2.14 o                         
  -6   5  17          4.57          1.34         1.46 o                         
  -5   5  17         31.42         34.08         2.19 o                         
  -4   5  17          2.10          4.00         1.74 o                         
  -3   5  17         11.11          8.16         1.57 o                         
  -2   5  17         27.89         20.35         1.51 o                         
  -1   5  17        182.64        200.73         3.82 o                         
   0   5  17          0.72          1.92         1.67 o                         
   1   5  17         18.49         13.38         2.25 o                         
   2   5  17          5.47          3.73         1.76 o                         
   3   5  17          0.86          0.84         1.57 o                         
   4   5  17          5.51          8.43         1.68 o                         
   5   5  17          3.14          2.26         1.58 o                         
   6   5  17          0.70          1.52         1.91 o                         
   7   5  17          4.93          7.02         1.63 o                         
  -9   6  17          3.16          3.03         2.06 o                         
  -8   6  17          7.34          7.89         1.48 o                         
  -7   6  17          2.01          1.56         1.21 o                         
  -6   6  17         35.14         36.38         1.94 o                         
  -5   6  17         30.88         27.36         1.71 o                         
  -4   6  17         54.48         50.26         2.14 o                         
  -3   6  17         20.32         22.69         2.27 o                         
  -2   6  17          6.82          4.21         2.23 o                         
  -1   6  17         15.30         17.17         2.10 o                         
   0   6  17          1.65          1.75         2.01 o                         
   1   6  17          6.56          5.05         1.64 o                         
   2   6  17         26.82         25.51         1.61 o                         
   3   6  17          6.11          7.30         1.53 o                         
   4   6  17          4.30          6.34         1.55 o                         
   5   6  17          0.25         -1.03         1.63 o                         
   6   6  17         10.85         15.54         1.85 o                         
  -7   7  17          2.08          2.15         2.36 o                         
  -6   7  17          0.73          0.81         1.06 o                         
  -5   7  17          2.25          0.69         1.11 o                         
  -4   7  17          0.86         -1.18         1.20 o                         
  -3   7  17          0.11         -0.49         1.35 o                         
  -2   7  17         11.56         10.42         1.73 o                         
  -1   7  17          1.30          1.79         1.72 o                         
   0   7  17          5.80          4.52         1.31 o                         
   1   7  17          4.99          4.37         1.42 o                         
   2   7  17          2.92          5.15         1.90 o                         
   3   7  17         28.27         36.59         2.65 o                         
   4   7  17          1.16          4.12         2.11 o                         
  -4   8  17          0.41         -1.13         1.13 o                         
  -3   8  17          0.15          0.30         1.31 o                         
  -2   8  17          0.07         -1.25         1.25 o                         
  -1   8  17          0.14         -1.23         1.23 o                         
   0   8  17          0.20         -1.34         2.47 o                         
   1   8  17          0.74          0.01         2.27 o                         
 -12   0  18         29.61         31.16         7.83 o                         
 -11   0  18          0.34         -2.39         3.05 o                         
 -10   0  18         70.12         54.34         7.61 o                         
  -9   0  18        262.37        220.62        16.11 o                         
  -8   0  18        149.59        179.90        16.11 o                         
  -7   0  18        681.59        657.14        19.27 o                         
  -6   0  18        104.28        106.26         7.19 o                         
  -5   0  18       1536.11       1546.69        36.89 o                         
  -4   0  18         19.88         22.94         3.56 o                         
  -3   0  18         76.21         82.87         5.12 o                         
  -2   0  18        102.76        110.01         7.68 o                         
  -1   0  18       1462.89       1491.14        31.84 o                         
   0   0  18         57.03         61.52         5.22 o                         
   1   0  18        621.34        704.50        16.93 o                         
   2   0  18        131.84        115.65         6.74 o                         
   3   0  18          6.24          4.18         4.39 o                         
   4   0  18         58.04         61.09         6.96 o                         
   5   0  18         92.82        119.04        17.45 o                         
   6   0  18          8.24         12.98         6.04 o                         
   7   0  18          2.28          4.31         5.37 o                         
   8   0  18          0.09          0.14         3.39 o                         
   9   0  18         13.53         11.51         2.96 o                         
 -12   1  18         11.46          9.95         2.00 o                         
 -11   1  18          0.30          5.54         3.42 o                         
 -10   1  18         25.29         30.70         4.84 o                         
  -9   1  18         19.81         17.08         6.34 o                         
  -8   1  18          0.68         -0.44         2.36 o                         
  -7   1  18        103.07        108.16         4.52 o                         
  -6   1  18          7.36          9.65         2.31 o                         
  -5   1  18        626.71        629.87        11.97 o                         
  -4   1  18         28.87         25.88         2.09 o                         
  -3   1  18       1713.81       1700.35        23.21 o                         
  -2   1  18        130.95        115.48         3.63 o                         
  -1   1  18        104.40        119.97         3.60 o                         
   0   1  18          3.51         11.78         2.15 o                         
   1   1  18        204.65        176.41         5.94 o                         
   2   1  18         40.94         30.84         3.02 o                         
   3   1  18        133.08        163.69         5.83 o                         
   4   1  18          5.37         12.27         3.02 o                         
   5   1  18         28.55         20.72         3.36 o                         
   6   1  18        142.55        123.73        19.69 o                         
   7   1  18         22.01         30.41         3.24 o                         
   8   1  18          4.21          4.30         2.29 o                         
   9   1  18          8.66          7.73         3.94 o                         
 -12   2  18         10.42          7.21         2.62 o                         
 -11   2  18         11.54          4.70         3.74 o                         
 -10   2  18         38.33         39.54         3.21 o                         
  -9   2  18        387.50        400.48         9.57 o                         
  -8   2  18         31.45         36.42         3.38 o                         
  -7   2  18        617.69        642.21        10.63 o                         
  -6   2  18        214.84        215.22         7.31 o                         
  -5   2  18        297.85        322.36         7.01 o                         
  -4   2  18         31.80         27.11         2.13 o                         
  -3   2  18          0.68         -0.18         1.73 o                         
  -2   2  18        140.65        158.99         3.97 o                         
  -1   2  18        277.99        294.28         7.07 o                         
   0   2  18        218.32        231.12         5.27 o                         
   1   2  18          1.34          1.51         2.30 o                         
   2   2  18         17.63         15.19         3.04 o                         
   3   2  18          0.16         -1.38         2.87 o                         
   4   2  18        148.06        146.03         5.26 o                         
   5   2  18         12.38         21.52         4.29 o                         
   6   2  18          5.55          7.30         2.78 o                         
   7   2  18          0.76          3.06         2.37 o                         
   8   2  18          0.19         -2.35         2.35 o                         
   9   2  18          3.47          2.11         3.87 o                         
 -11   3  18         58.91         47.47         3.72 o                         
 -10   3  18         16.83         17.30         2.43 o                         
  -9   3  18         36.21         28.00         2.31 o                         
  -8   3  18          8.26          4.99         2.50 o                         
  -7   3  18        237.81        230.52        10.25 o                         
  -6   3  18          0.32          0.47         1.55 o                         
  -5   3  18        132.02        146.11         3.45 o                         
  -4   3  18        193.26        199.39         4.04 o                         
  -3   3  18        156.73        173.38         4.14 o                         
  -2   3  18          6.62          5.35         2.43 o                         
  -1   3  18          7.80          6.03         2.11 o                         
   0   3  18        460.34        456.31         8.23 o                         
   1   3  18        283.22        261.87         5.36 o                         
   2   3  18        369.32        367.91         8.47 o                         
   3   3  18         80.22         69.22         3.86 o                         
   4   3  18          1.56          3.10         2.18 o                         
   5   3  18          0.24         -0.22         5.64 o                         
   6   3  18          9.79          8.61         2.42 o                         
   7   3  18         24.52         23.75         3.42 o                         
   8   3  18          0.56          1.13         1.55 o                         
 -10   4  18          8.07          7.43         2.60 o                         
  -9   4  18         99.23         97.03         3.53 o                         
  -8   4  18         12.06         14.69         1.73 o                         
  -7   4  18        128.75        126.21         4.52 o                         
  -6   4  18        184.31        195.26         4.31 o                         
  -5   4  18         91.55        107.82         6.18 o                         
  -4   4  18          1.87          0.29         1.42 o                         
  -3   4  18          6.28          1.53         1.33 o                         
  -2   4  18          9.95          9.59         1.68 o                         
  -1   4  18         38.90         39.98         2.47 o                         
   0   4  18         65.25         85.00         3.27 o                         
   1   4  18          8.71          8.82         1.78 o                         
   2   4  18          1.02          0.79         2.46 o                         
   3   4  18         41.41         53.66         3.66 o                         
   4   4  18         13.12         10.35         2.38 o                         
   5   4  18          1.55          3.02         1.65 o                         
   6   4  18         25.60         19.84         1.86 o                         
   7   4  18          3.32          2.86         1.70 o                         
  -9   5  18         11.51          8.70         2.08 o                         
  -8   5  18          2.52          2.28         1.69 o                         
  -7   5  18          0.25          0.68         1.39 o                         
  -6   5  18          7.16          8.57         1.27 o                         
  -5   5  18          0.31         -1.17         1.66 o                         
  -4   5  18          6.57          9.37         1.54 o                         
  -3   5  18        116.52        118.00         3.43 o                         
  -2   5  18         26.33         22.81         2.49 o                         
  -1   5  18          0.18         -0.36         1.67 o                         
   0   5  18         71.85         76.65         4.71 o                         
   1   5  18          0.28          0.27         1.59 o                         
   2   5  18         33.38         42.04         4.07 o                         
   3   5  18          4.66          3.26         1.49 o                         
   4   5  18         10.32         10.21         1.62 o                         
   5   5  18         15.09         13.14         3.06 o                         
   6   5  18          8.01         14.04         1.68 o                         
  -8   6  18          1.78         -1.56         1.56 o                         
  -7   6  18         20.49         22.50         3.78 o                         
  -6   6  18         14.08         15.99         1.28 o                         
  -5   6  18         39.80         28.16         2.70 o                         
  -4   6  18          4.01          2.04         1.20 o                         
  -3   6  18          5.12          0.75         1.23 o                         
  -2   6  18          1.11         -1.16         1.20 o                         
  -1   6  18          3.02          1.19         1.35 o                         
   0   6  18          5.92          5.56         1.45 o                         
   1   6  18         22.95         27.18         2.02 o                         
   2   6  18          8.82          9.52         1.39 o                         
   3   6  18          1.50          2.05         1.48 o                         
   4   6  18          3.91          3.48         1.59 o                         
   5   6  18          4.01          3.61         2.11 o                         
  -6   7  18          0.06         -1.27         1.27 o                         
  -5   7  18          0.03          0.57         1.83 o                         
  -4   7  18          0.03         -0.56         1.30 o                         
  -3   7  18          2.07          2.79         1.20 o                         
  -2   7  18          2.33          3.22         1.40 o                         
  -1   7  18          1.99          1.55         1.31 o                         
   0   7  18          1.74         -0.64         1.39 o                         
   1   7  18          1.76          3.48         2.20 o                         
   2   7  18          4.29          9.84         2.33 o                         
   3   7  18         10.69         11.30         1.87 o                         
 -11   1  19          0.51          1.64         3.04 o                         
 -10   1  19          3.22          0.18         4.33 o                         
  -9   1  19         69.20         81.06        10.74 o                         
  -8   1  19          5.29          6.61         2.17 o                         
  -7   1  19          1.09          0.91         3.24 o                         
  -6   1  19          4.01          6.45         2.74 o                         
  -5   1  19         35.57         35.85         2.83 o                         
  -4   1  19          8.92          9.35         2.48 o                         
  -3   1  19          0.49         -0.64         2.03 o                         
  -2   1  19         79.40         83.27         3.93 o                         
  -1   1  19        115.46        109.89         4.87 o                         
   0   1  19        196.86        187.68         5.87 o                         
   1   1  19          0.78         -0.51         3.27 o                         
   2   1  19        228.02        235.37         6.83 o                         
   3   1  19         27.90         21.23         2.93 o                         
   4   1  19          0.09          2.02         3.48 o                         
   5   1  19          1.92          4.64         3.43 o                         
   6   1  19         45.54         43.45         3.86 o                         
   7   1  19          1.89         -2.19         2.19 o                         
   8   1  19          0.00         -1.77         4.59 o                         
 -11   2  19          3.27          3.32         1.96 o                         
 -10   2  19          4.63          2.56         2.50 o                         
  -9   2  19         13.71         13.56         4.29 o                         
  -8   2  19          8.89         10.27         4.11 o                         
  -7   2  19         43.93         33.35         2.98 o                         
  -6   2  19         14.39          9.82         1.90 o                         
  -5   2  19          5.18          5.51         1.93 o                         
  -4   2  19         45.53         44.23         2.36 o                         
  -3   2  19        236.40        251.93         5.58 o                         
  -2   2  19          3.74          4.51         2.00 o                         
  -1   2  19         10.76         15.84         2.02 o                         
   0   2  19          5.49          5.67         1.83 o                         
   1   2  19          0.02          3.72         2.02 o                         
   2   2  19         10.43         11.76         2.28 o                         
   3   2  19        186.30        186.75         9.24 o                         
   4   2  19          3.21          6.06         3.54 o                         
   5   2  19          0.65          4.48         3.42 o                         
   6   2  19          3.00          4.41         2.45 o                         
   7   2  19          1.42          1.72         2.40 o                         
   8   2  19          0.03         -0.70         2.16 o                         
 -11   3  19         10.96         10.30         2.15 o                         
 -10   3  19          0.54          0.28         3.29 o                         
  -9   3  19          5.20          1.62         3.69 o                         
  -8   3  19          4.28          3.46         2.48 o                         
  -7   3  19         15.14          8.24         2.29 o                         
  -6   3  19         30.39         21.91         2.51 o                         
  -5   3  19          6.47          1.42         1.54 o                         
  -4   3  19         62.73         64.56         2.69 o                         
  -3   3  19          0.19         -0.18         1.58 o                         
  -2   3  19          0.51          2.02         2.13 o                         
  -1   3  19         16.77         12.37         2.16 o                         
   0   3  19        547.62        549.23         9.33 o                         
   1   3  19        118.55        130.97         3.76 o                         
   2   3  19         48.06         33.47         2.37 o                         
   3   3  19          1.02          3.15         3.12 o                         
   4   3  19          0.22         -3.30         3.30 o                         
   5   3  19          3.20          1.14         2.52 o                         
   6   3  19         44.14         30.68         3.55 o                         
   7   3  19          2.65          2.64         1.71 o                         
 -10   4  19         20.64         21.34         2.91 o                         
  -9   4  19          8.91          8.70         1.74 o                         
  -8   4  19          8.57          3.87         1.71 o                         
  -7   4  19         30.30         28.48         2.71 o                         
  -6   4  19         12.09          9.30         2.70 o                         
  -5   4  19         37.60         32.57         2.01 o                         
  -4   4  19        173.84        162.26         4.00 o                         
  -3   4  19          0.11          1.10         1.82 o                         
  -2   4  19        118.40        124.78         5.32 o                         
  -1   4  19         40.45         40.37         3.91 o                         
   0   4  19          1.25          2.91         1.98 o                         
   1   4  19         32.96         26.51         2.77 o                         
   2   4  19         28.86         31.65         3.07 o                         
   3   4  19          6.22          5.64         2.31 o                         
   4   4  19          3.05          5.74         1.69 o                         
   5   4  19          2.87          4.53         1.72 o                         
   6   4  19          8.68         10.47         1.72 o                         
   7   4  19         35.76         36.14         5.88 o                         
  -9   5  19         23.53         32.53         3.55 o                         
  -8   5  19          7.00         10.12         1.94 o                         
  -7   5  19          1.12          0.48         1.59 o                         
  -6   5  19          8.92          8.96         1.28 o                         
  -5   5  19          0.33         -0.66         1.16 o                         
  -4   5  19         23.63         21.88         2.26 o                         
  -3   5  19         10.44         11.81         1.64 o                         
  -2   5  19          2.30         -0.29         1.88 o                         
  -1   5  19         35.79         47.43         4.11 o                         
   0   5  19         44.72         48.83         3.36 o                         
   1   5  19         79.24         76.75         3.00 o                         
   2   5  19          2.93          2.78         2.05 o                         
   3   5  19          8.07         10.27         2.97 o                         
   4   5  19          2.04          1.90         1.87 o                         
   5   5  19          1.25          2.13         1.85 o                         
   6   5  19          9.40         10.88         2.03 o                         
  -7   6  19          0.33         -0.95         2.47 o                         
  -6   6  19         10.47         10.79         1.63 o                         
  -5   6  19         27.73         27.10         1.69 o                         
  -4   6  19         13.68         16.23         1.32 o                         
  -3   6  19          4.31          3.84         1.19 o                         
  -2   6  19         27.07         23.17         1.49 o                         
  -1   6  19          0.35         -0.22         1.23 o                         
   0   6  19         15.94         11.48         1.40 o                         
   1   6  19          0.51          1.00         1.25 o                         
   2   6  19          0.29          0.33         1.38 o                         
   3   6  19         13.54         14.33         1.55 o                         
   4   6  19          0.71         -1.18         1.43 o                         
  -5   7  19         13.80         13.07         1.32 o                         
  -4   7  19          3.55          0.34         1.14 o                         
  -3   7  19          1.76          1.46         1.15 o                         
  -2   7  19          0.45          0.32         1.29 o                         
  -1   7  19         17.09         15.07         1.69 o                         
   0   7  19          2.16          1.93         1.33 o                         
   1   7  19         14.88         16.97         1.91 o                         
   2   7  19          4.35          4.75         1.85 o                         
 -11   0  20         14.57         12.92         2.92 o                         
 -10   0  20          5.78          5.97         6.94 o                         
  -9   0  20         19.12         13.87         6.71 o                         
  -8   0  20         31.83         24.37         3.79 o                         
  -7   0  20        113.70        105.16        12.53 o                         
  -5   0  20        234.47        263.15        10.43 o                         
  -4   0  20         35.41         32.79         4.30 o                         
  -3   0  20         42.53         34.36         5.19 o                         
  -2   0  20         97.51        101.52         6.98 o                         
  -1   0  20       1203.44       1288.25        28.07 o                         
   0   0  20         28.92         17.13         3.47 o                         
   1   0  20        310.38        343.04        13.11 o                         
   2   0  20        130.89        182.20         9.46 o                         
   3   0  20         22.63         15.73         8.06 o                         
   4   0  20         10.40         13.43         4.92 o                         
   5   0  20          2.83         -3.17         9.17 o                         
   6   0  20        116.52        123.53        14.54 o                         
   7   0  20          9.66          7.30         2.84 o                         
   8   0  20         61.82         65.34         7.61 o                         
 -11   1  20          3.93          3.08         4.70 o                         
 -10   1  20         17.54         22.76         5.08 o                         
  -9   1  20         18.50         16.84         4.70 o                         
  -8   1  20         27.05         19.26         2.23 o                         
  -7   1  20         28.46         31.08         2.72 o                         
  -6   1  20         26.12         20.70         3.86 o                         
  -5   1  20        169.53        175.17         5.93 o                         
  -4   1  20         45.43         41.90         4.09 o                         
  -3   1  20        346.08        331.53         8.01 o                         
  -2   1  20          0.54          1.45         2.21 o                         
  -1   1  20        823.12        877.06        13.14 o                         
   0   1  20         46.03         48.98         3.36 o                         
   1   1  20        101.71        118.75         5.07 o                         
   2   1  20        155.07        149.98         7.20 o                         
   3   1  20          0.59          2.48         2.94 o                         
   4   1  20        217.30        238.02         9.10 o                         
   5   1  20        160.77        186.23         6.56 o                         
   6   1  20        100.10        121.90         5.36 o                         
   7   1  20          0.24         -1.23         3.16 o                         
   8   1  20         12.15         10.94         2.30 o                         
 -11   2  20          2.70          1.70         3.29 o                         
 -10   2  20          7.69          7.25         2.12 o                         
  -9   2  20          0.21         -1.05         2.02 o                         
  -8   2  20          0.23         -1.79         1.79 o                         
  -7   2  20         55.03         33.49         4.76 o                         
  -6   2  20         26.64         20.75         3.05 o                         
  -5   2  20          2.41          3.59         3.48 o                         
  -4   2  20         30.03         32.05         2.14 o                         
  -3   2  20          0.44         -0.37         1.65 o                         
  -2   2  20        388.53        402.03         7.59 o                         
  -1   2  20        191.19        207.41         5.12 o                         
   0   2  20         28.44         30.40         2.07 o                         
   1   2  20        199.30        238.33         5.37 o                         
   2   2  20          6.69          7.80         4.30 o                         
   3   2  20        121.45        128.46         6.65 o                         
   4   2  20         32.73         21.26         2.98 o                         
   5   2  20         21.24         16.78         3.29 o                         
   6   2  20          6.56          0.39         3.18 o                         
   7   2  20         37.60         33.08         3.63 o                         
 -10   3  20         77.79         92.64         4.62 o                         
  -9   3  20         18.61         24.57         2.23 o                         
  -8   3  20         59.47         65.70         5.73 o                         
  -7   3  20          2.74          0.39         1.70 o                         
  -6   3  20          9.20          2.71         2.91 o                         
  -5   3  20        159.60        179.35         4.45 o                         
  -4   3  20        169.09        205.00         4.63 o                         
  -3   3  20        136.53        132.00         4.41 o                         
  -2   3  20          1.55         -1.74         1.74 o                         
  -1   3  20        230.57        228.59         5.69 o                         
   0   3  20         12.13         15.33         2.87 o                         
   1   3  20         31.26         29.76         2.18 o                         
   2   3  20          0.35         -1.33         1.75 o                         
   3   3  20          4.41          4.35         2.61 o                         
   4   3  20          6.13          5.33         2.45 o                         
   5   3  20         48.28         55.78         3.16 o                         
   6   3  20         14.27         12.23         3.42 o                         
   7   3  20          0.28         -1.39         2.63 o                         
  -9   4  20          0.05          0.85         2.34 o                         
  -8   4  20          5.98          4.37         1.71 o                         
  -7   4  20         34.54         34.92         2.33 o                         
  -6   4  20         69.36         66.05         3.87 o                         
  -5   4  20          2.12         -0.09         1.30 o                         
  -4   4  20          1.01          0.31         1.76 o                         
  -3   4  20          5.10          5.50         1.78 o                         
  -2   4  20         59.09         59.02         2.48 o                         
  -1   4  20         16.35         20.26         1.74 o                         
   0   4  20        152.53        171.45         4.77 o                         
   1   4  20          5.60          5.52         2.12 o                         
   2   4  20          1.75          1.80         1.61 o                         
   3   4  20          5.09          2.54         1.50 o                         
   4   4  20         36.89         37.83         3.01 o                         
   5   4  20          1.53          0.20         1.65 o                         
   6   4  20         37.84         43.01         3.57 o                         
  -8   5  20         17.85         21.11         3.67 o                         
  -7   5  20          3.01          1.99         1.66 o                         
  -6   5  20         15.92         13.04         1.68 o                         
  -5   5  20         64.77         72.37         5.11 o                         
  -4   5  20         28.43         39.81         1.96 o                         
  -3   5  20        107.31        119.48         3.87 o                         
  -2   5  20         13.15         16.39         1.80 o                         
  -1   5  20          9.59          5.89         1.33 o                         
   0   5  20          9.60          6.23         1.28 o                         
   1   5  20          9.84          6.58         1.27 o                         
   2   5  20          0.47         -1.55         1.55 o                         
   3   5  20          3.41          0.47         2.14 o                         
   4   5  20          2.14          2.10         1.51 o                         
   5   5  20          1.60          3.87         1.49 o                         
  -6   6  20          1.93          0.48         2.25 o                         
  -5   6  20          3.16          4.11         1.20 o                         
  -4   6  20          6.06          5.79         1.21 o                         
  -3   6  20          5.69          5.53         1.65 o                         
  -2   6  20          5.28          3.13         1.20 o                         
  -1   6  20         25.43         25.54         1.54 o                         
   0   6  20          7.72         12.06         1.56 o                         
   1   6  20          8.47          7.55         1.86 o                         
   2   6  20         11.48         10.98         1.74 o                         
   3   6  20          1.05          0.00         1.47 o                         
  -3   7  20         19.88         23.86         2.16 o                         
  -2   7  20          2.69          2.66         1.33 o                         
  -1   7  20          7.78          9.87         1.60 o                         
   0   7  20          0.27          2.62         1.58 o                         
 -10   1  21          4.07          0.07         4.46 o                         
  -9   1  21         20.19         14.97         3.01 o                         
  -8   1  21         16.26         10.96         2.39 o                         
  -7   1  21          8.22          8.88         2.04 o                         
  -6   1  21          5.06          9.06         2.61 o                         
  -5   1  21          0.64         -2.92         2.92 o                         
  -4   1  21         22.06         19.88         3.59 o                         
  -3   1  21          0.29         -3.04         3.04 o                         
  -2   1  21         51.73         51.80         3.47 o                         
  -1   1  21         28.66         30.46         3.44 o                         
   0   1  21         22.16         22.23         2.87 o                         
   1   1  21         16.52         21.29         2.72 o                         
   2   1  21          5.35          0.79         3.94 o                         
   3   1  21          3.01          2.52         3.97 o                         
   4   1  21          7.01          6.14         4.97 o                         
   5   1  21          5.30          1.95         3.60 o                         
   6   1  21         10.39          6.39         5.66 o                         
   7   1  21          0.90         -1.96         1.96 o                         
 -10   2  21          3.11         -0.86         2.00 o                         
  -9   2  21         16.85         14.49         2.16 o                         
  -8   2  21         11.55          7.31         2.39 o                         
  -7   2  21          3.51          0.26         1.81 o                         
  -6   2  21         93.89         90.14         4.91 o                         
  -5   2  21          0.70          0.71         3.63 o                         
  -4   2  21         96.84         91.86         5.43 o                         
  -3   2  21          3.03          1.14         3.13 o                         
  -2   2  21          3.52         -3.29         3.29 o                         
  -1   2  21         97.03         91.45         5.99 o                         
   0   2  21        253.43        286.86         8.09 o                         
   1   2  21        133.08        140.91         9.00 o                         
   2   2  21          3.27          2.65         2.34 o                         
   3   2  21         59.20         65.64         6.64 o                         
   4   2  21          5.99         -0.25         2.45 o                         
   5   2  21          0.27         -2.23         2.23 o                         
   6   2  21         11.01          5.86         2.86 o                         
   7   2  21          3.30         -0.39         2.30 o                         
  -9   3  21         18.81         11.92         2.03 o                         
  -8   3  21         12.52         14.64         2.00 o                         
  -7   3  21         10.84          4.16         1.89 o                         
  -6   3  21          0.89         -0.15         1.82 o                         
  -5   3  21          0.03         -1.64         1.64 o                         
  -4   3  21         17.37         19.92         1.95 o                         
  -3   3  21          0.01          1.24         1.68 o                         
  -2   3  21         19.93         18.92         1.96 o                         
  -1   3  21         83.27        100.99         3.78 o                         
   0   3  21         12.18          5.17         1.87 o                         
   1   3  21         35.62         35.38         3.49 o                         
   2   3  21          0.08         -0.58         1.89 o                         
   3   3  21          2.42          0.45         1.80 o                         
   4   3  21          5.36          4.16         1.70 o                         
   5   3  21          4.54          3.07         1.84 o                         
   6   3  21          2.19          3.11         1.90 o                         
  -9   4  21          5.59          2.86         2.32 o                         
  -8   4  21          0.59         -0.70         1.87 o                         
  -7   4  21          3.52          0.72         2.91 o                         
  -6   4  21          0.45         -0.86         1.90 o                         
  -5   4  21          1.08          1.18         1.37 o                         
  -4   4  21          1.43          3.69         1.33 o                         
  -3   4  21          0.14          2.06         1.26 o                         
  -2   4  21          3.77          5.05         1.27 o                         
  -1   4  21          0.57          1.88         1.34 o                         
   0   4  21          1.72          0.29         1.51 o                         
   1   4  21          7.14          7.34         1.53 o                         
   2   4  21          0.51          1.09         1.84 o                         
   3   4  21         58.76         65.37         4.31 o                         
   4   4  21         16.26         21.13         2.03 o                         
   5   4  21         21.86         33.66         3.64 o                         
  -7   5  21          0.01          0.72         1.72 o                         
  -6   5  21         23.20         13.17         1.88 o                         
  -5   5  21          1.10          0.25         1.30 o                         
  -4   5  21         15.60         11.27         1.40 o                         
  -3   5  21         21.46         27.66         1.83 o                         
  -2   5  21          1.69          1.80         1.27 o                         
  -1   5  21         10.27          7.74         1.64 o                         
   0   5  21         13.49         11.07         1.32 o                         
   1   5  21          0.54          0.43         1.29 o                         
   2   5  21          0.14         -0.63         1.50 o                         
   3   5  21         37.66         51.90         2.74 o                         
   4   5  21          7.85          6.20         1.64 o                         
  -5   6  21          0.00          2.32         2.56 o                         
  -4   6  21          0.03          0.08         1.91 o                         
  -3   6  21          0.83          0.26         1.13 o                         
  -2   6  21         14.76         18.78         1.37 o                         
  -1   6  21          1.98          3.88         1.21 o                         
   0   6  21          0.02          1.27         1.94 o                         
   1   6  21          1.76          2.78         1.73 o                         
   2   6  21         39.57         46.95         4.61 o                         
 -10   0  22          8.26         20.59         7.16 o                         
  -9   0  22         32.30         33.45         8.95 o                         
  -8   0  22          0.13         -2.69         2.69 o                         
  -7   0  22         41.29         41.68         3.24 o                         
  -6   0  22         18.45          8.01         3.11 o                         
  -5   0  22         38.53         50.57         8.06 o                         
  -4   0  22          3.88          1.66         3.36 o                         
  -3   0  22          9.27          5.82         7.16 o                         
  -2   0  22          1.84          5.83         4.62 o                         
  -1   0  22        193.95        231.46        43.63 o                         
   0   0  22          9.62         17.21         7.38 o                         
   1   0  22          0.14          2.63         2.85 o                         
   2   0  22         76.28         84.91         6.67 o                         
   3   0  22         31.52         35.82         9.40 o                         
   4   0  22          3.87          3.18         3.80 o                         
   5   0  22          1.93          8.95         6.71 o                         
   6   0  22          0.63         -3.00         3.00 o                         
 -10   1  22          0.18          4.34         3.55 o                         
  -9   1  22          0.48          0.64         3.48 o                         
  -8   1  22         27.18         25.80         2.33 o                         
  -7   1  22        137.00        131.78         4.17 o                         
  -6   1  22         46.66         43.74         6.14 o                         
  -5   1  22         67.96         75.35         7.06 o                         
  -4   1  22        127.18        121.82         5.62 o                         
  -3   1  22         44.31         45.20         3.34 o                         
  -2   1  22         16.91         19.92         3.62 o                         
  -1   1  22        275.09        285.89         9.17 o                         
   0   1  22          0.76          0.84         2.29 o                         
   1   1  22          0.24          3.98         3.31 o                         
   2   1  22         12.86          6.36         2.53 o                         
   3   1  22          0.96         -1.39         4.07 o                         
   4   1  22        122.89        133.15         7.07 o                         
   5   1  22         23.00         33.85         3.53 o                         
   6   1  22          0.10         -2.00         2.00 o                         
  -9   2  22          7.03          7.71         2.06 o                         
  -8   2  22          0.29         -1.05         2.68 o                         
  -7   2  22          1.40          0.43         3.31 o                         
  -6   2  22          8.84          5.80         2.01 o                         
  -5   2  22          9.73          7.12         2.17 o                         
  -4   2  22          0.35         -3.44         3.63 o                         
  -3   2  22          0.20          0.66         2.01 o                         
  -2   2  22          0.44         -1.58         2.20 o                         
  -1   2  22         15.04         23.62         3.30 o                         
   0   2  22         47.62         58.74         4.67 o                         
   1   2  22         43.34         53.28         3.71 o                         
   2   2  22          3.34          2.80         2.06 o                         
   3   2  22          6.32          4.37         1.88 o                         
   4   2  22          0.07         -0.80         1.57 o                         
   5   2  22          6.39          5.03         1.76 o                         
   6   2  22          3.98          2.71         1.54 o                         
  -9   3  22          5.30          8.82         2.15 o                         
  -8   3  22         40.55         35.63         2.97 o                         
  -7   3  22         21.57         26.52         3.36 o                         
  -6   3  22         37.96         22.36         3.05 o                         
  -5   3  22          2.00          1.37         1.57 o                         
  -4   3  22          0.75          1.51         1.58 o                         
  -3   3  22          4.25          3.86         1.58 o                         
  -2   3  22         11.50         21.05         1.87 o                         
  -1   3  22         70.03         87.60         5.74 o                         
   0   3  22          3.14          7.78         1.98 o                         
   1   3  22         14.61         16.16         2.08 o                         
   2   3  22          4.46          3.47         1.77 o                         
   3   3  22          2.92          3.10         1.73 o                         
   4   3  22          0.70          1.18         2.12 o                         
   5   3  22         20.84         21.33         2.04 o                         
  -8   4  22          0.09         -1.54         2.58 o                         
  -7   4  22          5.62          6.39         1.87 o                         
  -6   4  22          1.00         -1.59         1.74 o                         
  -5   4  22          0.55          0.08         1.68 o                         
  -4   4  22          4.69          5.04         1.27 o                         
  -3   4  22          8.94         13.95         1.35 o                         
  -2   4  22          3.29          6.14         1.37 o                         
  -1   4  22          5.62          4.82         1.33 o                         
   0   4  22          0.39         -0.03         1.36 o                         
   1   4  22         52.66         56.08         2.44 o                         
   2   4  22          5.82          4.58         1.87 o                         
   3   4  22         21.78         25.33         2.62 o                         
   4   4  22         12.15         20.45         4.26 o                         
  -6   5  22         27.85         25.85         2.43 o                         
  -5   5  22          4.65          0.14         1.94 o                         
  -4   5  22          5.65          6.98         2.38 o                         
  -3   5  22         17.77         23.81         1.70 o                         
  -2   5  22          1.33          0.13         1.37 o                         
  -1   5  22          7.00         10.96         1.55 o                         
   0   5  22          9.82         11.13         2.03 o                         
   1   5  22          2.55          1.11         1.34 o                         
   2   5  22          5.81          6.05         1.53 o                         
   3   5  22          2.13          2.73         1.91 o                         
  -3   6  22          5.40         10.85         2.75 o                         
  -2   6  22         26.92         33.28         2.68 o                         
  -1   6  22          0.94          2.52         1.91 o                         
  -9   1  23         10.62         10.02         1.97 o                         
  -8   1  23          2.84          0.04         6.66 o                         
  -7   1  23          0.04         -0.89         1.70 o                         
  -6   1  23         16.94         15.01         1.88 o                         
  -5   1  23          3.25          4.00         2.00 o                         
  -4   1  23          0.08         -1.03         2.26 o                         
  -3   1  23          4.27          3.72         2.12 o                         
  -2   1  23         23.17         21.05         2.87 o                         
  -1   1  23          5.44          4.32         2.28 o                         
   0   1  23          6.99          5.02         3.12 o                         
   1   1  23          1.20          0.10         2.34 o                         
   2   1  23          0.00         -0.87         2.15 o                         
   3   1  23          6.68          9.68         1.91 o                         
   4   1  23          8.63          6.71         3.71 o                         
   5   1  23          6.16          8.91         2.33 o                         
  -9   2  23          3.70         -0.90         2.24 o                         
  -8   2  23          9.19         12.77         2.99 o                         
  -7   2  23          2.95          2.76         1.57 o                         
  -6   2  23          3.85          3.07         2.33 o                         
  -5   2  23         14.29         13.45         2.15 o                         
  -4   2  23         23.94         22.46         3.10 o                         
  -3   2  23          1.19          2.42         2.06 o                         
  -2   2  23         33.71         36.51         3.09 o                         
  -1   2  23          0.27          1.84         2.34 o                         
   0   2  23          2.61         -1.03         1.96 o                         
   1   2  23          2.59          2.62         2.01 o                         
   2   2  23          4.36          2.70         1.98 o                         
   3   2  23          0.58          1.50         1.80 o                         
   4   2  23          0.08          2.17         1.78 o                         
   5   2  23          0.44          1.45         1.65 o                         
  -8   3  23          8.67          5.47         1.77 o                         
  -7   3  23          0.40         -1.59         4.59 o                         
  -6   3  23          3.35         -0.88         1.49 o                         
  -5   3  23          0.14         -0.23         1.47 o                         
  -4   3  23          5.27          9.21         1.81 o                         
  -3   3  23          3.35          2.73         1.51 o                         
  -2   3  23         18.47         19.29         1.94 o                         
  -1   3  23          2.28          2.40         1.83 o                         
   0   3  23         24.31         20.56         2.50 o                         
   1   3  23          0.67          2.42         2.39 o                         
   2   3  23          5.04          3.65         3.50 o                         
   3   3  23          3.73          7.09         2.43 o                         
   4   3  23          0.83          2.90         3.55 o                         
  -7   4  23          1.63         -0.93         2.92 o                         
  -6   4  23          0.78         -1.78         2.07 o                         
  -5   4  23          0.82         -1.72         1.72 o                         
  -4   4  23          6.53          2.97         2.58 o                         
  -3   4  23          0.03         -0.44         1.30 o                         
  -2   4  23         14.55         16.04         1.44 o                         
  -1   4  23          4.84          4.94         1.34 o                         
   0   4  23          0.85          0.54         1.28 o                         
   1   4  23         11.87         16.90         1.48 o                         
   2   4  23         12.44         16.00         2.20 o                         
   3   4  23          0.21          6.27         3.42 o                         
  -5   5  23          1.09          0.44         2.53 o                         
  -4   5  23          7.50          9.56         2.66 o                         
  -3   5  23          0.19         -1.46         1.46 o                         
  -2   5  23          0.51          5.13         1.31 o                         
  -1   5  23          1.78          1.83         1.35 o                         
   0   5  23         14.89         14.30         1.59 o                         
   1   5  23          0.41          0.92         1.43 o                         
  -8   0  24         15.26         18.35         6.27 o                         
  -7   0  24         83.26         97.68         5.81 o                         
  -6   0  24         22.65         24.10         3.89 o                         
  -5   0  24          0.35         -0.30         2.80 o                         
  -4   0  24         21.28         26.40         6.71 o                         
  -3   0  24          5.94          4.24         3.16 o                         
  -2   0  24        207.01        213.87         9.01 o                         
  -1   0  24        200.84        199.88        17.01 o                         
   0   0  24         48.56         47.69         4.95 o                         
   1   0  24         12.41          6.48         2.87 o                         
   2   0  24          0.84         -0.63         2.84 o                         
   3   0  24         15.46         12.42         3.88 o                         
   4   0  24         33.92         39.09         4.30 o                         
  -8   1  24         11.09         -1.34         4.92 o                         
  -7   1  24         35.20         37.77         3.20 o                         
  -6   1  24         16.71         13.70         3.43 o                         
  -5   1  24         72.93         83.74         4.06 o                         
  -4   1  24         46.68         47.89         4.14 o                         
  -3   1  24          4.01          4.64         2.21 o                         
  -2   1  24         63.37         68.39         4.00 o                         
  -1   1  24         10.60          8.56         2.18 o                         
   0   1  24          8.75          5.00         4.24 o                         
   1   1  24          0.19          3.44         2.19 o                         
   2   1  24          7.96          9.19         3.29 o                         
   3   1  24          0.62         -0.29         4.10 o                         
   4   1  24          2.01          5.57         1.82 o                         
  -8   2  24         15.37         28.03         4.48 o                         
  -7   2  24         39.47         46.55         4.43 o                         
  -6   2  24          1.55         -0.91         1.42 o                         
  -5   2  24          0.80          2.08         1.49 o                         
  -4   2  24         18.56         20.32         2.40 o                         
  -3   2  24         12.01          8.83         5.81 o                         
  -2   2  24         58.79         71.55         3.46 o                         
  -1   2  24        101.30        108.15         4.73 o                         
   0   2  24         19.21         19.28         2.28 o                         
   1   2  24          8.13          7.28         1.88 o                         
   2   2  24         10.28          9.19         1.89 o                         
   3   2  24          0.04          2.35         1.75 o                         
   4   2  24          8.34         12.83         2.40 o                         
  -7   3  24         13.26         10.32         2.96 o                         
  -6   3  24          1.41          2.02         5.43 o                         
  -5   3  24         19.50         23.54         3.23 o                         
  -4   3  24          3.21          4.37         1.46 o                         
  -3   3  24          0.29          1.90         1.34 o                         
  -2   3  24          0.52         -0.74         1.41 o                         
  -1   3  24          0.61          0.80         2.40 o                         
   0   3  24         11.16         11.67         1.86 o                         
   1   3  24          6.00          6.77         2.55 o                         
   2   3  24          2.82          4.38         1.72 o                         
   3   3  24          0.04         -2.07         2.62 o                         
  -5   4  24          5.07          4.48         2.58 o                         
  -4   4  24         11.56          9.26         2.61 o                         
  -3   4  24         28.73         29.31         1.96 o                         
  -2   4  24         16.74         17.77         2.15 o                         
  -1   4  24          6.48          5.08         1.35 o                         
   0   4  24          0.96          0.95         1.41 o                         
   1   4  24          0.00          2.68         1.93 o                         
  -7   1  25          0.05         -2.53         2.99 o                         
  -6   1  25          6.66          4.16         2.13 o                         
  -5   1  25          0.64         -0.65         1.77 o                         
  -4   1  25          0.12          2.94         1.82 o                         
  -3   1  25         14.02         14.42         2.02 o                         
  -2   1  25          2.50          1.06         2.65 o                         
  -1   1  25          1.73         -0.93         1.85 o                         
   0   1  25          0.35          0.38         3.68 o                         
   1   1  25          0.52          3.08         1.72 o                         
   2   1  25          0.15         -1.87         1.87 o                         
   3   1  25          0.06          1.37         2.32 o                         
  -6   2  25          0.65         -0.94         1.42 o                         
  -5   2  25          7.18          7.04         1.45 o                         
  -4   2  25          1.29          0.56         1.94 o                         
  -3   2  25          7.95          8.65         2.00 o                         
  -2   2  25         16.74         19.02         2.58 o                         
  -1   2  25          1.49          1.75         1.60 o                         
   0   2  25          7.10          3.07         1.95 o                         
   1   2  25         19.56         18.86         2.20 o                         
   2   2  25          0.01          2.26         1.79 o                         
  -5   3  25          1.09         -1.30         1.30 o                         
  -4   3  25          5.46          3.28         1.74 o                         
  -3   3  25         62.95         78.43         3.68 o                         
  -2   3  25          0.36          1.84         2.04 o                         
  -1   3  25          0.56         -0.12         2.25 o                         
   0   3  25          1.83          1.66         1.65 o                         
   1   3  25          1.71          3.28         1.40 o                         
  -5   0  26         12.06         14.32         5.48 o                         
  -4   0  26          5.03          4.35         2.51 o                         
  -3   0  26         19.19         15.47         5.15 o                         
  -2   0  26         99.01        110.62        14.99 o                         
  -1   0  26         36.24         54.15        11.19 o                         
   0   0  26         10.06          7.41         2.91 o                         
   1   0  26         10.15         20.03         7.16 o                         
  -5   1  26          2.89          4.01         2.28 o                         
  -4   1  26          1.65          4.07         1.43 o                         
  -3   1  26          9.37          4.90         1.88 o                         
  -2   1  26          6.79         15.11         4.19 o                         
  -1   1  26         24.62         31.91         3.31 o                         
   0   1  26          0.01          3.36         1.88 o                         
   1   1  26          7.31          5.11         2.58 o                         
  -4   2  26          0.35         -1.31         1.31 o                         
  -3   2  26         15.42         18.99         1.71 o                         
  -2   2  26         20.21         18.55         2.69 o                         
  -1   2  26          7.80          8.54         1.83 o                         
   0   2  26          6.95         10.92         1.58 o                         
                                                                                
