# Supplementary material for: Inter­molecular inter­actions and disorder in six isostructural cele­coxib solvates
Source: Acta Crystallogr C Struct Chem. 2020 Jun 27;76(Pt 7):632–8. doi: 10.1107/S2053229620008359 (PMC7336170; doi:10.1107/S2053229620008359)
Supplement: Supplementary file 6 [file c-76-00632-5sup6.hkl]

data_5                                                                          
_shelx_title ' CS1408 in P2(1)/c'                                               
_shelx_refln_list_code          4                                               
_shelx_F_calc_maximum      179.36                                               
_exptl_crystal_F_000      1064.00                                               
_reflns_d_resolution_high  0.8379                                               
                                                                                
loop_                                                                           
 _space_group_symop_operation_xyz                                               
 'x, y, z'                                                                      
 '-x, y+1/2, -z+1/2'                                                            
 '-x, -y, -z'                                                                   
 'x, -y-1/2, z-1/2'                                                             
                                                                                
_cell_length_a    12.4495                                                       
_cell_length_b     8.7822                                                       
_cell_length_c    22.6565                                                       
_cell_angle_alpha  90.000                                                       
_cell_angle_beta   97.861                                                       
_cell_angle_gamma  90.000                                                       
                                                                                
_shelx_F_squared_multiplier     1.000                                           
                                                                                
loop_                                                                           
 _refln_index_h                                                                 
 _refln_index_k                                                                 
 _refln_index_l                                                                 
 _refln_F_squared_calc                                                          
 _refln_F_squared_meas                                                          
 _refln_F_squared_sigma                                                         
 _refln_observed_status                                                         
   1   0   0        862.08        863.60        13.85 o                         
   3   0   0       1814.58       1983.85        50.91 o                         
   4   0   0      11910.96      11089.80       198.49 o                         
   5   0   0        705.70        650.92        12.12 o                         
   6   0   0       8269.82       8319.00       317.11 o                         
   7   0   0          4.81          8.26         1.05 o                         
   8   0   0        919.95        857.35        15.94 o                         
   9   0   0         65.17         74.70         2.25 o                         
  10   0   0          0.65          1.08         0.93 o                         
  11   0   0          0.84          0.76         1.05 o                         
  12   0   0        136.94        100.81         3.14 o                         
  13   0   0         55.47         59.19         4.47 o                         
  14   0   0         12.31         11.76         2.64 o                         
   1   1   0          1.50         -0.22         0.22 o                         
   2   1   0      14843.17      15590.13       351.52 o                         
   3   1   0        565.43        477.74         6.60 o                         
   4   1   0       4551.53       4503.08        57.05 o                         
   5   1   0        728.98        813.59         9.93 o                         
   6   1   0         71.20         81.19         1.42 o                         
   7   1   0        635.17        559.96         7.49 o                         
   8   1   0        141.07        139.42         2.34 o                         
   9   1   0        215.92        205.93         3.21 o                         
  10   1   0          1.24          1.28         0.71 o                         
  11   1   0        135.41        105.34         2.84 o                         
  12   1   0         59.97         55.72         1.84 o                         
  13   1   0         30.78         26.91         1.69 o                         
  14   1   0         71.41         56.77         4.11 o                         
   1   2   0       9556.16      10109.04       180.69 o                         
   2   2   0       6331.89       6633.57       106.15 o                         
   3   2   0       7982.06       8407.12       122.69 o                         
   4   2   0       2396.98       2553.66        37.39 o                         
   5   2   0       2790.77       2772.97        31.45 o                         
   6   2   0        391.94        301.03         3.49 o                         
   7   2   0        222.90        198.90         2.88 o                         
   8   2   0         11.51          8.89         0.66 o                         
   9   2   0          0.99          1.87         0.53 o                         
  10   2   0        103.44         92.08         2.12 o                         
  11   2   0         93.74         78.40         2.03 o                         
  12   2   0         28.29         31.36         1.83 o                         
  13   2   0         61.62         68.03         2.82 o                         
  14   2   0         15.32         11.20         2.49 o                         
   1   3   0         67.42         71.12         1.37 o                         
   2   3   0        470.87        514.64         7.20 o                         
   3   3   0        570.03        519.89         7.32 o                         
   4   3   0        393.57        371.72         4.74 o                         
   5   3   0          6.93         22.67         0.79 o                         
   6   3   0       2742.53       2894.70        32.94 o                         
   7   3   0        319.36        320.90         4.69 o                         
   8   3   0         95.16         78.03         1.97 o                         
   9   3   0        303.57        317.21         5.62 o                         
  10   3   0         30.63         37.94         1.77 o                         
  11   3   0        111.15         88.27         2.06 o                         
  12   3   0          1.13          1.95         1.17 o                         
  13   3   0         11.35         14.91         2.13 o                         
   0   4   0        228.27        233.09         4.20 o                         
   1   4   0        792.93        861.34        11.12 o                         
   2   4   0        115.40        113.65         1.57 o                         
   3   4   0         37.45         43.33         1.36 o                         
   4   4   0       1388.00       1459.91        21.69 o                         
   5   4   0       1479.90       1480.02        20.38 o                         
   6   4   0         12.81         25.49         1.22 o                         
   7   4   0       1122.21       1124.78        17.05 o                         
   8   4   0        206.60        209.36         5.08 o                         
   9   4   0        485.71        463.93         9.24 o                         
  10   4   0         24.90         24.05         1.48 o                         
  11   4   0          0.43         -0.78         0.93 o                         
  12   4   0         93.74         92.09         8.50 o                         
  13   4   0         90.41         96.93         3.11 o                         
   1   5   0          0.33          4.74         0.50 o                         
   2   5   0       1164.36       1191.80        14.58 o                         
   3   5   0        178.04        194.53         2.84 o                         
   4   5   0        324.82        300.97         4.24 o                         
   5   5   0        195.59        198.50         3.34 o                         
   6   5   0         50.70         62.55         1.89 o                         
   7   5   0        252.97        220.96         4.20 o                         
   8   5   0        160.44        177.77         3.81 o                         
   9   5   0        259.28        268.36         5.32 o                         
  10   5   0          4.57          3.15         1.10 o                         
  11   5   0          1.53          1.37         1.19 o                         
  12   5   0          8.16          9.96         1.55 o                         
   0   6   0        317.03        390.74        11.11 o                         
   1   6   0         14.70         18.15         1.12 o                         
   2   6   0        141.20        159.17         2.74 o                         
   3   6   0         32.96         30.64         1.54 o                         
   4   6   0          5.76          6.36         1.14 o                         
   5   6   0         33.68         31.70         1.49 o                         
   6   6   0         55.12         49.77         1.63 o                         
   7   6   0        239.63        254.79         4.89 o                         
   8   6   0         61.17         59.92         1.85 o                         
   9   6   0        132.74        128.39         2.77 o                         
  10   6   0         16.27         20.39         1.62 o                         
  11   6   0         36.73         44.88         2.65 o                         
  12   6   0         16.81         11.82         3.11 o                         
   1   7   0         71.66         67.75         3.11 o                         
   2   7   0        120.12        117.02         3.34 o                         
   3   7   0          0.37          0.60         0.90 o                         
   4   7   0         40.09         49.79         2.59 o                         
   5   7   0          0.04         -0.82         0.82 o                         
   6   7   0          1.76          0.87         0.90 o                         
   7   7   0         34.93         38.52         1.77 o                         
   8   7   0         96.12         92.23         3.38 o                         
   9   7   0          1.00          1.61         1.63 o                         
  10   7   0          6.76         10.38         1.35 o                         
   0   8   0          4.09          3.37         2.95 o                         
   1   8   0         13.30         11.44         1.41 o                         
   2   8   0         37.26         34.04         2.04 o                         
   3   8   0         16.48         19.48         1.50 o                         
   4   8   0         30.94         34.96         2.18 o                         
   5   8   0          0.57          0.62         1.06 o                         
   6   8   0         26.82         31.24         1.71 o                         
   7   8   0          4.77          7.06         1.24 o                         
   8   8   0        124.20        121.93         3.40 o                         
   9   8   0          4.96          6.32         3.06 o                         
   1   9   0          9.08          6.27         1.30 o                         
   2   9   0         22.56         22.64         2.00 o                         
   3   9   0          4.89          2.47         1.47 o                         
   4   9   0          0.30          2.20         1.45 o                         
   5   9   0         18.61         28.91         2.25 o                         
   6   9   0          0.60          5.17         1.53 o                         
   7   9   0          0.78          2.20         3.28 o                         
   0  10   0          4.05         -0.45         6.53 o                         
   1  10   0         27.00         28.64         2.39 o                         
   2  10   0          0.22          1.15         1.22 o                         
   3  10   0          4.26          4.16         1.73 o                         
   4  10   0          3.53          0.87         1.94 o                         
 -14   1   1          2.65          1.16         2.29 o                         
 -13   1   1          7.07          6.73         1.46 o                         
 -12   1   1         21.71         22.25         1.43 o                         
 -11   1   1        165.71        173.50         3.31 o                         
 -10   1   1         75.63         85.80         2.04 o                         
  -9   1   1        115.61        104.58         2.00 o                         
  -8   1   1        916.52        801.08        10.63 o                         
  -7   1   1        243.66        221.11         3.35 o                         
  -6   1   1          1.39          6.23         0.74 o                         
  -5   1   1        476.83        495.26         6.17 o                         
  -4   1   1        794.11        772.64        10.17 o                         
  -3   1   1       1234.22       1208.24        16.39 o                         
  -2   1   1       2367.49       2375.39        42.53 o                         
  -1   1   1        269.73        314.60         7.27 o                         
   0   1   1          2.11         -0.62         0.62 o                         
   1   1   1          0.17         -0.31         0.31 o                         
   2   1   1       4832.45       4945.71       125.13 o                         
   3   1   1       3773.46       3908.35        57.32 o                         
   4   1   1       3790.76       3898.76        66.04 o                         
   5   1   1        240.11        203.54         2.88 o                         
   6   1   1        133.82        134.67         2.09 o                         
   7   1   1        601.46        642.05         9.55 o                         
   8   1   1         23.56         13.53         0.72 o                         
   9   1   1        129.17        129.61         2.53 o                         
  10   1   1         13.68         18.06         1.03 o                         
  11   1   1          0.05          1.89         0.67 o                         
  12   1   1          0.02         -0.69         0.80 o                         
  13   1   1          7.37          6.20         1.64 o                         
  14   1   1          3.78         -2.42         2.42 o                         
 -14   2   1          0.89          1.72         2.16 o                         
 -13   2   1        107.01        105.90         4.31 o                         
 -12   2   1        117.65        111.79         2.49 o                         
 -11   2   1         24.72         26.55         1.40 o                         
 -10   2   1          0.85          0.09         0.62 o                         
  -9   2   1         62.53         68.50         1.72 o                         
  -8   2   1        267.86        251.97         3.79 o                         
  -7   2   1        169.58        159.84         2.22 o                         
  -6   2   1        875.87       1029.72        10.92 o                         
  -5   2   1         38.80         37.68         0.82 o                         
  -4   2   1       2107.22       2032.74        23.06 o                         
  -3   2   1        490.82        502.12         7.53 o                         
  -2   2   1       3489.55       3360.43        79.41 o                         
  -1   2   1      19521.40      19182.97       595.80 o                         
   0   2   1        606.79        739.19        13.37 o                         
   1   2   1      21650.35      21641.47       385.83 o                         
   2   2   1       6186.62       6613.53       105.73 o                         
   3   2   1       1025.16        948.34        17.14 o                         
   4   2   1       2964.01       3038.04        38.48 o                         
   5   2   1       4957.63       5303.24        63.29 o                         
   6   2   1         65.77         60.01         1.17 o                         
   7   2   1        241.61        246.39         3.61 o                         
   8   2   1        155.37        168.88         2.77 o                         
   9   2   1        321.67        329.66         5.13 o                         
  10   2   1         20.36         23.08         1.28 o                         
  11   2   1        243.67        223.76         3.88 o                         
  12   2   1          2.33          0.64         0.88 o                         
  13   2   1         80.27         83.12         2.99 o                         
  14   2   1          5.75         13.68         4.66 o                         
 -13   3   1          4.54          5.37         1.56 o                         
 -12   3   1         89.21         90.24         2.44 o                         
 -11   3   1         27.34         35.65         1.64 o                         
 -10   3   1        142.50        144.18         3.10 o                         
  -9   3   1        302.84        308.97         6.33 o                         
  -8   3   1          3.36          2.92         0.63 o                         
  -7   3   1          2.34          6.15         0.59 o                         
  -6   3   1        376.60        394.25         5.17 o                         
  -5   3   1          0.50          1.01         0.42 o                         
  -4   3   1        388.40        489.79         6.13 o                         
  -3   3   1        976.82        926.86        11.94 o                         
  -2   3   1         40.46         46.76         0.95 o                         
  -1   3   1       2588.82       2606.86        28.11 o                         
   0   3   1       3482.60       3378.98        38.20 o                         
   1   3   1       3000.88       3155.81        42.63 o                         
   2   3   1        222.87        213.48         3.22 o                         
   3   3   1        675.63        676.50         9.44 o                         
   4   3   1          0.41          1.06         0.36 o                         
   5   3   1        167.73        166.89         2.35 o                         
   6   3   1       1262.43       1202.85        14.71 o                         
   7   3   1        275.39        262.66         3.89 o                         
   8   3   1        119.79        107.85         2.85 o                         
   9   3   1        189.88        188.85         3.96 o                         
  10   3   1         10.66         10.96         1.03 o                         
  11   3   1         62.46         52.08         1.83 o                         
  12   3   1         14.97         10.49         2.01 o                         
  13   3   1         36.00         38.91         2.74 o                         
 -13   4   1         38.31         40.65         2.79 o                         
 -12   4   1          0.07          1.25         1.34 o                         
 -11   4   1         49.99         46.70         1.92 o                         
 -10   4   1        373.75        354.20         6.04 o                         
  -9   4   1         55.55         49.49         2.10 o                         
  -8   4   1         79.15         82.73         2.16 o                         
  -7   4   1        109.58        106.73         2.21 o                         
  -6   4   1        284.24        306.39         4.46 o                         
  -5   4   1          1.03          2.22         0.63 o                         
  -4   4   1        302.80        277.45         5.60 o                         
  -3   4   1        509.44        530.27         6.69 o                         
  -2   4   1       1031.56       1108.87        12.18 o                         
  -1   4   1       2956.93       3014.49        34.16 o                         
   0   4   1        116.42        101.33         1.69 o                         
   1   4   1         34.99         40.53         0.93 o                         
   2   4   1          4.37          3.94         0.37 o                         
   3   4   1       1601.94       1528.90        20.96 o                         
   4   4   1       1108.82       1168.41        16.14 o                         
   5   4   1        661.60        637.49         7.64 o                         
   6   4   1       1026.21       1009.79        13.26 o                         
   7   4   1          0.00          0.65         0.55 o                         
   8   4   1         90.81         92.51         2.94 o                         
   9   4   1         10.49         11.24         1.12 o                         
  10   4   1        203.57        186.15         3.95 o                         
  11   4   1        106.93         89.58         2.89 o                         
  12   4   1          6.86          5.34         1.75 o                         
  13   4   1         14.43         13.39         1.50 o                         
 -12   5   1         27.04         30.34         3.19 o                         
 -11   5   1         17.28         21.89         1.65 o                         
 -10   5   1         23.84         27.17         1.84 o                         
  -9   5   1        214.48        190.40         3.63 o                         
  -8   5   1         33.28         37.78         2.34 o                         
  -7   5   1          1.41          1.58         0.81 o                         
  -6   5   1          2.97          2.34         0.66 o                         
  -5   5   1         62.70         44.65         1.62 o                         
  -4   5   1          8.77         17.85         0.94 o                         
  -3   5   1        441.92        449.15         6.14 o                         
  -2   5   1        229.69        184.71         3.13 o                         
  -1   5   1        186.19        190.52         2.61 o                         
   0   5   1         12.45         14.14         0.78 o                         
   1   5   1       1566.41       1623.98        19.67 o                         
   2   5   1         84.61         79.92         1.63 o                         
   3   5   1        253.55        218.05         3.32 o                         
   4   5   1        102.36        110.52         1.96 o                         
   5   5   1         41.99         41.07         1.52 o                         
   6   5   1        332.87        297.70         4.87 o                         
   7   5   1        185.88        190.82         4.57 o                         
   8   5   1        237.33        220.76         4.52 o                         
   9   5   1        294.99        276.99         5.43 o                         
  10   5   1        322.74        312.17         5.47 o                         
  11   5   1        140.67        141.02         3.95 o                         
  12   5   1          3.96         11.31         1.35 o                         
 -12   6   1          0.30         -2.49         2.80 o                         
 -11   6   1          1.61          2.61         1.12 o                         
 -10   6   1        232.05        240.52         4.41 o                         
  -9   6   1          1.61          2.26         0.89 o                         
  -8   6   1         11.07          5.82         0.87 o                         
  -7   6   1          5.04          5.79         0.90 o                         
  -6   6   1        247.86        290.48         4.39 o                         
  -5   6   1          5.69          8.55         0.97 o                         
  -4   6   1        119.41        124.14         2.52 o                         
  -3   6   1         83.73         75.42         1.81 o                         
  -2   6   1        236.79        224.28         3.76 o                         
  -1   6   1        281.97        254.33         4.15 o                         
   0   6   1        523.45        505.17         6.98 o                         
   1   6   1         18.81         18.37         1.13 o                         
   2   6   1          0.23          2.91         0.70 o                         
   3   6   1        993.01        998.88        13.19 o                         
   4   6   1        260.56        262.37         4.34 o                         
   5   6   1        111.10        112.52         2.34 o                         
   6   6   1         11.55          9.47         0.95 o                         
   7   6   1         27.84         24.54         1.34 o                         
   8   6   1         75.66         57.21         1.84 o                         
   9   6   1        333.03        328.12         5.31 o                         
  10   6   1         13.78         12.57         1.31 o                         
  11   6   1         29.04         24.81         1.75 o                         
 -11   7   1         15.52         18.35         3.73 o                         
 -10   7   1         28.12         31.73         2.27 o                         
  -9   7   1        257.81        261.47         5.79 o                         
  -8   7   1         20.98         21.65         1.48 o                         
  -7   7   1         18.77         15.73         1.77 o                         
  -6   7   1        103.68        103.77         2.54 o                         
  -5   7   1         13.79         11.95         1.08 o                         
  -4   7   1        377.10        369.03        13.60 o                         
  -3   7   1        195.79        195.99         3.96 o                         
  -2   7   1          5.24          2.40         1.78 o                         
  -1   7   1         57.40         49.04         3.07 o                         
   0   7   1        373.62        378.34         7.06 o                         
   1   7   1        196.30        186.73         5.98 o                         
   2   7   1         76.88         76.05         2.63 o                         
   3   7   1          6.31          4.18         0.98 o                         
   4   7   1        108.70        122.37         2.92 o                         
   5   7   1         36.56         30.57         1.47 o                         
   6   7   1        585.22        588.11         8.24 o                         
   7   7   1         20.50         25.50         1.52 o                         
   8   7   1         18.23         17.91         1.41 o                         
   9   7   1        164.12        154.94         3.61 o                         
  10   7   1         19.45         11.40         1.33 o                         
  -9   8   1          4.69         11.24         5.71 o                         
  -8   8   1          3.06          6.05         1.90 o                         
  -7   8   1         25.30         34.63         2.45 o                         
  -6   8   1         46.17         58.79         2.36 o                         
  -5   8   1          9.76         11.62         1.18 o                         
  -4   8   1         22.44         25.12         1.84 o                         
  -3   8   1         64.57         67.13         2.47 o                         
  -2   8   1        103.56        105.69         3.32 o                         
  -1   8   1         94.81         89.29         3.11 o                         
   0   8   1        197.49        201.67         4.97 o                         
   1   8   1          4.71          6.33         1.25 o                         
   2   8   1         15.69         10.53         1.28 o                         
   3   8   1         30.55         35.08         2.10 o                         
   4   8   1        283.20        294.62         5.60 o                         
   5   8   1         22.30         25.29         1.69 o                         
   6   8   1          2.30          2.87         1.13 o                         
   7   8   1          0.07          2.95         1.27 o                         
   8   8   1          1.56          1.65         1.50 o                         
   9   8   1         19.60         29.53         4.20 o                         
  -7   9   1          0.64          3.98         2.64 o                         
  -6   9   1         82.22         85.20         3.09 o                         
  -5   9   1          0.86          6.20         1.48 o                         
  -4   9   1         84.45        102.81         3.56 o                         
  -3   9   1         26.52         16.41         1.82 o                         
  -2   9   1          3.11          2.97         1.42 o                         
  -1   9   1          7.04          7.77         1.40 o                         
   0   9   1         36.22         37.28         2.40 o                         
   1   9   1         36.41         36.01         2.54 o                         
   2   9   1         22.38         26.38         2.27 o                         
   3   9   1         10.35         10.35         2.18 o                         
   4   9   1         58.19         63.02         2.84 o                         
   5   9   1          4.74          2.09         2.09 o                         
   6   9   1        122.96        120.40         3.73 o                         
   7   9   1          4.81         15.47         4.98 o                         
  -4  10   1          5.79          7.30         2.02 o                         
  -3  10   1          0.33         -1.33         1.33 o                         
  -2  10   1         20.63         20.61         1.83 o                         
  -1  10   1         22.28         24.72         4.43 o                         
   0  10   1          2.19          0.11         1.70 o                         
   1  10   1         14.79         10.85         1.77 o                         
   2  10   1         11.77         17.85         1.62 o                         
   3  10   1         22.54         17.33         1.74 o                         
   4  10   1         18.54          6.22         4.35 o                         
 -14   0   2          1.93         -2.07         2.07 o                         
 -13   0   2          7.78          3.24         2.49 o                         
 -12   0   2         85.83         69.20         2.74 o                         
 -11   0   2        106.99        102.06         3.05 o                         
 -10   0   2        775.57        751.72        20.01 o                         
  -9   0   2       2098.13       2200.55        35.87 o                         
  -8   0   2        879.10        910.69        15.10 o                         
  -7   0   2        359.71        621.97         9.50 o                         
  -6   0   2        218.20        180.38         2.87 o                         
  -5   0   2       1214.81       1186.40        18.97 o                         
  -4   0   2        794.80        584.87        10.73 o                         
  -2   0   2       9034.35       8828.88       222.98 o                         
  -1   0   2       2042.15       2101.18        53.66 o                         
   0   0   2       3539.43       3551.85       127.51 o                         
   1   0   2        947.74        735.34        91.90 o                         
   2   0   2        167.11        174.19         4.84 o                         
   3   0   2       1611.52       1637.69        33.19 o                         
   4   0   2        881.46        769.03        12.57 o                         
   5   0   2      10543.22      10947.72       196.54 o                         
   6   0   2        889.35        802.07        23.30 o                         
   7   0   2       2232.77       2319.85        55.44 o                         
   8   0   2         11.84         10.85         0.96 o                         
   9   0   2          3.07          1.90         0.81 o                         
  10   0   2         96.84         93.35         4.97 o                         
  11   0   2          0.46          0.26         0.94 o                         
  12   0   2        110.34        102.55         3.11 o                         
  13   0   2         19.26         18.05         2.53 o                         
  14   0   2         34.78         32.03         5.29 o                         
 -14   1   2         37.59         32.97         2.28 o                         
 -13   1   2        169.96        166.62         3.95 o                         
 -12   1   2         37.04         46.26         2.00 o                         
 -11   1   2        355.40        402.85         6.72 o                         
 -10   1   2       1089.11       1101.16        15.61 o                         
  -9   1   2        204.92        216.51         3.27 o                         
  -8   1   2        117.82        136.14         2.11 o                         
  -7   1   2         41.87         48.67         1.17 o                         
  -6   1   2       8699.31       9204.10        99.33 o                         
  -5   1   2       3871.05       4010.23        39.80 o                         
  -4   1   2        320.61        313.38         6.20 o                         
  -3   1   2          4.22          6.19         0.39 o                         
  -2   1   2       4432.09       4285.78       147.73 o                         
  -1   1   2       4666.82       4865.21        87.08 o                         
   0   1   2       4386.25       4600.83        83.03 o                         
   1   1   2        238.22        222.27         4.67 o                         
   2   1   2       6926.65       6815.19       140.47 o                         
   3   1   2       1337.67       1246.95        18.38 o                         
   4   1   2       9848.47       9762.07       116.66 o                         
   5   1   2       5597.17       5783.83        78.35 o                         
   6   1   2       7800.12       8651.12       139.03 o                         
   7   1   2         29.15         29.66         0.87 o                         
   8   1   2        151.80        139.22         2.45 o                         
   9   1   2       1061.55       1163.31        14.37 o                         
  10   1   2         14.57          8.48         0.73 o                         
  11   1   2       1075.00       1082.42        14.29 o                         
  12   1   2          3.72          1.45         0.79 o                         
  13   1   2          3.62          2.24         1.41 o                         
  14   1   2          2.13          4.98         3.11 o                         
 -14   2   2          0.56          0.34         1.99 o                         
 -13   2   2          1.02          3.94         1.34 o                         
 -12   2   2          1.41          2.06         0.90 o                         
 -11   2   2        316.88        295.89         4.82 o                         
 -10   2   2        348.88        328.60         5.21 o                         
  -9   2   2        193.56        182.31         3.23 o                         
  -8   2   2         77.61         80.78         1.62 o                         
  -7   2   2        200.89        202.30         2.63 o                         
  -6   2   2         11.21         21.96         1.02 o                         
  -5   2   2         49.54         33.04         0.79 o                         
  -4   2   2        105.13        113.83         1.42 o                         
  -3   2   2       1758.20       1775.47        25.07 o                         
  -2   2   2        146.44        117.46         2.93 o                         
  -1   2   2       3423.72       3422.49        61.30 o                         
   0   2   2      19581.75      19556.54       348.47 o                         
   1   2   2      10098.60      11259.81       200.94 o                         
   2   2   2      18528.21      18975.10       338.01 o                         
   3   2   2          2.99          6.26         0.90 o                         
   4   2   2        599.14        631.50         7.78 o                         
   5   2   2       1589.54       1735.26        23.76 o                         
   6   2   2       1564.76       1579.91        18.18 o                         
   7   2   2          1.63          2.95         0.52 o                         
   8   2   2       1062.66       1068.87        16.90 o                         
   9   2   2        872.40        769.00        11.01 o                         
  10   2   2          2.42          4.40         0.69 o                         
  11   2   2         44.96         44.48         1.63 o                         
  12   2   2         94.38         84.43         2.35 o                         
  13   2   2        141.66        145.57         5.16 o                         
 -14   3   2         84.67         95.16         8.09 o                         
 -13   3   2         52.79         61.41         3.17 o                         
 -12   3   2         74.94         73.69         2.15 o                         
 -11   3   2         78.77         83.98         2.21 o                         
 -10   3   2          9.19         10.04         0.92 o                         
  -9   3   2        243.64        215.68         4.30 o                         
  -8   3   2        174.46        153.97         2.76 o                         
  -7   3   2       1286.84       1329.54        16.30 o                         
  -6   3   2          1.72          4.28         0.65 o                         
  -5   3   2         65.17         64.34         1.13 o                         
  -4   3   2        232.20        217.01         2.66 o                         
  -3   3   2        454.96        454.76         5.39 o                         
  -2   3   2          7.86          3.38         0.47 o                         
  -1   3   2       1110.79        952.37        10.43 o                         
   0   3   2          3.65          4.26         0.54 o                         
   1   3   2        365.24        328.95         4.40 o                         
   2   3   2         23.17         25.14         0.77 o                         
   3   3   2       3075.07       3554.64        45.00 o                         
   4   3   2       3531.61       3474.49        48.95 o                         
   5   3   2        125.08        122.22         1.77 o                         
   6   3   2       4078.06       4434.88        52.96 o                         
   7   3   2          2.37          1.46         0.50 o                         
   8   3   2        113.05        110.88         2.59 o                         
   9   3   2          0.84          3.24         0.62 o                         
  10   3   2        992.23        988.22        25.59 o                         
  11   3   2        204.15        227.57         4.29 o                         
  12   3   2        183.80        192.60         5.48 o                         
  13   3   2         16.45         16.54         2.18 o                         
 -13   4   2          0.11         -0.42         1.73 o                         
 -12   4   2         59.67         63.45         4.11 o                         
 -11   4   2        137.42        148.01         3.03 o                         
 -10   4   2         14.50          8.10         0.97 o                         
  -9   4   2          8.22          6.29         0.98 o                         
  -8   4   2         32.10         22.35         1.45 o                         
  -7   4   2         96.23         90.79         2.02 o                         
  -6   4   2         55.65         50.35         1.43 o                         
  -5   4   2         29.60         43.17         1.38 o                         
  -4   4   2        119.44        119.43         2.47 o                         
  -3   4   2         27.97         18.31         0.86 o                         
  -2   4   2        276.64        325.51         3.81 o                         
  -1   4   2        497.44        568.12         6.39 o                         
   0   4   2        869.96        840.93         9.77 o                         
   1   4   2        925.18       1047.48        12.06 o                         
   2   4   2       1900.08       1980.91        29.02 o                         
   3   4   2         76.45         42.61         1.32 o                         
   4   4   2        640.96        685.66        10.53 o                         
   5   4   2        460.87        495.36         6.39 o                         
   6   4   2          0.44          3.26         0.51 o                         
   7   4   2        137.29        131.05         2.70 o                         
   8   4   2        659.26        599.97        11.58 o                         
   9   4   2        280.49        304.14         7.15 o                         
  10   4   2        219.87        219.99         5.65 o                         
  11   4   2        128.20        136.96         3.39 o                         
  12   4   2         76.65         72.96         3.26 o                         
  13   4   2         55.17         58.11         2.86 o                         
 -13   5   2        108.15        102.32         6.22 o                         
 -12   5   2         18.83         26.60         2.23 o                         
 -11   5   2        135.20        153.29         3.21 o                         
 -10   5   2         18.51         14.89         1.28 o                         
  -9   5   2        607.34        602.33         8.95 o                         
  -8   5   2        503.52        506.54        11.44 o                         
  -7   5   2        703.90        713.44        12.21 o                         
  -6   5   2         22.50         24.81         1.26 o                         
  -5   5   2        181.43        197.44         3.29 o                         
  -4   5   2        283.52        334.20         5.08 o                         
  -3   5   2        668.25        698.33         8.32 o                         
  -2   5   2         57.97         66.09         1.31 o                         
  -1   5   2       1058.25       1086.84        12.64 o                         
   0   5   2       1571.19       1594.25        20.52 o                         
   1   5   2        429.68        440.73         5.71 o                         
   2   5   2         54.64         60.91         1.46 o                         
   3   5   2        568.64        629.09         8.40 o                         
   4   5   2         46.52         53.27         1.38 o                         
   5   5   2         76.09         69.50         1.70 o                         
   6   5   2        163.63        155.61         2.86 o                         
   7   5   2         17.11         17.64         1.88 o                         
   8   5   2          2.42          6.48         1.03 o                         
   9   5   2          3.52          3.08         1.39 o                         
  10   5   2         41.82         50.56         2.29 o                         
  11   5   2         34.60         40.80         2.77 o                         
  12   5   2         58.72         61.28         2.29 o                         
 -12   6   2          1.72         -1.86         1.86 o                         
 -11   6   2          1.38          2.75         1.31 o                         
 -10   6   2          7.52         10.48         1.08 o                         
  -9   6   2          1.97          3.01         0.93 o                         
  -8   6   2          0.07         -0.20         0.87 o                         
  -7   6   2          0.05          1.90         0.81 o                         
  -6   6   2         24.91         17.44         1.08 o                         
  -5   6   2         48.86         50.93         1.81 o                         
  -4   6   2          0.47          1.19         0.71 o                         
  -3   6   2        118.06        130.44         2.57 o                         
  -2   6   2         66.97         75.76         1.81 o                         
  -1   6   2        141.82        180.39         3.19 o                         
   0   6   2          1.02          0.63         0.72 o                         
   1   6   2         84.06         85.45         1.94 o                         
   2   6   2         16.95         16.37         0.95 o                         
   3   6   2        168.36        186.39         3.09 o                         
   4   6   2         19.19         19.36         1.16 o                         
   5   6   2        194.62        188.71         3.99 o                         
   6   6   2         78.52         75.89         3.05 o                         
   7   6   2        328.40        315.85         5.60 o                         
   8   6   2         59.32         63.91         1.92 o                         
   9   6   2          5.32          8.75         1.05 o                         
  10   6   2          5.37          4.50         1.36 o                         
  11   6   2         86.43         73.84         2.45 o                         
 -11   7   2         66.90         60.95         5.91 o                         
 -10   7   2         20.05         17.04         1.70 o                         
  -9   7   2          3.37          5.54         1.10 o                         
  -8   7   2        170.44        161.89         3.47 o                         
  -7   7   2        175.42        162.97         3.97 o                         
  -6   7   2          1.13          1.17         0.93 o                         
  -5   7   2         92.62         86.20         2.36 o                         
  -4   7   2        120.21        114.10         7.59 o                         
  -3   7   2         93.16        105.45         3.25 o                         
  -2   7   2        190.19        206.29         5.33 o                         
  -1   7   2         72.48         54.87         2.86 o                         
   0   7   2         60.04         70.24         3.31 o                         
   1   7   2         40.24         40.71         2.48 o                         
   2   7   2          0.42          1.32         1.07 o                         
   3   7   2         23.06         17.51         1.98 o                         
   4   7   2         15.97          9.91         1.11 o                         
   5   7   2          3.59          1.59         0.92 o                         
   6   7   2         26.82         31.05         1.75 o                         
   7   7   2          1.72          1.84         0.95 o                         
   8   7   2          0.45          0.48         1.05 o                         
   9   7   2          2.69          4.13         1.32 o                         
  10   7   2         18.10         16.47         1.53 o                         
  -9   8   2          0.41          4.58         1.85 o                         
  -8   8   2          0.13          0.92         1.74 o                         
  -7   8   2          3.80          6.97         1.37 o                         
  -6   8   2         30.93         38.07         2.14 o                         
  -5   8   2         26.56         26.10         1.81 o                         
  -4   8   2          3.79          3.09         1.18 o                         
  -3   8   2          0.77         -0.64         1.24 o                         
  -2   8   2          3.02          4.82         1.33 o                         
  -1   8   2          0.69          1.03         1.26 o                         
   0   8   2         17.32         27.48         2.01 o                         
   1   8   2         26.50         29.44         1.97 o                         
   2   8   2          1.09          1.20         1.08 o                         
   3   8   2          3.65          2.75         1.09 o                         
   4   8   2         80.66         76.62         2.84 o                         
   5   8   2          0.58          0.59         1.03 o                         
   6   8   2        173.12        173.63         3.81 o                         
   7   8   2         35.63         38.52         2.62 o                         
   8   8   2          0.03          1.94         1.70 o                         
   9   8   2          0.03         -1.55         3.73 o                         
  -7   9   2          3.10          2.30         2.07 o                         
  -6   9   2         13.38         16.44         1.90 o                         
  -5   9   2          1.13          3.75         1.66 o                         
  -4   9   2          7.44         10.27         1.46 o                         
  -3   9   2          4.51          9.81         1.57 o                         
  -2   9   2          4.45          5.31         1.48 o                         
  -1   9   2          0.51          1.75         1.37 o                         
   0   9   2          0.15          1.20         1.20 o                         
   1   9   2         18.14         19.33         3.50 o                         
   2   9   2         31.27         25.65         2.02 o                         
   3   9   2          4.15          2.91         1.40 o                         
   4   9   2          1.16         -0.17         1.38 o                         
   5   9   2          4.19          3.85         1.58 o                         
   6   9   2          9.28         10.93         3.75 o                         
   7   9   2          0.94          9.33         3.73 o                         
  -4  10   2          6.98          9.81         1.87 o                         
  -3  10   2          1.82          1.39         1.82 o                         
  -2  10   2          3.75          3.33         1.33 o                         
  -1  10   2          9.16          9.64         2.38 o                         
   0  10   2          2.35         -0.66         1.49 o                         
   1  10   2         62.95         61.25         3.17 o                         
   2  10   2         26.72         28.62         2.78 o                         
   3  10   2          8.02          7.31         1.82 o                         
   4  10   2         10.91          2.80         4.04 o                         
 -14   1   3          0.00         -1.53         1.53 o                         
 -13   1   3          0.55         -1.25         1.25 o                         
 -12   1   3         28.75         24.45         1.50 o                         
 -11   1   3         23.41         30.28         1.56 o                         
 -10   1   3          3.78          6.05         0.75 o                         
  -9   1   3          0.38          0.20         0.56 o                         
  -8   1   3         87.95         76.10         1.27 o                         
  -7   1   3       1469.99       1554.76        17.16 o                         
  -6   1   3         88.10         64.74         1.52 o                         
  -5   1   3        105.76        111.47         1.46 o                         
  -4   1   3          9.56          9.85         0.42 o                         
  -3   1   3         67.23         50.47         1.46 o                         
  -2   1   3      12304.14      12715.22       227.06 o                         
  -1   1   3       8279.67       8367.25       292.77 o                         
   0   1   3       9915.97      10149.23       256.19 o                         
   1   1   3       3478.48       3258.21        52.12 o                         
   2   1   3       4423.91       4500.72        65.64 o                         
   3   1   3       4896.37       4807.19        54.35 o                         
   4   1   3         26.06         23.33         0.60 o                         
   5   1   3          0.46          2.27         0.45 o                         
   6   1   3        200.43        214.66         3.00 o                         
   7   1   3        369.88        374.12         4.70 o                         
   8   1   3        126.59        103.19         2.01 o                         
   9   1   3        174.90        178.23         2.95 o                         
  10   1   3        316.85        318.96         4.74 o                         
  11   1   3        474.83        459.59         6.49 o                         
  12   1   3         30.38         28.33         1.41 o                         
  13   1   3         10.02          5.67         1.39 o                         
  14   1   3          0.03         -0.93         3.42 o                         
 -14   2   3          4.93          4.04         2.18 o                         
 -13   2   3         70.66         83.79         4.29 o                         
 -12   2   3          7.32          3.13         0.97 o                         
 -11   2   3         36.42         38.17         1.60 o                         
 -10   2   3          0.14          2.30         0.75 o                         
  -9   2   3        141.55        154.24         2.67 o                         
  -8   2   3         14.29         15.69         0.84 o                         
  -7   2   3        939.81        933.86        12.23 o                         
  -6   2   3        592.32        666.93         7.89 o                         
  -5   2   3       1176.54       1155.19        13.98 o                         
  -4   2   3        640.37        592.31         5.85 o                         
  -3   2   3        778.44        827.84         8.69 o                         
  -2   2   3         62.12         50.22         1.02 o                         
  -1   2   3       3471.97       3235.54        62.10 o                         
   0   2   3       7481.17       7996.16       160.67 o                         
   1   2   3        522.55        508.10        13.77 o                         
   2   2   3       8280.91       8361.93       133.71 o                         
   3   2   3       1048.49       1110.27        16.40 o                         
   4   2   3         66.32         37.10         0.78 o                         
   5   2   3       1661.69       1742.04        19.67 o                         
   6   2   3        396.48        429.34         6.85 o                         
   7   2   3         47.80         42.11         1.11 o                         
   8   2   3        250.25        223.45         3.75 o                         
   9   2   3          9.90         11.04         0.89 o                         
  10   2   3         22.74         33.77         1.53 o                         
  11   2   3         35.63         50.43         1.61 o                         
  12   2   3         22.04         15.23         1.10 o                         
  13   2   3          0.12          0.93         1.30 o                         
 -14   3   3          0.17         -1.24         2.49 o                         
 -13   3   3          5.56          6.13         1.51 o                         
 -12   3   3         43.73         44.44         2.46 o                         
 -11   3   3          0.12          1.84         0.93 o                         
 -10   3   3         33.18         30.11         1.66 o                         
  -9   3   3         31.74         28.36         1.44 o                         
  -8   3   3          7.53         11.56         1.10 o                         
  -7   3   3       1208.69       1293.66        15.04 o                         
  -6   3   3         17.69         19.76         1.35 o                         
  -5   3   3        765.88        794.50         8.48 o                         
  -4   3   3         10.23          5.53         0.64 o                         
  -3   3   3         14.89         23.63         0.66 o                         
  -2   3   3       1306.95       1337.18        13.91 o                         
  -1   3   3       3284.96       3222.73        31.93 o                         
   0   3   3         11.32         14.57         0.63 o                         
   1   3   3        231.20        226.83         3.49 o                         
   2   3   3       1024.43       1016.00        16.44 o                         
   3   3   3       1401.30       1367.84        24.68 o                         
   4   3   3        117.11        142.77         2.08 o                         
   5   3   3       1820.93       1798.17        21.71 o                         
   6   3   3         31.55         31.33         1.00 o                         
   7   3   3         62.94         57.72         1.27 o                         
   8   3   3       1278.65       1260.38        16.42 o                         
   9   3   3        540.94        533.20         9.84 o                         
  10   3   3        806.39        816.55        14.07 o                         
  11   3   3        132.13        132.25         3.22 o                         
  12   3   3         49.06         53.42         2.91 o                         
  13   3   3         85.54         84.31         3.39 o                         
 -13   4   3          9.60         28.23         6.53 o                         
 -12   4   3         33.07         33.25         1.93 o                         
 -11   4   3          1.08          1.47         0.89 o                         
 -10   4   3          0.87          0.33         0.88 o                         
  -9   4   3         61.70         56.64         2.00 o                         
  -8   4   3        207.25        196.58         3.29 o                         
  -7   4   3        377.22        369.10         5.35 o                         
  -6   4   3         19.62         34.96         1.31 o                         
  -5   4   3        369.48        377.90         6.07 o                         
  -4   4   3        933.56       1016.50        13.21 o                         
  -3   4   3        527.06        480.20         8.54 o                         
  -2   4   3          2.18          9.49         0.54 o                         
  -1   4   3        396.13        386.59         5.98 o                         
   0   4   3         81.06         53.80         1.17 o                         
   1   4   3        615.03        602.73         7.50 o                         
   2   4   3         19.43         20.19         0.94 o                         
   3   4   3        122.56        121.44         2.15 o                         
   4   4   3        688.62        592.08         7.94 o                         
   5   4   3          5.84          7.01         0.60 o                         
   6   4   3        113.21        125.32         2.27 o                         
   7   4   3        382.12        402.59         6.14 o                         
   8   4   3         76.74         77.74         2.40 o                         
   9   4   3          4.97          3.73         1.19 o                         
  10   4   3         80.46         60.12         2.46 o                         
  11   4   3         24.62         26.65         1.81 o                         
  12   4   3        122.30        127.39         3.64 o                         
  13   4   3         10.34         17.81         3.42 o                         
 -13   5   3          3.97          3.11         2.49 o                         
 -12   5   3         29.71         29.64         2.22 o                         
 -11   5   3         39.06         43.54         2.86 o                         
 -10   5   3        235.67        236.34         4.01 o                         
  -9   5   3          3.36          7.77         0.97 o                         
  -8   5   3          0.24          2.12         0.90 o                         
  -7   5   3         74.71         69.70         3.51 o                         
  -6   5   3        225.61        236.56         3.70 o                         
  -5   5   3         23.58         17.97         1.11 o                         
  -4   5   3        101.28         86.72         1.65 o                         
  -3   5   3         13.86         19.25         0.94 o                         
  -2   5   3        359.18        306.43         3.75 o                         
  -1   5   3         78.68         68.81         2.24 o                         
   0   5   3        618.90        678.01         8.99 o                         
   1   5   3        670.68        623.35         9.59 o                         
   2   5   3        141.13        173.98         2.93 o                         
   3   5   3        535.75        500.99         6.83 o                         
   4   5   3        261.84        237.58         3.65 o                         
   5   5   3         41.20         48.62         1.62 o                         
   6   5   3        275.24        277.93         4.46 o                         
   7   5   3         31.03         33.64         1.48 o                         
   8   5   3        705.60        677.90        10.75 o                         
   9   5   3        103.96        117.12         2.69 o                         
  10   5   3        385.77        357.61         6.99 o                         
  11   5   3          8.46         10.73         1.81 o                         
  12   5   3          3.83          4.65         1.21 o                         
 -12   6   3          3.83          5.43         2.30 o                         
 -11   6   3          2.01          2.50         1.04 o                         
 -10   6   3          0.02          1.84         0.92 o                         
  -9   6   3        112.55        120.37         2.75 o                         
  -8   6   3         15.95         19.51         1.27 o                         
  -7   6   3        230.39        222.59         3.72 o                         
  -6   6   3        185.61        182.39         3.22 o                         
  -5   6   3        180.63        197.17         5.66 o                         
  -4   6   3         92.79         91.01         2.32 o                         
  -3   6   3         75.35         73.90         1.88 o                         
  -2   6   3         30.01         37.19         1.51 o                         
  -1   6   3       1379.51       1387.25        18.07 o                         
   0   6   3        365.68        316.02         4.95 o                         
   1   6   3        574.35        571.91         8.34 o                         
   2   6   3          2.28          2.97         0.66 o                         
   3   6   3        369.88        356.06         4.88 o                         
   4   6   3         45.41         39.59         1.64 o                         
   5   6   3          0.53          0.16         0.79 o                         
   6   6   3        150.42        162.20         3.37 o                         
   7   6   3         39.23         28.24         1.49 o                         
   8   6   3         33.71         33.67         1.54 o                         
   9   6   3         19.68         26.16         1.86 o                         
  10   6   3          8.92          8.03         1.30 o                         
  11   6   3         15.64         10.26         1.20 o                         
 -11   7   3          0.61         -3.11         3.11 o                         
 -10   7   3         76.58         66.82         2.64 o                         
  -9   7   3         10.35         11.95         1.92 o                         
  -8   7   3         23.94         27.62         1.60 o                         
  -7   7   3         17.06         12.74         1.13 o                         
  -6   7   3         33.43         28.65         1.73 o                         
  -5   7   3         63.45         67.84         2.27 o                         
  -4   7   3        422.28        427.82         8.94 o                         
  -3   7   3        375.96        368.00         7.03 o                         
  -2   7   3         12.01         10.38         1.31 o                         
  -1   7   3          1.44         -0.23         1.42 o                         
   0   7   3        280.36        285.29         6.61 o                         
   1   7   3        862.49        887.32        15.18 o                         
   2   7   3          9.85          9.57         1.01 o                         
   3   7   3        623.51        627.13        12.36 o                         
   4   7   3         61.81         55.33         2.06 o                         
   5   7   3         39.22         36.25         1.55 o                         
   6   7   3         93.09         87.89         2.70 o                         
   7   7   3          0.12         -0.92         0.92 o                         
   8   7   3          1.71          2.53         1.23 o                         
   9   7   3          0.62          2.07         1.56 o                         
  10   7   3         80.82         59.55         2.69 o                         
  -9   8   3         39.62         45.32         4.89 o                         
  -8   8   3         15.52         15.13         1.55 o                         
  -7   8   3         42.55         45.82         2.66 o                         
  -6   8   3        136.19        149.66         3.56 o                         
  -5   8   3         35.49         36.36         1.94 o                         
  -4   8   3         40.35         43.37         2.48 o                         
  -3   8   3          7.86          4.41         1.32 o                         
  -2   8   3        150.86        146.99         4.03 o                         
  -1   8   3        246.22        257.25         5.86 o                         
   0   8   3        127.94        120.41         3.27 o                         
   1   8   3        242.26        234.64         4.77 o                         
   2   8   3         19.93         16.90         2.37 o                         
   3   8   3          0.33         -1.09         1.09 o                         
   4   8   3         44.07         37.33         1.86 o                         
   5   8   3          3.92          2.78         1.09 o                         
   6   8   3          2.99          1.76         1.12 o                         
   7   8   3         51.57         52.14         3.06 o                         
   8   8   3          0.72          2.21         1.87 o                         
   9   8   3         18.18         19.28         4.04 o                         
  -7   9   3          2.05          3.25         4.07 o                         
  -6   9   3          1.47          3.45         1.80 o                         
  -5   9   3         91.07        106.42         4.86 o                         
  -4   9   3         43.90         48.17         2.59 o                         
  -3   9   3         63.61         74.63         3.23 o                         
  -2   9   3          4.73          3.73         1.34 o                         
  -1   9   3          0.41         -0.13         1.27 o                         
   0   9   3         87.38         84.33         2.84 o                         
   1   9   3         36.87         41.25         2.58 o                         
   2   9   3         33.92         37.34         2.70 o                         
   3   9   3         11.45          8.97         1.68 o                         
   4   9   3          1.26          1.36         1.31 o                         
   5   9   3         58.05         55.73         3.12 o                         
   6   9   3         37.58         47.46         3.61 o                         
   7   9   3         22.40         21.46         4.04 o                         
  -4  10   3          3.02          3.01         2.32 o                         
  -3  10   3          0.05          0.52         1.44 o                         
  -2  10   3         15.45         17.44         2.25 o                         
  -1  10   3          1.80          2.25         1.86 o                         
   0  10   3          4.04          4.78         1.60 o                         
   1  10   3         16.58         20.20         1.59 o                         
   2  10   3         14.16         18.39         1.89 o                         
   3  10   3         15.67         12.82         1.93 o                         
 -14   0   4         62.52         58.74         4.24 o                         
 -13   0   4          2.76          1.66         1.67 o                         
 -12   0   4         17.85         18.76         1.71 o                         
 -11   0   4       2338.39       2348.45        60.64 o                         
 -10   0   4        660.61        661.51        14.60 o                         
  -9   0   4        772.35        694.32        11.76 o                         
  -8   0   4       1960.85       1941.51        28.71 o                         
  -7   0   4         14.83         12.73         0.87 o                         
  -6   0   4       3156.79       3479.44        58.23 o                         
  -5   0   4       3956.18       4693.40        59.36 o                         
  -4   0   4        414.43        394.59         5.21 o                         
  -3   0   4         83.30         60.66         3.22 o                         
  -2   0   4      11874.24      11990.81       303.14 o                         
  -1   0   4       2206.74       2137.60       191.26 o                         
   1   0   4       5578.01       6079.29       219.25 o                         
   2   0   4       7637.93       6693.36       170.54 o                         
   3   0   4       8235.88       8108.29       145.77 o                         
   4   0   4       3478.72       3630.44        52.99 o                         
   5   0   4       3136.05       3539.56        76.49 o                         
   6   0   4        521.85        494.58         9.44 o                         
   7   0   4       2311.45       2433.78        43.89 o                         
   8   0   4        337.15        308.19         5.71 o                         
   9   0   4        482.87        411.27         7.41 o                         
  10   0   4         80.43         65.71         2.53 o                         
  11   0   4         50.12         53.93         2.24 o                         
  12   0   4          6.20          6.12         1.21 o                         
  13   0   4          0.01          4.66         3.42 o                         
  14   0   4         12.96          7.77         4.04 o                         
 -14   1   4         42.55         42.08         4.20 o                         
 -13   1   4        195.49        222.36         7.04 o                         
 -12   1   4         32.15         27.21         1.58 o                         
 -11   1   4        159.01        172.20         3.61 o                         
 -10   1   4         10.28         11.15         0.96 o                         
  -9   1   4          0.19          1.11         0.68 o                         
  -8   1   4         22.39         35.16         0.96 o                         
  -7   1   4        872.75        828.20         9.26 o                         
  -6   1   4       2046.87       1902.31        22.65 o                         
  -5   1   4       3517.05       3620.16        34.63 o                         
  -4   1   4       7031.39       6856.93        70.77 o                         
  -3   1   4        350.28        415.45        10.05 o                         
  -2   1   4         10.23         13.18         0.58 o                         
  -1   1   4      20757.55      20629.16       519.42 o                         
   0   1   4      16034.51      16358.31       336.78 o                         
   1   1   4       6312.24       6493.60       103.75 o                         
   2   1   4       1049.29        888.50        14.31 o                         
   3   1   4         36.18         32.11         0.76 o                         
   4   1   4       4091.14       4098.77        46.36 o                         
   5   1   4         37.64         26.97         0.70 o                         
   6   1   4       1528.29       1569.72        19.05 o                         
   7   1   4          1.88          4.77         0.60 o                         
   8   1   4       1299.82       1338.64        17.38 o                         
   9   1   4          1.03          0.46         0.50 o                         
  10   1   4        139.81        137.18         2.63 o                         
  11   1   4          1.64          1.57         0.71 o                         
  12   1   4        127.39        135.25         2.78 o                         
  13   1   4         37.48         39.19         3.37 o                         
 -14   2   4         50.62         53.49         4.35 o                         
 -13   2   4         48.67         43.24         2.68 o                         
 -12   2   4         52.10         47.98         1.87 o                         
 -11   2   4        404.88        389.37         5.69 o                         
 -10   2   4        322.62        315.41         4.80 o                         
  -9   2   4        984.68        976.74        14.34 o                         
  -8   2   4          4.73         11.32         0.75 o                         
  -7   2   4        476.74        463.83         5.66 o                         
  -6   2   4       1608.70       1783.92        19.48 o                         
  -5   2   4        375.58        424.89         4.84 o                         
  -4   2   4        162.90        183.14         2.06 o                         
  -3   2   4        259.58        192.40         2.42 o                         
  -2   2   4         11.80         17.60         0.52 o                         
  -1   2   4       9117.64       9227.75       170.80 o                         
   0   2   4      32169.47      29967.20      1178.51 o                         
   1   2   4       4170.48       4112.28        73.94 o                         
   2   2   4         39.71         44.14         1.23 o                         
   3   2   4        276.62        211.02         3.13 o                         
   4   2   4        306.90        259.41         3.56 o                         
   5   2   4          2.04          1.26         0.49 o                         
   6   2   4         59.88         62.48         1.23 o                         
   7   2   4        366.49        327.79         4.44 o                         
   8   2   4        239.00        217.20         3.16 o                         
   9   2   4         69.38         68.07         1.83 o                         
  10   2   4         22.31         25.45         1.90 o                         
  11   2   4         13.13         14.43         1.19 o                         
  12   2   4          3.90          4.83         1.25 o                         
  13   2   4          0.09         -0.46         1.66 o                         
 -14   3   4         26.66         23.32         4.04 o                         
 -13   3   4         63.73         60.74         2.56 o                         
 -12   3   4          2.26          1.76         1.27 o                         
 -11   3   4        535.46        539.14         8.12 o                         
 -10   3   4        267.20        253.57         5.33 o                         
  -9   3   4          3.14          2.82         0.85 o                         
  -8   3   4        282.80        274.16         3.92 o                         
  -7   3   4         12.07         13.74         0.77 o                         
  -6   3   4        597.54        610.98         7.31 o                         
  -5   3   4        808.31        722.24         8.11 o                         
  -4   3   4         99.31         73.25         1.26 o                         
  -3   3   4          3.71          9.22         0.55 o                         
  -2   3   4         99.19         74.76         1.28 o                         
  -1   3   4        128.40        126.84         1.55 o                         
   0   3   4        814.13        790.17         9.08 o                         
   1   3   4        123.32        105.76         1.71 o                         
   2   3   4       2090.27       2150.26        31.51 o                         
   3   3   4       2487.33       2481.39        31.49 o                         
   4   3   4          0.13          1.92         2.33 o                         
   5   3   4        189.30        159.87         2.52 o                         
   6   3   4       1622.73       1521.64        18.51 o                         
   7   3   4        319.06        275.45         3.87 o                         
   8   3   4        595.03        596.62         8.16 o                         
   9   3   4        398.92        363.94         6.79 o                         
  10   3   4          0.02          1.65         0.81 o                         
  11   3   4        157.30        187.92         3.72 o                         
  12   3   4         13.14         23.39         5.22 o                         
  13   3   4         72.53         74.79         6.49 o                         
 -13   4   4         98.85        107.87         5.13 o                         
 -12   4   4          4.63          2.97         1.25 o                         
 -11   4   4         53.15         52.38         2.19 o                         
 -10   4   4         62.96         61.86         1.96 o                         
  -9   4   4        429.16        411.63        11.26 o                         
  -8   4   4          8.99          6.09         0.83 o                         
  -7   4   4        512.96        534.31         7.43 o                         
  -6   4   4        209.85        192.59         3.20 o                         
  -5   4   4         49.59         46.34         1.11 o                         
  -4   4   4         82.08         52.65         1.22 o                         
  -3   4   4         99.34        109.67         2.34 o                         
  -2   4   4          4.34          5.05         0.42 o                         
  -1   4   4       1801.55       1825.18        20.79 o                         
   0   4   4       3276.13       3253.04        38.85 o                         
   1   4   4       1875.83       2071.69        28.23 o                         
   2   4   4       1231.50       1317.65        18.18 o                         
   3   4   4        249.06        232.98         3.24 o                         
   4   4   4       1376.72       1306.60        18.07 o                         
   5   4   4        158.37        155.87         2.56 o                         
   6   4   4        227.01        216.36         3.53 o                         
   7   4   4        169.62        166.43         3.03 o                         
   8   4   4       1303.20       1339.53        20.18 o                         
   9   4   4        136.88        132.35         5.02 o                         
  10   4   4         60.11         54.52         2.38 o                         
  11   4   4         21.24         18.50         1.75 o                         
  12   4   4         18.44         27.04         2.42 o                         
 -13   5   4         65.25         71.22         4.98 o                         
 -12   5   4         79.63         78.37         3.29 o                         
 -11   5   4        119.45        131.37         3.82 o                         
 -10   5   4         22.24         18.03         1.19 o                         
  -9   5   4         35.95         30.13         1.69 o                         
  -8   5   4        475.22        473.82         8.75 o                         
  -7   5   4          9.68         10.71         1.14 o                         
  -6   5   4        349.04        377.66         5.40 o                         
  -5   5   4        146.36        155.90         2.51 o                         
  -4   5   4        153.57        157.81         2.38 o                         
  -3   5   4        100.91        100.75         1.65 o                         
  -2   5   4       1414.43       1383.17        16.83 o                         
  -1   5   4        168.22        183.53         2.70 o                         
   0   5   4         69.17         63.55         1.63 o                         
   1   5   4        701.58        657.16        10.85 o                         
   2   5   4        260.36        237.94         3.53 o                         
   3   5   4        285.95        327.81         4.44 o                         
   4   5   4          0.09          0.97         0.52 o                         
   5   5   4         28.67         32.16         1.33 o                         
   6   5   4         95.65         76.03         2.08 o                         
   7   5   4          0.81          1.03         0.74 o                         
   8   5   4        401.40        379.21         7.11 o                         
   9   5   4          1.30          1.66         1.04 o                         
  10   5   4          0.13          0.96         1.11 o                         
  11   5   4          3.00          8.76         1.33 o                         
  12   5   4         20.69         19.45         1.72 o                         
 -12   6   4         23.82         22.39         4.04 o                         
 -11   6   4          1.64          0.33         1.23 o                         
 -10   6   4         19.67         27.78         1.66 o                         
  -9   6   4        189.32        206.02         3.51 o                         
  -8   6   4        154.27        151.60         2.93 o                         
  -7   6   4        243.89        235.23         3.94 o                         
  -6   6   4         45.76         42.08         1.77 o                         
  -5   6   4          9.34          9.94         1.15 o                         
  -4   6   4        468.74        472.69         6.66 o                         
  -3   6   4         74.42         63.25         1.83 o                         
  -2   6   4        143.31        142.85         2.78 o                         
  -1   6   4        231.24        224.74         3.78 o                         
   0   6   4        210.72        215.74         3.62 o                         
   1   6   4         65.68         61.88         1.66 o                         
   2   6   4        516.96        478.32         6.26 o                         
   3   6   4         36.64         30.38         1.47 o                         
   4   6   4          6.43          7.73         1.05 o                         
   5   6   4         21.69         14.37         0.98 o                         
   6   6   4          2.68          3.64         0.79 o                         
   7   6   4          7.21          7.44         0.99 o                         
   8   6   4          2.74          0.35         0.85 o                         
   9   6   4          0.83          1.56         1.04 o                         
  10   6   4          0.20         -0.55         1.62 o                         
  11   6   4         69.15         71.57         2.64 o                         
 -10   7   4          2.51          2.58         1.26 o                         
  -9   7   4         63.09         51.91         3.81 o                         
  -8   7   4          0.05          0.57         1.01 o                         
  -7   7   4         79.79         83.75         2.38 o                         
  -6   7   4         79.68         75.90         2.42 o                         
  -5   7   4         54.81         58.09         2.47 o                         
  -4   7   4          6.87          6.62         1.23 o                         
  -3   7   4         53.87         54.00         3.10 o                         
  -2   7   4         89.24         94.55         2.83 o                         
  -1   7   4        144.41        151.37         3.97 o                         
   0   7   4         38.86         43.44         2.37 o                         
   1   7   4        609.64        624.17        10.00 o                         
   2   7   4         69.67         63.00         2.45 o                         
   3   7   4         98.93         95.79         2.76 o                         
   4   7   4          8.24          6.01         0.84 o                         
   5   7   4         13.67         15.16         1.11 o                         
   6   7   4         96.53         99.55         2.45 o                         
   7   7   4         62.71         54.19         2.20 o                         
   8   7   4          1.07          0.11         1.25 o                         
   9   7   4         15.02          9.60         2.58 o                         
  10   7   4         25.20         14.41         2.52 o                         
  -9   8   4          2.19          5.06         2.00 o                         
  -8   8   4         16.99         22.94         1.90 o                         
  -7   8   4         14.51         11.61         1.47 o                         
  -6   8   4          6.77          4.50         1.22 o                         
  -5   8   4          0.43          2.35         1.21 o                         
  -4   8   4         29.26         30.29         2.38 o                         
  -3   8   4         59.19         60.01         2.74 o                         
  -2   8   4         10.29          6.62         1.36 o                         
  -1   8   4          0.27          1.69         1.23 o                         
   0   8   4         13.78         13.48         1.36 o                         
   1   8   4          9.70          7.96         1.15 o                         
   2   8   4         56.71         64.96         3.20 o                         
   3   8   4         46.17         48.27         2.14 o                         
   4   8   4         16.14         14.27         1.18 o                         
   5   8   4          6.74          7.62         1.83 o                         
   6   8   4          2.79          3.09         1.26 o                         
   7   8   4          0.63          2.33         2.24 o                         
   8   8   4         67.58         59.24         3.70 o                         
  -7   9   4          4.12          5.53         1.83 o                         
  -6   9   4         16.45         20.90         2.34 o                         
  -5   9   4         29.55         47.96         2.91 o                         
  -4   9   4          0.07          2.30         1.47 o                         
  -3   9   4          1.69          0.86         1.36 o                         
  -2   9   4          4.51          7.66         1.42 o                         
  -1   9   4          4.44          1.15         2.16 o                         
   0   9   4          0.00         -0.12         1.26 o                         
   1   9   4        119.24        109.49         3.29 o                         
   2   9   4          3.31          0.80         2.07 o                         
   3   9   4          0.39         -1.35         1.35 o                         
   4   9   4          0.05         -0.65         1.80 o                         
   5   9   4         35.01         34.48         2.24 o                         
   6   9   4          1.04          2.14         2.28 o                         
  -4  10   4          1.10          2.11         1.49 o                         
  -3  10   4          8.62          4.99         1.49 o                         
  -2  10   4          6.10          3.14         1.99 o                         
  -1  10   4          0.37         -1.57         1.57 o                         
   0  10   4          2.99          2.10         1.98 o                         
   1  10   4          4.25          7.95         1.63 o                         
   2  10   4         78.86         84.26         2.83 o                         
   3  10   4          0.83          2.80         3.73 o                         
 -14   1   5         19.58         15.15         2.80 o                         
 -13   1   5         12.28         10.74         1.42 o                         
 -12   1   5         40.66         37.62         1.91 o                         
 -11   1   5          0.09          2.16         0.94 o                         
 -10   1   5         61.34         69.28         1.90 o                         
  -9   1   5         15.67         10.28         0.66 o                         
  -8   1   5       1263.56       1223.49        13.56 o                         
  -7   1   5        136.23        155.53         2.03 o                         
  -6   1   5          0.25          2.81         0.34 o                         
  -5   1   5        240.32        211.98         2.36 o                         
  -4   1   5       3130.59       3151.37        30.14 o                         
  -3   1   5        175.87        176.42         2.00 o                         
  -2   1   5       3847.41       3799.27       109.23 o                         
  -1   1   5       1862.32       1763.53        31.53 o                         
   0   1   5       8622.05       8636.56       154.36 o                         
   1   1   5        905.99        900.93        31.92 o                         
   2   1   5       2620.38       2473.30        43.75 o                         
   3   1   5       1682.02       1835.96        20.84 o                         
   4   1   5        419.26        430.55         5.73 o                         
   5   1   5        457.24        483.44         6.11 o                         
   6   1   5         31.50         25.26         0.82 o                         
   7   1   5         11.84          7.12         0.56 o                         
   8   1   5        631.67        684.34         9.77 o                         
   9   1   5         38.84         43.35         1.65 o                         
  10   1   5         16.96         14.21         1.02 o                         
  11   1   5          0.04          0.88         0.73 o                         
  12   1   5          1.86          3.31         0.99 o                         
  13   1   5          1.42          2.17         2.02 o                         
 -14   2   5         16.00         14.12         2.49 o                         
 -13   2   5         11.35         11.44         1.76 o                         
 -12   2   5        233.27        244.23         4.29 o                         
 -11   2   5         31.97         34.77         1.54 o                         
 -10   2   5        582.15        586.79         8.68 o                         
  -9   2   5         79.09         66.29         1.79 o                         
  -8   2   5       1831.23       1926.88        21.12 o                         
  -7   2   5         22.30         26.97         1.03 o                         
  -6   2   5        680.48        704.24         7.59 o                         
  -5   2   5         33.77         27.12         0.79 o                         
  -4   2   5         19.37         25.62         0.58 o                         
  -3   2   5        200.99        242.70         2.83 o                         
  -2   2   5       1613.36       1429.80        15.52 o                         
  -1   2   5       9976.70      10512.44       132.57 o                         
   0   2   5       3618.58       3914.64        62.78 o                         
   1   2   5       1254.19       1343.83        24.18 o                         
   2   2   5       2808.49       2781.11        37.68 o                         
   3   2   5        560.34        530.61         6.21 o                         
   4   2   5       2030.46       2004.24        21.93 o                         
   5   2   5        142.58        121.86         1.80 o                         
   6   2   5        104.11         91.65         1.46 o                         
   7   2   5          1.67          4.19         0.63 o                         
   8   2   5        501.26        506.15         7.99 o                         
   9   2   5         28.46         29.24         1.22 o                         
  10   2   5        387.24        381.65         8.39 o                         
  11   2   5        358.58        349.18         5.51 o                         
  12   2   5         66.91         69.66         2.89 o                         
  13   2   5          5.81          6.84         1.77 o                         
 -14   3   5          0.07          2.49         3.42 o                         
 -13   3   5          3.02          4.04         2.18 o                         
 -12   3   5          1.35          0.10         1.30 o                         
 -11   3   5          0.02          1.90         0.87 o                         
 -10   3   5         18.78         19.22         1.73 o                         
  -9   3   5          0.86         -0.70         0.81 o                         
  -8   3   5        194.55        181.26         2.99 o                         
  -7   3   5        153.21        133.51         2.11 o                         
  -6   3   5        167.51        173.89         2.56 o                         
  -5   3   5        274.64        271.87         3.15 o                         
  -4   3   5        100.77         93.77         1.36 o                         
  -3   3   5       1470.28       1373.24        16.28 o                         
  -2   3   5       1628.01       1527.82        15.88 o                         
  -1   3   5       4097.41       4276.72        44.06 o                         
   0   3   5         87.57         79.89         1.27 o                         
   1   3   5       3389.83       3544.55        48.82 o                         
   2   3   5         37.46         39.50         1.04 o                         
   3   3   5          2.79          4.99         0.48 o                         
   4   3   5         73.89         57.12         1.12 o                         
   5   3   5       2248.14       2267.47        27.27 o                         
   6   3   5          0.94          1.15         0.44 o                         
   7   3   5         33.93         36.79         1.26 o                         
   8   3   5        582.43        594.20         9.56 o                         
   9   3   5        351.44        334.20         5.40 o                         
  10   3   5         13.72         12.16         1.06 o                         
  11   3   5         15.17         11.94         1.03 o                         
  12   3   5         60.56         59.53         3.89 o                         
  13   3   5         53.48         44.16         4.66 o                         
 -13   4   5          1.19          5.13         2.87 o                         
 -12   4   5         79.88         79.52         5.39 o                         
 -11   4   5         72.46         66.62         2.51 o                         
 -10   4   5         17.71         14.54         1.03 o                         
  -9   4   5         22.27         23.14         2.15 o                         
  -8   4   5        210.76        213.62         3.79 o                         
  -7   4   5        283.96        265.58         4.09 o                         
  -6   4   5          7.56          8.13         0.61 o                         
  -5   4   5         77.40         81.31         1.48 o                         
  -4   4   5         17.47         15.70         0.68 o                         
  -3   4   5        128.73        128.54         2.17 o                         
  -2   4   5        108.27         99.64         1.54 o                         
  -1   4   5       1875.08       1994.55        24.00 o                         
   0   4   5       4726.27       5134.33        64.95 o                         
   1   4   5        347.14        379.80         6.09 o                         
   3   4   5       1682.92       1771.60        33.44 o                         
   4   4   5        519.67        548.60         7.38 o                         
   5   4   5         89.19        113.60         2.04 o                         
   6   4   5          9.63          6.74         0.66 o                         
   7   4   5        308.07        298.07         4.72 o                         
   8   4   5        139.31        149.51         3.51 o                         
   9   4   5        202.61        216.25         5.03 o                         
  10   4   5         13.49          9.79         1.17 o                         
  11   4   5        151.44        169.69         4.40 o                         
  12   4   5         95.95        101.94         3.72 o                         
 -13   5   5         24.17         28.61         4.04 o                         
 -12   5   5          0.09          1.88         1.51 o                         
 -11   5   5          2.12          5.15         1.46 o                         
 -10   5   5          0.52          1.46         1.30 o                         
  -9   5   5          0.26          0.38         0.89 o                         
  -8   5   5          2.42          0.76         1.07 o                         
  -7   5   5        534.97        492.75         8.46 o                         
  -6   5   5         41.63         43.71         1.55 o                         
  -5   5   5         42.59         39.93         1.32 o                         
  -4   5   5         13.67         15.54         1.01 o                         
  -3   5   5         27.46         19.45         0.97 o                         
  -2   5   5         58.71         58.22         1.49 o                         
  -1   5   5       1553.14       1584.89        21.85 o                         
   0   5   5        172.85        167.85         3.08 o                         
   1   5   5        529.80        521.11         7.05 o                         
   2   5   5         17.31         20.48         0.93 o                         
   3   5   5        138.77        147.56         2.32 o                         
   4   5   5        178.17        182.51         2.74 o                         
   5   5   5       1276.39       1303.53        18.10 o                         
   6   5   5          5.96          4.52         0.91 o                         
   7   5   5        328.44        302.58         5.29 o                         
   8   5   5        166.71        154.56         3.58 o                         
   9   5   5        108.03        111.57         2.96 o                         
  10   5   5         62.24         78.74         4.12 o                         
  11   5   5          4.22          8.70         1.58 o                         
  12   5   5          1.55          4.48         1.38 o                         
 -12   6   5         26.12         29.86         4.04 o                         
 -11   6   5          2.60          2.29         1.32 o                         
 -10   6   5        312.46        324.49         5.36 o                         
  -9   6   5         40.94         43.45         1.74 o                         
  -8   6   5          8.26          4.51         1.19 o                         
  -7   6   5         50.27         60.14         1.90 o                         
  -6   6   5         15.56          8.98         1.20 o                         
  -5   6   5        437.33        395.13         8.54 o                         
  -4   6   5        150.79        178.50         3.33 o                         
  -3   6   5        338.05        303.22         4.88 o                         
  -2   6   5          1.36          1.30         0.71 o                         
  -1   6   5         13.89         11.55         1.07 o                         
   0   6   5         31.74         23.65         1.26 o                         
   1   6   5        377.55        368.27         5.66 o                         
   2   6   5         94.07        105.63         2.11 o                         
   3   6   5        424.34        430.37         6.10 o                         
   4   6   5         62.36         49.80         1.49 o                         
   5   6   5         44.51         50.98         1.68 o                         
   6   6   5        218.69        206.72         3.88 o                         
   7   6   5        191.06        197.24         3.48 o                         
   8   6   5         17.64         17.52         1.62 o                         
   9   6   5        161.11        164.57         4.16 o                         
  10   6   5         91.03         91.63         5.71 o                         
  11   6   5          4.42          4.38         3.14 o                         
 -10   7   5          9.61         10.30         1.36 o                         
  -9   7   5          3.46          5.28         1.69 o                         
  -8   7   5         18.33         21.10         2.18 o                         
  -7   7   5        151.52        153.79         3.83 o                         
  -6   7   5         26.28         24.78         1.78 o                         
  -5   7   5         39.17         40.94         2.15 o                         
  -4   7   5         28.82         27.64         2.15 o                         
  -3   7   5        223.90        227.65        11.20 o                         
  -2   7   5        133.10        124.80         3.06 o                         
  -1   7   5         28.23         30.29         1.81 o                         
   0   7   5         13.77         13.59         1.15 o                         
   1   7   5         32.15         33.91         1.60 o                         
   2   7   5          1.18          1.58         1.62 o                         
   3   7   5        116.55        107.89         2.92 o                         
   4   7   5        198.47        208.25         3.72 o                         
   5   7   5         26.51         24.07         1.34 o                         
   6   7   5          0.37          0.60         0.92 o                         
   7   7   5         89.76         82.53         2.64 o                         
   8   7   5         33.79         27.40         2.09 o                         
   9   7   5          9.71          7.19         1.75 o                         
  10   7   5         35.83         34.83         4.66 o                         
  -9   8   5         48.74         59.05         4.32 o                         
  -8   8   5         41.30         51.37         3.10 o                         
  -7   8   5         36.84         34.01         2.44 o                         
  -6   8   5          0.61         -0.71         1.09 o                         
  -5   8   5        138.14        143.76         3.63 o                         
  -4   8   5         82.84         87.56         3.08 o                         
  -3   8   5         51.30         47.66         2.54 o                         
  -2   8   5         16.16         15.46         1.77 o                         
  -1   8   5          0.52         -1.18         1.18 o                         
   0   8   5        219.90        228.19         4.71 o                         
   1   8   5        163.13        167.58         3.69 o                         
   2   8   5         12.09         12.43         1.27 o                         
   3   8   5          1.86         -1.11         1.11 o                         
   4   8   5         72.80         71.05         2.03 o                         
   5   8   5         23.21         26.06         2.83 o                         
   6   8   5         99.25        108.58         5.73 o                         
   7   8   5         24.57         28.76         2.50 o                         
   8   8   5          1.42          3.51         2.40 o                         
  -7   9   5          0.79         12.10         2.64 o                         
  -6   9   5         16.89         33.21         5.34 o                         
  -5   9   5         18.37         21.23         2.01 o                         
  -4   9   5          5.59          5.14         3.19 o                         
  -3   9   5          1.62          2.63         1.44 o                         
  -2   9   5         45.93         46.23         3.37 o                         
  -1   9   5          7.30          5.64         1.29 o                         
   0   9   5          0.17          0.70         1.55 o                         
   1   9   5          0.01         -0.40         1.19 o                         
   2   9   5          9.80          6.64         1.35 o                         
   3   9   5         52.76         55.44         1.99 o                         
   4   9   5          1.49          0.90         2.20 o                         
   5   9   5         41.71         41.09         3.47 o                         
   6   9   5          8.10         12.70         2.42 o                         
  -3  10   5         26.02         27.63         2.19 o                         
  -2  10   5          9.12          6.64         1.81 o                         
  -1  10   5          8.65          2.67         1.42 o                         
   0  10   5         30.21         27.88         1.70 o                         
   1  10   5         27.40         29.04         1.70 o                         
   2  10   5         44.26         52.85         3.01 o                         
   3  10   5          3.23          2.49         3.73 o                         
 -14   0   6        148.95        158.30         7.46 o                         
 -13   0   6          0.64         -2.18         4.35 o                         
 -12   0   6        306.45        315.74         6.99 o                         
 -11   0   6         48.96         58.83         2.61 o                         
 -10   0   6        270.27        252.40         5.64 o                         
  -9   0   6         16.92         18.41         1.09 o                         
  -8   0   6         23.12         45.45         1.44 o                         
  -7   0   6       5926.37       6365.08        85.89 o                         
  -6   0   6        519.22        482.00         7.65 o                         
  -5   0   6        300.78        318.88         5.08 o                         
  -4   0   6       3748.77       3763.87        50.88 o                         
  -3   0   6       2232.34       2003.01        29.35 o                         
  -2   0   6        241.83        204.19        14.04 o                         
  -1   0   6      10654.69      11273.35       285.33 o                         
   0   0   6       4738.20       4905.96       124.82 o                         
   1   0   6       3151.57       2646.35       127.20 o                         
   2   0   6       5016.89       4986.38       102.82 o                         
   3   0   6       1573.99       1671.10        34.83 o                         
   4   0   6       3366.13       3500.93        77.07 o                         
   5   0   6          7.27         12.53         0.96 o                         
   6   0   6       1722.60       1677.92        30.44 o                         
   7   0   6         17.79         22.61         1.18 o                         
   8   0   6        324.82        334.41         6.15 o                         
   9   0   6        726.41        638.32        14.01 o                         
  10   0   6        495.81        491.38        11.60 o                         
  11   0   6          5.57          4.43         1.07 o                         
  12   0   6        288.01        280.08        10.88 o                         
  13   0   6         65.49         58.56         9.95 o                         
 -14   1   6        259.47        244.03         7.48 o                         
 -13   1   6         31.04         37.50         2.37 o                         
 -12   1   6        154.91        157.14         3.12 o                         
 -11   1   6         65.55         56.27         2.25 o                         
 -10   1   6        311.73        308.47         5.17 o                         
  -9   1   6        218.80        201.95         2.99 o                         
  -8   1   6         10.52         11.38         1.14 o                         
  -7   1   6         10.78          5.90         0.56 o                         
  -6   1   6       1767.35       1792.80        17.32 o                         
  -5   1   6       2874.54       2837.82        28.23 o                         
  -4   1   6       1104.10       1003.01         9.76 o                         
  -3   1   6       6458.82       6415.29        69.07 o                         
  -2   1   6        517.11        525.21         8.19 o                         
  -1   1   6       1705.15       1539.35        31.90 o                         
   0   1   6       1578.30       1304.93        26.52 o                         
   1   1   6       8590.47       8510.59       144.28 o                         
   2   1   6         28.15         39.00         0.76 o                         
   3   1   6        994.02        956.14        12.30 o                         
   4   1   6        900.70        870.55         9.71 o                         
   5   1   6         92.71         98.02         1.82 o                         
   6   1   6        813.44        940.27        11.64 o                         
   7   1   6         96.24         74.37         1.50 o                         
   8   1   6        186.37        198.54         3.01 o                         
   9   1   6         59.88         62.39         1.81 o                         
  10   1   6         20.27         15.01         1.14 o                         
  11   1   6        134.07        114.84         2.45 o                         
  12   1   6         38.75         38.37         2.45 o                         
  13   1   6         20.73         28.41         2.65 o                         
 -14   2   6         16.39         21.90         2.17 o                         
 -13   2   6        128.87        141.80         6.26 o                         
 -12   2   6          0.63          5.34         1.07 o                         
 -11   2   6          0.61          0.68         0.87 o                         
 -10   2   6        367.03        369.63         5.84 o                         
  -9   2   6        531.89        521.34         6.79 o                         
  -8   2   6          5.43          3.79         0.55 o                         
  -7   2   6       1494.65       1463.52        15.45 o                         
  -6   2   6        121.63        111.95         1.45 o                         
  -5   2   6         84.59         78.85         1.15 o                         
  -4   2   6        115.20        131.21         1.73 o                         
  -3   2   6         43.73         38.21         0.76 o                         
  -2   2   6       3399.94       3311.17        35.65 o                         
  -1   2   6        343.15        320.30         4.72 o                         
   0   2   6       6865.93       6944.87       105.49 o                         
   1   2   6        150.59        154.58         2.51 o                         
   2   2   6         44.76         29.41         0.74 o                         
   3   2   6       1246.43       1464.21        18.56 o                         
   4   2   6          3.28          1.83         0.48 o                         
   5   2   6       1669.25       1745.53        19.97 o                         
   6   2   6       1156.56       1167.68        14.33 o                         
   7   2   6        207.69        181.73         2.77 o                         
   8   2   6         50.47         50.12         1.47 o                         
   9   2   6         80.40         77.07         2.21 o                         
  10   2   6        130.69        120.69         2.63 o                         
  11   2   6        262.00        263.42         4.38 o                         
  12   2   6        225.07        205.31         6.60 o                         
  13   2   6         23.68         32.93         5.60 o                         
 -13   3   6         46.55         38.30         3.29 o                         
 -12   3   6         34.40         36.35         2.31 o                         
 -11   3   6        218.83        216.08         4.06 o                         
 -10   3   6        520.44        518.86         7.79 o                         
  -9   3   6        100.93        103.85         2.44 o                         
  -8   3   6          0.47          2.26         0.58 o                         
  -7   3   6         21.26         23.37         1.05 o                         
  -6   3   6        253.59        231.86         3.29 o                         
  -5   3   6          2.45          4.84         0.41 o                         
  -4   3   6         26.68          9.53         0.56 o                         
  -3   3   6         68.99         66.84         0.95 o                         
  -2   3   6         22.55         27.68         0.70 o                         
  -1   3   6        102.61         71.36         1.02 o                         
   0   3   6       1149.97       1136.40        13.03 o                         
   1   3   6        511.99        499.32         7.57 o                         
   2   3   6       4149.38       4210.55        50.20 o                         
   3   3   6        140.85        123.56         2.09 o                         
   4   3   6          2.30          0.64         0.35 o                         
   5   3   6        994.67        973.52        12.01 o                         
   6   3   6         51.33         57.12         1.52 o                         
   7   3   6        142.40        118.20         2.33 o                         
   8   3   6       1027.81       1068.01        16.37 o                         
   9   3   6        126.58        125.61         3.17 o                         
  10   3   6        224.45        212.05         4.06 o                         
  11   3   6         25.55         27.54         1.80 o                         
  12   3   6         75.45         71.45         3.17 o                         
  13   3   6         93.06         97.96         6.22 o                         
 -13   4   6         80.54         76.14         4.46 o                         
 -12   4   6         12.53         12.95         2.19 o                         
 -11   4   6         85.69         82.20         2.69 o                         
 -10   4   6          0.01         -0.74         0.90 o                         
  -9   4   6        372.77        408.07        11.13 o                         
  -8   4   6        231.83        224.97         5.84 o                         
  -7   4   6        786.31        708.59         9.52 o                         
  -6   4   6          4.40          7.87         0.93 o                         
  -5   4   6        186.27        186.28         2.48 o                         
  -4   4   6         12.71         12.18         0.72 o                         
  -3   4   6        119.27        135.07         1.89 o                         
  -2   4   6        224.67        243.79         2.99 o                         
  -1   4   6       1040.46        997.51        12.19 o                         
   0   4   6        716.92        718.22        10.12 o                         
   1   4   6         71.24         81.02         1.44 o                         
   2   4   6        234.41        265.18         4.41 o                         
   3   4   6         41.86         26.80         1.09 o                         
   4   4   6          0.61          4.50         0.46 o                         
   5   4   6       2101.65       2069.24        23.64 o                         
   6   4   6        712.37        729.89        10.41 o                         
   7   4   6        222.72        218.92         4.41 o                         
   8   4   6          3.71          5.23         0.93 o                         
   9   4   6         50.20         55.45         2.32 o                         
  10   4   6          1.09          1.22         1.06 o                         
  11   4   6        178.11        179.82         4.91 o                         
  12   4   6         12.44         13.22         2.24 o                         
 -12   5   6         25.26         29.18         2.11 o                         
 -11   5   6         24.38         22.94         1.86 o                         
 -10   5   6          0.34          1.81         0.94 o                         
  -9   5   6         56.01         61.66         2.40 o                         
  -8   5   6         18.11         19.50         1.81 o                         
  -7   5   6        112.88        117.71         3.62 o                         
  -6   5   6         60.01         52.25         1.71 o                         
  -5   5   6          2.14          0.37         0.57 o                         
  -4   5   6          5.27          3.58         0.63 o                         
  -3   5   6         47.95         60.76         1.42 o                         
  -2   5   6         16.31         17.88         1.08 o                         
  -1   5   6         65.10         58.94         1.48 o                         
   0   5   6        268.00        222.91         3.62 o                         
   1   5   6         38.36         35.70         1.15 o                         
   2   5   6        954.01        970.62        11.99 o                         
   3   5   6         16.11         17.90         0.94 o                         
   4   5   6         28.09         18.54         0.92 o                         
   5   5   6         13.80         20.04         1.22 o                         
   6   5   6        122.93        105.15         2.85 o                         
   7   5   6          6.36          3.51         0.95 o                         
   8   5   6        239.67        234.26         4.60 o                         
   9   5   6        165.40        152.66         3.79 o                         
  10   5   6         22.19         22.20         3.18 o                         
  11   5   6          0.29          0.90         1.80 o                         
  12   5   6          5.16          6.84         2.18 o                         
 -12   6   6        153.35        136.84         7.15 o                         
 -11   6   6          2.88          3.23         1.15 o                         
 -10   6   6          7.84         11.53         1.15 o                         
  -9   6   6         69.65         63.22         2.00 o                         
  -8   6   6        236.03        231.18         3.82 o                         
  -7   6   6        244.91        245.29         4.23 o                         
  -6   6   6          2.12          2.80         1.50 o                         
  -5   6   6          1.83          4.75         1.02 o                         
  -4   6   6        197.21        198.20         5.31 o                         
  -3   6   6         40.54         49.24         1.89 o                         
  -2   6   6         35.63         32.85         1.52 o                         
  -1   6   6        381.93        391.43         6.03 o                         
   0   6   6          2.78          3.52         0.85 o                         
   1   6   6          2.51          3.98         0.75 o                         
   2   6   6          7.51          6.93         0.73 o                         
   3   6   6        134.14        131.23         2.91 o                         
   4   6   6        183.64        173.77         3.22 o                         
   5   6   6        555.89        553.93         8.86 o                         
   6   6   6        288.69        277.38         5.93 o                         
   7   6   6         24.58         26.95         1.70 o                         
   8   6   6          2.63          1.54         0.97 o                         
   9   6   6          5.13          6.36         1.53 o                         
  10   6   6          0.15          0.21         1.20 o                         
  11   6   6         13.89         12.44         2.18 o                         
 -10   7   6         40.88         39.75         2.56 o                         
  -9   7   6          7.82          6.98         2.28 o                         
  -8   7   6         63.35         80.36         2.67 o                         
  -7   7   6         32.69         31.96         2.39 o                         
  -6   7   6         56.51         57.87         2.50 o                         
  -5   7   6         44.80         45.85         2.22 o                         
  -4   7   6         26.07         28.30         1.99 o                         
  -3   7   6          2.31          2.54         1.29 o                         
  -2   7   6         14.44         13.20         1.79 o                         
  -1   7   6          0.32          1.05         1.05 o                         
   0   7   6        206.54        205.54         4.12 o                         
   1   7   6         34.61         36.53         2.55 o                         
   2   7   6         11.22         13.07         1.10 o                         
   3   7   6          7.75          7.03         0.97 o                         
   4   7   6          8.36          5.62         0.80 o                         
   5   7   6         38.08         31.89         1.63 o                         
   6   7   6         63.15         54.03         1.92 o                         
   7   7   6         58.49         56.35         2.68 o                         
   8   7   6          2.68          0.35         1.39 o                         
   9   7   6          1.54          1.42         2.67 o                         
  -9   8   6          2.06          6.63         1.53 o                         
  -8   8   6          0.26          3.06         1.31 o                         
  -7   8   6          1.08          3.07         1.27 o                         
  -6   8   6          9.22         10.20         1.90 o                         
  -5   8   6          1.21          2.97         1.22 o                         
  -4   8   6         64.92         58.91         2.47 o                         
  -3   8   6          0.21          2.10         1.27 o                         
  -2   8   6         16.25         20.06         1.52 o                         
  -1   8   6         83.75         80.82         2.80 o                         
   0   8   6          8.68          9.96         1.20 o                         
   1   8   6        573.79        560.93         9.15 o                         
   2   8   6        112.59        107.27         2.85 o                         
   3   8   6          0.01         -0.98         0.98 o                         
   4   8   6         62.78         52.16         3.34 o                         
   5   8   6         85.54         81.41         2.75 o                         
   6   8   6          1.33          3.86         1.54 o                         
   7   8   6         94.89        108.89         4.14 o                         
   8   8   6          0.67         -2.47         2.47 o                         
  -7   9   6          0.15          1.85         2.33 o                         
  -6   9   6         22.66         20.25         2.50 o                         
  -5   9   6          1.32         -0.08         2.73 o                         
  -4   9   6         51.09         51.95         3.41 o                         
  -3   9   6         38.30         45.50         2.23 o                         
  -2   9   6          2.21          3.25         1.25 o                         
  -1   9   6          0.00         -1.15         1.55 o                         
   0   9   6         69.71         83.47         4.00 o                         
   1   9   6         38.27         41.89         2.50 o                         
   2   9   6         53.80         50.72         2.11 o                         
   3   9   6          7.25          3.38         2.11 o                         
   4   9   6         15.59         15.02         1.78 o                         
   5   9   6          4.51          3.81         2.14 o                         
   6   9   6         59.23         50.38         6.22 o                         
  -3  10   6         16.75         29.57         2.74 o                         
  -2  10   6          1.53          1.26         1.68 o                         
  -1  10   6          1.36          0.27         0.95 o                         
   0  10   6         14.86         14.02         1.23 o                         
   1  10   6         33.19         28.77         2.65 o                         
   2  10   6          2.78          1.75         1.88 o                         
 -14   1   7         51.01         70.06         3.50 o                         
 -13   1   7          1.83         -0.88         2.77 o                         
 -12   1   7         94.02        102.34         3.32 o                         
 -11   1   7          2.65          2.29         0.88 o                         
 -10   1   7         62.29         66.14         1.64 o                         
  -9   1   7         18.65         19.84         1.14 o                         
  -8   1   7        722.89        764.41         8.66 o                         
  -7   1   7        106.29        103.65         1.74 o                         
  -6   1   7        920.32        912.88         9.31 o                         
  -5   1   7         27.29         16.50         0.52 o                         
  -4   1   7          0.77          2.57         0.26 o                         
  -3   1   7        825.29        878.11         9.23 o                         
  -2   1   7        196.08        212.61         3.40 o                         
  -1   1   7        346.40        355.76         6.53 o                         
   0   1   7       5608.36       5437.16        73.43 o                         
   1   1   7        687.22        714.94         8.65 o                         
   2   1   7       1195.32       1241.54        15.85 o                         
   3   1   7        774.09        767.47         8.92 o                         
   4   1   7       2394.16       2656.49        31.80 o                         
   5   1   7         64.77         72.62         1.38 o                         
   6   1   7          0.10          0.24         0.48 o                         
   7   1   7          8.52          7.84         0.59 o                         
   8   1   7         18.85         19.95         0.91 o                         
   9   1   7         24.22         24.81         1.06 o                         
  10   1   7        172.72        174.00         3.00 o                         
  11   1   7          4.24          3.70         0.78 o                         
  12   1   7          0.47          1.13         1.72 o                         
  13   1   7          0.01          0.80         1.67 o                         
 -14   2   7         56.47         58.37         3.44 o                         
 -13   2   7         35.10         35.10         6.38 o                         
 -12   2   7        254.38        259.20         5.15 o                         
 -11   2   7        104.55        102.86         2.23 o                         
 -10   2   7         63.98         60.88         1.72 o                         
  -9   2   7        638.56        637.60         8.14 o                         
  -8   2   7         18.38         13.01         0.74 o                         
  -7   2   7          5.86          4.45         0.47 o                         
  -6   2   7         64.41         67.91         1.08 o                         
  -5   2   7        134.67        131.14         1.64 o                         
  -4   2   7        179.63        203.38         2.29 o                         
  -3   2   7        299.11        328.38         3.48 o                         
  -2   2   7        970.78       1136.67        11.85 o                         
  -1   2   7       2556.37       2566.54        29.04 o                         
   0   2   7         23.43         10.38         0.51 o                         
   1   2   7        472.89        518.07         7.79 o                         
   2   2   7        115.01        135.62         1.90 o                         
   3   2   7       2320.95       2483.70        29.73 o                         
   4   2   7         43.50         49.18         1.58 o                         
   5   2   7       1499.14       1498.37        18.22 o                         
   6   2   7        391.03        374.73         4.99 o                         
   7   2   7         13.55         15.68         0.84 o                         
   8   2   7         67.47         75.53         1.83 o                         
   9   2   7        104.95        114.83         2.51 o                         
  10   2   7         89.85         84.16         2.09 o                         
  11   2   7          1.23          1.96         0.86 o                         
  12   2   7          2.00          3.74         1.40 o                         
  13   2   7          0.09          0.44         2.17 o                         
 -13   3   7          6.54          6.07         1.65 o                         
 -12   3   7        138.56        141.64         3.41 o                         
 -11   3   7          6.99          6.09         1.16 o                         
 -10   3   7         47.23         56.23         1.92 o                         
  -9   3   7        256.63        244.94         4.52 o                         
  -8   3   7        744.99        776.58         9.83 o                         
  -7   3   7         64.40         61.47         1.31 o                         
  -6   3   7         15.96         21.35         0.80 o                         
  -5   3   7        272.59        274.37         3.20 o                         
  -4   3   7         19.92          9.94         0.62 o                         
  -3   3   7        380.75        293.87         3.52 o                         
  -2   3   7       1995.22       2127.98        21.20 o                         
  -1   3   7        294.76        320.45         3.53 o                         
   1   3   7        163.82        184.41         2.49 o                         
   2   3   7       1221.20       1221.92        14.79 o                         
   3   3   7        884.92        916.78        10.63 o                         
   4   3   7         99.98        128.10         1.98 o                         
   5   3   7          4.53         11.02         0.83 o                         
   6   3   7          8.28         15.27         0.93 o                         
   7   3   7         14.65         17.66         1.04 o                         
   8   3   7         51.04         52.01         1.76 o                         
   9   3   7         73.23         67.12         2.63 o                         
  10   3   7         57.97         49.09         2.07 o                         
  11   3   7          2.95          4.01         1.31 o                         
  12   3   7          0.22         -0.70         1.37 o                         
 -13   4   7          0.05          1.40         3.89 o                         
 -12   4   7          0.20          1.47         1.58 o                         
 -11   4   7         13.20         11.29         1.25 o                         
 -10   4   7         59.75         67.16         2.16 o                         
  -9   4   7        553.28        533.56         9.59 o                         
  -8   4   7         84.27         97.59         3.51 o                         
  -7   4   7         16.96         21.99         1.21 o                         
  -6   4   7         52.99         38.46         1.33 o                         
  -5   4   7        100.34         95.43         1.57 o                         
  -4   4   7         53.88         64.35         1.35 o                         
  -3   4   7        305.43        350.16         4.14 o                         
  -2   4   7        144.01        127.04         1.93 o                         
  -1   4   7       7104.60       7308.51        82.56 o                         
   0   4   7        340.41        330.97         4.34 o                         
   1   4   7        348.08        365.97         4.80 o                         
   2   4   7       1490.01       1453.58        18.64 o                         
   3   4   7        818.49        850.98        11.94 o                         
   4   4   7        570.77        524.58         6.36 o                         
   5   4   7        411.24        462.49         5.77 o                         
   6   4   7        102.65         90.45         2.03 o                         
   7   4   7         58.38         59.69         1.96 o                         
   8   4   7         73.36         82.60         2.36 o                         
   9   4   7        169.04        172.55         3.57 o                         
  10   4   7         29.80         32.11         1.83 o                         
  11   4   7          2.53          1.75         1.56 o                         
  12   4   7          1.22         -1.53         1.54 o                         
 -12   5   7         27.36         28.33         1.86 o                         
 -11   5   7          7.80          5.50         1.02 o                         
 -10   5   7         65.44         66.19         2.25 o                         
  -9   5   7         97.18         94.95         2.28 o                         
  -8   5   7          0.47         -0.20         0.89 o                         
  -7   5   7        120.64        134.48         3.18 o                         
  -6   5   7          5.09          2.31         1.11 o                         
  -5   5   7          0.57          0.05         0.66 o                         
  -4   5   7        342.81        327.12         5.08 o                         
  -3   5   7        357.85        325.86         4.71 o                         
  -2   5   7        134.79        132.47         2.28 o                         
  -1   5   7        655.84        686.11         9.19 o                         
   0   5   7        585.90        576.92         7.82 o                         
   1   5   7       1723.06       1846.10        22.40 o                         
   2   5   7         39.21         37.94         1.18 o                         
   3   5   7        326.36        311.05         4.50 o                         
   4   5   7        243.02        251.71         3.75 o                         
   5   5   7         37.66         36.93         1.44 o                         
   6   5   7          0.66          1.15         0.82 o                         
   7   5   7         80.18         75.33         2.50 o                         
   8   5   7         29.24         30.60         1.79 o                         
   9   5   7        150.56        143.49         3.63 o                         
  10   5   7          1.33         -1.95         1.95 o                         
  11   5   7         22.54         27.88         3.57 o                         
 -11   6   7         25.56         25.01         2.07 o                         
 -10   6   7         20.70         28.78         1.78 o                         
  -9   6   7         57.98         57.64         1.97 o                         
  -8   6   7         73.95         70.40         2.18 o                         
  -7   6   7          3.57          6.83         1.03 o                         
  -6   6   7        450.08        423.92         7.13 o                         
  -5   6   7        474.93        530.40         8.02 o                         
  -4   6   7        144.45        159.34         3.65 o                         
  -3   6   7        312.46        325.15         6.25 o                         
  -2   6   7        199.90        179.60         3.28 o                         
  -1   6   7        198.23        209.73         3.64 o                         
   0   6   7        131.71        120.35         2.43 o                         
   1   6   7         48.82         31.01         1.46 o                         
   2   6   7        506.30        462.84         7.53 o                         
   3   6   7          9.89          8.43         1.07 o                         
   4   6   7        121.85        117.38         2.15 o                         
   5   6   7          1.53          1.07         0.83 o                         
   6   6   7        196.09        182.23         4.06 o                         
   7   6   7          0.30         -0.17         0.90 o                         
   8   6   7         14.49         21.61         1.57 o                         
   9   6   7         27.77         24.96         2.12 o                         
  10   6   7          1.05          2.87         1.39 o                         
 -10   7   7         18.82         22.36         1.85 o                         
  -9   7   7          1.03          0.26         1.26 o                         
  -8   7   7          6.17          6.57         1.20 o                         
  -7   7   7        128.24        126.92         3.51 o                         
  -6   7   7         57.95         60.88         2.98 o                         
  -5   7   7        338.83        338.62         7.26 o                         
  -4   7   7         49.15         42.03         2.16 o                         
  -3   7   7          2.56          3.46         1.12 o                         
  -2   7   7        100.04        100.57         3.88 o                         
  -1   7   7        228.37        215.74         8.41 o                         
   0   7   7          4.50          6.07         1.64 o                         
   1   7   7        865.70        867.91        13.69 o                         
   2   7   7        110.81        104.92         2.57 o                         
   3   7   7          5.64          4.96         1.27 o                         
   4   7   7         65.43         63.74         2.08 o                         
   5   7   7         15.25         13.82         1.14 o                         
   6   7   7          1.07          0.66         1.14 o                         
   7   7   7         33.61         37.06         2.39 o                         
   8   7   7          0.31          1.41         2.51 o                         
   9   7   7         13.76         11.41         2.03 o                         
  -9   8   7          0.98          3.25         3.11 o                         
  -8   8   7        157.26        162.83         4.19 o                         
  -7   8   7          3.99          1.07         1.33 o                         
  -6   8   7          5.67          8.67         1.50 o                         
  -5   8   7        129.57        142.66         3.70 o                         
  -4   8   7         15.96         18.55         1.68 o                         
  -3   8   7        353.29        362.03         6.99 o                         
  -2   8   7         11.45         14.00         1.47 o                         
  -1   8   7         87.67         85.60         2.66 o                         
   0   8   7        239.97        245.43         4.75 o                         
   1   8   7         88.46         96.07         2.72 o                         
   2   8   7          9.48          7.26         1.04 o                         
   3   8   7         41.55         41.32         1.69 o                         
   4   8   7          2.85          2.04         1.17 o                         
   5   8   7          0.16          1.97         1.41 o                         
   6   8   7          4.64          5.88         3.89 o                         
   7   8   7          0.96          2.18         1.87 o                         
   8   8   7          0.28          4.98         3.11 o                         
  -7   9   7          2.04         -0.09         1.13 o                         
  -6   9   7          6.93          9.70         1.87 o                         
  -5   9   7        125.60        127.27         3.68 o                         
  -4   9   7         11.68         13.55         2.59 o                         
  -3   9   7         71.32         73.94         3.86 o                         
  -2   9   7         21.62         19.17         1.81 o                         
  -1   9   7          2.07          2.18         1.28 o                         
   0   9   7          5.41          8.02         1.34 o                         
   1   9   7        123.10        130.05         3.06 o                         
   2   9   7          0.15          1.01         1.39 o                         
   3   9   7          2.00          0.13         1.23 o                         
   4   9   7         12.75         10.88         2.64 o                         
   5   9   7          0.12         -2.11         2.11 o                         
  -2  10   7          0.80         -0.92         1.08 o                         
  -1  10   7          8.88          9.39         1.13 o                         
   0  10   7          0.75         -0.06         1.35 o                         
   1  10   7          6.90          9.93         1.52 o                         
 -14   0   8         14.84          9.95         2.18 o                         
 -13   0   8         16.15         16.35         2.12 o                         
 -12   0   8        104.03        113.56         4.19 o                         
 -11   0   8       1444.55       1411.96        32.75 o                         
 -10   0   8        112.26        114.91         3.06 o                         
  -9   0   8        119.48        106.44         2.73 o                         
  -8   0   8          0.91          2.44         0.63 o                         
  -7   0   8        871.84        873.31        15.89 o                         
  -6   0   8       1662.34       1968.03        30.39 o                         
  -5   0   8       1914.38       1755.66        25.84 o                         
  -4   0   8       6670.35       7254.87       105.91 o                         
  -3   0   8        659.90        710.38        10.60 o                         
  -2   0   8       2509.58       2503.20        36.63 o                         
  -1   0   8        255.58        252.00         4.62 o                         
   0   0   8         75.14         68.64         1.50 o                         
   1   0   8       2088.47       1959.99        60.95 o                         
   2   0   8        898.41        912.33        19.33 o                         
   3   0   8        595.57        657.78        18.19 o                         
   4   0   8          3.65          6.84         1.55 o                         
   5   0   8        809.60        879.72        16.29 o                         
   6   0   8         11.99         16.94         1.60 o                         
   7   0   8        943.01        943.53        15.71 o                         
   8   0   8        767.13        752.84        14.25 o                         
   9   0   8        264.92        273.60         5.48 o                         
  10   0   8         96.53         83.85         2.75 o                         
  11   0   8         29.62         30.02         2.19 o                         
  12   0   8         84.34         79.07         4.35 o                         
  13   0   8          0.17         -3.11         3.11 o                         
 -14   1   8        354.13        351.00        10.00 o                         
 -13   1   8         41.52         47.01         3.13 o                         
 -12   1   8         65.05         66.96         2.40 o                         
 -11   1   8         75.09         66.47         2.38 o                         
 -10   1   8        148.72        128.83         2.58 o                         
  -9   1   8       2721.29       2772.47        31.77 o                         
  -8   1   8         31.45         30.27         0.99 o                         
  -7   1   8        494.26        511.01         8.75 o                         
  -6   1   8        120.28         89.27         1.20 o                         
  -5   1   8        304.43        329.57         4.32 o                         
  -4   1   8         14.18         12.26         0.47 o                         
  -3   1   8       2828.56       2783.83        28.78 o                         
  -2   1   8        199.86        146.89         2.01 o                         
  -1   1   8        402.00        355.62         5.90 o                         
   0   1   8        299.21        336.97         4.46 o                         
   1   1   8         90.98         91.14         1.29 o                         
   2   1   8        376.22        307.28         5.10 o                         
   3   1   8        221.96        310.33         4.09 o                         
   4   1   8         41.22         29.87         0.75 o                         
   5   1   8        223.13        220.19         2.88 o                         
   6   1   8         49.88         46.70         1.22 o                         
   7   1   8          0.25          0.59         0.59 o                         
   8   1   8        289.72        291.13         4.37 o                         
   9   1   8        395.45        414.70         6.98 o                         
  10   1   8        112.46        120.12         2.36 o                         
  11   1   8         40.91         51.94         1.78 o                         
  12   1   8          9.83          6.92         1.42 o                         
  13   1   8          0.19          0.73         3.27 o                         
 -14   2   8          2.93          2.00         1.94 o                         
 -13   2   8          6.06          4.76         1.36 o                         
 -12   2   8        242.78        251.70         5.08 o                         
 -11   2   8        331.05        345.85         5.99 o                         
 -10   2   8        473.36        482.47        11.39 o                         
  -9   2   8         19.54         15.81         1.77 o                         
  -8   2   8        120.36        105.12         1.85 o                         
  -7   2   8        318.57        348.41         4.03 o                         
  -6   2   8         63.00         84.66         1.33 o                         
  -5   2   8        272.09        253.70         2.85 o                         
  -4   2   8        658.25        788.36         8.12 o                         
  -3   2   8        681.62        661.23         7.04 o                         
  -2   2   8        156.85        183.65         2.39 o                         
  -1   2   8        367.16        374.19         4.44 o                         
   0   2   8       2917.62       3055.14        32.96 o                         
   1   2   8        294.79        288.64         4.93 o                         
   2   2   8       4811.56       5096.81        54.97 o                         
   3   2   8        151.12        126.75         1.83 o                         
   4   2   8         11.06         12.69         0.64 o                         
   5   2   8        792.80        835.80        10.99 o                         
   6   2   8       1124.62       1134.87        13.25 o                         
   7   2   8        707.23        723.13         9.80 o                         
   8   2   8       1428.39       1423.31        28.96 o                         
   9   2   8         19.36         15.95         1.92 o                         
  10   2   8        125.62        117.35         2.36 o                         
  11   2   8          3.22          5.26         1.06 o                         
  12   2   8        133.20        141.28         6.45 o                         
 -13   3   8          0.26          0.58         1.58 o                         
 -12   3   8         69.41         76.77         2.79 o                         
 -11   3   8         68.58         56.34         2.11 o                         
 -10   3   8          2.84          2.49         0.86 o                         
  -9   3   8        287.33        259.32         4.21 o                         
  -8   3   8        864.48        883.80        11.80 o                         
  -7   3   8         43.50         44.40         1.24 o                         
  -6   3   8        432.53        440.82         5.23 o                         
  -5   3   8        232.34        252.34         3.02 o                         
  -4   3   8        104.33         85.90         1.25 o                         
  -3   3   8        348.66        331.19         4.17 o                         
  -2   3   8       2504.91       2520.65        27.35 o                         
  -1   3   8       1300.55       1257.06        14.41 o                         
   0   3   8       7614.36       8867.22       146.45 o                         
   1   3   8        547.13        608.79         7.52 o                         
   2   3   8        702.32        805.71         8.94 o                         
   3   3   8        683.25        659.06         7.42 o                         
   4   3   8       1020.72        968.29        11.36 o                         
   5   3   8        164.63        166.31         2.72 o                         
   6   3   8        238.88        241.35         3.66 o                         
   7   3   8         75.10         75.53         1.88 o                         
   8   3   8         55.88         53.29         1.71 o                         
   9   3   8         64.90         71.91         2.11 o                         
  10   3   8          8.72          8.75         1.16 o                         
  11   3   8         14.50         12.22         1.91 o                         
  12   3   8          1.64          3.25         1.68 o                         
 -13   4   8          0.95         -0.41         2.33 o                         
 -12   4   8        117.90        112.31         3.64 o                         
 -11   4   8         51.99         56.93         2.30 o                         
 -10   4   8        414.00        422.75         6.17 o                         
  -9   4   8        249.29        246.81         4.58 o                         
  -8   4   8         59.25         50.97         1.86 o                         
  -7   4   8        425.89        422.68         5.97 o                         
  -6   4   8         20.65         18.57         0.87 o                         
  -5   4   8          5.16          8.57         0.60 o                         
  -4   4   8        863.81        839.38        10.42 o                         
  -3   4   8        194.26        228.94         3.18 o                         
  -2   4   8         15.78         20.89         0.82 o                         
  -1   4   8         27.51         35.53         0.94 o                         
   0   4   8         78.76         63.78         1.31 o                         
   1   4   8        361.25        354.37         4.59 o                         
   2   4   8       1766.65       1744.47        24.83 o                         
   3   4   8        520.85        538.06         7.23 o                         
   4   4   8        463.75        473.07         5.80 o                         
   5   4   8        655.41        686.83         9.25 o                         
   6   4   8        538.23        519.60         7.58 o                         
   7   4   8        253.06        230.65         4.26 o                         
   8   4   8        120.17        108.15         2.85 o                         
   9   4   8         16.53         14.60         1.19 o                         
  10   4   8         25.46         33.73         4.07 o                         
  11   4   8        102.98        111.96         4.25 o                         
  12   4   8          7.06          4.54         1.64 o                         
 -12   5   8          0.06          0.52         1.24 o                         
 -11   5   8          8.70          8.83         1.06 o                         
 -10   5   8         29.36         35.04         1.92 o                         
  -9   5   8        337.83        316.65         5.66 o                         
  -8   5   8        129.80        124.89         2.97 o                         
  -7   5   8        114.87        115.77         3.51 o                         
  -6   5   8        363.10        349.81         5.28 o                         
  -5   5   8          0.03          0.04         0.62 o                         
  -4   5   8        136.82        132.72         2.56 o                         
  -3   5   8         44.74         52.53         1.32 o                         
  -2   5   8         87.49         82.51         1.61 o                         
  -1   5   8        921.57        901.26        11.21 o                         
   0   5   8        969.62        887.41        11.72 o                         
   1   5   8        178.55        173.43         2.85 o                         
   2   5   8         42.12         39.79         1.32 o                         
   3   5   8         31.46         28.75         1.05 o                         
   4   5   8          4.81          5.73         0.73 o                         
   5   5   8         92.27         88.32         2.19 o                         
   6   5   8         66.90         72.87         2.19 o                         
   7   5   8         24.64         27.86         1.88 o                         
   8   5   8         68.79         68.78         2.33 o                         
   9   5   8         94.67         89.41         4.15 o                         
  10   5   8         24.67         27.02         2.21 o                         
  11   5   8         12.01         10.05         1.69 o                         
 -11   6   8          3.64          4.18         1.23 o                         
 -10   6   8         60.88         62.79         2.53 o                         
  -9   6   8         19.77         23.35         1.81 o                         
  -8   6   8         49.38         50.27         3.13 o                         
  -7   6   8         74.88         69.70         2.31 o                         
  -6   6   8        172.35        172.17         3.67 o                         
  -5   6   8         92.48         88.51         2.92 o                         
  -4   6   8        118.93        125.92         3.24 o                         
  -3   6   8         25.21         29.91         1.57 o                         
  -2   6   8        149.48        131.84         3.42 o                         
  -1   6   8         45.94         43.35         1.67 o                         
   0   6   8          2.84          4.85         1.17 o                         
   1   6   8         36.49         31.99         2.26 o                         
   2   6   8        163.56        155.86         3.65 o                         
   3   6   8         50.89         51.28         1.74 o                         
   4   6   8         68.28         58.71         1.81 o                         
   5   6   8         50.98         45.56         1.75 o                         
   6   6   8         33.87         32.67         1.69 o                         
   7   6   8         14.73         10.51         1.04 o                         
   8   6   8         41.21         37.99         2.35 o                         
   9   6   8          1.89          2.81         1.30 o                         
  10   6   8          3.51          6.02         1.95 o                         
 -10   7   8         68.17         68.34         5.34 o                         
  -9   7   8         13.25         15.33         2.24 o                         
  -8   7   8         59.94         51.82         3.22 o                         
  -7   7   8        145.84        147.66         3.81 o                         
  -6   7   8         16.26         17.54         1.76 o                         
  -5   7   8        271.59        272.70         6.50 o                         
  -4   7   8          2.00          3.74         1.20 o                         
  -3   7   8        144.06        135.16         3.26 o                         
  -2   7   8        130.77        129.78         3.21 o                         
  -1   7   8        577.13        596.94         9.69 o                         
   0   7   8        184.78        184.11         3.58 o                         
   1   7   8        254.13        275.20         4.69 o                         
   2   7   8          0.32         -0.74         0.74 o                         
   3   7   8         10.91          8.17         0.87 o                         
   4   7   8         50.72         51.32         1.88 o                         
   5   7   8          0.05          1.17         0.95 o                         
   6   7   8         48.51         49.59         2.26 o                         
   7   7   8         19.45         18.57         1.79 o                         
   8   7   8         26.03         27.80         2.47 o                         
   9   7   8          1.40          0.00         2.18 o                         
  -9   8   8         19.85         18.29         1.94 o                         
  -8   8   8          2.28          2.76         1.23 o                         
  -7   8   8          2.46          4.34         2.35 o                         
  -6   8   8         27.19         29.23         2.42 o                         
  -5   8   8         82.79         96.69         3.15 o                         
  -4   8   8          4.86          3.74         1.26 o                         
  -3   8   8         40.17         51.66         2.56 o                         
  -2   8   8          0.78          0.96         1.11 o                         
  -1   8   8         71.95         79.55         2.54 o                         
   0   8   8          1.75          1.23         1.46 o                         
   1   8   8         31.48         36.14         2.21 o                         
   2   8   8         51.38         46.89         1.80 o                         
   3   8   8         16.85         15.63         1.72 o                         
   4   8   8          7.48          8.52         1.17 o                         
   5   8   8          3.49          5.80         1.48 o                         
   6   8   8         24.15         34.43         3.25 o                         
   7   8   8          3.81          9.69         2.36 o                         
  -6   9   8        100.69        121.16         4.30 o                         
  -5   9   8          2.98          2.49         2.96 o                         
  -4   9   8         14.05         18.95         2.06 o                         
  -3   9   8          6.80          9.93         1.40 o                         
  -2   9   8          2.08          1.78         1.86 o                         
  -1   9   8          8.44         12.10         1.59 o                         
   0   9   8         13.92         12.35         2.88 o                         
   1   9   8         76.42         84.49         2.77 o                         
   2   9   8          4.34          6.99         1.37 o                         
   3   9   8         10.41          7.90         1.73 o                         
   4   9   8          4.92          3.48         2.11 o                         
   5   9   8          4.60          1.31         2.61 o                         
  -1  10   8          4.02          1.46         1.07 o                         
   0  10   8         18.06         19.00         3.09 o                         
 -14   1   9         17.16         10.88         2.80 o                         
 -13   1   9          3.13          5.18         1.59 o                         
 -12   1   9        184.79        174.30         4.31 o                         
 -11   1   9        207.72        235.76         4.13 o                         
 -10   1   9         45.60         42.01         2.74 o                         
  -9   1   9        165.22        164.48         4.17 o                         
  -8   1   9          0.03          0.32         0.49 o                         
  -7   1   9        274.52        274.75         3.14 o                         
  -6   1   9         79.49         64.95         1.09 o                         
  -5   1   9        285.49        250.51         2.91 o                         
  -4   1   9        376.22        376.95         4.37 o                         
  -3   1   9       2304.53       2324.78        25.15 o                         
  -2   1   9        244.95        220.59         2.75 o                         
  -1   1   9          9.01          7.25         0.47 o                         
   0   1   9         47.00         59.20         0.93 o                         
   1   1   9        245.53        204.19         2.68 o                         
   2   1   9        341.87        464.08         6.87 o                         
   3   1   9       1802.17       1817.50        25.66 o                         
   4   1   9       1295.71       1330.97        18.33 o                         
   5   1   9          1.19          1.78         0.34 o                         
   6   1   9         20.44         13.82         0.65 o                         
   7   1   9         13.28         11.18         0.71 o                         
   8   1   9          6.83          6.79         0.77 o                         
   9   1   9        142.97        140.54         3.27 o                         
  10   1   9          8.21          7.46         0.80 o                         
  11   1   9          1.13          1.91         1.17 o                         
  12   1   9          6.21          6.33         1.38 o                         
 -14   2   9         26.39         31.72         4.66 o                         
 -13   2   9         75.34         83.83         3.68 o                         
 -12   2   9         36.60         43.83         2.26 o                         
 -11   2   9          8.83          8.85         1.02 o                         
 -10   2   9          0.72          0.13         0.84 o                         
  -9   2   9        126.66        138.29         3.84 o                         
  -8   2   9        600.52        552.02         7.82 o                         
  -7   2   9         32.70         35.99         1.16 o                         
  -6   2   9         79.07         57.39         1.12 o                         
  -5   2   9       1873.21       1967.27        21.47 o                         
  -4   2   9        458.30        462.32         5.32 o                         
  -3   2   9         15.03         37.63         0.94 o                         
  -2   2   9        173.48        228.16         3.02 o                         
  -1   2   9          3.67         17.73         0.98 o                         
   0   2   9       1428.85       1657.19        17.99 o                         
   1   2   9        314.17        321.86         3.59 o                         
   2   2   9        103.12        107.35         2.11 o                         
   3   2   9          5.41          6.79         0.45 o                         
   4   2   9        134.46         97.92         1.50 o                         
   5   2   9         70.65         85.53         1.43 o                         
   6   2   9         15.97         18.31         0.80 o                         
   7   2   9        175.06        169.70         3.06 o                         
   8   2   9          0.41          1.43         0.61 o                         
   9   2   9         60.63         51.83         1.66 o                         
  10   2   9          9.21          9.59         0.84 o                         
  11   2   9         43.58         44.44         2.32 o                         
  12   2   9          0.14          0.95         2.93 o                         
 -13   3   9          6.35          6.13         3.01 o                         
 -12   3   9        407.21        418.07         7.59 o                         
 -11   3   9         32.51         37.81         1.92 o                         
 -10   3   9        347.45        354.12         5.62 o                         
  -9   3   9         77.82         81.89         6.72 o                         
  -8   3   9         73.04         83.82         3.81 o                         
  -7   3   9         47.57         48.31         1.63 o                         
  -6   3   9          5.79          3.04         0.56 o                         
  -5   3   9          7.00         11.10         0.66 o                         
  -4   3   9        183.04        213.50         2.85 o                         
  -3   3   9        790.88        811.48         9.47 o                         
  -2   3   9          9.27          9.56         0.50 o                         
  -1   3   9          6.96          4.25         0.45 o                         
   0   3   9       2660.93       2693.44        32.22 o                         
   1   3   9        747.63        829.71         9.19 o                         
   2   3   9        533.55        586.82         6.38 o                         
   3   3   9        444.29        469.23         5.22 o                         
   4   3   9        284.13        273.17         3.55 o                         
   5   3   9         40.10         42.81         1.16 o                         
   6   3   9         12.30         13.77         1.08 o                         
   7   3   9          0.17          0.71         0.92 o                         
   8   3   9        191.58        205.61         4.37 o                         
   9   3   9        123.22        120.26         2.60 o                         
  10   3   9         32.31         31.22         2.43 o                         
  11   3   9         10.32         13.04         2.13 o                         
  12   3   9          4.15          7.98         2.64 o                         
 -13   4   9         17.76         22.37         2.35 o                         
 -12   4   9        120.35        120.32         3.73 o                         
 -11   4   9        101.50        102.55         2.90 o                         
 -10   4   9         58.95         60.06         2.14 o                         
  -9   4   9         16.18         16.22         1.18 o                         
  -8   4   9        683.56        650.52        14.40 o                         
  -7   4   9          2.29          1.34         0.89 o                         
  -6   4   9        367.21        394.02         5.03 o                         
  -5   4   9        207.84        195.17         2.66 o                         
  -4   4   9        908.59        891.01         9.99 o                         
  -3   4   9        812.86        924.87        10.83 o                         
  -2   4   9        171.78        190.69         2.88 o                         
  -1   4   9          5.02          5.34         0.43 o                         
   0   4   9        801.78        894.21        14.91 o                         
   1   4   9         32.36         38.57         1.03 o                         
   2   4   9        140.73        147.63         2.10 o                         
   3   4   9         34.66         31.99         1.07 o                         
   4   4   9        491.99        486.25         6.70 o                         
   5   4   9        476.26        495.21         6.80 o                         
   6   4   9        288.22        273.91         4.43 o                         
   7   4   9        373.06        360.71         6.79 o                         
   8   4   9        122.98        122.72         3.07 o                         
   9   4   9          3.61          3.41         1.07 o                         
  10   4   9         26.89         41.38         7.93 o                         
  11   4   9        130.90        139.31         6.52 o                         
 -12   5   9         11.58          7.86         2.39 o                         
 -11   5   9          5.19          7.02         1.16 o                         
 -10   5   9        219.82        229.49         4.04 o                         
  -9   5   9         16.68         18.00         2.13 o                         
  -8   5   9         81.47         81.87         2.22 o                         
  -7   5   9         36.45         34.02         2.09 o                         
  -6   5   9        318.17        307.62         5.45 o                         
  -5   5   9         26.59         25.81         1.57 o                         
  -4   5   9        865.41        924.43        12.24 o                         
  -3   5   9         34.36         36.15         1.18 o                         
  -2   5   9         72.22         72.88         1.51 o                         
  -1   5   9        587.76        593.48         8.04 o                         
   0   5   9        147.79        149.85         2.42 o                         
   1   5   9         24.04         27.47         1.74 o                         
   2   5   9          2.19          6.79         1.00 o                         
   3   5   9        335.75        350.88         4.69 o                         
   4   5   9          0.12          0.92         0.58 o                         
   5   5   9        711.65        741.14        11.45 o                         
   6   5   9        176.57        174.89         3.29 o                         
   7   5   9         30.83         33.78         1.88 o                         
   8   5   9        132.37        136.73         3.18 o                         
   9   5   9         10.19         14.75         1.48 o                         
  11   5   9         10.40          8.84         2.95 o                         
 -11   6   9         26.82         34.51         2.55 o                         
 -10   6   9          1.37          1.33         1.20 o                         
  -9   6   9         16.00         11.28         1.63 o                         
  -8   6   9        441.12        448.63         8.20 o                         
  -7   6   9         23.30         27.92         2.29 o                         
  -6   6   9        309.86        349.73         6.09 o                         
  -5   6   9         87.09         90.09         2.65 o                         
  -4   6   9         12.33         14.42         1.25 o                         
  -3   6   9        276.66        264.15         5.36 o                         
  -2   6   9        267.59        272.81         4.61 o                         
  -1   6   9         32.26         30.35         1.68 o                         
   0   6   9        941.30        920.68        13.15 o                         
   1   6   9        667.44        650.34         9.56 o                         
   2   6   9        361.86        351.68         6.45 o                         
   3   6   9          8.34          7.82         0.75 o                         
   4   6   9        244.84        225.16         3.85 o                         
   5   6   9        212.00        218.13         3.56 o                         
   6   6   9          2.09          3.27         1.19 o                         
   7   6   9        210.53        204.20         4.27 o                         
   8   6   9          1.20          0.90         1.33 o                         
   9   6   9          0.04          0.82         1.64 o                         
  10   6   9         22.99         23.32         3.42 o                         
 -10   7   9         65.90         65.63         4.23 o                         
  -9   7   9         47.16         61.62         4.94 o                         
  -8   7   9         55.64         48.51         3.64 o                         
  -7   7   9         11.93         11.51         2.13 o                         
  -6   7   9         74.39         76.69         3.00 o                         
  -5   7   9        229.95        237.97         4.74 o                         
  -4   7   9        179.86        175.45         3.82 o                         
  -3   7   9          4.70          6.48         1.18 o                         
  -2   7   9         87.41         82.27         2.71 o                         
  -1   7   9          0.05          3.12         1.02 o                         
   0   7   9        164.68        180.12         3.74 o                         
   1   7   9        146.29        140.48         3.23 o                         
   2   7   9         32.85         28.18         1.41 o                         
   3   7   9         72.95         67.07         2.03 o                         
   4   7   9         59.94         55.66         1.91 o                         
   5   7   9        209.05        189.95         3.56 o                         
   6   7   9        103.30        109.56         3.51 o                         
   7   7   9          0.44          1.08         1.73 o                         
   8   7   9          9.73         25.27         3.96 o                         
   9   7   9          3.07         -0.93         2.49 o                         
  -8   8   9         65.07         77.00         2.28 o                         
  -7   8   9         10.56         15.02         2.19 o                         
  -6   8   9          0.32          2.19         1.36 o                         
  -5   8   9         15.13         17.08         2.51 o                         
  -4   8   9          6.73          6.66         1.93 o                         
  -3   8   9        302.19        304.95         5.99 o                         
  -2   8   9          0.25          2.10         1.14 o                         
  -1   8   9         62.69         75.42         2.57 o                         
   0   8   9         13.58         12.03         1.83 o                         
   1   8   9         33.95         34.40         2.00 o                         
   2   8   9         25.68         28.96         1.76 o                         
   3   8   9          2.09         -0.06         0.91 o                         
   4   8   9         50.52         54.26         2.26 o                         
   5   8   9         21.59         16.81         1.84 o                         
   6   8   9         45.97         49.67         3.23 o                         
   7   8   9          1.37         -0.93         2.49 o                         
  -6   9   9          0.70          2.29         2.02 o                         
  -5   9   9        220.62        240.23         4.37 o                         
  -4   9   9          3.11          3.66         1.42 o                         
  -3   9   9         28.61         36.05         2.67 o                         
  -2   9   9         81.71         81.25         2.51 o                         
  -1   9   9        134.69        138.73         4.03 o                         
   0   9   9         38.30         38.74         2.11 o                         
   1   9   9        360.35        380.43         6.43 o                         
   2   9   9         13.89         11.85         1.26 o                         
   3   9   9         20.82         26.73         1.75 o                         
   4   9   9          2.32          0.18         4.14 o                         
   5   9   9          0.00         -5.29         5.60 o                         
 -14   0  10         62.97         59.09         4.66 o                         
 -13   0  10         10.02         12.27         4.04 o                         
 -12   0  10         14.36         11.49         1.86 o                         
 -11   0  10         41.60         42.51         2.62 o                         
 -10   0  10        137.39        141.49         5.53 o                         
  -9   0  10       1887.28       1933.12        50.03 o                         
  -8   0  10       1507.57       1462.37        26.78 o                         
  -7   0  10          1.48          0.82         0.70 o                         
  -6   0  10        299.60        226.56         4.27 o                         
  -5   0  10       2276.03       2362.26        38.08 o                         
  -4   0  10       3242.72       3074.70        55.16 o                         
  -3   0  10       2828.02       2876.55        42.11 o                         
  -2   0  10        137.01        188.63         3.42 o                         
  -1   0  10        512.84        620.05         8.63 o                         
   0   0  10        187.92        183.30         2.98 o                         
   1   0  10       3537.48       4122.26        65.81 o                         
   2   0  10        127.33        119.77         3.28 o                         
   3   0  10       2037.95       2287.15        49.69 o                         
   4   0  10          2.92          5.96         0.86 o                         
   5   0  10         24.94         34.16         1.25 o                         
   6   0  10        429.36        494.35         8.55 o                         
   7   0  10        807.57        835.22        14.81 o                         
   8   0  10         50.38         50.05         2.09 o                         
   9   0  10        156.15        167.82         4.21 o                         
  10   0  10        232.66        232.28         5.93 o                         
  11   0  10        163.13        163.72        12.44 o                         
  12   0  10         52.67         46.28         3.73 o                         
 -14   1  10         80.46         76.77         3.84 o                         
 -13   1  10        224.78        231.05         5.16 o                         
 -12   1  10        113.48        118.12         3.34 o                         
 -11   1  10        117.15        121.96         2.82 o                         
 -10   1  10        465.49        462.22         8.47 o                         
  -9   1  10        567.43        540.18        14.18 o                         
  -8   1  10        473.64        413.18         5.80 o                         
  -7   1  10       1576.18       1596.73        18.44 o                         
  -6   1  10       1565.06       1568.90        18.06 o                         
  -5   1  10       1442.79       1485.88        17.10 o                         
  -4   1  10        189.62        186.50         3.38 o                         
  -3   1  10       1621.73       1770.91        20.22 o                         
  -2   1  10         75.84         78.04         1.29 o                         
  -1   1  10         42.41         42.26         0.88 o                         
   0   1  10       1596.52       1679.71        18.22 o                         
   1   1  10        263.40        317.18         3.86 o                         
   2   1  10       2457.26       2800.05        33.46 o                         
   3   1  10       1752.74       1877.14        24.13 o                         
   4   1  10         79.84         94.27         1.60 o                         
   5   1  10         66.44         60.90         1.19 o                         
   6   1  10         32.52         27.52         1.00 o                         
   7   1  10        210.54        214.20         3.20 o                         
   8   1  10        789.22        828.75        11.11 o                         
   9   1  10        212.47        215.69         3.32 o                         
  10   1  10         55.80         65.40         1.88 o                         
  11   1  10          0.81         -0.07         1.42 o                         
  12   1  10        204.56        212.92         5.08 o                         
 -13   2  10         26.31         26.05         2.02 o                         
 -12   2  10          3.29          4.63         1.34 o                         
 -11   2  10          1.32          0.70         0.91 o                         
 -10   2  10         39.27         52.62         1.80 o                         
  -9   2  10        278.06        278.75         4.92 o                         
  -8   2  10        732.45        708.58         9.52 o                         
  -7   2  10        324.65        311.69         4.04 o                         
  -6   2  10         27.00         31.91         0.99 o                         
  -5   2  10        960.34        857.60        10.61 o                         
  -4   2  10        262.24        209.00         2.76 o                         
  -3   2  10        732.27        755.74         9.28 o                         
  -2   2  10        778.31        857.55         9.96 o                         
  -1   2  10        500.17        596.11         6.99 o                         
   0   2  10        342.47        303.91         3.72 o                         
   1   2  10       2668.83       2811.12        26.91 o                         
   2   2  10        135.70        143.59         2.19 o                         
   3   2  10        129.10        126.15         1.99 o                         
   4   2  10         10.00         15.98         0.68 o                         
   5   2  10         74.70         68.08         1.31 o                         
   6   2  10        190.70        199.70         2.96 o                         
   7   2  10        269.69        278.88         3.99 o                         
   8   2  10          6.42          5.83         0.72 o                         
   9   2  10        165.88        159.60         3.04 o                         
  10   2  10          0.90          0.52         0.84 o                         
  11   2  10         72.24         72.54         2.84 o                         
  12   2  10          0.19          2.18         2.33 o                         
 -13   3  10          1.82          4.83         1.53 o                         
 -12   3  10        111.80        118.25         4.07 o                         
 -11   3  10          0.31          0.77         0.93 o                         
 -10   3  10         92.69        100.17         2.36 o                         
  -9   3  10        163.58        176.14         3.90 o                         
  -8   3  10         14.27         12.63         1.40 o                         
  -7   3  10        476.51        472.94         6.20 o                         
  -6   3  10        623.65        578.38         7.38 o                         
  -5   3  10        816.01        832.81         9.81 o                         
  -4   3  10        204.90        176.21         2.58 o                         
  -3   3  10         78.32         65.74         1.29 o                         
  -2   3  10         57.92         53.42         1.20 o                         
  -1   3  10       3418.14       3531.64        39.99 o                         
   0   3  10       1069.02        931.76        12.09 o                         
   1   3  10        919.17        830.03         9.69 o                         
   2   3  10         26.94         21.88         0.84 o                         
   3   3  10         18.56         24.77         0.77 o                         
   4   3  10          6.18          5.71         0.50 o                         
   5   3  10        717.10        720.29         9.60 o                         
   6   3  10        111.65        125.85         2.42 o                         
   7   3  10        547.70        547.06         8.10 o                         
   8   3  10         14.53         13.34         1.33 o                         
   9   3  10         18.03         14.88         1.09 o                         
  10   3  10         74.26         63.42         3.00 o                         
  11   3  10         20.19         24.96         2.36 o                         
  12   3  10          0.14          2.80         2.49 o                         
 -13   4  10         19.74         17.89         1.98 o                         
 -12   4  10         13.61         12.10         1.71 o                         
 -11   4  10          0.23          0.72         1.03 o                         
 -10   4  10          5.85          8.74         1.20 o                         
  -9   4  10         46.07         44.00         1.90 o                         
  -8   4  10        148.87        147.72         3.65 o                         
  -7   4  10         11.84          6.39         1.09 o                         
  -6   4  10         11.24          5.60         0.65 o                         
  -5   4  10          7.49          3.31         0.55 o                         
  -4   4  10        437.93        400.55         5.01 o                         
  -3   4  10         56.73         57.59         1.43 o                         
  -2   4  10         29.12         36.47         1.04 o                         
  -1   4  10        284.40        294.50         3.99 o                         
   0   4  10        105.69         71.87         1.59 o                         
   1   4  10        585.52        657.39         8.21 o                         
   2   4  10         42.19         47.05         1.07 o                         
   3   4  10       1360.95       1303.66        15.94 o                         
   4   4  10         20.17         17.99         1.05 o                         
   5   4  10        900.72        919.34        12.15 o                         
   6   4  10        138.64        135.85         2.65 o                         
   7   4  10         13.33         12.65         1.24 o                         
   8   4  10          0.41          1.49         1.00 o                         
   9   4  10        213.45        211.75         5.79 o                         
  10   4  10          3.15         -0.84         7.15 o                         
  11   4  10          5.84          4.46         1.46 o                         
 -12   5  10         47.74         52.91         2.98 o                         
 -11   5  10         26.55         30.07         1.92 o                         
 -10   5  10         20.44         24.80         1.55 o                         
  -9   5  10        100.02         98.01         2.56 o                         
  -8   5  10        101.84        104.47         2.78 o                         
  -7   5  10          2.08          1.70         0.91 o                         
  -6   5  10        321.63        337.59         5.44 o                         
  -5   5  10         15.02         18.83         2.02 o                         
  -4   5  10         14.09         12.63         1.07 o                         
  -3   5  10          4.91          7.17         0.80 o                         
  -2   5  10        437.22        453.34         6.34 o                         
  -1   5  10       1214.80       1191.89        16.64 o                         
   0   5  10        571.46        584.36         7.96 o                         
   1   5  10       1365.45       1374.59        17.85 o                         
   2   5  10          6.66          4.82         0.77 o                         
   3   5  10          1.91          1.64         0.55 o                         
   4   5  10          0.83         -0.05         0.71 o                         
   5   5  10        862.12        850.00        12.14 o                         
   6   5  10          1.09          2.25         0.78 o                         
   7   5  10        234.19        223.80         3.96 o                         
   8   5  10          8.55          7.07         1.06 o                         
   9   5  10          4.89          8.35         1.47 o                         
  10   5  10         16.84         16.38         2.47 o                         
 -11   6  10          7.27          7.99         1.26 o                         
 -10   6  10         15.40         19.48         1.49 o                         
  -9   6  10          1.32         -0.69         0.99 o                         
  -8   6  10          3.46          4.54         0.99 o                         
  -7   6  10         30.29         28.76         2.05 o                         
  -6   6  10          4.14          6.55         1.08 o                         
  -5   6  10        205.57        207.87         3.93 o                         
  -4   6  10         19.28         27.11         2.56 o                         
  -3   6  10          0.32          0.31         0.93 o                         
  -2   6  10          7.15          7.65         1.04 o                         
  -1   6  10          2.67          1.40         0.95 o                         
   0   6  10        446.34        442.79         7.58 o                         
   1   6  10         37.64         30.84         1.39 o                         
   2   6  10         71.16         69.52         1.86 o                         
   3   6  10          4.09          2.17         0.83 o                         
   4   6  10        169.47        155.42         3.89 o                         
   5   6  10        144.28        132.48         2.60 o                         
   6   6  10          5.40          5.53         1.03 o                         
   7   6  10        126.42        127.40         3.45 o                         
   8   6  10         68.57         74.07         3.98 o                         
   9   6  10          1.49         -0.91         1.52 o                         
 -10   7  10          4.04          8.01         1.67 o                         
  -9   7  10          0.24          0.46         1.78 o                         
  -8   7  10          4.46          4.21         1.66 o                         
  -7   7  10         23.48         23.91         2.33 o                         
  -6   7  10         36.15         37.26         2.43 o                         
  -5   7  10         92.14         88.11         3.78 o                         
  -4   7  10         53.16         50.88         2.44 o                         
  -3   7  10        449.09        471.96         8.73 o                         
  -2   7  10          0.05         -0.43         0.99 o                         
  -1   7  10        308.94        304.68         5.49 o                         
   0   7  10        608.04        589.57         8.84 o                         
   1   7  10          9.75          7.26         0.85 o                         
   2   7  10        162.05        162.65         3.47 o                         
   3   7  10         72.87         67.04         2.28 o                         
   4   7  10         53.79         56.81         1.97 o                         
   5   7  10          8.64          7.15         1.06 o                         
   6   7  10         76.78         79.47         7.27 o                         
   7   7  10          8.83         13.67         3.72 o                         
   8   7  10         16.89         21.15         2.80 o                         
  -8   8  10          3.78          5.63         1.07 o                         
  -7   8  10          0.72         -0.94         0.94 o                         
  -6   8  10          0.44          0.41         0.97 o                         
  -5   8  10         10.02          8.83         1.25 o                         
  -4   8  10         10.03         17.39         1.75 o                         
  -3   8  10          9.41         11.44         1.89 o                         
  -2   8  10          9.72          9.27         1.84 o                         
  -1   8  10         11.41          8.99         1.02 o                         
   0   8  10          1.39          0.79         0.92 o                         
   1   8  10         28.65         22.60         2.29 o                         
   2   8  10          0.97          0.97         0.90 o                         
   3   8  10          3.75          5.42         1.21 o                         
   4   8  10          0.26          0.14         1.11 o                         
   5   8  10         28.71         34.87         4.55 o                         
   6   8  10          6.64         18.66         4.98 o                         
  -5   9  10          1.29          4.49         1.88 o                         
  -4   9  10          1.43         -0.16         0.90 o                         
  -3   9  10          1.23          0.45         1.35 o                         
  -2   9  10         20.68         24.26         2.51 o                         
  -1   9  10         19.97         16.66         1.57 o                         
   0   9  10         22.83         24.68         1.53 o                         
   1   9  10        164.39        169.16         3.87 o                         
   2   9  10         17.53         16.82         1.61 o                         
   3   9  10          6.03          6.54         1.54 o                         
   4   9  10          8.26          7.27         2.83 o                         
 -14   1  11          7.32          5.60         4.04 o                         
 -13   1  11          6.97          7.52         1.26 o                         
 -12   1  11          2.97          2.63         1.12 o                         
 -11   1  11         85.20         83.72         2.32 o                         
 -10   1  11         17.25         11.92         0.94 o                         
  -9   1  11          0.24          0.49         0.72 o                         
  -8   1  11          0.11         -0.67         0.73 o                         
  -7   1  11          0.75          0.34         0.47 o                         
  -6   1  11          0.05          0.81         0.39 o                         
  -5   1  11         87.00         68.24         1.33 o                         
  -4   1  11          9.99          6.88         0.46 o                         
  -3   1  11         95.11        112.05         1.75 o                         
  -2   1  11          0.54          0.70         0.34 o                         
  -1   1  11         70.48         68.04         1.14 o                         
   0   1  11        628.37        669.71         8.98 o                         
   1   1  11        170.96        146.55         2.40 o                         
   2   1  11       1502.94       1447.56        16.53 o                         
   3   1  11         69.12         48.34         1.27 o                         
   4   1  11        197.90        188.01         2.72 o                         
   5   1  11         85.10         97.57         1.59 o                         
   6   1  11         19.58         19.78         0.99 o                         
   7   1  11         34.30         42.28         1.31 o                         
   8   1  11         31.27         30.80         1.35 o                         
   9   1  11          9.29          9.01         0.84 o                         
  10   1  11         35.46         41.09         1.71 o                         
  11   1  11          1.16          1.98         1.77 o                         
  12   1  11         14.28         13.99         3.73 o                         
 -13   2  11         18.91         22.14         1.48 o                         
 -12   2  11        134.28        138.61         3.61 o                         
 -11   2  11          7.55          8.13         1.19 o                         
 -10   2  11         19.54         17.44         1.33 o                         
  -9   2  11        686.64        759.76        31.10 o                         
  -8   2  11        196.02        210.13         3.40 o                         
  -7   2  11        186.40        158.65         2.38 o                         
  -6   2  11        145.87        172.17         2.46 o                         
  -5   2  11          0.33          2.28         0.41 o                         
  -4   2  11        432.36        461.51         5.60 o                         
  -3   2  11        873.46       1034.44        11.42 o                         
  -2   2  11       2356.93       2264.72        27.14 o                         
  -1   2  11        254.23        232.17         2.82 o                         
   0   2  11        605.24        798.20         8.48 o                         
   1   2  11          1.95          2.95         0.58 o                         
   2   2  11         14.55         20.54         0.72 o                         
   3   2  11          3.08          0.90         0.35 o                         
   4   2  11        282.35        271.67         3.50 o                         
   5   2  11         81.62         74.47         1.42 o                         
   6   2  11        614.99        612.03         7.81 o                         
   7   2  11         76.59         83.60         2.03 o                         
   8   2  11          0.17         -0.65         0.83 o                         
   9   2  11         17.41         16.07         1.06 o                         
  10   2  11         56.63         61.75         3.12 o                         
  11   2  11         32.74         34.68         3.11 o                         
  12   2  11          5.73         13.06         2.80 o                         
 -13   3  11          0.36         -1.92         1.92 o                         
 -12   3  11         14.70         18.38         4.35 o                         
 -11   3  11        186.54        191.69         3.54 o                         
 -10   3  11         20.67         22.19         1.39 o                         
  -9   3  11         67.78         65.14         2.62 o                         
  -8   3  11        210.43        215.15         4.07 o                         
  -7   3  11         15.33          9.67         1.07 o                         
  -6   3  11         37.64         31.08         1.06 o                         
  -5   3  11         38.95         47.09         1.13 o                         
  -4   3  11          3.98          1.91         0.45 o                         
  -3   3  11         42.70         63.43         1.21 o                         
  -2   3  11       1749.68       1949.96        21.24 o                         
  -1   3  11         70.12         80.90         1.31 o                         
   0   3  11        358.96        394.23         5.07 o                         
   1   3  11        950.20        997.19        11.05 o                         
   2   3  11        213.21        215.01         2.65 o                         
   3   3  11          0.92          1.38         0.42 o                         
   4   3  11        248.69        230.73         3.67 o                         
   5   3  11        308.33        317.51         4.63 o                         
   6   3  11       1129.29       1143.39        23.74 o                         
   7   3  11         89.71        101.59         3.15 o                         
   8   3  11        200.45        206.71         4.22 o                         
   9   3  11         32.72         37.49         1.88 o                         
  10   3  11          3.47          1.38         1.71 o                         
  11   3  11         60.47         71.58         4.19 o                         
 -13   4  11          6.34          2.18         2.49 o                         
 -12   4  11         91.09         98.28         3.42 o                         
 -11   4  11         20.15         20.76         1.59 o                         
 -10   4  11         13.08         13.94         1.24 o                         
  -9   4  11         20.34         18.89         1.33 o                         
  -8   4  11        363.34        335.98         6.36 o                         
  -7   4  11          0.89          1.23         0.81 o                         
  -6   4  11        208.63        207.59         3.40 o                         
  -5   4  11          0.61          1.96         0.54 o                         
  -4   4  11        234.42        246.56         3.34 o                         
  -3   4  11         86.25        102.50         1.73 o                         
  -2   4  11         10.41         11.06         0.86 o                         
  -1   4  11          0.18          2.38         0.46 o                         
   0   4  11        220.90        201.02         2.87 o                         
   1   4  11       1279.16       1247.61        15.24 o                         
   2   4  11          3.05          1.33         0.42 o                         
   3   4  11         11.75         12.88         0.79 o                         
   4   4  11        434.16        423.13         7.04 o                         
   5   4  11         38.64         47.99         1.76 o                         
   6   4  11         69.98         66.52         2.43 o                         
   7   4  11        145.05        149.27         3.59 o                         
   8   4  11         76.52         65.50         2.40 o                         
   9   4  11          4.20          8.86         2.61 o                         
  10   4  11          0.00         -2.20         2.20 o                         
  11   4  11          2.35          3.42         1.87 o                         
 -12   5  11          4.17         12.34         2.24 o                         
 -11   5  11         18.87         14.30         1.84 o                         
 -10   5  11        111.81        118.72         2.85 o                         
  -9   5  11         88.98        105.03         2.86 o                         
  -8   5  11        381.38        387.84         7.11 o                         
  -7   5  11        105.54         94.86         2.50 o                         
  -6   5  11         13.79         12.08         1.32 o                         
  -5   5  11        103.54         94.27         2.18 o                         
  -4   5  11          5.02          6.02         0.89 o                         
  -3   5  11         88.63         74.65         1.75 o                         
  -2   5  11        780.80        726.08        10.44 o                         
  -1   5  11        214.08        239.42         3.69 o                         
   0   5  11         46.69         38.66         1.56 o                         
   1   5  11          0.02          1.29         0.57 o                         
   2   5  11          6.64          6.45         0.73 o                         
   3   5  11        458.42        447.82         7.23 o                         
   4   5  11        204.83        187.79         3.28 o                         
   5   5  11         12.59         15.46         1.27 o                         
   6   5  11        631.89        603.22        10.15 o                         
   7   5  11          5.53          2.57         1.00 o                         
   8   5  11         40.97         45.48         2.63 o                         
   9   5  11          3.90          3.94         1.68 o                         
  10   5  11          5.91         10.14         1.72 o                         
 -10   6  11         11.69         10.32         1.20 o                         
  -9   6  11          0.60         -1.04         1.46 o                         
  -8   6  11         56.86         58.66         2.10 o                         
  -7   6  11         58.36         47.33         2.20 o                         
  -6   6  11        371.33        368.49         6.34 o                         
  -5   6  11          1.51          1.29         1.24 o                         
  -4   6  11         48.85         40.29         2.10 o                         
  -3   6  11         27.96         23.80         2.83 o                         
  -2   6  11          6.75          7.17         1.13 o                         
  -1   6  11         13.31         12.03         1.02 o                         
   0   6  11        224.80        208.30         3.63 o                         
   1   6  11        547.70        532.00         9.25 o                         
   2   6  11          4.21          4.64         0.84 o                         
   3   6  11          3.96          1.59         0.84 o                         
   4   6  11          1.68          3.34         1.07 o                         
   5   6  11          0.60          3.14         0.88 o                         
   6   6  11          9.72          9.88         1.16 o                         
   7   6  11         32.50         28.84         2.37 o                         
   8   6  11         23.89         17.10         2.59 o                         
   9   6  11          2.86          1.55         2.18 o                         
  -9   7  11         27.37         30.19         2.80 o                         
  -8   7  11        151.70        153.12         3.40 o                         
  -7   7  11          5.95          7.69         1.14 o                         
  -6   7  11          2.25          2.78         1.48 o                         
  -5   7  11          4.29          3.57         1.27 o                         
  -4   7  11         19.65         19.05         1.62 o                         
  -3   7  11         31.34         31.09         1.90 o                         
  -2   7  11        296.91        267.06         5.60 o                         
  -1   7  11         78.08         80.98         2.57 o                         
   0   7  11          0.07          2.89         1.14 o                         
   1   7  11        204.84        195.46         3.55 o                         
   2   7  11        108.17        107.65         2.27 o                         
   3   7  11         97.55        104.92         2.85 o                         
   4   7  11         35.06         44.96         1.83 o                         
   5   7  11          3.94          3.15         2.05 o                         
   6   7  11          0.29          1.36         1.41 o                         
   7   7  11          2.71          3.10         1.84 o                         
   8   7  11          5.42         12.75         2.80 o                         
  -8   8  11          0.43         -0.68         1.32 o                         
  -7   8  11          2.76          2.13         1.09 o                         
  -6   8  11         36.63         43.22         1.96 o                         
  -5   8  11         17.27         16.04         1.66 o                         
  -4   8  11         87.01         94.13         2.61 o                         
  -3   8  11        136.47        141.01         3.13 o                         
  -2   8  11         51.43         46.88         1.87 o                         
  -1   8  11         15.34         19.61         1.74 o                         
   0   8  11         29.70         37.69         1.98 o                         
   1   8  11         85.27         77.27         3.31 o                         
   2   8  11         11.75         13.83         1.23 o                         
   3   8  11          6.23          3.93         1.07 o                         
   4   8  11          1.04          0.54         1.28 o                         
   5   8  11         11.83          5.34         2.04 o                         
   6   8  11         38.91         44.47         4.66 o                         
  -5   9  11         10.77         12.22         1.14 o                         
  -4   9  11          4.86          6.53         1.99 o                         
  -3   9  11          0.40          2.43         1.14 o                         
  -2   9  11        154.80        165.72         3.63 o                         
  -1   9  11         46.64         49.02         2.02 o                         
   0   9  11         32.60         33.98         3.32 o                         
   1   9  11         26.23         34.13         2.98 o                         
   2   9  11          0.05          0.31         1.17 o                         
   3   9  11         30.06         36.13         2.42 o                         
 -13   0  12        160.73        163.43         5.60 o                         
 -12   0  12        127.62        131.81         4.32 o                         
 -11   0  12        177.40        175.76         5.01 o                         
 -10   0  12        519.61        536.82        12.15 o                         
  -9   0  12        762.10        720.44        36.61 o                         
  -8   0  12       1898.74       2054.17        43.15 o                         
  -7   0  12        236.79        228.79         4.47 o                         
  -6   0  12          3.60          3.86         0.81 o                         
  -5   0  12        476.34        480.35         8.26 o                         
  -4   0  12       1844.03       2090.51        33.74 o                         
  -3   0  12       2425.62       2484.07        45.23 o                         
  -2   0  12       3135.78       3351.37        54.84 o                         
  -1   0  12       1904.60       2053.53        28.02 o                         
   0   0  12          7.19          3.36         0.65 o                         
   1   0  12       1603.46       1656.30        30.01 o                         
   2   0  12       2962.68       3435.52        80.20 o                         
   3   0  12        328.70        341.43         8.12 o                         
   4   0  12         81.29         95.01         2.69 o                         
   5   0  12        102.04        104.09         3.13 o                         
   6   0  12        660.31        681.45        11.55 o                         
   7   0  12         76.68         71.79         2.28 o                         
   8   0  12        569.24        591.48        10.36 o                         
   9   0  12          2.69          2.56         1.80 o                         
  10   0  12         39.09         42.25         4.09 o                         
  11   0  12        296.52        325.65         9.87 o                         
  12   0  12          2.25          5.29         4.98 o                         
 -13   1  12          2.90          3.83         1.20 o                         
 -12   1  12        125.58        134.08         3.46 o                         
 -11   1  12        103.86         87.89         2.34 o                         
 -10   1  12         53.40         46.80         1.78 o                         
  -8   1  12         25.24         31.23         1.23 o                         
  -7   1  12        446.31        412.13         5.21 o                         
  -6   1  12        655.31        619.44         7.44 o                         
  -5   1  12        129.20        101.40         1.63 o                         
  -4   1  12         39.35         59.49         1.33 o                         
  -3   1  12       1006.60       1001.06        11.62 o                         
  -2   1  12         55.17         63.74         1.20 o                         
  -1   1  12          3.80          1.36         0.32 o                         
   0   1  12         10.34          6.77         0.46 o                         
   1   1  12         17.87         12.80         0.93 o                         
   2   1  12        239.07        243.33         4.10 o                         
   3   1  12        329.10        355.62         5.26 o                         
   4   1  12        442.36        445.78         5.76 o                         
   5   1  12        917.57        959.52        11.25 o                         
   6   1  12         58.80         61.50         1.56 o                         
   7   1  12       1386.68       1550.11        17.97 o                         
   8   1  12         60.29         68.40         2.36 o                         
   9   1  12          1.59          1.30         0.76 o                         
  10   1  12         36.61         39.11         2.56 o                         
  11   1  12          3.73          5.83         2.15 o                         
  12   1  12         42.90         41.36         6.22 o                         
 -13   2  12         82.64         81.93         2.75 o                         
 -12   2  12         60.94         64.31         2.56 o                         
 -11   2  12        232.50        246.94         4.54 o                         
 -10   2  12         68.75         54.33         1.83 o                         
  -9   2  12        752.79        803.87        17.07 o                         
  -8   2  12        544.07        544.02         8.20 o                         
  -7   2  12        665.73        667.53         8.06 o                         
  -6   2  12        102.00         88.64         1.71 o                         
  -5   2  12         63.23         71.09         1.33 o                         
  -4   2  12       1675.13       1700.23        17.80 o                         
  -3   2  12       1616.99       1616.70        17.69 o                         
  -2   2  12       1541.64       1501.54        15.70 o                         
  -1   2  12        322.80        333.98         4.62 o                         
   0   2  12        267.57        307.25         3.70 o                         
   1   2  12         13.38         10.76         1.10 o                         
   2   2  12        102.91        146.60         2.36 o                         
   3   2  12         52.85         56.95         1.21 o                         
   4   2  12        516.42        523.65         6.72 o                         
   5   2  12        617.54        618.40         7.47 o                         
   6   2  12        102.94        102.39         1.95 o                         
   7   2  12          4.62          5.39         0.76 o                         
   8   2  12        277.56        283.73         4.94 o                         
   9   2  12        116.83        131.25         2.71 o                         
  10   2  12         14.04         13.98         1.84 o                         
  11   2  12        111.48        117.77         5.89 o                         
 -13   3  12          0.47          1.08         3.04 o                         
 -12   3  12         48.00         48.31         2.55 o                         
 -11   3  12        132.20        141.73         3.45 o                         
 -10   3  12        238.45        223.58         3.89 o                         
  -9   3  12        265.36        260.74         4.66 o                         
  -8   3  12         65.58         62.21         2.92 o                         
  -7   3  12          3.01          1.62         0.95 o                         
  -6   3  12         69.70         68.38         1.53 o                         
  -5   3  12          4.23          2.32         0.47 o                         
  -4   3  12         32.34         35.22         1.01 o                         
  -3   3  12        123.66         95.13         1.58 o                         
  -2   3  12          9.04         13.47         0.65 o                         
  -1   3  12          5.95          8.88         0.64 o                         
   0   3  12        205.80        167.10         2.30 o                         
   1   3  12        267.18        269.07         3.19 o                         
   2   3  12        189.21        199.27         2.51 o                         
   3   3  12         20.83         19.96         0.84 o                         
   4   3  12         12.70          8.62         0.58 o                         
   5   3  12       1324.95       1322.59        18.40 o                         
   6   3  12        381.34        413.64         6.25 o                         
   7   3  12       1481.88       1559.17        25.67 o                         
   8   3  12         37.67         31.88         2.20 o                         
   9   3  12         29.05         18.90         1.44 o                         
  10   3  12          3.04          3.78         1.58 o                         
  11   3  12          9.01          8.09         2.18 o                         
 -12   4  12         38.68         47.25         2.49 o                         
 -11   4  12          0.04         -0.94         1.31 o                         
 -10   4  12         34.61         31.24         1.85 o                         
  -9   4  12         47.14         40.82         1.85 o                         
  -8   4  12         59.47         54.37         1.95 o                         
  -7   4  12        386.33        357.96         8.85 o                         
  -6   4  12         34.10         26.61         1.23 o                         
  -5   4  12        103.77         97.08         2.02 o                         
  -4   4  12          5.67          5.34         0.61 o                         
  -3   4  12         71.04         77.28         1.48 o                         
  -2   4  12          2.20          2.02         0.43 o                         
  -1   4  12       1646.51       1733.51        21.01 o                         
   0   4  12        202.46        223.31         3.17 o                         
   1   4  12         42.56         51.93         1.19 o                         
   2   4  12          0.15         -0.34         0.55 o                         
   3   4  12        516.37        510.69         6.55 o                         
   4   4  12        118.79        114.75         2.45 o                         
   5   4  12        453.59        462.91         7.46 o                         
   6   4  12        160.85        156.03         3.71 o                         
   7   4  12         59.99         73.45         4.73 o                         
   8   4  12          0.20         -1.32         1.32 o                         
   9   4  12         90.43         84.72         3.88 o                         
  10   4  12          8.30          3.93         1.79 o                         
 -12   5  12         34.45         45.37         3.84 o                         
 -11   5  12         25.98         27.69         2.01 o                         
 -10   5  12         90.00         93.71         6.73 o                         
  -9   5  12          8.30          5.45         1.06 o                         
  -8   5  12          0.07          2.03         0.93 o                         
  -7   5  12          0.05          1.03         0.84 o                         
  -6   5  12         74.35         87.33         2.67 o                         
  -5   5  12        152.69        123.84         3.64 o                         
  -4   5  12          9.32          5.20         0.74 o                         
  -3   5  12         47.98         38.29         1.46 o                         
  -2   5  12          0.50          0.73         0.76 o                         
  -1   5  12        249.20        272.08         4.71 o                         
   0   5  12          8.06         13.42         0.94 o                         
   1   5  12         11.48          8.83         0.72 o                         
   2   5  12        210.33        184.17         3.77 o                         
   3   5  12         34.94         30.68         1.42 o                         
   4   5  12          2.24          1.94         0.76 o                         
   5   5  12        159.67        144.64         2.69 o                         
   6   5  12        178.79        186.74         3.37 o                         
   7   5  12         29.31         27.22         1.68 o                         
   8   5  12         16.46         14.45         2.15 o                         
   9   5  12         65.57         71.08         3.08 o                         
 -11   6  12          6.87         14.27         6.53 o                         
 -10   6  12          3.44          5.22         1.19 o                         
  -9   6  12          5.59          0.12         1.22 o                         
  -8   6  12         36.45         34.03         1.72 o                         
  -7   6  12          7.61          5.53         1.13 o                         
  -6   6  12        183.23        180.90         3.43 o                         
  -5   6  12         61.17         66.15         2.62 o                         
  -4   6  12        163.88        163.81         3.83 o                         
  -3   6  12        130.01        122.04         3.00 o                         
  -2   6  12         10.32         11.43         1.06 o                         
  -1   6  12        129.54        127.94         3.17 o                         
   0   6  12         37.97         40.53         1.80 o                         
   1   6  12          5.24          6.00         0.78 o                         
   2   6  12          3.05          3.21         0.82 o                         
   3   6  12        103.83        105.30         2.42 o                         
   4   6  12          2.69          3.24         0.93 o                         
   5   6  12        248.65        249.37         4.28 o                         
   6   6  12         14.00          9.51         1.51 o                         
   7   6  12         62.08         54.23         3.05 o                         
   8   6  12          4.48         -0.55         2.66 o                         
   9   6  12         12.16          7.46         2.80 o                         
  -9   7  12          2.12          4.61         1.34 o                         
  -8   7  12          2.16          3.15         1.30 o                         
  -7   7  12          0.03          1.14         0.89 o                         
  -6   7  12          0.87          1.10         0.88 o                         
  -5   7  12         86.43         94.67         2.49 o                         
  -4   7  12          6.96         11.83         1.18 o                         
  -3   7  12         62.12         56.84         2.14 o                         
  -2   7  12         59.42         59.07         1.91 o                         
  -1   7  12          2.38          3.34         1.01 o                         
   0   7  12        168.31        186.32         3.47 o                         
   1   7  12         68.81         62.62         2.64 o                         
   2   7  12          1.49          0.21         1.08 o                         
   3   7  12          3.46          5.66         0.95 o                         
   4   7  12         37.90         38.98         2.39 o                         
   5   7  12         15.32         11.50         2.92 o                         
   6   7  12         31.17         23.95         2.54 o                         
   7   7  12          0.40          2.38         3.58 o                         
  -7   8  12          0.45         -0.15         1.16 o                         
  -6   8  12         99.87         92.05         2.43 o                         
  -5   8  12          0.86         -0.57         0.85 o                         
  -4   8  12         33.69         27.81         2.48 o                         
  -3   8  12          3.81          4.68         0.95 o                         
  -2   8  12        111.44        120.75         3.92 o                         
  -1   8  12         25.94         26.77         2.33 o                         
   0   8  12         34.85         43.48         2.41 o                         
   1   8  12         12.04          8.68         1.07 o                         
   2   8  12         13.46          9.99         1.15 o                         
   3   8  12          0.01         -0.71         1.04 o                         
   4   8  12         20.19         18.17         1.40 o                         
   5   8  12         16.50         11.26         1.94 o                         
  -4   9  12          0.77          1.60         0.93 o                         
  -3   9  12         25.63         22.62         1.71 o                         
  -2   9  12          0.83          3.60         1.00 o                         
  -1   9  12         17.93         16.31         2.33 o                         
   0   9  12          3.63          3.16         1.39 o                         
   1   9  12          5.91          7.62         1.14 o                         
   2   9  12          1.42          0.32         1.32 o                         
 -13   1  13          0.46          2.47         1.35 o                         
 -12   1  13          1.02          3.69         2.12 o                         
 -11   1  13         15.76         14.82         1.16 o                         
 -10   1  13         18.46         24.28         1.65 o                         
  -9   1  13         81.50         79.40         3.26 o                         
  -8   1  13          1.05          1.87         0.68 o                         
  -7   1  13         15.07         18.02         1.12 o                         
  -6   1  13         80.32         87.39         1.55 o                         
  -5   1  13         18.54         29.34         0.89 o                         
  -4   1  13          0.91          0.47         0.41 o                         
  -3   1  13         94.84         76.17         1.22 o                         
  -2   1  13         36.93         44.31         0.94 o                         
  -1   1  13          0.06          1.07         0.47 o                         
   0   1  13        254.05        259.33         3.22 o                         
   1   1  13        264.66        261.62         3.99 o                         
   2   1  13        516.81        567.06        10.01 o                         
   3   1  13        406.93        431.08         5.86 o                         
   4   1  13          8.55          3.33         0.53 o                         
   5   1  13         40.38         44.97         1.35 o                         
   6   1  13         16.47         15.59         0.96 o                         
   7   1  13        143.17        150.02         2.38 o                         
   8   1  13        283.22        293.66         4.36 o                         
   9   1  13         77.55         74.75         2.47 o                         
  10   1  13         17.02         14.56         1.37 o                         
  11   1  13         26.18         28.70         2.83 o                         
 -13   2  13          3.77          4.32         1.47 o                         
 -12   2  13          4.56          4.27         1.09 o                         
 -11   2  13         14.81         20.59         1.59 o                         
 -10   2  13          0.36          0.42         0.91 o                         
  -9   2  13          2.46          2.24         0.96 o                         
  -8   2  13        190.05        173.93         2.88 o                         
  -7   2  13          2.28          4.10         0.69 o                         
  -6   2  13        174.63        150.38         2.27 o                         
  -5   2  13         11.74         15.78         0.74 o                         
  -4   2  13         79.64         78.90         1.38 o                         
  -3   2  13          9.27          6.96         0.50 o                         
  -2   2  13        557.31        595.04         6.45 o                         
  -1   2  13        105.78         86.99         1.30 o                         
   0   2  13       1485.57       1660.78        18.15 o                         
   1   2  13         67.44         50.73         1.64 o                         
   2   2  13        133.85        123.20         2.08 o                         
   3   2  13        232.24        205.13         3.35 o                         
   4   2  13        164.94        162.45         2.60 o                         
   5   2  13        699.99        726.74         9.17 o                         
   6   2  13         53.96         59.78         1.58 o                         
   7   2  13        257.57        251.23         3.87 o                         
   8   2  13        112.27        127.19         2.85 o                         
   9   2  13         32.53         36.30         3.44 o                         
  10   2  13          0.13         -1.53         1.53 o                         
  11   2  13         52.16         57.29         5.44 o                         
 -13   3  13         25.81         18.57         5.44 o                         
 -12   3  13         49.20         44.50         2.36 o                         
 -11   3  13          6.14          9.30         1.07 o                         
 -10   3  13        106.10        106.66         2.44 o                         
  -9   3  13         62.78         73.20         2.10 o                         
  -8   3  13          2.56          0.68         0.69 o                         
  -7   3  13        149.33        166.60         2.74 o                         
  -6   3  13         56.36         52.37         1.86 o                         
  -5   3  13          0.27          2.74         0.55 o                         
  -4   3  13         81.70         80.94         1.40 o                         
  -3   3  13        201.22        201.06         2.63 o                         
  -2   3  13        100.62         79.09         1.29 o                         
  -1   3  13        188.50        175.23         2.45 o                         
   0   3  13        227.46        237.62         3.10 o                         
   1   3  13         69.91         78.60         1.81 o                         
   2   3  13          2.47          0.29         0.45 o                         
   3   3  13         46.02         49.98         1.25 o                         
   4   3  13          1.10          2.75         0.59 o                         
   5   3  13         44.62         47.86         1.68 o                         
   6   3  13         84.22         90.83         2.14 o                         
   7   3  13         70.62         68.60         2.42 o                         
   8   3  13         91.67         82.93         2.40 o                         
   9   3  13          0.77         -0.06         1.36 o                         
  10   3  13         57.68         61.95         3.73 o                         
  11   3  13          0.22          4.04         3.11 o                         
 -12   4  13         12.55         15.77         1.50 o                         
 -11   4  13          2.77          2.40         1.09 o                         
 -10   4  13         33.66         37.83         1.85 o                         
  -9   4  13          0.29          0.89         0.87 o                         
  -8   4  13        239.98        241.19         4.11 o                         
  -7   4  13         79.17         68.99         1.65 o                         
  -6   4  13        249.84        237.41         3.40 o                         
  -5   4  13        626.42        612.99        12.06 o                         
  -4   4  13       1164.28       1231.84        18.94 o                         
  -3   4  13        190.43        181.07         2.63 o                         
  -2   4  13        341.15        329.26         4.23 o                         
  -1   4  13        119.43        116.35         1.95 o                         
   0   4  13       1021.05        966.04        12.64 o                         
   1   4  13          0.18          2.31         0.59 o                         
   2   4  13         82.67         79.30         1.89 o                         
   3   4  13        156.06        130.65         3.10 o                         
   4   4  13         65.59         71.78         2.27 o                         
   5   4  13         47.79         52.45         1.70 o                         
   6   4  13          0.37          0.24         0.95 o                         
   7   4  13        101.43         92.20         2.83 o                         
   8   4  13          0.89          0.61         1.39 o                         
   9   4  13          5.49          5.09         1.56 o                         
  10   4  13          2.61          1.69         2.49 o                         
 -11   5  13          4.05          5.14         1.22 o                         
 -10   5  13         66.07         75.20         2.41 o                         
  -9   5  13          0.98         -1.09         1.09 o                         
  -8   5  13        121.24        127.14         2.97 o                         
  -7   5  13         17.77         20.23         1.26 o                         
  -6   5  13        322.52        314.82         5.04 o                         
  -5   5  13         64.56         55.27         1.65 o                         
  -4   5  13          2.95          2.20         0.76 o                         
  -3   5  13        257.14        267.72         3.96 o                         
  -2   5  13        295.16        309.33         4.94 o                         
  -1   5  13          9.19         17.66         1.07 o                         
   0   5  13        244.13        242.12         4.10 o                         
   1   5  13         50.50         48.19         1.53 o                         
   2   5  13        105.98        100.70         2.40 o                         
   3   5  13        395.56        382.42         6.36 o                         
   4   5  13          2.98          2.78         0.87 o                         
   5   5  13         21.36         24.68         1.53 o                         
   6   5  13        124.08        123.51         2.62 o                         
   7   5  13          1.95          1.34         1.35 o                         
   9   5  13         21.93         19.23         2.06 o                         
 -10   6  13        150.87        163.22         5.34 o                         
  -9   6  13          3.32          0.53         1.58 o                         
  -8   6  13        187.02        197.63         4.26 o                         
  -7   6  13          4.00          3.36         0.92 o                         
  -6   6  13        128.25        133.06         3.08 o                         
  -5   6  13        331.12        318.93         5.79 o                         
  -4   6  13        132.82        146.09         3.21 o                         
  -3   6  13        116.73        118.69         2.68 o                         
  -2   6  13        344.37        337.95         6.39 o                         
  -1   6  13        131.20        146.39         3.21 o                         
   0   6  13         25.58         28.65         2.06 o                         
   1   6  13        148.96        147.89         3.19 o                         
   2   6  13         17.93         10.74         0.97 o                         
   3   6  13          0.33          0.23         0.96 o                         
   4   6  13        180.66        181.00         3.66 o                         
   5   6  13          0.19          1.56         1.00 o                         
   6   6  13          2.48          4.83         1.53 o                         
   7   6  13          0.16          0.08         1.72 o                         
   8   6  13         15.57         20.88         2.53 o                         
  -9   7  13          2.71          3.52         1.81 o                         
  -8   7  13         34.65         36.49         3.54 o                         
  -7   7  13          0.48          0.11         0.97 o                         
  -6   7  13         47.95         49.33         2.04 o                         
  -5   7  13         32.91         28.77         1.61 o                         
  -4   7  13          3.99          1.10         1.06 o                         
  -3   7  13         27.41         19.02         2.06 o                         
  -2   7  13         60.15         64.76         2.55 o                         
  -1   7  13         96.95         81.63         2.19 o                         
   0   7  13         16.21         24.13         1.37 o                         
   1   7  13         22.49         26.41         2.11 o                         
   2   7  13          0.40         -1.14         1.14 o                         
   3   7  13         14.59          9.98         1.13 o                         
   4   7  13          4.36          2.49         1.03 o                         
   5   7  13          7.08          9.15         1.62 o                         
   6   7  13          0.46         -0.97         2.49 o                         
   7   7  13         53.27         49.75         4.04 o                         
  -7   8  13          0.55         -0.48         1.12 o                         
  -6   8  13          9.25          8.07         1.03 o                         
  -5   8  13         17.72         24.73         1.66 o                         
  -4   8  13         21.81         20.68         1.48 o                         
  -3   8  13          1.36          2.03         0.90 o                         
  -2   8  13        104.94        109.02         4.53 o                         
  -1   8  13          0.06         -0.68         0.89 o                         
   0   8  13         18.66         11.20         1.83 o                         
   1   8  13          5.96          5.02         1.48 o                         
   2   8  13          0.54          0.27         0.93 o                         
   3   8  13         15.88         15.15         1.37 o                         
   4   8  13         16.95         13.21         1.57 o                         
   5   8  13          3.01         -2.54         2.64 o                         
  -3   9  13          2.41          2.90         0.99 o                         
  -2   9  13         10.70         13.52         2.09 o                         
  -1   9  13          0.28         -0.21         1.00 o                         
   0   9  13          3.55          3.99         1.33 o                         
   1   9  13          7.04          6.27         1.53 o                         
 -13   0  14         83.96         77.57         7.15 o                         
 -12   0  14         79.80         71.16         3.07 o                         
 -11   0  14        130.58        141.91         4.29 o                         
 -10   0  14        359.40        308.89         7.97 o                         
  -9   0  14          0.07         -0.77         0.94 o                         
  -8   0  14          1.06          4.10         0.98 o                         
  -7   0  14        445.69        485.94        11.27 o                         
  -6   0  14        285.39        271.79         5.11 o                         
  -5   0  14        585.58        601.65        10.31 o                         
  -4   0  14        482.04        534.90         8.33 o                         
  -3   0  14        345.81        305.14         4.99 o                         
  -2   0  14        315.91        292.05         4.77 o                         
  -1   0  14       2926.74       3042.88        63.14 o                         
   0   0  14        826.01        857.09        14.24 o                         
   1   0  14       1384.18       1472.63        37.93 o                         
   2   0  14        600.50        657.74        14.36 o                         
   3   0  14         50.02         42.44         2.03 o                         
   4   0  14        173.05        167.26         4.53 o                         
   5   0  14          6.26          5.08         1.44 o                         
   6   0  14         79.34         72.81         2.99 o                         
   7   0  14        170.08        182.31         5.12 o                         
   8   0  14        295.50        317.28         9.87 o                         
   9   0  14          0.33         -0.31         1.49 o                         
  10   0  14         57.84         66.24         5.29 o                         
  11   0  14        137.00        149.90         7.46 o                         
 -13   1  14        162.18        159.11         6.06 o                         
 -12   1  14         31.53         37.13         2.50 o                         
 -11   1  14         25.77         25.56         1.51 o                         
 -10   1  14        689.90        708.90        11.08 o                         
  -9   1  14        933.25       1000.49        13.25 o                         
  -8   1  14        691.95        697.71        10.37 o                         
  -7   1  14        103.67        106.15         1.87 o                         
  -6   1  14         73.93         69.46         1.41 o                         
  -5   1  14         16.34         12.34         0.75 o                         
  -4   1  14       1127.54       1204.44        13.85 o                         
  -3   1  14        603.64        602.83         6.58 o                         
  -2   1  14        555.04        577.24         6.29 o                         
  -1   1  14         33.39         33.93         0.93 o                         
   0   1  14         33.02         33.72         1.03 o                         
   1   1  14        325.36        361.53         5.01 o                         
   2   1  14        225.68        207.14         3.08 o                         
   3   1  14         46.38         33.30         1.01 o                         
   4   1  14         87.50         82.05         1.79 o                         
   5   1  14          6.25          6.97         0.70 o                         
   6   1  14          8.26          7.68         0.76 o                         
   7   1  14        132.62        133.46         3.00 o                         
   8   1  14        434.80        455.22         8.42 o                         
   9   1  14        148.76        147.47         4.47 o                         
  10   1  14         12.75          8.64         1.41 o                         
  11   1  14         22.26         15.16         3.42 o                         
 -13   2  14         38.08         39.06         3.49 o                         
 -12   2  14         63.94         68.58         2.64 o                         
 -11   2  14         22.13         28.91         1.65 o                         
 -10   2  14         16.10         12.32         1.21 o                         
  -9   2  14          0.34          1.82         0.77 o                         
  -8   2  14         51.70         51.97         1.75 o                         
  -7   2  14        136.32        131.97         2.34 o                         
  -6   2  14        955.76        940.39        11.99 o                         
  -5   2  14        717.07        702.48         8.84 o                         
  -4   2  14        312.54        287.57         3.59 o                         
  -3   2  14          0.57          2.02         0.48 o                         
  -2   2  14        442.23        441.85         5.14 o                         
  -1   2  14       1343.24       1347.18        15.54 o                         
   0   2  14        635.87        645.33         7.35 o                         
   1   2  14       1473.49       1577.03        18.12 o                         
   2   2  14        184.58        203.44         2.93 o                         
   3   2  14        198.85        187.73         2.92 o                         
   4   2  14         96.10         97.52         1.88 o                         
   5   2  14         21.24         17.86         0.98 o                         
   6   2  14          1.26          0.81         0.73 o                         
   7   2  14          0.56         -0.04         1.48 o                         
   8   2  14        235.91        257.20         5.15 o                         
   9   2  14         81.20         86.76         3.44 o                         
  10   2  14         16.16         15.50         1.85 o                         
  11   2  14         24.37         23.32         3.42 o                         
 -12   3  14         11.41         12.70         1.30 o                         
 -11   3  14          4.56          6.58         1.07 o                         
 -10   3  14        174.12        197.89         3.60 o                         
  -9   3  14        352.23        328.52         6.22 o                         
  -8   3  14        143.06        147.30         2.79 o                         
  -7   3  14        217.67        216.68         4.97 o                         
  -6   3  14        217.09        225.06         3.27 o                         
  -5   3  14         27.81         26.57         1.42 o                         
  -4   3  14        413.67        394.18         4.73 o                         
  -3   3  14        936.34        991.94        11.09 o                         
  -2   3  14        108.55        103.61         1.65 o                         
  -1   3  14        200.90        190.84         2.64 o                         
   0   3  14        157.19        147.66         2.68 o                         
   1   3  14         28.00         27.80         1.19 o                         
   2   3  14        318.35        286.25         3.94 o                         
   3   3  14         41.69         44.67         1.23 o                         
   4   3  14        295.77        294.42         5.02 o                         
   5   3  14        171.67        173.72         5.96 o                         
   6   3  14        250.18        229.24         5.08 o                         
   7   3  14         54.94         49.79         2.25 o                         
   8   3  14          0.44         -1.57         1.57 o                         
   9   3  14          8.01          7.51         2.08 o                         
  10   3  14         49.07         45.74         3.44 o                         
 -12   4  14         40.95         34.49         3.88 o                         
 -11   4  14          0.66          1.32         1.13 o                         
 -10   4  14          1.97          1.62         1.03 o                         
  -9   4  14          9.53          6.25         0.95 o                         
  -8   4  14        199.42        209.65         3.71 o                         
  -7   4  14         24.67         22.65         1.25 o                         
  -6   4  14        624.33        613.76         9.59 o                         
  -5   4  14        391.75        387.30         4.76 o                         
  -4   4  14        621.63        607.34        16.92 o                         
  -3   4  14        258.05        253.89         4.17 o                         
  -2   4  14        105.38         96.15         1.83 o                         
  -1   4  14        316.35        300.05         4.11 o                         
   0   4  14        427.00        414.00         6.19 o                         
   1   4  14         91.61         96.49         2.08 o                         
   2   4  14         53.13         53.71         1.64 o                         
   3   4  14          0.11          0.84         0.63 o                         
   4   4  14         48.36         51.92         2.02 o                         
   5   4  14          0.80          2.96         0.91 o                         
   6   4  14         36.54         31.59         1.58 o                         
   7   4  14         11.59         15.61         1.71 o                         
   8   4  14          7.60          6.80         2.35 o                         
   9   4  14         51.20         52.47         3.81 o                         
 -11   5  14         33.59         38.58         2.43 o                         
 -10   5  14         72.60         93.78         3.31 o                         
  -9   5  14         13.32         15.91         1.63 o                         
  -8   5  14         31.57         28.31         2.15 o                         
  -7   5  14        111.30         96.96         2.81 o                         
  -6   5  14          0.05          0.09         0.72 o                         
  -5   5  14         25.24         16.22         0.91 o                         
  -4   5  14          8.61         10.11         0.89 o                         
  -3   5  14        103.07         98.22         2.81 o                         
  -2   5  14          1.39          1.31         0.74 o                         
  -1   5  14        796.29        790.63        10.60 o                         
   0   5  14        292.78        289.69         5.11 o                         
   1   5  14        480.86        465.76        13.23 o                         
   2   5  14          7.97         10.67         0.94 o                         
   3   5  14         34.96         35.22         1.96 o                         
   4   5  14         55.65         54.49         2.62 o                         
   5   5  14          8.77          6.04         1.13 o                         
   6   5  14          0.61         -0.18         1.00 o                         
   7   5  14          5.67          0.75         1.48 o                         
   8   5  14          5.86          5.56         2.12 o                         
   9   5  14         30.92         37.94         7.46 o                         
 -10   6  14          0.10          1.87         3.42 o                         
  -9   6  14         12.75         14.54         1.64 o                         
  -8   6  14         20.17         23.55         2.47 o                         
  -7   6  14         52.60         59.69         2.18 o                         
  -6   6  14         43.52         46.31         1.82 o                         
  -5   6  14          3.72          3.70         0.85 o                         
  -4   6  14        132.22        125.91         2.93 o                         
  -3   6  14          0.81          0.77         0.97 o                         
  -2   6  14         10.43          8.27         0.86 o                         
  -1   6  14          3.86          4.11         0.84 o                         
   0   6  14        135.70        146.03         3.52 o                         
   1   6  14         42.03         29.64         1.80 o                         
   2   6  14         17.98         17.63         1.88 o                         
   3   6  14         16.05         13.66         1.11 o                         
   4   6  14         97.34        107.00         3.38 o                         
   5   6  14          2.07          2.41         1.19 o                         
   6   6  14         32.77         31.59         2.45 o                         
   7   6  14          0.17          1.37         2.01 o                         
   8   6  14          0.41          2.78         4.66 o                         
  -8   7  14         21.68         22.16         2.36 o                         
  -7   7  14         21.08         17.26         1.48 o                         
  -6   7  14         38.07         36.31         2.59 o                         
  -5   7  14          1.63          5.10         1.00 o                         
  -4   7  14          0.08          0.94         0.78 o                         
  -3   7  14         43.34         33.38         1.61 o                         
  -2   7  14         66.53         59.47         2.03 o                         
  -1   7  14         36.25         28.17         1.59 o                         
   0   7  14        198.06        182.56         3.78 o                         
   1   7  14        126.18        112.13         2.76 o                         
   2   7  14         22.84         18.72         1.46 o                         
   3   7  14          0.36          0.85         1.35 o                         
   4   7  14          0.64         -0.37         1.71 o                         
   5   7  14          8.91          9.79         1.31 o                         
   6   7  14          0.45          0.55         1.86 o                         
  -6   8  14         41.12         38.39         3.06 o                         
  -5   8  14          0.41          0.83         1.61 o                         
  -4   8  14         10.11          9.08         1.25 o                         
  -3   8  14         23.93         23.66         1.85 o                         
  -2   8  14         18.99         19.46         1.51 o                         
  -1   8  14          1.42          0.32         0.97 o                         
   0   8  14          0.28         -0.97         0.97 o                         
   1   8  14          0.50         -0.83         2.32 o                         
   2   8  14          0.98          1.70         0.97 o                         
   3   8  14          8.58          5.12         1.39 o                         
   4   8  14          0.56          1.43         1.50 o                         
 -13   1  15          2.27          4.04         1.64 o                         
 -12   1  15          0.02          2.65         1.78 o                         
 -11   1  15         53.63         55.55         1.90 o                         
 -10   1  15          0.66          1.59         0.80 o                         
  -9   1  15         96.57         92.16         2.04 o                         
  -8   1  15          0.00          0.40         0.66 o                         
  -7   1  15          0.27          0.40         0.59 o                         
  -6   1  15         55.95         48.68         2.05 o                         
  -5   1  15          0.13          1.76         0.70 o                         
  -4   1  15         86.18         70.71         1.43 o                         
  -3   1  15         24.11         21.11         0.84 o                         
  -2   1  15          4.05          2.63         0.45 o                         
  -1   1  15          3.26          3.38         0.52 o                         
   0   1  15         48.55         40.28         1.17 o                         
   1   1  15         49.05         51.54         1.50 o                         
   2   1  15        266.55        271.28         3.93 o                         
   3   1  15         79.42         79.92         1.79 o                         
   4   1  15          0.75         -0.30         0.54 o                         
   5   1  15         61.36         60.80         1.68 o                         
   6   1  15        227.41        227.67         7.68 o                         
   7   1  15         17.35         14.77         1.20 o                         
   8   1  15          5.52          4.81         1.00 o                         
   9   1  15         31.58         38.46         2.44 o                         
  10   1  15         22.59         15.52         3.42 o                         
 -13   2  15         24.66         16.80         4.35 o                         
 -12   2  15          0.15         -0.56         1.72 o                         
 -11   2  15         74.55         71.51         2.62 o                         
 -10   2  15         37.42         30.92         1.61 o                         
  -9   2  15         18.26         14.17         0.92 o                         
  -8   2  15          5.68          3.60         0.69 o                         
  -7   2  15         30.23         27.95         1.87 o                         
  -6   2  15        200.04        212.95         7.04 o                         
  -5   2  15        231.49        220.45         3.07 o                         
  -4   2  15         89.87         87.22         1.62 o                         
  -3   2  15         24.57         25.21         0.89 o                         
  -2   2  15         28.75         36.29         0.97 o                         
  -1   2  15         81.00         80.21         1.58 o                         
   0   2  15        367.52        366.34         5.15 o                         
   1   2  15        511.60        548.35         6.62 o                         
   2   2  15        330.38        322.02         4.37 o                         
   3   2  15         19.24         12.61         0.88 o                         
   4   2  15        546.38        572.38         9.02 o                         
   5   2  15         23.70         19.29         1.97 o                         
   6   2  15         46.08         46.96         2.04 o                         
   7   2  15        216.63        225.10         4.17 o                         
   8   2  15        128.19        122.25         3.41 o                         
   9   2  15         15.12         12.90         3.55 o                         
  10   2  15          1.57          3.31         1.63 o                         
 -12   3  15         12.16         11.93         1.86 o                         
 -11   3  15         69.20         70.39         2.44 o                         
 -10   3  15        287.44        318.00         5.99 o                         
  -9   3  15         36.58         36.89         1.95 o                         
  -8   3  15         30.81         28.85         1.37 o                         
  -7   3  15         82.01         84.60         1.88 o                         
  -6   3  15         77.95         67.24         1.79 o                         
  -5   3  15         75.84         81.57         2.45 o                         
  -4   3  15        100.66        102.76         2.31 o                         
  -3   3  15         22.47         22.18         0.91 o                         
  -2   3  15         96.60         95.84         1.59 o                         
  -1   3  15         52.28         39.47         1.08 o                         
   0   3  15       1435.78       1440.66        17.56 o                         
   1   3  15         24.23         13.61         0.79 o                         
   2   3  15         10.92          9.91         0.96 o                         
   3   3  15          1.38          2.20         0.66 o                         
   4   3  15        151.17        168.49         3.55 o                         
   5   3  15        477.64        494.34        10.80 o                         
   6   3  15        427.38        426.73         8.21 o                         
   7   3  15          0.40          1.51         1.03 o                         
   8   3  15          0.21          0.00         1.64 o                         
   9   3  15         32.94         39.45         3.28 o                         
  10   3  15          6.38          5.44         4.82 o                         
 -11   4  15          0.93          5.38         1.50 o                         
 -10   4  15         89.39         92.66         3.61 o                         
  -9   4  15          6.23          8.66         1.12 o                         
  -8   4  15        254.58        256.73         4.30 o                         
  -7   4  15          7.60          5.56         0.87 o                         
  -6   4  15         90.86         98.22         1.91 o                         
  -5   4  15          4.75          9.50         0.68 o                         
  -4   4  15          0.11          0.38         0.59 o                         
  -3   4  15        120.96        122.72         2.24 o                         
  -2   4  15          2.16          2.71         0.77 o                         
  -1   4  15         22.32         23.63         1.12 o                         
   0   4  15         61.83         46.03         1.68 o                         
   1   4  15         10.88          4.69         0.79 o                         
   2   4  15         15.55         13.00         0.87 o                         
   3   4  15        190.45        182.04         4.17 o                         
   4   4  15         64.27         58.56         2.17 o                         
   5   4  15         12.09         11.06         1.12 o                         
   6   4  15          7.30          6.23         1.03 o                         
   7   4  15         14.67         15.32         1.41 o                         
   8   4  15         18.97         18.68         4.35 o                         
   9   4  15          0.54          6.22         2.20 o                         
 -11   5  15         12.81         17.99         2.30 o                         
 -10   5  15        157.28        161.60         3.75 o                         
  -9   5  15         36.82         38.01         2.42 o                         
  -8   5  15         21.34         13.68         2.42 o                         
  -7   5  15          0.09         -0.46         1.09 o                         
  -6   5  15         39.67         32.99         1.48 o                         
  -5   5  15         23.97         18.76         1.31 o                         
  -4   5  15         15.77         10.70         1.17 o                         
  -3   5  15          2.63          2.02         0.64 o                         
  -2   5  15         18.64         20.31         1.10 o                         
  -1   5  15        147.65        142.42         2.79 o                         
   0   5  15        507.68        495.48         7.38 o                         
   1   5  15        285.13        267.94         4.50 o                         
   2   5  15          0.15         -0.73         0.76 o                         
   3   5  15         13.57         12.04         1.41 o                         
   4   5  15         41.72         41.06         2.15 o                         
   5   5  15         19.70         20.30         1.68 o                         
   6   5  15        158.89        160.12         4.47 o                         
   7   5  15          5.41          2.73         1.86 o                         
   8   5  15          1.40         -0.25         4.04 o                         
  -9   6  15         17.51         14.56         1.67 o                         
  -8   6  15        146.51        159.93         5.05 o                         
  -7   6  15          1.65          3.29         1.27 o                         
  -6   6  15         25.54         27.55         1.97 o                         
  -5   6  15          0.01          2.10         0.90 o                         
  -4   6  15          1.44          0.24         0.98 o                         
  -3   6  15        143.15        138.47         2.87 o                         
  -2   6  15        111.26        113.90         2.75 o                         
  -1   6  15          6.26          5.64         0.91 o                         
   0   6  15         32.39         35.03         2.10 o                         
   1   6  15         24.66         24.07         1.49 o                         
   2   6  15          0.32         -0.50         0.91 o                         
   3   6  15         19.28         24.81         1.49 o                         
   4   6  15         18.89         20.89         1.99 o                         
   5   6  15          1.51          3.28         1.57 o                         
   6   6  15         10.75          7.91         2.33 o                         
   7   6  15          8.55          6.53         2.20 o                         
  -8   7  15         10.24          7.46         2.64 o                         
  -7   7  15         18.19         19.05         1.66 o                         
  -6   7  15         10.23         10.47         1.06 o                         
  -5   7  15         24.12         27.28         1.76 o                         
  -4   7  15          6.06          6.01         0.93 o                         
  -3   7  15         26.49         30.46         1.63 o                         
  -2   7  15        140.71        125.34         2.93 o                         
  -1   7  15          9.00          8.07         1.08 o                         
   0   7  15         12.03         11.29         1.12 o                         
   1   7  15         35.93         32.95         1.86 o                         
   2   7  15         36.90         36.89         1.96 o                         
   3   7  15         13.68         14.48         1.57 o                         
   4   7  15         17.78         12.25         1.86 o                         
   5   7  15          0.01         -1.45         1.45 o                         
   6   7  15         34.79         36.70         3.52 o                         
  -6   8  15         11.99          8.09         3.42 o                         
  -5   8  15          4.12          4.91         1.02 o                         
  -4   8  15          3.00          3.06         1.74 o                         
  -3   8  15         51.19         49.26         2.04 o                         
  -2   8  15         48.36         54.14         2.18 o                         
  -1   8  15          2.20          0.84         0.93 o                         
   0   8  15          1.13         -1.03         1.03 o                         
   1   8  15         16.31         10.28         1.22 o                         
   2   8  15          0.03         -1.84         1.84 o                         
   3   8  15          7.51          8.03         1.32 o                         
 -13   0  16         18.23         14.93         2.49 o                         
 -12   0  16          7.00          6.35         2.02 o                         
 -11   0  16          7.78          5.12         1.25 o                         
 -10   0  16        137.25        129.70         3.99 o                         
  -9   0  16        529.54        546.07        10.64 o                         
  -8   0  16        532.15        518.99         9.20 o                         
  -7   0  16         45.58         52.93         3.28 o                         
  -6   0  16        105.78        112.14         4.29 o                         
  -5   0  16         22.07         11.61         1.06 o                         
  -4   0  16       1861.82       1940.16        28.78 o                         
  -3   0  16          2.82          4.86         0.66 o                         
  -2   0  16        587.22        588.16         9.98 o                         
  -1   0  16         16.36         23.50         1.69 o                         
   0   0  16          0.33          2.75         1.57 o                         
   1   0  16        829.40        822.81        15.39 o                         
   2   0  16        174.08        177.10         3.94 o                         
   3   0  16        102.92        121.44         3.05 o                         
   4   0  16         77.45         81.26         3.28 o                         
   5   0  16         15.55         13.71         1.61 o                         
   6   0  16         73.23         61.92         2.87 o                         
   7   0  16        792.74        858.75        18.85 o                         
   8   0  16         10.48         11.68         1.86 o                         
   9   0  16         96.47        106.36         4.98 o                         
  10   0  16        113.49        113.51         6.22 o                         
 -12   1  16        160.32        178.23         4.10 o                         
 -11   1  16         97.36         88.61         2.45 o                         
 -10   1  16         17.47         16.69         1.14 o                         
  -9   1  16        122.15        126.23         2.42 o                         
  -8   1  16        100.72        104.32         2.05 o                         
  -7   1  16        712.94        671.36        12.96 o                         
  -6   1  16        233.84        231.12         3.67 o                         
  -5   1  16          3.63          3.25         0.95 o                         
  -4   1  16        690.72        698.11         8.84 o                         
  -3   1  16         41.86         45.21         1.13 o                         
  -2   1  16        253.73        261.84         3.45 o                         
  -1   1  16         36.78         44.66         1.30 o                         
   0   1  16        145.99        133.07         2.41 o                         
   1   1  16         92.01         87.69         1.71 o                         
   2   1  16          3.95          7.04         0.69 o                         
   3   1  16        147.83        155.18         2.57 o                         
   4   1  16        332.23        340.21         5.28 o                         
   5   1  16        768.07        813.66        13.23 o                         
   6   1  16        817.30        911.34        15.60 o                         
   7   1  16        182.52        187.67         4.69 o                         
   8   1  16         71.46         58.22         2.19 o                         
   9   1  16         36.45         40.55         2.50 o                         
  10   1  16         13.68         10.43         2.33 o                         
 -12   2  16          8.98          6.75         1.10 o                         
 -11   2  16         26.03         24.21         2.05 o                         
 -10   2  16         93.83        102.22         2.90 o                         
  -9   2  16        743.30        737.41        10.59 o                         
  -8   2  16         30.65         38.44         1.46 o                         
  -7   2  16        175.30        161.02         2.84 o                         
  -6   2  16        452.59        461.06         6.18 o                         
  -5   2  16         25.89         27.82         1.37 o                         
  -4   2  16        500.90        491.22         7.24 o                         
  -3   2  16        369.15        389.70         4.68 o                         
  -2   2  16         11.63          9.53         0.59 o                         
  -1   2  16         90.30         81.48         1.66 o                         
   0   2  16         70.04         79.93         1.62 o                         
   1   2  16        284.19        307.80         4.52 o                         
   2   2  16         44.48         46.62         1.35 o                         
   3   2  16         20.84         20.65         1.53 o                         
   4   2  16         22.20         19.60         1.18 o                         
   5   2  16          0.02          0.73         0.76 o                         
   6   2  16         36.38         44.09         2.23 o                         
   7   2  16        202.71        232.83         5.19 o                         
   8   2  16         18.80         16.78         1.57 o                         
   9   2  16         14.67         12.77         1.49 o                         
  10   2  16         19.55         18.24         5.44 o                         
 -12   3  16         22.69         18.35         1.83 o                         
 -11   3  16        101.01        106.47         2.80 o                         
 -10   3  16         94.85         94.80         2.54 o                         
  -9   3  16         42.99         41.65         1.74 o                         
  -8   3  16        229.76        216.41         3.70 o                         
  -7   3  16        423.68        411.33         5.93 o                         
  -6   3  16         11.96         12.80         0.91 o                         
  -5   3  16          6.82          5.05         0.73 o                         
  -4   3  16       1056.63       1061.40        13.35 o                         
  -3   3  16         29.55         28.12         1.24 o                         
  -2   3  16        356.61        357.01         5.47 o                         
  -1   3  16        784.24        787.16         9.95 o                         
   0   3  16        107.27        117.04         2.11 o                         
   1   3  16         67.95         65.54         1.77 o                         
   2   3  16          1.37          2.28         0.65 o                         
   3   3  16        286.32        287.84         5.45 o                         
   4   3  16         98.11         93.29         3.73 o                         
   5   3  16        324.83        312.30        11.04 o                         
   6   3  16         88.38         89.14         5.53 o                         
   7   3  16        107.10        108.68         3.61 o                         
   8   3  16          0.65          0.93         1.76 o                         
   9   3  16         23.39         24.94         4.04 o                         
 -11   4  16         70.62         72.39         3.44 o                         
 -10   4  16          8.56          7.44         1.16 o                         
  -9   4  16        310.13        329.85         6.13 o                         
  -8   4  16         93.98         80.59         2.06 o                         
  -7   4  16         75.46         70.06         1.82 o                         
  -6   4  16          9.25          7.67         0.73 o                         
  -5   4  16          1.73          5.13         0.64 o                         
  -4   4  16         41.73         38.97         1.36 o                         
  -3   4  16         24.83         26.87         1.52 o                         
  -2   4  16          8.67          8.62         0.71 o                         
  -1   4  16         25.81         23.60         1.30 o                         
   0   4  16        181.37        172.74         3.17 o                         
   1   4  16          2.13          0.89         0.89 o                         
   2   4  16        341.15        321.24         5.35 o                         
   3   4  16         12.73         10.69         1.02 o                         
   4   4  16         19.55         21.65         1.48 o                         
   5   4  16         10.40         11.72         1.17 o                         
   6   4  16         87.01         90.29         3.08 o                         
   7   4  16         30.02         27.89         2.50 o                         
   8   4  16         26.98         25.93         2.96 o                         
   9   4  16         11.20          5.91         3.11 o                         
 -10   5  16          0.46         -0.15         1.16 o                         
  -9   5  16          0.10          0.79         1.37 o                         
  -8   5  16          1.23          0.63         1.17 o                         
  -7   5  16         21.54         22.32         1.35 o                         
  -6   5  16         88.25         80.73         1.90 o                         
  -5   5  16         92.43         79.18         1.90 o                         
  -4   5  16          0.17          1.06         0.78 o                         
  -3   5  16          0.71         -0.05         0.69 o                         
  -2   5  16        262.76        263.89         4.08 o                         
  -1   5  16         60.04         71.47         1.94 o                         
   0   5  16        917.10        872.59        13.42 o                         
   1   5  16          6.72          5.05         1.37 o                         
   2   5  16         10.19          7.40         0.95 o                         
   3   5  16          2.70          1.99         0.90 o                         
   4   5  16         52.30         42.83         2.00 o                         
   5   5  16         46.74         49.60         2.40 o                         
   6   5  16        119.78        107.77         3.51 o                         
   7   5  16         29.47         30.25         3.42 o                         
   8   5  16         19.52         15.86         3.11 o                         
  -9   6  16         28.17         30.47         3.42 o                         
  -8   6  16         11.68         11.75         2.70 o                         
  -7   6  16          0.21          1.54         1.46 o                         
  -6   6  16          1.65          3.46         0.90 o                         
  -5   6  16         40.09         35.81         2.69 o                         
  -4   6  16         26.39         31.09         1.55 o                         
  -3   6  16         10.36          7.84         1.09 o                         
  -2   6  16          3.20          4.36         1.00 o                         
  -1   6  16          0.02          0.60         0.87 o                         
   0   6  16          9.11         11.97         1.27 o                         
   1   6  16         17.52         21.91         1.85 o                         
   2   6  16         48.57         49.40         1.99 o                         
   3   6  16          4.78          4.59         1.08 o                         
   4   6  16         43.70         47.81         3.02 o                         
   5   6  16          5.19          5.11         1.13 o                         
   6   6  16          0.10         -0.53         1.86 o                         
  -7   7  16          2.03          3.49         1.89 o                         
  -6   7  16         12.96         14.86         1.45 o                         
  -5   7  16          3.81          5.55         1.00 o                         
  -4   7  16          2.31          2.89         0.97 o                         
  -3   7  16         13.45         11.55         1.36 o                         
  -2   7  16         71.52         81.56         2.69 o                         
  -1   7  16         37.64         38.41         2.29 o                         
   0   7  16         44.89         48.00         2.24 o                         
   1   7  16          6.41          3.82         2.38 o                         
   2   7  16         13.72         11.26         1.28 o                         
   3   7  16          0.13          2.58         1.49 o                         
   4   7  16          5.00          2.82         1.32 o                         
   5   7  16          9.46          6.53         1.55 o                         
  -5   8  16          0.04         -0.93         2.80 o                         
  -4   8  16          1.04          1.65         1.56 o                         
  -3   8  16         30.97         29.86         3.55 o                         
  -2   8  16         11.33         11.78         1.24 o                         
  -1   8  16          0.44         -0.44         0.99 o                         
   0   8  16          0.03         -0.79         0.79 o                         
   1   8  16         16.07         14.33         2.24 o                         
   2   8  16          0.19          1.68         1.55 o                         
 -12   1  17         17.51         16.19         1.60 o                         
 -11   1  17         22.46         21.53         1.56 o                         
 -10   1  17          2.66          2.90         0.83 o                         
  -9   1  17         88.36         88.09         2.01 o                         
  -8   1  17        123.51        120.97         2.18 o                         
  -7   1  17          5.76          3.66         0.69 o                         
  -6   1  17         53.94         56.03         3.14 o                         
  -5   1  17        187.64        190.06         2.86 o                         
  -4   1  17        120.41        111.30         2.15 o                         
  -3   1  17         91.93         92.81         1.60 o                         
  -2   1  17         66.34         65.55         1.68 o                         
  -1   1  17         50.76         49.59         1.53 o                         
   0   1  17        297.30        288.12         4.03 o                         
   1   1  17        371.45        386.88         5.48 o                         
   2   1  17         55.72         49.12         1.51 o                         
   3   1  17        101.18        102.19         2.42 o                         
   4   1  17         77.96         76.01         2.07 o                         
   5   1  17          3.75          4.56         0.86 o                         
   6   1  17          1.31          0.92         0.85 o                         
   7   1  17         17.87         15.61         1.26 o                         
   8   1  17          0.59          0.00         2.49 o                         
   9   1  17         18.28         23.20         2.39 o                         
 -12   2  17         25.20         24.20         2.00 o                         
 -11   2  17         20.81         22.03         1.90 o                         
 -10   2  17         10.72         10.20         0.96 o                         
  -9   2  17        109.04        117.87         2.49 o                         
  -8   2  17         28.28         23.78         1.27 o                         
  -7   2  17         53.66         54.61         1.54 o                         
  -6   2  17        668.27        655.25        10.22 o                         
  -5   2  17         69.78         58.30         1.45 o                         
  -4   2  17        885.46        940.56        13.25 o                         
  -3   2  17        727.00        724.11         8.65 o                         
  -2   2  17         13.39         12.52         0.87 o                         
  -1   2  17         20.76         25.11         1.12 o                         
   0   2  17        838.23        836.07        11.06 o                         
   1   2  17          5.73          6.86         0.69 o                         
   2   2  17         33.43         28.11         1.32 o                         
   3   2  17        130.67        146.47         3.00 o                         
   4   2  17         29.63         31.77         1.46 o                         
   5   2  17         13.02         13.60         1.27 o                         
   6   2  17         52.53         51.85         2.60 o                         
   7   2  17         65.10         58.74         2.40 o                         
   8   2  17         17.40         17.75         1.50 o                         
   9   2  17        101.76         97.49         4.28 o                         
 -11   3  17         18.50         20.77         1.40 o                         
 -10   3  17         44.03         47.09         1.88 o                         
  -9   3  17         14.42         21.28         1.98 o                         
  -8   3  17         12.99         15.01         1.00 o                         
  -7   3  17         31.10         29.32         1.33 o                         
  -6   3  17          9.25          6.40         0.69 o                         
  -5   3  17         37.72         45.84         1.31 o                         
  -4   3  17        171.37        171.46         3.73 o                         
  -3   3  17        181.74        169.28         2.72 o                         
  -2   3  17         37.27         28.57         1.33 o                         
  -1   3  17         47.97         49.40         1.51 o                         
   0   3  17         21.88         16.69         1.09 o                         
   1   3  17         14.86         21.40         1.16 o                         
   2   3  17        112.78        110.24         4.43 o                         
   3   3  17          0.98         -0.67         1.03 o                         
   4   3  17          8.04          8.93         1.24 o                         
   5   3  17          5.48          4.47         1.05 o                         
   6   3  17         24.58         27.54         2.18 o                         
   7   3  17        132.64        132.28         4.15 o                         
   8   3  17         15.42         15.13         2.80 o                         
   9   3  17         14.33         11.82         2.80 o                         
 -11   4  17         31.61         31.26         2.46 o                         
 -10   4  17          4.59          3.92         1.22 o                         
  -9   4  17         64.89         81.96         2.43 o                         
  -8   4  17         22.95         21.91         1.32 o                         
  -7   4  17         85.97         88.27         2.03 o                         
  -6   4  17        382.26        372.52         5.17 o                         
  -5   4  17        373.83        368.62         5.78 o                         
  -4   4  17        320.47        312.74         4.57 o                         
  -3   4  17          0.03          0.11         0.59 o                         
  -2   4  17         13.66         10.50         0.81 o                         
  -1   4  17        162.40        146.50         2.87 o                         
   0   4  17        344.67        366.76         7.56 o                         
   1   4  17          1.84          1.18         0.97 o                         
   2   4  17         74.90         74.33         2.00 o                         
   3   4  17         77.33         75.20         2.49 o                         
   4   4  17         26.29         27.22         1.76 o                         
   5   4  17          0.09          0.22         1.50 o                         
   6   4  17        187.72        191.22         5.19 o                         
   7   4  17         22.95         17.93         2.44 o                         
   8   4  17         19.26         17.73         3.11 o                         
 -10   5  17          7.96          7.96         1.80 o                         
  -9   5  17        116.39        122.12         3.68 o                         
  -8   5  17         17.27         14.89         1.49 o                         
  -7   5  17          0.67          0.08         1.31 o                         
  -6   5  17          3.85          4.13         1.08 o                         
  -5   5  17        225.87        245.14         4.15 o                         
  -4   5  17         64.18         70.38         1.82 o                         
  -3   5  17        112.18         99.95         2.30 o                         
  -2   5  17         58.18         53.33         1.81 o                         
  -1   5  17        234.46        221.53         3.86 o                         
   0   5  17          0.00          1.31         0.72 o                         
   1   5  17         24.80         14.14         1.29 o                         
   2   5  17         33.76         41.49         1.97 o                         
   3   5  17          0.33         -0.48         0.87 o                         
   4   5  17          7.34          6.89         1.15 o                         
   5   5  17         24.46         19.07         1.75 o                         
   6   5  17          0.38          1.40         1.34 o                         
   7   5  17         10.62          3.73         2.80 o                         
  -9   6  17          2.58          6.22         4.04 o                         
  -8   6  17          4.65          3.38         2.94 o                         
  -7   6  17         33.79         31.71         2.39 o                         
  -6   6  17         96.52         95.48         2.99 o                         
  -5   6  17         43.69         45.58         1.82 o                         
  -4   6  17         66.08         66.51         2.09 o                         
  -3   6  17         83.34         79.64         2.20 o                         
  -2   6  17          2.23          2.25         1.16 o                         
  -1   6  17         46.71         48.02         2.24 o                         
   0   6  17         14.51         14.64         1.39 o                         
   1   6  17         25.65         23.14         1.44 o                         
   2   6  17         43.68         42.92         2.18 o                         
   3   6  17          2.34          2.27         1.08 o                         
   4   6  17         13.60         14.35         1.32 o                         
   5   6  17          0.12          0.49         1.57 o                         
   6   6  17         20.65         27.37         3.73 o                         
  -7   7  17          1.33          0.93         3.11 o                         
  -6   7  17          3.66         -0.50         1.80 o                         
  -5   7  17          0.05         -0.99         0.99 o                         
  -4   7  17         10.98          7.81         0.99 o                         
  -3   7  17         15.41         22.05         2.12 o                         
  -2   7  17         49.74         53.75         5.44 o                         
  -1   7  17          1.43          0.09         0.93 o                         
   0   7  17          2.70          2.13         0.94 o                         
   1   7  17         13.87         18.76         3.76 o                         
   2   7  17         12.81         18.02         2.64 o                         
   3   7  17         80.14         90.66         3.85 o                         
   4   7  17          9.91          8.06         1.17 o                         
  -3   8  17          5.10          7.69         1.88 o                         
  -2   8  17          0.87          0.80         1.42 o                         
  -1   8  17          7.00          9.84         1.12 o                         
   0   8  17          1.38          2.44         1.01 o                         
 -12   0  18         48.89         49.14         3.73 o                         
 -11   0  18         35.72         35.20         3.14 o                         
 -10   0  18        108.39         95.13         3.66 o                         
  -9   0  18        444.74        432.14        11.76 o                         
  -8   0  18         98.55        107.88         2.95 o                         
  -7   0  18        726.86        716.22        12.31 o                         
  -6   0  18          0.30          1.57         0.90 o                         
  -5   0  18       1775.68       1814.97        58.62 o                         
  -4   0  18        422.65        432.10         8.77 o                         
  -3   0  18         15.65         20.73         1.85 o                         
  -2   0  18        509.46        507.34        11.53 o                         
  -1   0  18       2023.19       2101.27        34.16 o                         
   0   0  18         65.86         71.43         2.54 o                         
   1   0  18        811.92        812.38        17.59 o                         
   2   0  18        280.19        286.24         5.99 o                         
   3   0  18          2.16          2.10         0.98 o                         
   4   0  18         15.09         12.24         1.38 o                         
   5   0  18         20.46         16.76         3.07 o                         
   6   0  18        157.47        169.64         5.13 o                         
   7   0  18        100.09        108.83         3.56 o                         
   8   0  18         49.91         52.97         3.40 o                         
   9   0  18         52.98         60.02         4.98 o                         
 -12   1  18         14.13         15.67         1.78 o                         
 -11   1  18          0.62         -0.21         0.81 o                         
 -10   1  18         43.58         52.90         1.87 o                         
  -9   1  18         45.68         48.47         1.56 o                         
  -8   1  18         14.87         11.25         0.85 o                         
  -7   1  18         82.91         71.93         1.72 o                         
  -6   1  18         10.45         14.03         0.88 o                         
  -5   1  18        442.86        429.75         9.47 o                         
  -4   1  18          2.11          2.82         0.77 o                         
  -3   1  18       1244.78       1217.83        16.02 o                         
  -2   1  18        649.13        652.81         8.95 o                         
  -1   1  18          1.06          1.27         0.67 o                         
   0   1  18         42.55         40.51         1.89 o                         
   1   1  18        493.37        504.93         9.29 o                         
   2   1  18         41.07         40.88         1.43 o                         
   3   1  18         58.80         63.34         1.67 o                         
   4   1  18         15.35         13.44         1.02 o                         
   5   1  18        306.46        325.56         7.11 o                         
   6   1  18         31.39         29.98         1.64 o                         
   7   1  18        149.88        158.76         3.59 o                         
   8   1  18         14.07         13.35         1.55 o                         
   9   1  18          2.81          4.14         2.95 o                         
 -11   2  18         28.48         25.17         1.63 o                         
 -10   2  18         93.52         95.85         2.51 o                         
  -9   2  18        531.51        539.90         8.54 o                         
  -8   2  18          6.29          6.93         0.77 o                         
  -7   2  18        847.17        879.66        11.14 o                         
  -6   2  18         69.59         67.70         1.66 o                         
  -5   2  18        196.09        193.08         3.02 o                         
  -4   2  18         19.00         26.98         1.54 o                         
  -3   2  18         27.77         28.95         1.50 o                         
  -2   2  18        515.88        540.52         7.96 o                         
  -1   2  18        285.46        287.90         4.59 o                         
   0   2  18        279.10        292.39         6.22 o                         
   1   2  18          1.01          1.79         0.68 o                         
   2   2  18         20.44         16.52         1.41 o                         
   3   2  18          0.34         -0.49         0.92 o                         
   4   2  18        184.95        202.72         7.85 o                         
   5   2  18         46.60         53.70         2.18 o                         
   6   2  18          3.14          5.17         1.06 o                         
   7   2  18         16.55         18.53         1.89 o                         
   8   2  18          8.85          7.76         1.86 o                         
   9   2  18         25.42         28.92         4.04 o                         
 -11   3  18        112.32        110.90         3.20 o                         
 -10   3  18         22.63         27.63         1.87 o                         
  -9   3  18         38.92         43.06         2.41 o                         
  -8   3  18          0.02          0.47         0.73 o                         
  -7   3  18        393.39        392.02         5.43 o                         
  -6   3  18         10.59         11.67         0.82 o                         
  -5   3  18        196.45        210.65         3.05 o                         
  -4   3  18        224.05        229.17         3.61 o                         
  -3   3  18         78.50         79.29         2.05 o                         
  -2   3  18         90.65         94.24         2.26 o                         
  -1   3  18         22.13         24.68         2.34 o                         
   0   3  18        646.44        606.76         9.58 o                         
   1   3  18        420.19        407.23         6.22 o                         
   2   3  18        413.97        404.09         8.25 o                         
   3   3  18        137.46        126.52         5.88 o                         
   4   3  18          3.99          1.67         1.02 o                         
   5   3  18         49.35         57.58         2.92 o                         
   6   3  18        116.33        114.78         4.33 o                         
   7   3  18          0.20          0.37         2.04 o                         
   8   3  18          3.30          1.24         2.49 o                         
 -10   4  18         16.47         21.06         1.71 o                         
  -9   4  18         95.21         90.55         4.54 o                         
  -8   4  18         16.96         20.65         1.48 o                         
  -7   4  18        123.90        117.53         2.90 o                         
  -6   4  18        108.16        101.71         2.10 o                         
  -5   4  18         21.99         23.52         1.47 o                         
  -4   4  18         47.48         49.81         1.50 o                         
  -3   4  18          6.36          9.22         0.86 o                         
  -2   4  18         79.21         80.44         2.03 o                         
  -1   4  18         23.79         27.38         1.56 o                         
   0   4  18         80.82         83.82         2.80 o                         
   1   4  18         70.13         66.24         2.23 o                         
   2   4  18          0.08         -0.68         0.84 o                         
   3   4  18        104.47        102.24         3.80 o                         
   4   4  18         23.01         23.52         2.20 o                         
   5   4  18          0.51         -0.65         1.40 o                         
   6   4  18          7.82          4.69         1.27 o                         
   7   4  18         18.82         21.53         2.64 o                         
   8   4  18         19.26         16.17         2.80 o                         
  -9   5  18         36.71         37.09         4.20 o                         
  -8   5  18          7.88          7.16         1.60 o                         
  -7   5  18          0.07          1.01         1.23 o                         
  -6   5  18          5.21          7.30         1.12 o                         
  -5   5  18          1.29         -0.27         0.76 o                         
  -4   5  18          1.55          2.78         0.87 o                         
  -3   5  18         90.15         84.95         2.70 o                         
  -2   5  18         99.26        103.22         2.42 o                         
  -1   5  18          0.77          1.45         1.00 o                         
   0   5  18         70.18         72.93         2.01 o                         
   1   5  18         14.51          6.88         1.28 o                         
   2   5  18         25.18         25.26         2.83 o                         
   3   5  18         39.50         39.20         3.82 o                         
   4   5  18          0.04          0.25         1.04 o                         
   5   5  18         86.16         81.61         3.06 o                         
   6   5  18         74.44         80.86         6.53 o                         
   7   5  18          6.66          7.46         2.49 o                         
  -8   6  18          4.61          6.65         2.08 o                         
  -7   6  18         20.95         18.97         3.11 o                         
  -6   6  18         10.62          8.14         1.16 o                         
  -5   6  18         42.21         32.03         2.80 o                         
  -4   6  18          0.12         -0.02         0.93 o                         
  -3   6  18          5.51          1.26         1.21 o                         
  -2   6  18          8.80          5.35         0.96 o                         
  -1   6  18         11.17         11.99         2.11 o                         
   0   6  18          2.18          2.80         0.94 o                         
   1   6  18         21.58         22.29         1.66 o                         
   2   6  18          1.83          1.46         0.98 o                         
   3   6  18          4.20          6.54         1.40 o                         
   4   6  18          1.49          1.60         2.65 o                         
   5   6  18          3.18          2.75         2.63 o                         
  -5   7  18          1.34         -0.81         1.19 o                         
  -4   7  18          1.48          0.30         0.98 o                         
  -3   7  18          7.81          7.45         1.34 o                         
  -2   7  18          0.01          1.93         1.32 o                         
  -1   7  18          8.07          6.42         1.08 o                         
   0   7  18          0.23         -0.59         0.94 o                         
   1   7  18          1.12          0.91         0.96 o                         
   2   7  18          2.47          3.92         1.51 o                         
   3   7  18          3.00          2.53         1.12 o                         
 -11   1  19          0.36          0.21         1.17 o                         
 -10   1  19          0.59         -0.11         0.86 o                         
  -9   1  19        102.22        104.84         2.34 o                         
  -8   1  19          5.88          9.46         0.85 o                         
  -7   1  19          1.47          1.26         0.82 o                         
  -6   1  19          3.79          5.06         0.69 o                         
  -5   1  19          2.41          5.32         0.70 o                         
  -4   1  19          5.93          6.83         0.84 o                         
  -3   1  19         24.35         17.10         1.56 o                         
  -2   1  19         23.48         29.39         1.38 o                         
  -1   1  19        255.19        249.59         4.85 o                         
   0   1  19        327.47        314.89         6.21 o                         
   1   1  19          0.32          0.31         0.81 o                         
   2   1  19        179.34        166.39         3.76 o                         
   3   1  19         97.00         95.36         2.38 o                         
   4   1  19         22.27         19.64         1.92 o                         
   5   1  19         11.66         11.79         1.43 o                         
   6   1  19         75.57         74.03         2.07 o                         
   7   1  19         10.27         11.48         1.11 o                         
   8   1  19          2.08          2.29         1.72 o                         
 -11   2  19          0.16         -0.74         0.95 o                         
 -10   2  19         44.18         45.48         3.99 o                         
  -9   2  19         26.98         28.68         1.40 o                         
  -8   2  19          0.60          0.59         0.73 o                         
  -7   2  19         47.00         51.40         1.52 o                         
  -6   2  19         14.57         12.16         0.94 o                         
  -5   2  19         38.25         36.22         1.23 o                         
  -4   2  19         32.30         28.71         1.33 o                         
  -3   2  19        336.14        330.78         5.96 o                         
  -2   2  19          8.56         11.31         0.91 o                         
  -1   2  19          0.02          1.64         0.97 o                         
   0   2  19         32.88         46.63         2.09 o                         
   1   2  19         30.09         25.13         1.35 o                         
   2   2  19         36.09         42.50         2.00 o                         
   3   2  19        201.86        205.77         3.94 o                         
   4   2  19         16.28         24.45         1.46 o                         
   5   2  19         36.02         34.79         2.30 o                         
   6   2  19         76.55         77.10         3.44 o                         
   7   2  19          0.10          1.60         1.15 o                         
   8   2  19          1.65         -2.70         3.42 o                         
 -10   3  19          3.60          2.45         1.06 o                         
  -9   3  19         21.14         24.92         1.75 o                         
  -8   3  19          0.50          1.30         0.75 o                         
  -7   3  19         16.16         12.15         0.86 o                         
  -6   3  19         28.57         19.62         1.04 o                         
  -5   3  19         81.11         72.41         1.74 o                         
  -4   3  19         24.42         25.67         1.38 o                         
  -3   3  19         32.79         30.21         1.51 o                         
  -2   3  19         11.83         10.80         1.17 o                         
  -1   3  19         46.99         48.55         1.87 o                         
   0   3  19        851.64        799.31        13.26 o                         
   1   3  19         79.31         78.52         3.62 o                         
   2   3  19         31.77         24.02         2.14 o                         
   3   3  19         23.09         18.49         1.26 o                         
   4   3  19          5.49          3.80         1.12 o                         
   5   3  19          8.35          7.62         1.22 o                         
   6   3  19        109.98         96.58         3.42 o                         
   7   3  19          8.81          8.93         1.64 o                         
   8   3  19          7.09          4.35         2.49 o                         
 -10   4  19         28.21         28.88         5.91 o                         
  -9   4  19         25.80         25.32         2.33 o                         
  -8   4  19         17.58         13.58         1.89 o                         
  -7   4  19         61.83         58.81         1.88 o                         
  -6   4  19          2.06          1.96         0.79 o                         
  -5   4  19         40.14         35.07         1.79 o                         
  -4   4  19        178.42        167.09         3.82 o                         
  -3   4  19          3.22          2.21         0.90 o                         
  -2   4  19         77.32         71.85         2.81 o                         
  -1   4  19        140.35        150.45         3.76 o                         
   0   4  19         42.29         48.68         1.77 o                         
   1   4  19         23.38         19.92         1.42 o                         
   2   4  19         53.06         46.15         2.14 o                         
   3   4  19          5.97          2.98         0.94 o                         
   4   4  19          9.10          8.82         1.27 o                         
   5   4  19          0.62          1.06         1.04 o                         
   6   4  19         29.96         30.64         2.47 o                         
   7   4  19         41.36         43.54         4.35 o                         
  -9   5  19         54.28         41.98         5.91 o                         
  -8   5  19         19.12         27.58         2.59 o                         
  -7   5  19          8.39          6.69         1.71 o                         
  -6   5  19         20.10         13.93         1.50 o                         
  -5   5  19         12.51         14.99         1.09 o                         
  -4   5  19         15.60         16.50         1.27 o                         
  -3   5  19         62.85         74.57         2.09 o                         
  -2   5  19          4.28          2.73         1.05 o                         
  -1   5  19         80.40         84.40         2.67 o                         
   0   5  19         70.80         71.14         2.31 o                         
   1   5  19         69.01         57.23         2.30 o                         
   2   5  19          5.26          5.30         1.36 o                         
   3   5  19          2.48          0.44         1.40 o                         
   4   5  19         19.97         22.70         2.07 o                         
   5   5  19          2.33          2.67         1.04 o                         
   6   5  19         78.00         76.41         3.40 o                         
  -7   6  19          0.74          0.62         3.11 o                         
  -6   6  19         29.35         24.22         2.49 o                         
  -5   6  19         41.77         45.63         2.27 o                         
  -4   6  19         11.54         12.31         1.37 o                         
  -3   6  19          7.95          5.31         1.02 o                         
  -2   6  19         25.37         18.08         1.41 o                         
  -1   6  19         10.21          9.93         1.13 o                         
   0   6  19          1.43          3.45         4.48 o                         
   1   6  19          7.55          8.50         1.27 o                         
   2   6  19          7.74          8.00         1.78 o                         
   3   6  19         19.53         23.96         1.62 o                         
   4   6  19          0.14         -0.91         1.04 o                         
  -5   7  19          8.50          2.49         3.42 o                         
  -4   7  19          0.28          2.95         1.83 o                         
  -3   7  19         30.03         34.60         2.69 o                         
  -2   7  19          3.58          6.37         1.17 o                         
  -1   7  19         36.53         35.43         5.43 o                         
   0   7  19          0.28          2.76         1.86 o                         
   1   7  19         21.98         23.45         2.68 o                         
   2   7  19         28.88         33.10         1.80 o                         
 -11   0  20         17.90         19.78         5.91 o                         
 -10   0  20          1.66          3.80         1.32 o                         
  -9   0  20         11.52         11.79         2.05 o                         
  -8   0  20          1.44          0.83         1.05 o                         
  -7   0  20        384.39        387.12         7.98 o                         
  -6   0  20         30.22         32.32         1.87 o                         
  -5   0  20        552.04        537.13        13.60 o                         
  -4   0  20         25.18         25.66         2.53 o                         
  -3   0  20         32.70         26.96         1.93 o                         
  -2   0  20        223.18        243.37         6.47 o                         
  -1   0  20       1509.69       1492.66        49.45 o                         
   0   0  20          2.83          2.53         1.08 o                         
   1   0  20        240.50        264.40         6.87 o                         
   2   0  20         73.75         80.76         7.62 o                         
   3   0  20         41.85         45.90         3.84 o                         
   4   0  20        132.03        141.63         5.60 o                         
   5   0  20         73.55         81.07         3.16 o                         
   6   0  20        238.54        258.22         7.88 o                         
   7   0  20          6.91          5.66         1.72 o                         
 -11   1  20          2.20          3.92         1.39 o                         
 -10   1  20         26.52         30.62         1.74 o                         
  -9   1  20         23.99         23.38         1.68 o                         
  -8   1  20         12.48         12.33         0.99 o                         
  -7   1  20         37.87         34.60         1.32 o                         
  -6   1  20         13.23         12.86         0.94 o                         
  -5   1  20        361.50        349.77         6.36 o                         
  -4   1  20        250.12        244.45         5.96 o                         
  -3   1  20        422.90        393.28         8.60 o                         
  -2   1  20         16.83         14.11         1.19 o                         
  -1   1  20        705.89        743.28        16.85 o                         
   0   1  20         37.00         33.24         1.96 o                         
   1   1  20         55.79         46.54         1.86 o                         
   2   1  20        527.55        547.55        12.46 o                         
   3   1  20          7.61          9.54         1.06 o                         
   4   1  20        320.48        330.89         8.32 o                         
   5   1  20        165.95        170.11         3.70 o                         
   6   1  20        121.77        121.23         3.41 o                         
   7   1  20          0.05         -0.57         1.62 o                         
   8   1  20         30.16         47.58         4.35 o                         
 -10   2  20          3.90          3.26         1.20 o                         
  -9   2  20         26.81         26.30         1.42 o                         
  -8   2  20          9.73         12.72         1.11 o                         
  -7   2  20        129.96        125.70         2.33 o                         
  -6   2  20         31.74         30.11         1.28 o                         
  -5   2  20         10.56         10.37         0.87 o                         
  -4   2  20         87.41         90.04         2.25 o                         
  -3   2  20          0.20          3.15         0.80 o                         
  -2   2  20        629.00        634.79        13.17 o                         
  -1   2  20        246.67        258.87         6.02 o                         
   0   2  20         74.77         76.32         3.33 o                         
   1   2  20        230.82        253.58        11.45 o                         
   2   2  20         53.27         66.07         4.22 o                         
   3   2  20         40.22         40.45         1.84 o                         
   4   2  20        105.52        108.96         4.35 o                         
   5   2  20         69.53         71.20         3.44 o                         
   6   2  20          3.40          1.63         1.19 o                         
   7   2  20         34.47         31.83         2.64 o                         
 -10   3  20        110.78        124.87         7.00 o                         
  -9   3  20         12.18         13.57         1.28 o                         
  -8   3  20         49.92         52.89         1.97 o                         
  -7   3  20          7.74          7.69         0.93 o                         
  -6   3  20         16.00         11.07         0.96 o                         
  -5   3  20        227.59        225.07         4.63 o                         
  -4   3  20        158.08        169.84         3.74 o                         
  -3   3  20         82.70         73.97         2.04 o                         
  -2   3  20         25.26         17.65         1.63 o                         
  -1   3  20        146.34        142.36         3.05 o                         
   0   3  20          3.82          4.09         0.99 o                         
   1   3  20          4.42          1.09         0.90 o                         
   2   3  20         13.73         12.74         1.71 o                         
   3   3  20          2.33          1.33         1.17 o                         
   4   3  20          1.82          2.31         1.27 o                         
   5   3  20         32.46         36.14         2.95 o                         
   6   3  20         16.50         11.24         1.49 o                         
   7   3  20          0.45         -0.31         2.18 o                         
  -9   4  20         22.36         25.75         2.52 o                         
  -8   4  20         34.13         35.53         2.35 o                         
  -7   4  20        105.93        112.31         3.85 o                         
  -6   4  20         58.31         67.05         2.25 o                         
  -5   4  20          0.21          0.67         0.91 o                         
  -4   4  20          0.14          2.00         0.80 o                         
  -3   4  20          0.03          0.41         0.80 o                         
  -2   4  20        122.29        114.31         3.31 o                         
  -1   4  20         21.46         28.41         1.82 o                         
   0   4  20        285.37        290.20         5.13 o                         
   1   4  20         32.09         32.27         1.73 o                         
   2   4  20          2.93          2.29         1.27 o                         
   3   4  20          5.50          3.79         1.45 o                         
   4   4  20         52.38         42.63         2.49 o                         
   5   4  20         11.73         13.87         1.87 o                         
   6   4  20         38.90         28.92         3.11 o                         
  -8   5  20         24.40         25.19         4.98 o                         
  -7   5  20          0.93          1.83         2.49 o                         
  -6   5  20         31.24         34.76         3.89 o                         
  -5   5  20        117.42        128.09         3.35 o                         
  -4   5  20         35.39         46.70         1.90 o                         
  -3   5  20        176.23        188.68         3.97 o                         
  -2   5  20          8.71         10.75         0.99 o                         
  -1   5  20          1.97         -0.09         0.84 o                         
   0   5  20          0.18          0.19         0.96 o                         
   1   5  20          2.07          4.85         1.13 o                         
   2   5  20         10.25          6.10         1.84 o                         
   3   5  20          1.65          0.15         1.00 o                         
   4   5  20          4.38          2.53         1.62 o                         
   5   5  20          0.16         -1.27         1.27 o                         
  -6   6  20          7.21         15.53         3.73 o                         
  -5   6  20          8.28          7.22         2.51 o                         
  -4   6  20          1.93         -0.14         1.00 o                         
  -3   6  20         11.04         12.06         2.09 o                         
  -2   6  20          0.45         -0.79         1.53 o                         
  -1   6  20         32.68         25.88         1.69 o                         
   0   6  20         32.54         27.18         1.76 o                         
   1   6  20         16.80         10.86         1.78 o                         
   2   6  20         19.34         13.69         1.31 o                         
   3   6  20         11.06         10.33         1.78 o                         
  -2   7  20          0.57          1.24         0.95 o                         
  -1   7  20         11.65          8.31         1.02 o                         
 -10   1  21         15.04         15.14         1.24 o                         
  -9   1  21         28.23         30.84         2.11 o                         
  -8   1  21         13.80         11.92         0.89 o                         
  -7   1  21          0.51          1.18         0.77 o                         
  -6   1  21          2.32          2.59         0.74 o                         
  -5   1  21         71.88         69.77         2.41 o                         
  -4   1  21         81.06         83.94         2.27 o                         
  -3   1  21         10.83          8.74         1.14 o                         
  -2   1  21         60.94         48.28         2.12 o                         
  -1   1  21        124.40        100.77         3.19 o                         
   0   1  21         44.61         40.65         2.50 o                         
   1   1  21         56.43         55.62         2.99 o                         
   2   1  21          3.82          0.20         0.96 o                         
   3   1  21          4.41          3.45         0.96 o                         
   4   1  21          7.99          9.36         1.04 o                         
   5   1  21          6.29          7.15         0.96 o                         
   6   1  21         14.17         13.33         1.86 o                         
   7   1  21          5.62          5.60         3.11 o                         
 -10   2  21          3.38          5.22         1.08 o                         
  -9   2  21         12.42         12.95         1.61 o                         
  -8   2  21          0.47         -0.41         1.16 o                         
  -7   2  21          0.62          1.74         0.75 o                         
  -6   2  21        250.62        236.13         4.12 o                         
  -5   2  21          0.75         -0.15         0.90 o                         
  -4   2  21         91.34         84.90         2.49 o                         
  -3   2  21         27.44         22.26         1.53 o                         
  -2   2  21         28.19         28.13         1.44 o                         
  -1   2  21        129.94        120.26         4.53 o                         
   0   2  21        285.72        295.67         5.53 o                         
   1   2  21        315.52        332.36         6.03 o                         
   2   2  21          9.32          6.77         1.53 o                         
   3   2  21        113.41        117.79         3.49 o                         
   4   2  21         22.45         19.92         1.94 o                         
   5   2  21          0.10          0.99         1.08 o                         
   6   2  21         15.05         10.82         1.49 o                         
   7   2  21          3.88         -1.55         2.18 o                         
  -9   3  21         20.45         17.05         1.54 o                         
  -8   3  21         14.37         13.21         1.24 o                         
  -7   3  21          0.80          1.33         0.94 o                         
  -6   3  21          9.07         10.85         1.16 o                         
  -5   3  21         51.46         45.26         1.85 o                         
  -4   3  21         78.18         67.46         2.27 o                         
  -3   3  21         12.97          7.92         1.51 o                         
  -2   3  21          7.02          7.13         1.01 o                         
  -1   3  21        301.57        302.92         6.49 o                         
   0   3  21         27.73         21.00         2.02 o                         
   1   3  21        119.38        120.50         4.87 o                         
   2   3  21          1.87          2.32         1.06 o                         
   3   3  21          1.48          1.84         1.08 o                         
   4   3  21          0.02          0.74         1.08 o                         
   5   3  21         22.82         20.56         4.35 o                         
   6   3  21          9.82          8.51         1.60 o                         
  -8   4  21          0.09         -1.27         2.30 o                         
  -7   4  21          4.69          3.45         1.41 o                         
  -6   4  21          3.87          4.44         1.36 o                         
  -5   4  21          0.78          1.05         0.99 o                         
  -4   4  21          3.27          1.31         1.23 o                         
  -3   4  21         13.49         14.88         1.73 o                         
  -2   4  21          5.00          4.93         0.96 o                         
  -1   4  21          0.30          0.43         0.91 o                         
   0   4  21          0.21          0.11         0.85 o                         
   1   4  21         19.35         17.36         1.47 o                         
   2   4  21          3.13          2.61         1.05 o                         
   3   4  21        128.75        120.54         4.11 o                         
   4   4  21         22.74         23.86         2.95 o                         
   5   4  21         17.84         20.53         2.49 o                         
  -7   5  21          0.08          4.35         2.80 o                         
  -6   5  21         37.23         35.71         3.40 o                         
  -5   5  21          2.51          4.31         1.35 o                         
  -4   5  21         25.75         24.18         2.58 o                         
  -3   5  21         22.26         25.39         2.04 o                         
  -2   5  21          4.51          5.28         1.00 o                         
  -1   5  21         20.13         19.35         2.00 o                         
   0   5  21         28.42         27.06         4.51 o                         
   1   5  21          0.24          3.73         3.11 o                         
   2   5  21          0.03          0.09         1.04 o                         
   3   5  21         58.85         65.66         2.58 o                         
   4   5  21         30.27         40.43         2.30 o                         
  -5   6  21          0.13          4.65         2.12 o                         
  -4   6  21          0.46         -0.27         3.09 o                         
  -3   6  21          8.51         12.30         1.67 o                         
  -2   6  21         26.06         32.38         2.63 o                         
  -1   6  21         11.24         14.23         2.64 o                         
   0   6  21          1.15          0.26         0.87 o                         
   1   6  21          0.21          2.64         0.81 o                         
   2   6  21         69.14         82.81         2.99 o                         
 -10   0  22         33.11         31.72         4.35 o                         
  -9   0  22         43.77         50.42         4.24 o                         
  -8   0  22          1.80         -0.71         1.55 o                         
  -7   0  22        104.23        109.60         4.47 o                         
  -6   0  22          5.66          5.65         1.78 o                         
  -5   0  22        111.64        108.12         7.21 o                         
  -4   0  22          0.34          0.45         1.66 o                         
  -3   0  22         44.37         39.94         2.90 o                         
  -2   0  22         21.99         17.76         1.98 o                         
  -1   0  22        113.62         91.85         4.50 o                         
   0   0  22         41.57         33.83         3.28 o                         
   1   0  22         11.99         12.38         2.06 o                         
   2   0  22        163.16        159.23        10.11 o                         
   3   0  22         30.64         31.21         2.50 o                         
   4   0  22         59.74         57.86         3.27 o                         
   5   0  22         23.41         32.44         2.44 o                         
   6   0  22         33.51         41.98         7.46 o                         
 -10   1  22          9.89         10.89         1.98 o                         
  -9   1  22          8.20          7.24         1.07 o                         
  -8   1  22         86.97        101.61         3.73 o                         
  -7   1  22        189.95        208.28         4.84 o                         
  -6   1  22         57.56         67.57         2.63 o                         
  -5   1  22         40.28         39.09         2.11 o                         
  -4   1  22        111.37        102.25         2.59 o                         
  -3   1  22          4.32          5.07         0.94 o                         
  -2   1  22        110.79        110.51         3.28 o                         
  -1   1  22        523.27        422.99        24.55 o                         
   0   1  22         17.09         12.85         1.37 o                         
   1   1  22          0.08          0.30         0.93 o                         
   2   1  22         37.35         31.22         1.77 o                         
   3   1  22          9.07         14.54         1.22 o                         
   4   1  22        276.27        306.20         9.43 o                         
   5   1  22         72.67         82.70         3.51 o                         
   6   1  22          7.81          6.91         2.02 o                         
  -9   2  22          8.33          9.64         2.80 o                         
  -8   2  22          4.50          5.04         1.16 o                         
  -7   2  22          0.30         -1.05         1.05 o                         
  -6   2  22          4.94          2.96         1.02 o                         
  -5   2  22         13.68         13.18         1.28 o                         
  -4   2  22          0.31         -0.80         0.87 o                         
  -3   2  22          7.49          7.84         1.00 o                         
  -2   2  22         26.49         23.97         1.41 o                         
  -1   2  22          1.56          0.83         1.00 o                         
   0   2  22          4.41          4.42         0.86 o                         
   1   2  22         89.55         92.06         2.58 o                         
   2   2  22         15.78         18.79         1.47 o                         
   3   2  22          4.01          0.31         1.40 o                         
   4   2  22          9.51          7.77         1.32 o                         
   5   2  22          4.19          6.40         1.87 o                         
   6   2  22         64.08         67.32         8.09 o                         
  -9   3  22         13.05         21.42         2.30 o                         
  -8   3  22         53.03         53.40         2.49 o                         
  -7   3  22         31.27         36.04         2.14 o                         
  -6   3  22         12.00         11.33         1.25 o                         
  -5   3  22          3.42          4.67         1.16 o                         
  -4   3  22         30.08         31.37         2.06 o                         
  -3   3  22          3.62          6.80         1.20 o                         
  -2   3  22         49.07         59.61         2.47 o                         
  -1   3  22        126.34        126.77         3.56 o                         
   0   3  22         24.50         26.37         3.21 o                         
   1   3  22         20.90         19.50         2.65 o                         
   2   3  22         39.09         36.01         2.43 o                         
   3   3  22          8.83          8.22         1.11 o                         
   4   3  22         19.07         20.21         2.18 o                         
   5   3  22         72.89         75.04         3.16 o                         
  -8   4  22          0.64          2.80         3.73 o                         
  -7   4  22         20.42         21.09         4.35 o                         
  -6   4  22          2.34          0.20         1.66 o                         
  -5   4  22          3.14          4.40         1.65 o                         
  -4   4  22          0.70          0.23         0.97 o                         
  -3   4  22          0.87          0.73         0.87 o                         
  -2   4  22          2.48          1.44         1.02 o                         
  -1   4  22         39.59         36.45         1.84 o                         
   0   4  22          2.47          5.74         1.08 o                         
   1   4  22         76.12         74.57         2.80 o                         
   2   4  22         20.29         19.07         1.80 o                         
   3   4  22         17.08         19.74         1.88 o                         
   4   4  22         56.70         65.00         2.82 o                         
  -6   5  22         15.04         14.84         7.77 o                         
  -5   5  22         31.74         34.42         3.98 o                         
  -4   5  22          3.94          6.61         1.30 o                         
  -3   5  22         72.15         77.67         6.58 o                         
  -2   5  22          8.25         10.14         1.51 o                         
  -1   5  22         11.33         11.65         1.47 o                         
   0   5  22          0.71          2.49         2.18 o                         
   1   5  22          0.43         -0.71         1.49 o                         
   2   5  22          0.73          0.28         0.86 o                         
   3   5  22          4.18          3.82         0.86 o                         
  -2   6  22         14.46         14.47         1.58 o                         
  -1   6  22         19.86         26.58         2.75 o                         
  -9   1  23         24.75         32.21         4.51 o                         
  -8   1  23          2.72          4.08         1.19 o                         
  -7   1  23          1.02          1.47         2.08 o                         
  -6   1  23         13.08         13.81         2.59 o                         
  -5   1  23         12.79         12.34         1.32 o                         
  -4   1  23          1.12          2.06         1.06 o                         
  -3   1  23          5.19          4.19         0.90 o                         
  -2   1  23         16.14         13.33         1.32 o                         
  -1   1  23          7.17          6.18         0.94 o                         
   0   1  23          9.25          7.11         1.02 o                         
   1   1  23          2.37          2.24         0.92 o                         
   2   1  23          0.03         -0.17         1.07 o                         
   3   1  23          5.90          5.29         0.92 o                         
   4   1  23         29.09         34.14         2.40 o                         
   5   1  23          5.19          6.25         1.11 o                         
  -8   2  23         10.78         11.14         1.92 o                         
  -7   2  23         28.19         33.29         2.06 o                         
  -6   2  23          0.76          3.27         1.36 o                         
  -5   2  23         16.86         15.53         1.89 o                         
  -4   2  23          3.10          4.17         1.06 o                         
  -3   2  23          2.54          4.34         1.01 o                         
  -2   2  23         26.76         28.09         2.04 o                         
  -1   2  23         14.52          6.79         1.78 o                         
   0   2  23          1.41          1.32         1.02 o                         
   1   2  23          7.31          4.99         3.30 o                         
   2   2  23          0.28         -1.00         1.40 o                         
   3   2  23          6.09          6.93         1.36 o                         
   4   2  23          2.31         -0.83         2.02 o                         
   5   2  23          1.74         -0.41         1.11 o                         
  -8   3  23         12.72         12.56         2.08 o                         
  -7   3  23          0.62          2.19         1.25 o                         
  -6   3  23          1.97          2.65         1.12 o                         
  -5   3  23         11.89         13.95         2.28 o                         
  -4   3  23          2.10          2.62         1.64 o                         
  -3   3  23         13.43         12.85         1.26 o                         
  -2   3  23         18.08         15.17         1.45 o                         
  -1   3  23          1.41          1.92         1.17 o                         
   0   3  23         41.90         30.40         1.84 o                         
   1   3  23          0.21          0.13         0.81 o                         
   2   3  23          6.78          4.35         2.02 o                         
   3   3  23         13.72         13.69         1.55 o                         
   4   3  23          1.83          1.35         1.11 o                         
  -6   4  23          3.84          1.54         2.34 o                         
  -5   4  23          2.92          3.05         1.28 o                         
  -4   4  23          3.26          2.51         1.00 o                         
  -3   4  23          0.14         -0.66         0.90 o                         
  -2   4  23          6.51          4.30         0.97 o                         
  -1   4  23          0.09         -0.50         0.95 o                         
   0   4  23          6.69          6.12         1.09 o                         
   1   4  23         11.86         15.97         3.84 o                         
   2   4  23         10.39         10.52         2.02 o                         
   3   4  23          3.57          4.98         2.49 o                         
  -4   5  23          1.35          4.91         1.36 o                         
  -3   5  23          4.04          3.04         1.40 o                         
  -2   5  23          0.74         -0.08         1.16 o                         
  -1   5  23          0.25         -0.86         0.86 o                         
   0   5  23         16.81         15.52         2.13 o                         
   1   5  23         10.54         11.51         1.49 o                         
  -8   0  24          7.20          7.62         1.98 o                         
  -7   0  24         40.95         39.12         3.14 o                         
  -6   0  24          0.46          1.24         3.11 o                         
  -5   0  24         44.70         55.05         4.35 o                         
  -4   0  24         72.74         78.68         5.29 o                         
  -3   0  24          6.25          6.11         1.54 o                         
  -1   0  24        192.14        176.13        24.57 o                         
   0   0  24         52.70         55.04         3.03 o                         
   1   0  24          1.60          1.55         1.24 o                         
   2   0  24         17.73         22.43         2.25 o                         
   3   0  24          9.31          9.61         1.55 o                         
   4   0  24         50.56         58.16         3.42 o                         
  -8   1  24         53.34         62.54         4.76 o                         
  -7   1  24         73.32         79.79         3.73 o                         
  -6   1  24         59.94         61.37         3.82 o                         
  -5   1  24        130.54        132.78         9.75 o                         
  -4   1  24         72.60         62.92         4.22 o                         
  -3   1  24          0.59          0.74         1.23 o                         
  -2   1  24        171.77        174.29        14.33 o                         
  -1   1  24          0.71         -0.31         0.96 o                         
   0   1  24          2.19          3.56         1.00 o                         
   1   1  24          1.27          0.59         1.25 o                         
   2   1  24          1.23          0.16         0.88 o                         
   3   1  24          5.66          6.60         3.58 o                         
   4   1  24          4.68          4.35         1.14 o                         
  -7   2  24         41.88         53.62         2.47 o                         
  -6   2  24          2.93          4.81         1.57 o                         
  -5   2  24          0.52          1.65         1.33 o                         
  -4   2  24         37.94         42.33         2.38 o                         
  -3   2  24          7.67          9.00         1.21 o                         
  -2   2  24         82.20         87.22         7.44 o                         
  -1   2  24        124.12        141.19         6.22 o                         
   0   2  24         21.83         23.40         1.79 o                         
   1   2  24          5.56          5.55         3.27 o                         
   2   2  24          0.68          2.80         4.66 o                         
   3   2  24          2.18          0.24         1.14 o                         
   4   2  24         10.15          7.40         2.02 o                         
  -7   3  24         34.48         41.05         6.84 o                         
  -6   3  24          7.16         13.96         1.52 o                         
  -5   3  24         38.15         40.11         5.42 o                         
  -4   3  24         17.04         26.64         3.19 o                         
  -3   3  24          0.82          0.67         1.19 o                         
  -2   3  24          6.05          7.20         1.15 o                         
  -1   3  24         14.74         15.62         1.48 o                         
   0   3  24          0.51         -0.29         1.04 o                         
   1   3  24         22.89         26.72         4.04 o                         
   2   3  24          7.79         12.95         2.18 o                         
   3   3  24          1.11          0.69         1.14 o                         
  -5   4  24          7.16          9.19         2.33 o                         
  -4   4  24         30.46         44.16         4.47 o                         
  -3   4  24         42.12         50.91         4.86 o                         
  -2   4  24         20.44         21.33         1.50 o                         
  -1   4  24          8.39          7.05         1.17 o                         
   0   4  24          0.12          0.44         1.57 o                         
   1   4  24          2.16          2.51         1.40 o                         
  -7   1  25          1.66          3.54         1.44 o                         
  -6   1  25          6.35          5.84         1.31 o                         
  -5   1  25          1.00          3.50         1.30 o                         
  -4   1  25          0.74          3.92         1.47 o                         
  -3   1  25         28.10         34.72         2.28 o                         
  -2   1  25          3.64          3.25         1.19 o                         
  -1   1  25          3.58          5.32         1.94 o                         
   0   1  25          5.89          6.51         1.02 o                         
   1   1  25          0.27         -0.93         0.93 o                         
   2   1  25          3.59          3.73         1.24 o                         
   3   1  25          0.45          9.95         5.91 o                         
  -6   2  25          3.57          6.84         1.50 o                         
  -5   2  25         18.68         23.97         2.74 o                         
  -4   2  25          0.45          2.53         1.49 o                         
  -3   2  25         12.49         10.40         1.26 o                         
  -2   2  25          3.13          2.93         1.17 o                         
  -1   2  25          5.37          4.64         1.23 o                         
   0   2  25         19.14         15.51         1.68 o                         
   1   2  25         24.84         23.01         2.18 o                         
   2   2  25          0.44         -0.31         0.93 o                         
  -5   3  25          2.31          2.86         1.64 o                         
  -4   3  25          4.07          3.51         1.49 o                         
  -3   3  25        104.78        115.51        10.45 o                         
  -2   3  25          0.08          1.19         2.77 o                         
  -1   3  25          6.11          3.72         1.08 o                         
   0   3  25          0.81         -0.76         1.40 o                         
   1   3  25          5.34          4.98         1.24 o                         
  -5   0  26         28.46         29.86         4.04 o                         
  -4   0  26         15.26         18.66         2.80 o                         
  -3   0  26         69.45         45.72         4.35 o                         
  -2   0  26        204.05        120.98         6.84 o                         
  -1   0  26         85.64         93.61         4.66 o                         
   0   0  26         24.06         22.39         2.49 o                         
   1   0  26         10.40          7.46         1.24 o                         
  -5   1  26         10.67         13.18         1.76 o                         
  -4   1  26          1.32          2.90         1.64 o                         
  -3   1  26         33.57         32.08         4.48 o                         
  -2   1  26          4.23          7.77         3.01 o                         
  -1   1  26         13.36          6.22         1.30 o                         
   0   1  26          4.11          4.35         1.24 o                         
   1   1  26         27.62         34.21         2.49 o                         
  -4   2  26          5.97          8.71         1.64 o                         
  -3   2  26         62.90         65.42         3.28 o                         
  -2   2  26         70.12         77.53         3.62 o                         
  -1   2  26         26.35         17.33         2.12 o                         
   0   2  26         20.64         20.53         2.18 o                         
                                                                                
