# Supplementary material for: Inter­molecular inter­actions and disorder in six isostructural cele­coxib solvates
Source: Acta Crystallogr C Struct Chem. 2020 Jun 27;76(Pt 7):632–8. doi: 10.1107/S2053229620008359 (PMC7336170; doi:10.1107/S2053229620008359)
Supplement: Supplementary file 7 [file c-76-00632-6sup7.hkl]

data_6                                                                          
_shelx_title ' CS1407 in P2(1)/c'                                               
_shelx_refln_list_code          4                                               
_shelx_F_calc_maximum      147.54                                               
_exptl_crystal_F_000       952.00                                               
_reflns_d_resolution_high  0.8389                                               
                                                                                
loop_                                                                           
 _space_group_symop_operation_xyz                                               
 'x, y, z'                                                                      
 '-x, y+1/2, -z+1/2'                                                            
 '-x, -y, -z'                                                                   
 'x, -y-1/2, z-1/2'                                                             
                                                                                
_cell_length_a    11.9884                                                       
_cell_length_b     9.0230                                                       
_cell_length_c    20.8537                                                       
_cell_angle_alpha  90.000                                                       
_cell_angle_beta  100.391                                                       
_cell_angle_gamma  90.000                                                       
                                                                                
_shelx_F_squared_multiplier     1.000                                           
                                                                                
loop_                                                                           
 _refln_index_h                                                                 
 _refln_index_k                                                                 
 _refln_index_l                                                                 
 _refln_F_squared_calc                                                          
 _refln_F_squared_meas                                                          
 _refln_F_squared_sigma                                                         
 _refln_observed_status                                                         
   1   0   0        432.12        424.43        20.69 o                         
   3   0   0       2430.34       2292.45        64.77 o                         
   4   0   0        861.76        847.72        16.94 o                         
   5   0   0       8230.60       9023.12       185.22 o                         
   6   0   0       2778.49       2945.54       116.89 o                         
   7   0   0       4734.40       5090.75       143.52 o                         
   8   0   0         92.72         88.66         2.30 o                         
   9   0   0        920.21        967.16        19.70 o                         
  10   0   0         12.23          8.13         1.67 o                         
  11   0   0        646.57        667.85        16.93 o                         
  12   0   0          4.50          3.32         0.96 o                         
  13   0   0          5.16          4.33         1.24 o                         
  14   0   0          0.15          0.93         2.32 o                         
   1   1   0        236.26        123.03         4.26 o                         
   2   1   0      12339.86      13037.84       567.95 o                         
   3   1   0      10511.14       9960.76       216.71 o                         
   4   1   0       7764.00       7612.97       102.71 o                         
   5   1   0       3883.58       3839.27        49.86 o                         
   6   1   0       4392.74       4685.87        81.57 o                         
   7   1   0         45.58         35.28         0.86 o                         
   8   1   0          0.68          0.30         0.37 o                         
   9   1   0         57.91         74.20         1.90 o                         
  10   1   0         89.02         90.47         3.26 o                         
  11   1   0         34.24         46.18         1.59 o                         
  12   1   0        390.49        411.02         9.50 o                         
  13   1   0        135.92        145.25         4.59 o                         
   1   2   0      11700.31      11507.80       499.41 o                         
   2   2   0      21766.89      21029.30      2521.69 o                         
   3   2   0       2020.48       2277.51        38.70 o                         
   4   2   0       3335.09       3534.37        54.32 o                         
   5   2   0       4793.74       5404.83        74.90 o                         
   6   2   0        319.88        312.40         4.42 o                         
   7   2   0        492.35        490.98         7.14 o                         
   8   2   0       1183.78       1203.70        17.94 o                         
   9   2   0       1232.96       1301.23        26.33 o                         
  10   2   0        167.83        158.14         3.46 o                         
  11   2   0         59.29         64.23         2.04 o                         
  12   2   0          2.92          4.59         0.88 o                         
  13   2   0          9.52         10.69         1.24 o                         
   1   3   0        324.97        357.33        10.37 o                         
   2   3   0        761.08        906.45        27.28 o                         
   3   3   0        434.28        321.62         5.63 o                         
   4   3   0        154.23        120.06         2.06 o                         
   5   3   0        953.36        902.33        14.76 o                         
   6   3   0       1828.21       2003.66        37.02 o                         
   7   3   0        153.60        122.35         2.20 o                         
   8   3   0         69.47         80.92         1.78 o                         
   9   3   0        295.87        290.97         5.45 o                         
  10   3   0        254.52        275.01         6.07 o                         
  11   3   0        335.87        358.27         7.77 o                         
  12   3   0        187.85        195.02         5.51 o                         
  13   3   0        220.78        223.49         9.18 o                         
   0   4   0        957.11       1140.50        54.51 o                         
   1   4   0         34.91         19.99         1.39 o                         
   2   4   0        389.93        370.61        13.49 o                         
   3   4   0        208.23        171.25         5.14 o                         
   4   4   0        705.66        791.60        16.88 o                         
   5   4   0        264.93        268.54         5.23 o                         
   6   4   0        127.79        142.60         3.54 o                         
   7   4   0        508.04        512.00         8.62 o                         
   8   4   0       1079.96       1080.01        19.00 o                         
   9   4   0        202.51        201.28         4.00 o                         
  10   4   0        347.63        319.29         9.29 o                         
  11   4   0         34.64         24.97         1.50 o                         
  12   4   0          3.52          2.96         1.25 o                         
  13   4   0         24.42         24.70         2.54 o                         
   1   5   0        226.94        214.16         5.49 o                         
   2   5   0         10.31          8.56         0.91 o                         
   3   5   0        227.86        242.10         5.55 o                         
   4   5   0         87.52         73.90         1.94 o                         
   5   5   0         59.01         58.13         1.55 o                         
   6   5   0          1.13          2.03         0.76 o                         
   7   5   0        228.96        224.68         4.98 o                         
   8   5   0          0.09          0.46         0.76 o                         
   9   5   0          9.25         10.20         0.85 o                         
  10   5   0         20.04         12.95         3.43 o                         
  11   5   0         85.00         82.98         9.88 o                         
  12   5   0         75.48         80.44         3.26 o                         
   0   6   0         16.18          8.90         1.86 o                         
   1   6   0         97.02        119.14         3.25 o                         
   2   6   0         10.40          8.39         0.93 o                         
   3   6   0         15.79         16.10         1.22 o                         
   4   6   0          6.55          5.44         0.52 o                         
   5   6   0         60.19         63.26         2.58 o                         
   6   6   0         27.83         22.89         1.36 o                         
   7   6   0         64.11         65.15         2.12 o                         
   8   6   0         66.34         55.55         2.01 o                         
   9   6   0         28.90         30.18         3.47 o                         
  10   6   0          1.91          1.69         1.16 o                         
  11   6   0         15.60         11.85         2.56 o                         
   1   7   0          5.88          5.80         0.60 o                         
   2   7   0          0.59         -0.47         0.47 o                         
   3   7   0          2.19          2.64         0.59 o                         
   4   7   0         87.17         72.37         2.38 o                         
   5   7   0         27.32         23.49         1.22 o                         
   6   7   0         14.20         13.03         1.48 o                         
   7   7   0          1.51          1.09         0.84 o                         
   8   7   0          0.29         -0.09         0.77 o                         
   9   7   0          2.18          0.46         0.95 o                         
  10   7   0         29.55         25.34         3.72 o                         
   0   8   0          0.59         -0.58         0.82 o                         
   1   8   0          4.86          3.12         0.78 o                         
   2   8   0          1.96          0.70         0.77 o                         
   3   8   0          3.13          2.83         0.66 o                         
   4   8   0          3.04          2.11         0.75 o                         
   5   8   0          0.69         -0.51         0.82 o                         
   6   8   0         51.37         41.86         1.80 o                         
   7   8   0         10.46          7.21         1.86 o                         
   8   8   0         32.04         29.48         1.95 o                         
   9   8   0          0.50          1.28         0.95 o                         
   1   9   0          4.53          3.06         0.89 o                         
   2   9   0         30.69         28.68         1.39 o                         
   3   9   0          0.94          0.17         0.57 o                         
   4   9   0          6.83          6.88         0.74 o                         
   5   9   0          5.54          5.10         1.28 o                         
   6   9   0         14.36         13.89         1.58 o                         
   7   9   0         29.17         24.87         2.32 o                         
   0  10   0          1.03          2.09         0.93 o                         
   1  10   0         22.71         29.34         1.55 o                         
   2  10   0          1.23          1.58         0.62 o                         
   3  10   0          2.97          2.24         0.81 o                         
   4  10   0          3.87          0.23         1.39 o                         
   5  10   0          3.94          2.32         1.39 o                         
 -14   1   1          6.41          5.15         1.08 o                         
 -13   1   1         15.48         13.61         1.29 o                         
 -12   1   1         27.74         27.00         1.33 o                         
 -11   1   1        191.77        181.98         3.95 o                         
 -10   1   1          0.77          0.59         1.06 o                         
  -9   1   1        169.34        165.92         3.04 o                         
  -8   1   1        271.99        248.10         4.00 o                         
  -7   1   1         12.30         14.00         0.58 o                         
  -6   1   1         49.05         64.79         1.37 o                         
  -5   1   1          8.23         13.29         0.57 o                         
  -4   1   1          0.34          1.71         0.34 o                         
  -3   1   1        398.05        331.75         8.22 o                         
  -2   1   1       1059.75       1143.02        25.40 o                         
  -1   1   1       6473.39       6308.33       228.20 o                         
   0   1   1         42.47         49.58         1.64 o                         
   1   1   1        357.27        416.70        10.51 o                         
   2   1   1       3304.15       3105.03        79.49 o                         
   3   1   1      10285.90      10333.04       205.63 o                         
   4   1   1       2973.44       2939.98        36.96 o                         
   5   1   1        388.80        374.60         5.01 o                         
   6   1   1         45.53         40.05         0.95 o                         
   7   1   1        365.22        362.39         5.34 o                         
   8   1   1         51.64         50.56         1.21 o                         
   9   1   1        139.91        155.43         3.47 o                         
  10   1   1        201.10        205.91         4.13 o                         
  11   1   1        107.44        100.05         2.48 o                         
  12   1   1          0.01          1.63         0.70 o                         
  13   1   1          1.52          2.29         0.80 o                         
 -13   2   1         17.08         13.40         1.51 o                         
 -12   2   1          1.06          1.34         0.83 o                         
 -11   2   1          0.83          0.19         0.70 o                         
 -10   2   1         13.54         12.38         0.77 o                         
  -9   2   1          3.28          4.30         0.73 o                         
  -8   2   1        336.13        400.45         6.22 o                         
  -7   2   1        773.41        838.73        11.50 o                         
  -6   2   1          2.97          3.37         0.35 o                         
  -5   2   1       2013.17       2105.81        28.41 o                         
  -4   2   1       1198.13       1386.03        21.40 o                         
  -3   2   1         36.72         41.18         0.96 o                         
  -2   2   1        991.40        983.14        27.64 o                         
  -1   2   1       2998.47       3284.43        79.97 o                         
   1   2   1       3453.51       3869.49       114.83 o                         
   2   2   1      13438.30      13156.27       447.55 o                         
   3   2   1         23.68         28.59         0.71 o                         
   4   2   1       4940.57       5021.41        70.57 o                         
   5   2   1       3472.30       4043.07        56.78 o                         
   6   2   1        159.30        220.82         3.34 o                         
   7   2   1        121.14        112.36         1.91 o                         
   8   2   1         18.66         15.31         0.84 o                         
   9   2   1         22.35         25.04         1.32 o                         
  10   2   1        396.42        365.43         7.21 o                         
  11   2   1        829.70        839.37        17.19 o                         
  12   2   1          6.14          5.75         0.92 o                         
  13   2   1         47.55         48.19         2.11 o                         
 -13   3   1         54.79         59.06         2.50 o                         
 -12   3   1          1.48         -0.10         0.84 o                         
 -11   3   1        164.17        150.85         4.32 o                         
 -10   3   1        352.15        326.41         6.54 o                         
  -9   3   1        283.75        267.92         5.52 o                         
  -8   3   1        122.85         98.26         2.01 o                         
  -7   3   1        567.25        596.21         9.41 o                         
  -6   3   1         61.84         69.32         1.49 o                         
  -5   3   1          0.02          0.97         0.71 o                         
  -4   3   1        655.15        668.90        11.65 o                         
  -3   3   1        830.13        908.17        21.64 o                         
  -2   3   1        397.83        345.60        10.76 o                         
  -1   3   1       6438.12       6262.49       124.12 o                         
   0   3   1        433.55        536.69        15.17 o                         
   1   3   1       3072.83       3287.80       105.68 o                         
   2   3   1       1206.63       1194.62        43.26 o                         
   3   3   1        683.98        679.33        12.40 o                         
   4   3   1        540.64        589.89         8.78 o                         
   5   3   1         72.38         60.67         1.18 o                         
   6   3   1        114.42        102.99         1.96 o                         
   7   3   1         93.18         80.99         1.61 o                         
   8   3   1       1702.52       1874.48        30.64 o                         
   9   3   1        509.92        526.15        10.19 o                         
  10   3   1         20.59         29.64         1.50 o                         
  11   3   1          1.63          1.42         1.30 o                         
  12   3   1         17.84         18.26         1.55 o                         
  13   3   1          8.14          9.26         1.16 o                         
 -13   4   1         64.96         52.01         7.21 o                         
 -12   4   1         23.45         25.80         1.77 o                         
 -11   4   1        123.37        117.39         4.60 o                         
 -10   4   1         99.15         93.77         3.34 o                         
  -9   4   1        195.37        183.89         3.84 o                         
  -8   4   1         30.68         35.31         1.96 o                         
  -7   4   1         99.04         87.72         1.90 o                         
  -6   4   1        726.99        766.98        12.68 o                         
  -5   4   1       1209.91       1337.66        29.89 o                         
  -4   4   1        181.82        171.27         3.93 o                         
  -3   4   1       1575.79       1707.81        45.11 o                         
  -2   4   1        383.77        403.44        11.45 o                         
  -1   4   1        250.99        274.61         9.77 o                         
   0   4   1         65.29         70.37         2.09 o                         
   1   4   1        718.28        682.88        23.75 o                         
   2   4   1        411.87        380.59         9.44 o                         
   3   4   1       1666.16       1737.30        37.82 o                         
   4   4   1       1735.83       1783.74        38.88 o                         
   5   4   1         63.14         40.46         1.18 o                         
   6   4   1        278.45        279.68         5.12 o                         
   7   4   1         39.90         39.18         1.20 o                         
   8   4   1         64.94         63.36         2.16 o                         
   9   4   1         28.84         23.63         1.33 o                         
  10   4   1         60.72         54.44         2.27 o                         
  11   4   1        140.01        140.70         4.42 o                         
  12   4   1         17.98         24.79         1.84 o                         
 -12   5   1          1.82          0.83         1.23 o                         
 -11   5   1          4.28          3.63         1.64 o                         
 -10   5   1        208.99        202.40        10.05 o                         
  -9   5   1        150.02        140.64         3.58 o                         
  -8   5   1        105.89        110.84         3.33 o                         
  -7   5   1        185.45        169.11         4.02 o                         
  -6   5   1        142.04        163.93         3.59 o                         
  -5   5   1         45.87         40.51         1.36 o                         
  -4   5   1         50.07         59.00         2.80 o                         
  -3   5   1          0.46          1.73         0.41 o                         
  -2   5   1        661.63        645.63        22.34 o                         
  -1   5   1        479.11        476.84        11.76 o                         
   0   5   1        505.39        442.22        12.66 o                         
   1   5   1       1285.15       1251.99        27.34 o                         
   2   5   1         23.57         14.07         1.34 o                         
   3   5   1         49.02         46.14         1.40 o                         
   4   5   1        321.25        311.98         7.09 o                         
   5   5   1         40.47         30.55         1.26 o                         
   6   5   1         74.48         71.51         1.96 o                         
   7   5   1        183.40        179.54         4.51 o                         
   8   5   1        146.82        143.93         3.85 o                         
   9   5   1        404.78        430.69        10.15 o                         
  10   5   1         38.44         44.41         2.47 o                         
  11   5   1          0.87          2.20         1.29 o                         
  12   5   1         16.02         13.63         1.36 o                         
 -11   6   1         28.58         25.73         4.30 o                         
 -10   6   1          0.20          0.65         0.91 o                         
  -9   6   1        435.29        433.01        14.33 o                         
  -8   6   1        104.96         99.98         3.62 o                         
  -7   6   1         13.52          8.65         0.81 o                         
  -6   6   1         39.15         38.73         1.53 o                         
  -5   6   1        191.70        185.21         4.78 o                         
  -4   6   1        584.62        610.10        13.51 o                         
  -3   6   1        445.88        436.99        12.61 o                         
  -2   6   1         67.64         59.08         1.68 o                         
  -1   6   1        113.34        106.60         2.87 o                         
   0   6   1         30.48         33.21         1.51 o                         
   1   6   1          0.57          2.72         1.50 o                         
   2   6   1         43.36         42.14         1.48 o                         
   3   6   1        841.42        791.72        22.59 o                         
   4   6   1         92.98         91.28         2.15 o                         
   5   6   1          1.14          0.75         0.47 o                         
   6   6   1        280.86        259.80         7.28 o                         
   7   6   1         48.86         41.10         2.02 o                         
   8   6   1          0.02         -0.73         0.73 o                         
   9   6   1         17.82         13.30         1.12 o                         
  10   6   1          5.14          2.02         1.06 o                         
  11   6   1          5.94          2.32         2.32 o                         
 -10   7   1         61.64         51.99         5.19 o                         
  -9   7   1          7.24          6.08         1.29 o                         
  -8   7   1          0.67          0.26         1.20 o                         
  -7   7   1         50.29         54.13         2.51 o                         
  -6   7   1        363.69        355.28         9.18 o                         
  -5   7   1         72.76         70.61         2.05 o                         
  -4   7   1        150.61        155.08         3.78 o                         
  -3   7   1        163.02        166.60         4.52 o                         
  -2   7   1          7.57          6.44         0.64 o                         
  -1   7   1        123.78        114.62         3.16 o                         
   0   7   1        544.63        524.17        15.03 o                         
   1   7   1         61.00         56.71         1.85 o                         
   2   7   1          7.99          5.96         0.58 o                         
   3   7   1          5.64          6.17         0.78 o                         
   4   7   1         16.81         15.56         1.35 o                         
   5   7   1          0.52         -0.11         0.55 o                         
   6   7   1         82.78         83.04         3.12 o                         
   7   7   1          3.42          1.40         0.86 o                         
   8   7   1          5.53          6.94         1.06 o                         
   9   7   1          5.47          7.02         1.33 o                         
  -9   8   1         54.99         55.19         6.04 o                         
  -8   8   1          8.05         15.57         2.56 o                         
  -7   8   1          0.01         -1.04         1.74 o                         
  -6   8   1         36.49         37.34         1.71 o                         
  -5   8   1         17.65         17.43         1.54 o                         
  -4   8   1        250.62        246.12         5.92 o                         
  -3   8   1        147.23        155.00         4.18 o                         
  -2   8   1         35.86         40.02         1.83 o                         
  -1   8   1         89.80         94.05         2.76 o                         
   0   8   1         93.98        104.99         3.44 o                         
   1   8   1         39.37         44.20         1.65 o                         
   2   8   1         21.13         15.61         1.29 o                         
   3   8   1          6.67          5.49         1.22 o                         
   4   8   1        124.68        125.75         3.34 o                         
   5   8   1          5.42          5.78         0.77 o                         
   6   8   1         28.68         27.51         1.79 o                         
   7   8   1          0.26          1.65         0.95 o                         
   8   8   1          0.06         -0.95         0.95 o                         
   9   8   1          2.99          1.63         1.86 o                         
  -7   9   1          2.62         -3.02         3.72 o                         
  -6   9   1         96.69         93.89         8.95 o                         
  -5   9   1         14.83         20.69         1.64 o                         
  -4   9   1         82.21         77.07         5.11 o                         
  -3   9   1         32.71         28.83         1.81 o                         
  -2   9   1          5.12          7.04         0.73 o                         
  -1   9   1          2.46          1.99         0.92 o                         
   1   9   1          5.11          4.09         0.80 o                         
   2   9   1         21.83         21.18         1.78 o                         
   3   9   1          7.01          7.29         0.71 o                         
   4   9   1          0.65         -0.32         0.62 o                         
   5   9   1         14.24         17.96         1.55 o                         
   6   9   1          6.79          7.67         1.39 o                         
   7   9   1         27.13         16.74         2.09 o                         
  -4  10   1         19.81         20.11         1.50 o                         
  -3  10   1          0.17         -0.42         1.86 o                         
  -2  10   1         44.14         59.27         3.49 o                         
  -1  10   1          5.64          8.37         1.06 o                         
   0  10   1         19.64         30.25         1.64 o                         
   1  10   1         22.27         28.85         1.55 o                         
   2  10   1          0.92          0.21         0.54 o                         
   3  10   1         16.65         23.55         1.58 o                         
   4  10   1          5.88          3.49         1.39 o                         
 -14   0   2         37.55         45.56         4.18 o                         
 -13   0   2        100.48        106.89         3.92 o                         
 -12   0   2        104.77        108.13         3.93 o                         
 -11   0   2          0.09          1.50         0.85 o                         
 -10   0   2         55.42         51.97         2.25 o                         
  -9   0   2         49.96         49.15         1.99 o                         
  -8   0   2        525.13        497.24        12.58 o                         
  -7   0   2       1422.20       1514.32        42.90 o                         
  -6   0   2       8008.09       7956.00       158.10 o                         
  -5   0   2       1264.80       1236.11        22.87 o                         
  -4   0   2       2342.28       2424.51        48.16 o                         
  -3   0   2      18044.46      17476.86      1054.34 o                         
  -1   0   2       1765.24       1503.87        53.28 o                         
   0   0   2       4288.41       4517.19       174.49 o                         
   1   0   2       2994.99       3059.54        87.87 o                         
   2   0   2        870.57        704.49        23.62 o                         
   3   0   2        352.58        390.80        11.18 o                         
   4   0   2         67.60         67.25         1.87 o                         
   5   0   2        946.07       1081.30        23.76 o                         
   6   0   2       1076.74       1171.16        23.44 o                         
   7   0   2       1456.45       1592.26        31.88 o                         
   8   0   2        376.43        387.56         8.17 o                         
   9   0   2         58.85         79.00         3.08 o                         
  10   0   2          4.59          4.37         0.96 o                         
  11   0   2          5.00          2.73         0.94 o                         
  12   0   2        496.63        507.08        14.94 o                         
  13   0   2         65.09         68.99         3.72 o                         
 -14   1   2         21.42         11.82         2.67 o                         
 -13   1   2          7.97          5.17         1.02 o                         
 -12   1   2          9.78          8.61         1.00 o                         
 -11   1   2        117.60        109.33         2.64 o                         
 -10   1   2         40.60         31.59         1.78 o                         
  -9   1   2        237.04        227.77         3.95 o                         
  -8   1   2        186.27        171.11         2.98 o                         
  -7   1   2          7.00          2.45         0.38 o                         
  -6   1   2        684.31        630.31        10.82 o                         
  -5   1   2       1430.84       1675.44        22.65 o                         
  -4   1   2        184.78        219.02         4.46 o                         
  -3   1   2        448.35        431.26         8.68 o                         
  -2   1   2        348.03        400.10         8.52 o                         
  -1   1   2        872.60        927.16        15.97 o                         
   0   1   2      10025.89       9841.59       338.66 o                         
   1   1   2       1814.47       1672.67        38.90 o                         
   2   1   2       5425.11       5176.20       113.41 o                         
   3   1   2       2181.08       2142.05        42.72 o                         
   4   1   2       3029.92       3109.31        40.42 o                         
   5   1   2        707.95        693.38         8.82 o                         
   6   1   2       1592.49       1672.78        21.12 o                         
   7   1   2        138.64        104.16         2.01 o                         
   8   1   2        887.33        883.21        13.27 o                         
   9   1   2        188.86        140.95         3.12 o                         
  10   1   2         63.82         62.39         1.66 o                         
  11   1   2        133.38        126.91         2.96 o                         
  12   1   2          3.16          8.01         0.83 o                         
  13   1   2         12.21         22.77         1.45 o                         
 -13   2   2        176.94        182.02         7.58 o                         
 -12   2   2        113.71        108.46         2.87 o                         
 -11   2   2         12.53          4.51         0.75 o                         
 -10   2   2         24.76         30.38         1.47 o                         
  -9   2   2         48.17         40.81         2.04 o                         
  -8   2   2         80.71         76.65         1.66 o                         
  -7   2   2        476.59        483.36         7.08 o                         
  -6   2   2        364.47        282.34         4.19 o                         
  -5   2   2       1367.23       1422.02        20.03 o                         
  -4   2   2        219.97        211.39         3.59 o                         
  -3   2   2        217.12        246.84         6.61 o                         
  -2   2   2       1087.39       1002.62        25.71 o                         
  -1   2   2       1178.90       1271.89        31.06 o                         
   0   2   2      12989.74      12813.52      1308.03 o                         
   2   2   2       6758.73       6843.87       151.20 o                         
   3   2   2         30.63         33.01         0.80 o                         
   4   2   2        706.22        689.28         9.77 o                         
   5   2   2         11.28          6.51         0.54 o                         
   6   2   2       1335.57       1393.31        19.70 o                         
   7   2   2         55.47         67.35         1.28 o                         
   8   2   2          3.03          3.57         0.47 o                         
   9   2   2         37.44         39.99         1.71 o                         
  10   2   2         95.78         99.83         2.50 o                         
  11   2   2        257.72        288.60         5.87 o                         
  12   2   2        173.43        172.76         4.96 o                         
  13   2   2         65.91         72.44         2.61 o                         
 -13   3   2         77.57         80.99         5.80 o                         
 -12   3   2        141.75        148.27         3.96 o                         
 -11   3   2         25.07         27.47         2.00 o                         
 -10   3   2        440.15        416.86         8.77 o                         
  -9   3   2        205.28        202.03         4.93 o                         
  -8   3   2        211.05        216.99         3.71 o                         
  -7   3   2         56.95         69.01         1.44 o                         
  -6   3   2        197.64        175.52         3.38 o                         
  -5   3   2         72.21         66.65         1.38 o                         
  -4   3   2        223.84        240.72         4.32 o                         
  -3   3   2       1002.84       1121.80        24.95 o                         
  -2   3   2        945.57        870.32        25.70 o                         
  -1   3   2       2398.50       2458.06        48.93 o                         
   0   3   2       1302.59       1302.15        30.61 o                         
   1   3   2        539.91        555.99        17.66 o                         
   2   3   2          6.07          2.92         0.39 o                         
   3   3   2       4238.43       4785.17       115.31 o                         
   4   3   2        310.54        361.19         5.26 o                         
   5   3   2        157.85        157.69         2.78 o                         
   6   3   2       1962.63       2079.87        32.14 o                         
   7   3   2        149.31        116.23         2.13 o                         
   8   3   2       1175.79       1153.27        20.15 o                         
   9   3   2        383.16        368.47         9.94 o                         
  10   3   2        302.49        284.83         6.28 o                         
  11   3   2         66.41         74.12         2.28 o                         
  12   3   2         75.32         86.40         4.55 o                         
  13   3   2         55.28         56.45         4.55 o                         
 -13   4   2        158.75        154.11        15.22 o                         
 -12   4   2         97.77        104.26         3.98 o                         
 -11   4   2        120.94        121.00         4.03 o                         
 -10   4   2         89.25         77.82         2.16 o                         
  -9   4   2        613.84        624.22        13.79 o                         
  -8   4   2        571.31        595.37        12.35 o                         
  -7   4   2       1729.49       1778.37        29.09 o                         
  -6   4   2        181.37        147.88         2.74 o                         
  -5   4   2       1731.76       1721.90        34.46 o                         
  -4   4   2        288.21        339.73        20.89 o                         
  -3   4   2        121.78        116.44         2.46 o                         
  -2   4   2          3.05          3.22         1.28 o                         
  -1   4   2          3.65          3.87         0.34 o                         
   0   4   2         41.47         38.48         1.12 o                         
   1   4   2        308.85        359.53         7.23 o                         
   2   4   2       1897.04       1979.74        51.80 o                         
   3   4   2          3.11          5.46         0.45 o                         
   4   4   2       2828.79       2756.50        61.71 o                         
   5   4   2         28.55         18.73         0.81 o                         
   6   4   2       1336.37       1385.48        22.66 o                         
   7   4   2        191.77        195.98         3.78 o                         
   8   4   2        358.62        377.36         6.97 o                         
   9   4   2          2.93          3.73         0.96 o                         
  10   4   2         49.10         46.47         2.13 o                         
  11   4   2        159.17        170.23         5.59 o                         
  12   4   2         32.15         38.99         3.19 o                         
 -12   5   2         42.64         36.63         2.55 o                         
 -11   5   2        143.31        139.14        11.81 o                         
 -10   5   2         23.38         24.85         2.42 o                         
  -9   5   2         81.83         75.52         3.22 o                         
  -8   5   2        317.00        344.39         8.89 o                         
  -7   5   2        129.77        125.61         4.23 o                         
  -6   5   2         36.01         36.78         1.25 o                         
  -5   5   2         90.12         72.13         1.80 o                         
  -4   5   2        244.81        227.52         5.90 o                         
  -3   5   2        477.99        461.92        10.27 o                         
  -2   5   2        410.17        417.01        10.45 o                         
  -1   5   2       3376.84       3376.24        77.11 o                         
   0   5   2          9.55          8.69         0.75 o                         
   1   5   2       1450.40       1521.76        28.12 o                         
   2   5   2         10.36         10.58         0.69 o                         
   3   5   2        492.74        559.84        11.29 o                         
   4   5   2         48.40         56.31         1.62 o                         
   5   5   2        762.46        715.22        14.45 o                         
   6   5   2        128.95        113.67         2.58 o                         
   7   5   2         68.20         61.59         1.97 o                         
   8   5   2        801.14        795.73        16.33 o                         
   9   5   2        208.31        196.78         7.56 o                         
  10   5   2         12.81         12.56         1.22 o                         
  11   5   2         22.68         15.11         3.25 o                         
  12   5   2          6.94          2.51         1.55 o                         
 -11   6   2        143.23        123.79        20.45 o                         
 -10   6   2         69.01         59.75         9.41 o                         
  -9   6   2         30.52         43.36         4.17 o                         
  -8   6   2        397.60        425.88         9.77 o                         
  -7   6   2        589.20        605.71        13.62 o                         
  -6   6   2        325.99        324.12         7.42 o                         
  -5   6   2        567.96        554.89        11.32 o                         
  -4   6   2         39.16         20.69         0.90 o                         
  -3   6   2        326.38        294.22         6.75 o                         
  -2   6   2         90.15        135.37         3.25 o                         
  -1   6   2         50.39         38.89         1.19 o                         
   0   6   2         43.09         34.68         1.20 o                         
   1   6   2        595.33        615.27        13.62 o                         
   2   6   2        392.40        382.65         8.58 o                         
   3   6   2        494.40        454.57        11.52 o                         
   4   6   2         94.32         86.02         2.06 o                         
   5   6   2        137.84        127.44         3.22 o                         
   6   6   2         29.71         11.39         2.09 o                         
   7   6   2          6.94          5.87         0.90 o                         
   8   6   2         10.61          9.46         0.97 o                         
   9   6   2         73.33         65.77         4.27 o                         
  10   6   2          2.51          3.57         1.28 o                         
  11   6   2         13.27         12.78         2.56 o                         
 -10   7   2          1.78          1.60         1.06 o                         
  -9   7   2         90.55         66.48         6.74 o                         
  -8   7   2          0.78          0.14         0.78 o                         
  -7   7   2        124.51        125.03         4.16 o                         
  -6   7   2        149.17        148.84         4.18 o                         
  -5   7   2          0.15         -0.04         0.52 o                         
  -4   7   2        150.37        139.34         3.14 o                         
  -3   7   2        163.55        162.56         3.58 o                         
  -2   7   2        615.05        606.21        13.41 o                         
  -1   7   2        591.69        613.05        13.55 o                         
   0   7   2        174.67        173.98         4.56 o                         
   1   7   2        147.36        159.38         3.78 o                         
   2   7   2         30.13         40.37         1.72 o                         
   3   7   2          1.82          0.62         0.54 o                         
   4   7   2         74.34         56.85         1.99 o                         
   5   7   2         68.60         55.66         2.02 o                         
   6   7   2         20.82         22.49         1.60 o                         
   7   7   2        409.82        398.39        11.81 o                         
   8   7   2          5.93          3.24         1.06 o                         
   9   7   2         34.76         40.15         2.49 o                         
  10   7   2         18.20         18.13         2.56 o                         
  -9   8   2          1.31         -0.37         1.28 o                         
  -8   8   2         64.09         66.48         4.65 o                         
  -7   8   2         70.86         83.91         4.88 o                         
  -6   8   2        143.71        152.64         4.20 o                         
  -5   8   2         32.97         23.69         2.19 o                         
  -4   8   2         72.35         61.33         3.19 o                         
  -3   8   2         53.03         50.56         1.80 o                         
  -2   8   2          1.49          1.99         0.66 o                         
  -1   8   2          4.20          5.48         0.64 o                         
   0   8   2         85.02         93.80         3.49 o                         
   1   8   2        217.67        217.71         7.74 o                         
   2   8   2         64.78         67.88         2.18 o                         
   3   8   2        122.05        114.79         4.96 o                         
   4   8   2         13.95         14.62         0.98 o                         
   5   8   2         18.06         16.34         1.12 o                         
   6   8   2          5.06          3.88         0.95 o                         
   7   8   2          0.37          1.18         0.81 o                         
   8   8   2         16.32         18.02         1.84 o                         
  -7   9   2          2.97          5.11         4.18 o                         
  -6   9   2         43.94         46.40         4.80 o                         
  -5   9   2          2.25          2.32         0.82 o                         
  -4   9   2          1.53          3.27         0.82 o                         
  -3   9   2         35.05         33.71         2.63 o                         
  -2   9   2         25.10         29.47         1.54 o                         
  -1   9   2         45.85         48.43         5.11 o                         
   0   9   2         32.78         37.76         2.08 o                         
   1   9   2         62.85         74.61         2.39 o                         
   2   9   2         15.97         20.94         1.23 o                         
   3   9   2          6.37          4.68         0.71 o                         
   4   9   2          9.53          7.84         1.14 o                         
   5   9   2         10.58          8.65         1.33 o                         
   6   9   2         63.36         61.26         6.16 o                         
   7   9   2         40.74         43.70         3.02 o                         
  -4  10   2         30.99         39.98         2.56 o                         
  -3  10   2          0.04          0.79         0.93 o                         
  -2  10   2          0.10          1.63         0.93 o                         
  -1  10   2          0.58          1.16         0.70 o                         
   0  10   2         15.57         23.26         1.39 o                         
   1  10   2         26.77         33.99         1.64 o                         
   2  10   2          0.10          0.31         1.63 o                         
   3  10   2          0.50          0.68         0.93 o                         
   4  10   2          5.20         14.88         2.56 o                         
 -14   1   3         12.64         12.66         1.72 o                         
 -13   1   3         67.48         66.83         3.22 o                         
 -12   1   3          0.08          0.65         1.06 o                         
 -11   1   3         51.03         58.23         1.73 o                         
 -10   1   3         46.55         47.51         1.61 o                         
  -9   1   3         40.87         41.41         1.30 o                         
  -8   1   3        758.79        718.81        11.93 o                         
  -7   1   3        362.05        380.00         5.56 o                         
  -6   1   3        149.73        144.41         2.80 o                         
  -5   1   3         20.39         17.34         0.55 o                         
  -4   1   3         77.78         47.02         0.81 o                         
  -3   1   3        116.35        129.30         2.55 o                         
  -2   1   3         13.59         10.02         0.36 o                         
  -1   1   3       8295.06       8148.71       344.10 o                         
   0   1   3        573.20        623.04        13.62 o                         
   1   1   3        760.03        723.99        13.35 o                         
   2   1   3       5944.71       5741.41       118.57 o                         
   3   1   3         17.72         27.08         0.56 o                         
   4   1   3       1063.61       1056.83        13.84 o                         
   5   1   3        177.63        138.64         2.00 o                         
   6   1   3         82.63         86.44         1.38 o                         
   7   1   3          6.66          3.06         0.43 o                         
   8   1   3        172.28        175.20         3.08 o                         
   9   1   3         92.29        101.74         2.55 o                         
  10   1   3        191.54        199.89         3.75 o                         
  11   1   3        106.83        103.52         2.58 o                         
  12   1   3          0.65          0.57         0.71 o                         
  13   1   3          4.63          2.30         0.93 o                         
 -14   2   3         31.93         45.42         7.67 o                         
 -13   2   3         21.92         30.90         2.39 o                         
 -12   2   3         12.17         18.20         1.07 o                         
 -11   2   3         49.41         39.24         1.47 o                         
 -10   2   3         30.78         25.07         1.89 o                         
  -9   2   3        136.17        142.77         4.10 o                         
  -8   2   3        409.87        422.05         7.59 o                         
  -7   2   3        711.10        832.32        12.87 o                         
  -6   2   3        161.81        122.56         2.07 o                         
  -5   2   3        813.22        820.57        11.64 o                         
  -4   2   3         87.51        120.74         2.27 o                         
  -3   2   3        727.55        770.38        13.52 o                         
  -2   2   3        456.58        559.39        11.17 o                         
  -1   2   3      10764.63      10124.17       200.95 o                         
   0   2   3       9212.97       9582.15       176.03 o                         
   1   2   3        376.38        402.38        11.13 o                         
   2   2   3       5847.62       6015.86       120.88 o                         
   3   2   3        707.46        705.18        11.54 o                         
   4   2   3       3429.08       3724.92        50.31 o                         
   5   2   3          0.87          0.93         0.26 o                         
   6   2   3        102.00         97.03         1.57 o                         
   7   2   3        164.69        181.90         2.76 o                         
   8   2   3        576.84        582.46        10.37 o                         
   9   2   3          1.22          2.24         0.58 o                         
  10   2   3        658.52        653.36        12.49 o                         
  11   2   3         41.43         46.12         1.62 o                         
  12   2   3          9.56          9.59         1.54 o                         
  13   2   3          0.15          1.67         1.39 o                         
 -13   3   3         43.27         42.91         3.30 o                         
 -12   3   3         20.81         28.57         1.63 o                         
 -11   3   3        312.58        325.71         7.07 o                         
 -10   3   3          0.21          1.36         0.63 o                         
  -9   3   3        149.56        143.56         3.41 o                         
  -8   3   3        239.38        227.24         3.87 o                         
  -7   3   3        121.61        119.92         2.29 o                         
  -6   3   3        513.63        480.10         9.05 o                         
  -5   3   3          0.23          0.60         0.32 o                         
  -4   3   3          1.55          6.10         0.44 o                         
  -3   3   3         42.16         58.45         2.27 o                         
  -2   3   3          8.19          4.11         0.29 o                         
  -1   3   3       5180.02       5147.63       108.61 o                         
   0   3   3       5736.39       5600.83       114.94 o                         
   1   3   3       3192.03       3218.20        87.42 o                         
   2   3   3        171.77        134.43         2.81 o                         
   3   3   3         10.40         11.83         0.46 o                         
   4   3   3        207.85        198.20         3.41 o                         
   5   3   3       2847.52       3033.99        49.30 o                         
   6   3   3         10.46         11.89         0.57 o                         
   7   3   3        342.60        364.95         6.21 o                         
   8   3   3         13.37         16.72         1.06 o                         
   9   3   3          5.61          7.35         0.78 o                         
  10   3   3        148.52        148.92         3.65 o                         
  11   3   3         16.42         16.32         1.33 o                         
  12   3   3         54.35         50.49         2.84 o                         
  13   3   3         17.09          9.30         1.86 o                         
 -13   4   3          0.58          1.28         1.28 o                         
 -12   4   3         14.11         20.14         1.65 o                         
 -11   4   3         33.53         29.40         1.66 o                         
 -10   4   3        115.05        129.36         3.04 o                         
  -9   4   3         23.62         27.10         1.59 o                         
  -8   4   3          4.10          1.77         0.66 o                         
  -7   4   3        292.24        300.90         5.25 o                         
  -6   4   3        381.92        436.57         7.80 o                         
  -5   4   3        168.31        145.04         2.64 o                         
  -4   4   3        692.13        719.82        15.90 o                         
  -3   4   3       1117.11       1241.96        35.19 o                         
  -2   4   3        297.90        302.85         5.66 o                         
  -1   4   3        212.57        227.67         4.65 o                         
   0   4   3        412.65        429.96         9.63 o                         
   1   4   3        477.34        443.63        10.95 o                         
   2   4   3          2.70          4.14         0.36 o                         
   3   4   3       3863.27       4098.19        99.69 o                         
   4   4   3         98.32        108.65         2.60 o                         
   5   4   3       1421.93       1519.04        26.31 o                         
   6   4   3         14.90         12.78         0.70 o                         
   7   4   3          7.56         11.45         0.88 o                         
   8   4   3        178.52        191.39         4.08 o                         
   9   4   3        816.35        867.02        17.68 o                         
  10   4   3        116.15        110.36         2.98 o                         
  11   4   3         28.80         25.29         1.77 o                         
  12   4   3         43.53         42.63         4.52 o                         
 -12   5   3          3.37          4.61         1.31 o                         
 -11   5   3         78.84         84.28         7.09 o                         
 -10   5   3        113.48         98.05         3.28 o                         
  -9   5   3        579.28        584.30        13.30 o                         
  -8   5   3          0.95          0.57         0.66 o                         
  -7   5   3         43.39         41.06         1.73 o                         
  -6   5   3         21.22         23.24         1.00 o                         
  -5   5   3         27.61         27.69         0.90 o                         
  -4   5   3         23.89         19.46         0.82 o                         
  -3   5   3        236.34        209.57         4.80 o                         
  -2   5   3        548.32        509.71        15.20 o                         
  -1   5   3         77.71         81.12         2.11 o                         
   0   5   3       4341.90       4396.92       155.40 o                         
   1   5   3         69.62         69.59         2.17 o                         
   2   5   3        186.89        188.12         4.39 o                         
   3   5   3        406.72        396.04         8.07 o                         
   4   5   3        354.44        364.23         7.48 o                         
   5   5   3       1002.80       1018.81        25.10 o                         
   6   5   3         20.12         24.69         1.79 o                         
   7   5   3        465.00        460.20        16.84 o                         
   8   5   3         26.55         29.48         1.45 o                         
   9   5   3        150.41        154.27         4.02 o                         
  10   5   3         32.52         35.97         2.31 o                         
  11   5   3          8.27         10.68         1.65 o                         
 -11   6   3          0.03          0.37         2.21 o                         
 -10   6   3         16.19         13.20         1.45 o                         
  -9   6   3        156.63        150.93         4.58 o                         
  -8   6   3         31.24         33.72         1.73 o                         
  -7   6   3          5.33          4.18         0.72 o                         
  -6   6   3        209.34        230.00         5.43 o                         
  -5   6   3        107.09        100.90         2.43 o                         
  -4   6   3         14.59         11.55         1.07 o                         
  -3   6   3         29.63         26.11         0.92 o                         
  -2   6   3         49.18         46.99         2.09 o                         
  -1   6   3        490.31        537.35        11.89 o                         
   0   6   3        320.34        297.44         6.71 o                         
   1   6   3        509.58        493.83        10.01 o                         
   2   6   3        467.18        428.60        10.69 o                         
   3   6   3        236.96        196.87         4.17 o                         
   4   6   3          0.70          1.02         0.40 o                         
   5   6   3        411.69        396.62         8.23 o                         
   6   6   3         93.47         84.01         3.08 o                         
   7   6   3         33.67         38.62         1.86 o                         
   8   6   3         94.89         80.58         4.03 o                         
   9   6   3         61.24         60.25         4.54 o                         
  10   6   3          2.91          5.18         2.21 o                         
  11   6   3         50.43         31.61         4.65 o                         
 -10   7   3          0.41         -1.35         1.35 o                         
  -9   7   3        103.33        100.74        13.25 o                         
  -8   7   3         11.81         13.73         2.03 o                         
  -7   7   3         12.91         12.78         1.64 o                         
  -6   7   3         79.80         97.02         2.98 o                         
  -5   7   3          2.37          2.04         0.53 o                         
  -4   7   3        218.19        216.47         4.67 o                         
  -3   7   3        285.18        308.02         9.73 o                         
  -2   7   3          8.46          6.71         0.75 o                         
  -1   7   3         22.44         18.43         1.11 o                         
   0   7   3          0.50          1.87         1.14 o                         
   1   7   3        166.31        170.19         4.01 o                         
   2   7   3          7.78          5.48         0.52 o                         
   3   7   3        552.98        549.08        11.19 o                         
   4   7   3        170.00        167.56         4.09 o                         
   5   7   3         53.14         60.18         1.89 o                         
   6   7   3         30.10         25.20         1.74 o                         
   7   7   3         71.79         64.07         3.47 o                         
   8   7   3          0.32          1.07         1.12 o                         
   9   7   3         14.93         10.37         2.50 o                         
  10   7   3         20.03         19.76         2.56 o                         
  -9   8   3         66.56         62.69         3.72 o                         
  -8   8   3         29.40         25.57         3.02 o                         
  -7   8   3         26.47         23.44         1.84 o                         
  -6   8   3          3.40          5.93         0.85 o                         
  -5   8   3         11.82         12.09         2.09 o                         
  -4   8   3          0.37          0.69         0.93 o                         
  -3   8   3         61.36         62.16         2.11 o                         
  -2   8   3         66.37         67.97         1.97 o                         
  -1   8   3        158.13        163.07         5.10 o                         
   0   8   3        200.15        213.90         6.49 o                         
   1   8   3        200.05        199.16         6.61 o                         
   2   8   3         23.76         21.22         1.22 o                         
   3   8   3          0.19         -0.41         0.64 o                         
   4   8   3          7.61          7.09         0.75 o                         
   5   8   3          0.03          0.23         0.75 o                         
   6   8   3         84.71         87.52         3.93 o                         
   7   8   3          0.45          1.91         1.02 o                         
   8   8   3         29.95         28.66         2.01 o                         
  -7   9   3         38.01         50.90         3.25 o                         
  -6   9   3         37.97         46.44         4.43 o                         
  -5   9   3         38.20         45.73         5.35 o                         
  -4   9   3         65.93         78.51         3.72 o                         
  -3   9   3         29.72         32.91         2.32 o                         
  -2   9   3          2.90          5.60         0.78 o                         
  -1   9   3          0.02          0.90         0.71 o                         
   0   9   3        126.06        154.63         7.63 o                         
   1   9   3          6.22         16.05         1.59 o                         
   2   9   3        146.27        175.23         5.32 o                         
   3   9   3         20.96         26.72         1.42 o                         
   4   9   3         22.49         26.13         1.79 o                         
   5   9   3         29.48         26.39         2.79 o                         
   6   9   3         10.17          8.63         2.67 o                         
   7   9   3          2.68          2.56         1.39 o                         
  -5  10   3          3.79          2.79         1.16 o                         
  -4  10   3         40.56         48.49         6.16 o                         
  -3  10   3          0.58          1.16         0.93 o                         
  -2  10   3         55.81         59.23         5.58 o                         
  -1  10   3         13.08         14.64         1.63 o                         
   0  10   3         24.99         30.22         2.32 o                         
   1  10   3          5.10          7.03         2.09 o                         
   2  10   3          3.37          5.16         1.02 o                         
   3  10   3          8.87          8.75         1.22 o                         
   4  10   3          9.12          9.99         1.63 o                         
 -14   0   4         17.02         16.83         3.95 o                         
 -13   0   4        149.40        172.90         5.58 o                         
 -12   0   4         15.76          7.69         1.08 o                         
 -11   0   4         51.86         70.54         2.72 o                         
 -10   0   4       1181.61       1204.51        29.87 o                         
  -9   0   4       1351.50       1450.58        29.22 o                         
  -8   0   4       1013.65       1008.10        22.31 o                         
  -7   0   4        264.95        232.08         5.47 o                         
  -6   0   4         10.68          9.35         1.22 o                         
  -5   0   4        271.41        316.70         6.53 o                         
  -4   0   4       5674.47       4876.13       106.13 o                         
  -3   0   4       7952.50       7892.52       196.28 o                         
  -1   0   4         29.14         26.48         3.84 o                         
   1   0   4       9510.03      10054.16       525.41 o                         
   2   0   4        330.82        307.23         7.61 o                         
   3   0   4       5265.11       5657.88       126.69 o                         
   4   0   4         22.23         10.23         0.85 o                         
   5   0   4        147.13        214.79         4.55 o                         
   6   0   4       1703.57       1763.68        35.22 o                         
   7   0   4         11.25          9.55         0.76 o                         
   8   0   4       1976.43       2144.96        42.95 o                         
   9   0   4       1604.96       1657.03        40.85 o                         
  10   0   4        737.22        742.76        21.56 o                         
  11   0   4         64.52         65.44         2.70 o                         
  12   0   4        184.04        167.99         6.81 o                         
  13   0   4         46.54         60.23         3.18 o                         
 -14   1   4        116.31        126.27         6.56 o                         
 -13   1   4          7.58          7.06         0.95 o                         
 -12   1   4        426.63        444.73         8.72 o                         
 -11   1   4        159.98        139.19         2.97 o                         
 -10   1   4         10.02         17.50         1.07 o                         
  -9   1   4        236.70        204.47         3.61 o                         
  -8   1   4        308.70        303.28         5.57 o                         
  -7   1   4        596.96        518.46         7.49 o                         
  -6   1   4      10125.17      10642.12       156.38 o                         
  -5   1   4       9699.38       9524.24       128.50 o                         
  -4   1   4       7856.59       7813.09        98.20 o                         
  -3   1   4       3573.10       3477.26        56.54 o                         
  -2   1   4         52.50         28.14         0.61 o                         
  -1   1   4      12759.09      11714.88       287.44 o                         
   0   1   4      21611.71      16221.91       789.35 o                         
   1   1   4       7393.95       7266.85       134.00 o                         
   2   1   4       6899.45       6581.73       130.84 o                         
   3   1   4       7912.69       7854.31       106.00 o                         
   4   1   4        182.86        244.20         3.31 o                         
   5   1   4         34.23         34.86         0.79 o                         
   6   1   4         36.03         39.32         0.89 o                         
   7   1   4        194.11        175.71         2.91 o                         
   8   1   4        489.10        517.48         8.32 o                         
   9   1   4          5.05          4.04         0.59 o                         
  10   1   4        173.13        165.39         3.38 o                         
  11   1   4        198.03        206.05         4.39 o                         
  12   1   4        223.57        238.34         5.73 o                         
  13   1   4         73.87         79.16         3.14 o                         
 -14   2   4         57.74         58.66         7.32 o                         
 -13   2   4         98.89        117.42         3.94 o                         
 -12   2   4        196.01        224.92         4.72 o                         
 -11   2   4         54.79         62.35         1.87 o                         
 -10   2   4        201.03        192.93         4.64 o                         
  -9   2   4        431.29        440.39        13.89 o                         
  -8   2   4        238.13        256.69         4.31 o                         
  -7   2   4         49.42         50.73         1.16 o                         
  -6   2   4        544.98        585.16         8.79 o                         
  -5   2   4         56.03         69.16         1.17 o                         
  -4   2   4         52.28         28.72         0.66 o                         
  -3   2   4       1787.96       1565.42        24.21 o                         
  -2   2   4        644.84        536.66         9.99 o                         
  -1   2   4       7734.25       7903.46       157.16 o                         
   0   2   4      10802.56      10579.46       230.00 o                         
   1   2   4        899.01        884.25        14.37 o                         
   2   2   4        791.63        821.42        14.22 o                         
   3   2   4       1269.89       1437.30        20.26 o                         
   4   2   4        808.90        742.89         9.77 o                         
   5   2   4       1222.60       1192.14        16.90 o                         
   6   2   4       1341.01       1449.95        19.74 o                         
   7   2   4        606.66        628.59         9.94 o                         
   8   2   4       1349.03       1358.19        23.69 o                         
   9   2   4        180.64        171.71         5.77 o                         
  10   2   4          0.80          0.88         0.71 o                         
  11   2   4         56.53         54.34         1.87 o                         
  12   2   4        246.56        252.38         6.92 o                         
  13   2   4         94.97        105.42         3.40 o                         
 -13   3   4         57.16         57.73         2.98 o                         
 -12   3   4         22.77         24.21         1.54 o                         
 -11   3   4         73.58         66.75         2.15 o                         
 -10   3   4          3.75          1.37         0.74 o                         
  -9   3   4        688.89        635.09        14.02 o                         
  -8   3   4         76.85         69.32         1.68 o                         
  -7   3   4       1864.88       1894.41        30.91 o                         
  -6   3   4         14.20          6.22         0.48 o                         
  -5   3   4        445.65        467.55         7.36 o                         
  -4   3   4         24.76         10.72         0.69 o                         
  -3   3   4          0.34          1.54         0.28 o                         
  -2   3   4         28.99         23.88         0.70 o                         
  -1   3   4        830.74        754.70        13.05 o                         
   0   3   4       1006.42        990.69        18.26 o                         
   1   3   4        310.59        286.18         4.74 o                         
   2   3   4       2136.18       2184.93        37.59 o                         
   3   3   4       2062.59       2067.58        31.80 o                         
   4   3   4        458.89        467.86         7.76 o                         
   5   3   4        757.39        745.33        12.31 o                         
   6   3   4         18.50         15.83         0.71 o                         
   7   3   4        260.22        234.13         4.12 o                         
   8   3   4       1196.51       1273.28        24.56 o                         
   9   3   4        131.11        128.11         2.90 o                         
  10   3   4         54.78         56.26         1.95 o                         
  11   3   4        275.35        274.99         6.63 o                         
  12   3   4          8.75          8.55         1.13 o                         
 -13   4   4        125.28        128.18        10.81 o                         
 -12   4   4        124.59        117.93         8.96 o                         
 -11   4   4        288.13        298.06         8.02 o                         
 -10   4   4         45.37         43.18         1.92 o                         
  -9   4   4         29.50         27.98         1.55 o                         
  -8   4   4         48.56         42.71         1.62 o                         
  -7   4   4        163.32        176.09         3.44 o                         
  -6   4   4         25.64         20.37         0.86 o                         
  -5   4   4        266.57        264.45         5.62 o                         
  -4   4   4          5.34          3.60         0.60 o                         
  -3   4   4         17.93         32.51         0.92 o                         
  -2   4   4        478.98        573.65        11.51 o                         
  -1   4   4       1431.90       1375.24        27.38 o                         
   0   4   4        423.16        398.86         9.37 o                         
   1   4   4       2175.49       2184.40        41.75 o                         
   2   4   4       1062.62       1053.90        23.08 o                         
   3   4   4       1215.97       1362.19        33.27 o                         
   4   4   4        251.39        222.60         5.05 o                         
   5   4   4       1574.50       1618.62        26.41 o                         
   6   4   4        862.53        882.73        14.58 o                         
   7   4   4        438.19        420.98         8.17 o                         
   8   4   4        221.48        211.92         6.10 o                         
   9   4   4          2.89          2.40         0.79 o                         
  10   4   4         25.21         17.63         1.37 o                         
  11   4   4        230.35        232.60         7.24 o                         
  12   4   4          2.40          2.53         2.79 o                         
 -12   5   4         63.01         70.32         2.94 o                         
 -11   5   4          0.61          2.67         1.07 o                         
 -10   5   4         16.39         14.72         1.32 o                         
  -9   5   4        228.34        209.67         4.86 o                         
  -8   5   4        170.05        154.23         4.00 o                         
  -7   5   4        724.63        734.46        14.99 o                         
  -6   5   4          0.34          0.54         0.52 o                         
  -5   5   4          0.55          0.57         0.45 o                         
  -4   5   4        535.10        490.17         9.20 o                         
  -3   5   4        509.55        486.99         9.87 o                         
  -2   5   4        405.24        388.17        10.38 o                         
  -1   5   4       1444.70       1461.00        26.97 o                         
   0   5   4        140.02        176.39         3.55 o                         
   1   5   4        133.56        130.58         2.84 o                         
   2   5   4        103.09        100.24         2.40 o                         
   3   5   4        122.18        117.15         2.64 o                         
   4   5   4         20.59         22.96         0.97 o                         
   5   5   4         13.90          9.60         0.72 o                         
   6   5   4        225.27        219.02         4.90 o                         
   7   5   4          0.14          0.25         0.72 o                         
   8   5   4        171.67        182.70         4.22 o                         
   9   5   4        177.63        170.02         5.33 o                         
  10   5   4         40.20         39.56         2.31 o                         
  11   5   4          2.65          1.67         1.14 o                         
 -11   6   4        117.13        125.98         7.21 o                         
 -10   6   4          6.46          4.81         1.01 o                         
  -9   6   4          0.06          1.80         1.45 o                         
  -8   6   4         40.11         39.17         1.67 o                         
  -7   6   4         40.92         41.08         1.62 o                         
  -6   6   4          8.91         12.09         0.95 o                         
  -5   6   4        150.52        149.23         4.04 o                         
  -4   6   4          5.21          9.63         0.64 o                         
  -3   6   4         35.32         37.23         1.12 o                         
  -2   6   4          0.20          0.52         0.34 o                         
  -1   6   4          3.38          7.06         0.71 o                         
   0   6   4          6.46          8.96         0.85 o                         
   1   6   4         11.67         14.08         0.91 o                         
   2   6   4        100.98         98.17         2.28 o                         
   3   6   4         20.35         24.94         1.26 o                         
   4   6   4         44.24         41.38         1.34 o                         
   5   6   4         45.55         47.34         1.62 o                         
   6   6   4        117.62        106.76         3.19 o                         
   7   6   4          0.05          0.25         0.70 o                         
   8   6   4         11.22         14.26         1.21 o                         
   9   6   4         17.61         10.68         1.31 o                         
  10   6   4          5.59          5.08         1.16 o                         
  11   6   4          1.99          1.16         1.63 o                         
 -10   7   4          2.65          2.05         1.25 o                         
  -9   7   4          0.56          0.23         0.99 o                         
  -8   7   4        120.75        112.23         5.50 o                         
  -7   7   4         75.76         58.59         3.72 o                         
  -6   7   4         54.43         48.90         2.39 o                         
  -5   7   4          0.82          0.14         0.54 o                         
  -4   7   4         24.85         29.61         1.26 o                         
  -3   7   4        174.71        170.28         4.80 o                         
  -2   7   4        111.26        110.73         2.88 o                         
  -1   7   4        306.00        291.78         6.63 o                         
   0   7   4          1.34          3.02         0.47 o                         
   1   7   4        407.90        376.15         7.85 o                         
   2   7   4        346.89        373.07         8.46 o                         
   3   7   4         68.80         65.89         1.93 o                         
   4   7   4        233.68        261.23         6.72 o                         
   5   7   4         59.11         56.24         1.94 o                         
   6   7   4          1.46          0.01         1.31 o                         
   7   7   4          4.03          7.86         1.63 o                         
   8   7   4          3.83          2.23         0.90 o                         
   9   7   4          4.91          3.17         1.01 o                         
  -9   8   4          8.58         10.31         1.39 o                         
  -8   8   4         29.33         28.36         3.14 o                         
  -7   8   4          0.05          1.18         0.95 o                         
  -6   8   4          0.81          0.73         1.01 o                         
  -5   8   4         10.10          6.01         0.84 o                         
  -4   8   4         17.07         21.24         1.29 o                         
  -3   8   4          9.60          9.47         1.06 o                         
  -2   8   4          0.33          0.66         0.55 o                         
  -1   8   4         15.72         15.76         1.20 o                         
   0   8   4         86.78         87.82         4.33 o                         
   1   8   4          0.00          0.41         0.57 o                         
   2   8   4          3.32          2.49         0.84 o                         
   3   8   4         23.74         26.36         1.57 o                         
   4   8   4          0.79          2.36         1.02 o                         
   5   8   4          3.61          5.09         0.80 o                         
   6   8   4         19.05         17.64         1.64 o                         
   7   8   4          3.56          3.29         1.06 o                         
   8   8   4          2.26         -0.30         1.06 o                         
  -7   9   4          6.68          6.04         1.16 o                         
  -6   9   4         26.49         24.64         2.56 o                         
  -5   9   4          6.10          6.12         0.89 o                         
  -4   9   4          0.53          1.06         0.73 o                         
  -3   9   4          1.45          1.28         0.82 o                         
  -2   9   4          0.32          1.12         0.89 o                         
  -1   9   4         22.21         25.79         1.47 o                         
   0   9   4          2.58          3.72         0.75 o                         
   1   9   4        123.89        133.26         7.96 o                         
   2   9   4         33.77         36.44         3.82 o                         
   3   9   4          5.04          6.97         0.89 o                         
   4   9   4         63.30         58.39         2.71 o                         
   5   9   4          8.18          7.09         2.21 o                         
   6   9   4         41.71         49.33         3.05 o                         
  -5  10   4          3.24          3.02         1.16 o                         
  -4  10   4          0.24          1.12         0.77 o                         
  -3  10   4          2.71          5.11         1.05 o                         
  -2  10   4          9.34         13.24         1.74 o                         
  -1  10   4          1.86          2.56         0.93 o                         
   0  10   4          5.64          7.90         1.16 o                         
   1  10   4          0.12          0.91         1.28 o                         
   2  10   4         45.80         46.28         5.35 o                         
   3  10   4          4.76          2.91         1.06 o                         
   4  10   4          1.39          3.02         1.63 o                         
 -14   1   5         67.20         70.51         3.16 o                         
 -13   1   5          2.61          4.17         0.88 o                         
 -12   1   5         22.60         18.34         1.23 o                         
 -11   1   5         14.83         13.70         0.87 o                         
 -10   1   5         83.38         88.81         2.79 o                         
  -9   1   5         26.30         29.58         1.25 o                         
  -8   1   5          8.47          8.92         0.56 o                         
  -7   1   5        637.30        654.35         9.80 o                         
  -6   1   5        835.36        833.60        11.88 o                         
  -5   1   5         68.59         49.86         0.86 o                         
  -4   1   5        757.51        799.40        10.51 o                         
  -3   1   5         20.90         17.67         0.50 o                         
  -2   1   5       1258.76       1382.88        23.84 o                         
  -1   1   5       2979.11       3108.19        53.56 o                         
   0   1   5       1064.47       1108.89        19.11 o                         
   1   1   5         77.23         76.27         1.57 o                         
   2   1   5       3355.04       3205.42        54.41 o                         
   3   1   5        808.84        849.18        11.54 o                         
   4   1   5       1203.39       1279.87        15.69 o                         
   5   1   5        552.66        517.95         6.46 o                         
   6   1   5        123.98        111.97         1.79 o                         
   7   1   5          0.73          1.26         0.38 o                         
   8   1   5         27.01         26.43         1.02 o                         
   9   1   5         52.07         54.81         2.46 o                         
  10   1   5         72.16         74.50         2.02 o                         
  11   1   5          3.41          2.88         0.71 o                         
  12   1   5          5.57          6.20         0.88 o                         
  13   1   5          0.18         -0.63         1.06 o                         
 -14   2   5         12.62         10.33         3.60 o                         
 -13   2   5          0.35          1.87         1.27 o                         
 -12   2   5        102.09         88.98         2.37 o                         
 -11   2   5          0.89          1.48         0.65 o                         
 -10   2   5          0.61          0.38         0.77 o                         
  -9   2   5         28.75         27.26         1.51 o                         
  -8   2   5        256.91        222.20         3.92 o                         
  -7   2   5       1680.19       1610.70        23.78 o                         
  -6   2   5         19.82         20.35         0.69 o                         
  -5   2   5        750.85        741.69        10.15 o                         
  -4   2   5        273.70        265.17         3.72 o                         
  -3   2   5        108.31        129.31         2.43 o                         
  -2   2   5       2727.75       2669.19        41.56 o                         
  -1   2   5        794.35        880.87        17.57 o                         
   0   2   5       3323.61       3736.35        68.93 o                         
   1   2   5        737.14        968.87        15.23 o                         
   2   2   5       3736.69       3773.86        67.87 o                         
   3   2   5        299.40        284.95         3.85 o                         
   4   2   5        175.19        196.51         2.83 o                         
   5   2   5        980.82        981.16        15.28 o                         
   6   2   5         13.24          9.08         0.51 o                         
   7   2   5          4.86          6.29         0.60 o                         
   8   2   5        253.08        274.13         6.04 o                         
   9   2   5        121.45        110.86         2.60 o                         
  10   2   5         77.04         73.55         2.04 o                         
  11   2   5         44.73         50.66         2.44 o                         
  12   2   5          0.96          0.95         1.08 o                         
 -13   3   5         32.63         33.64         2.08 o                         
 -12   3   5          1.43          2.12         0.84 o                         
 -11   3   5        106.94        111.73         2.95 o                         
 -10   3   5         43.17         32.77         1.41 o                         
  -9   3   5        105.02         97.72         2.42 o                         
  -8   3   5        244.14        269.91         5.04 o                         
  -7   3   5          5.93          5.12         0.51 o                         
  -6   3   5          9.14          9.59         0.73 o                         
  -5   3   5         38.47         36.92         0.98 o                         
  -4   3   5        519.87        579.51         8.65 o                         
  -3   3   5         60.23         48.30         1.01 o                         
  -2   3   5          3.53          4.90         0.87 o                         
  -1   3   5       3622.72       3827.74        62.47 o                         
   0   3   5         78.46         60.51         1.24 o                         
   1   3   5        580.95        631.92        10.97 o                         
   2   3   5         11.93          4.62         0.31 o                         
   3   3   5        519.07        508.68         8.40 o                         
   4   3   5        360.43        378.99         6.00 o                         
   5   3   5         58.39         56.16         1.16 o                         
   6   3   5         15.61         13.58         0.62 o                         
   7   3   5         92.98         69.25         1.63 o                         
   8   3   5          5.32          4.59         0.63 o                         
   9   3   5         90.09         95.90         2.40 o                         
  10   3   5          7.29          6.08         0.84 o                         
  11   3   5         23.24         27.66         1.82 o                         
  12   3   5          3.89          3.97         1.30 o                         
 -13   4   5         21.33         15.94         2.32 o                         
 -12   4   5         12.88         17.54         1.61 o                         
 -11   4   5         98.90         95.98         3.18 o                         
 -10   4   5        160.80        163.79         4.20 o                         
  -9   4   5         25.96         29.89         1.47 o                         
  -8   4   5         11.22          6.73         0.76 o                         
  -7   4   5        707.84        695.42        12.27 o                         
  -6   4   5         37.09         29.21         0.98 o                         
  -5   4   5        220.82        213.14         4.24 o                         
  -4   4   5          3.11          6.88         0.61 o                         
  -3   4   5        167.68        176.83         3.68 o                         
  -2   4   5        398.11        423.62         7.84 o                         
  -1   4   5          3.14          2.97         0.45 o                         
   0   4   5       1590.96       1788.91        29.02 o                         
   1   4   5        688.66        788.40        12.90 o                         
   2   4   5         30.50         43.84         1.32 o                         
   3   4   5       1836.52       2148.65        39.61 o                         
   4   4   5        433.13        465.29         7.75 o                         
   5   4   5        146.53        159.54         2.90 o                         
   6   4   5         38.49         40.85         1.18 o                         
   7   4   5        106.62        108.83         3.52 o                         
   8   4   5        147.50        146.27         4.20 o                         
   9   4   5         32.39         35.13         1.80 o                         
  10   4   5        113.55        116.26         3.38 o                         
  11   4   5         18.59         24.78         1.98 o                         
  12   4   5          0.04         -0.21         3.14 o                         
 -12   5   5          6.59         13.77         2.09 o                         
 -11   5   5         46.21         43.06         2.40 o                         
 -10   5   5          8.47         10.79         1.28 o                         
  -9   5   5        208.00        193.54         4.66 o                         
  -8   5   5         22.07         26.81         1.35 o                         
  -7   5   5         97.12        108.45         2.61 o                         
  -6   5   5         88.58         71.33         1.87 o                         
  -5   5   5         45.35         49.76         1.43 o                         
  -4   5   5         20.58         31.63         1.25 o                         
  -3   5   5         14.36         18.11         0.72 o                         
  -2   5   5        246.68        248.53         6.04 o                         
  -1   5   5       1104.51       1062.56        19.26 o                         
   0   5   5          4.30          3.95         0.54 o                         
   1   5   5          1.04          4.45         0.44 o                         
   2   5   5         47.45         48.91         1.22 o                         
   3   5   5        284.26        262.89         6.07 o                         
   4   5   5        260.99        242.94         5.37 o                         
   5   5   5        195.67        195.37         4.09 o                         
   6   5   5          1.09          1.98         0.62 o                         
   7   5   5        442.90        418.08         9.66 o                         
   8   5   5         52.18         48.76         1.81 o                         
   9   5   5         74.98         64.49         2.27 o                         
  10   5   5          7.11          7.18         1.17 o                         
  11   5   5         11.19          7.73         1.23 o                         
 -11   6   5          0.09          0.17         1.22 o                         
 -10   6   5         61.20         64.98         4.58 o                         
  -9   6   5         63.77         65.49         2.25 o                         
  -8   6   5          0.99         -0.74         1.14 o                         
  -7   6   5        215.40        207.99         4.68 o                         
  -6   6   5        139.80        132.94         3.80 o                         
  -5   6   5         77.56         67.95         2.01 o                         
  -4   6   5        430.69        446.01        11.90 o                         
  -3   6   5          0.19          0.89         0.39 o                         
  -2   6   5          6.37          6.66         0.63 o                         
  -1   6   5        162.44        151.20         3.06 o                         
   0   6   5         33.83         32.07         1.07 o                         
   1   6   5        726.36        692.73        13.95 o                         
   2   6   5          4.36          5.76         0.82 o                         
   3   6   5        287.41        333.02         6.89 o                         
   4   6   5          2.30          1.44         0.63 o                         
   5   6   5         78.99         75.14         4.20 o                         
   6   6   5        371.43        345.12         9.02 o                         
   7   6   5          3.08          2.27         0.69 o                         
   8   6   5         55.28         63.13         3.59 o                         
   9   6   5         27.81         19.59         1.63 o                         
  10   6   5          0.73          0.88         1.39 o                         
 -10   7   5         83.06         93.59         3.94 o                         
  -9   7   5        185.15        198.75         7.39 o                         
  -8   7   5          6.14          4.11         1.25 o                         
  -7   7   5          0.25          0.27         0.62 o                         
  -6   7   5         49.81         46.33         3.29 o                         
  -5   7   5         60.31         60.81         2.55 o                         
  -4   7   5          7.27         13.10         0.96 o                         
  -3   7   5        231.49        228.71         7.02 o                         
  -2   7   5         91.52         88.94         2.17 o                         
  -1   7   5         50.46         52.91         1.55 o                         
   0   7   5         27.39         19.45         1.05 o                         
   1   7   5         81.34         75.94         2.00 o                         
   2   7   5         34.27         32.03         1.49 o                         
   3   7   5         16.06         20.53         1.21 o                         
   4   7   5        267.38        257.60         7.74 o                         
   5   7   5          0.23          0.38         0.72 o                         
   6   7   5          5.87          6.04         1.04 o                         
   7   7   5         45.58         39.23         2.59 o                         
   8   7   5          8.84          8.20         1.52 o                         
   9   7   5         38.87         41.70         2.61 o                         
  -9   8   5          3.47          3.49         1.12 o                         
  -8   8   5         13.96          8.37         1.86 o                         
  -7   8   5         20.20         23.00         2.21 o                         
  -6   8   5        255.62        250.33         8.15 o                         
  -5   8   5          5.78          5.93         0.72 o                         
  -4   8   5        183.35        166.90         4.56 o                         
  -3   8   5         67.84         54.69         2.42 o                         
  -2   8   5          2.52          3.71         0.77 o                         
  -1   8   5          2.11          2.08         0.78 o                         
   0   8   5        118.81        115.42         4.50 o                         
   1   8   5         53.31         51.27         2.82 o                         
   2   8   5         41.01         47.71         2.33 o                         
   3   8   5         12.04          9.65         0.80 o                         
   4   8   5         15.36         14.74         1.18 o                         
   5   8   5         16.08         17.44         1.46 o                         
   6   8   5          8.18          7.21         1.16 o                         
   7   8   5          0.02          0.95         0.99 o                         
   8   8   5          0.04         -1.12         1.12 o                         
  -7   9   5          2.33          4.18         1.16 o                         
  -6   9   5          5.87          7.98         2.56 o                         
  -5   9   5          9.03          8.37         1.39 o                         
  -4   9   5         19.40         19.76         2.09 o                         
  -3   9   5         30.97         36.96         2.79 o                         
  -2   9   5          0.31          1.86         0.93 o                         
  -1   9   5         90.78         93.21         5.35 o                         
   0   9   5          6.83          6.57         1.12 o                         
   1   9   5          2.96          5.18         1.51 o                         
   2   9   5         19.76         23.12         2.44 o                         
   3   9   5          2.31          0.70         1.28 o                         
   4   9   5          2.53          1.23         1.86 o                         
   5   9   5          1.39         -0.16         1.63 o                         
   6   9   5         37.67         37.89         3.02 o                         
  -4  10   5         16.71         17.18         1.37 o                         
  -3  10   5         35.63         40.96         3.25 o                         
  -2  10   5          3.35          5.50         2.79 o                         
  -1  10   5          2.35          2.09         0.70 o                         
   0  10   5          3.77          8.60         1.39 o                         
   1  10   5         11.59         11.44         1.22 o                         
   2  10   5         12.72         18.36         1.64 o                         
   3  10   5          8.07          5.31         0.95 o                         
 -14   0   6         24.25         30.30         2.54 o                         
 -13   0   6          0.46          1.52         1.04 o                         
 -12   0   6          2.67          3.28         0.98 o                         
 -11   0   6        161.38        163.17         4.77 o                         
 -10   0   6        692.53        660.49        23.67 o                         
  -9   0   6          1.24         -0.29         0.66 o                         
  -8   0   6        816.11        869.48        19.29 o                         
  -7   0   6         33.20         57.09         2.18 o                         
  -6   0   6          1.30          3.81         0.72 o                         
  -5   0   6        159.59        137.31         2.55 o                         
  -4   0   6          0.70         -0.33         0.33 o                         
  -3   0   6       8746.98       8713.73       149.89 o                         
  -2   0   6        497.77        503.35        12.41 o                         
  -1   0   6       4320.75       4479.84       187.00 o                         
   0   0   6         10.52          6.10         0.52 o                         
   1   0   6       9384.57       9496.85       216.10 o                         
   2   0   6        881.83        934.93        19.65 o                         
   3   0   6       1938.14       2188.93        37.63 o                         
   4   0   6       2282.67       2478.38        42.75 o                         
   5   0   6        337.61        356.25         6.85 o                         
   6   0   6        272.93        272.44         5.79 o                         
   7   0   6         72.26         73.26         2.04 o                         
   8   0   6         23.15         21.08         1.39 o                         
   9   0   6         16.05         28.54         1.92 o                         
  10   0   6          0.79          0.76         0.86 o                         
  11   0   6         81.99         73.02         3.03 o                         
  12   0   6         25.45         26.62         2.53 o                         
  13   0   6          8.09          7.90         2.32 o                         
 -14   1   6        302.66        293.84        10.35 o                         
 -13   1   6          2.39          5.07         0.83 o                         
 -12   1   6        326.90        360.14         7.72 o                         
 -11   1   6        381.57        364.13         6.74 o                         
 -10   1   6        540.23        560.33        14.29 o                         
  -9   1   6         50.22         38.05         1.45 o                         
  -8   1   6        141.39        143.11         2.68 o                         
  -7   1   6        611.60        588.89         9.30 o                         
  -6   1   6        426.04        368.93         4.99 o                         
  -5   1   6       1459.40       1484.32        18.13 o                         
  -4   1   6         55.58         88.42         1.25 o                         
  -3   1   6        975.90       1039.21        12.70 o                         
  -2   1   6         31.35         35.52         0.72 o                         
  -1   1   6        259.28        330.61         5.23 o                         
   0   1   6        230.88        265.04         6.46 o                         
   1   1   6       1831.50       1738.53        22.61 o                         
   2   1   6         92.45        131.04         1.92 o                         
   3   1   6        442.54        524.43         7.21 o                         
   4   1   6         87.66         69.80         1.09 o                         
   5   1   6          4.53          3.89         0.31 o                         
   6   1   6          2.14          1.46         0.32 o                         
   7   1   6         13.10          7.88         0.49 o                         
   8   1   6       1157.33       1172.69        19.37 o                         
   9   1   6       1262.82       1288.83        22.58 o                         
  10   1   6         53.84         57.49         1.78 o                         
  11   1   6         10.52          9.74         0.93 o                         
  12   1   6         93.32         89.61         3.03 o                         
 -14   2   6          0.59          0.54         1.25 o                         
 -13   2   6         10.81         11.87         1.21 o                         
 -12   2   6          4.03          2.87         0.66 o                         
 -11   2   6        361.54        353.16         7.00 o                         
 -10   2   6         57.13         55.71         1.83 o                         
  -9   2   6         45.47         54.51         1.53 o                         
  -8   2   6        104.78         99.50         2.14 o                         
  -7   2   6          1.15          2.12         0.42 o                         
  -6   2   6       1045.98       1085.21        16.09 o                         
  -5   2   6         69.69         78.46         1.35 o                         
  -4   2   6         24.83         19.92         0.56 o                         
  -3   2   6         10.43          7.74         0.55 o                         
  -2   2   6        677.81        648.98         9.61 o                         
  -1   2   6         70.50         75.75         1.37 o                         
   0   2   6       1694.91       1730.71        24.32 o                         
   1   2   6        127.44        104.02         1.68 o                         
   2   2   6         68.97         63.57         1.11 o                         
   3   2   6        180.77        220.31         3.26 o                         
   4   2   6        773.73        803.64        11.45 o                         
   5   2   6        172.73        213.76         3.24 o                         
   6   2   6         84.04         88.03         1.59 o                         
   7   2   6         23.06         21.47         0.89 o                         
   8   2   6        751.47        770.28        15.83 o                         
   9   2   6          6.82          3.77         0.63 o                         
  10   2   6         45.89         46.90         1.60 o                         
  11   2   6        120.94        111.49         3.09 o                         
  12   2   6          0.33          1.41         0.86 o                         
 -13   3   6        151.40        152.13         6.27 o                         
 -12   3   6        250.81        258.93         7.11 o                         
 -11   3   6          6.24          6.54         0.90 o                         
 -10   3   6        240.69        215.67         4.49 o                         
  -9   3   6        710.27        702.81        13.35 o                         
  -8   3   6         24.26         33.02         1.16 o                         
  -7   3   6       1235.66       1231.30        21.45 o                         
  -6   3   6          2.93          2.60         0.39 o                         
  -5   3   6         84.18         51.71         1.27 o                         
  -4   3   6         15.76         17.49         0.64 o                         
  -3   3   6          2.52          8.85         0.78 o                         
  -2   3   6        137.25        140.75         2.43 o                         
  -1   3   6        744.16        754.32        11.72 o                         
   0   3   6        678.03        705.76        10.45 o                         
   1   3   6        919.05        922.64        20.01 o                         
   2   3   6       1398.80       1306.93        24.45 o                         
   3   3   6        684.36        652.24        10.45 o                         
   4   3   6          4.36          9.79         0.61 o                         
   5   3   6        507.06        503.20         7.97 o                         
   6   3   6       1093.36       1154.04        17.97 o                         
   7   3   6         67.11         57.40         1.64 o                         
   8   3   6         69.49         58.94         2.15 o                         
   9   3   6          9.02          9.58         0.81 o                         
  10   3   6          8.01          7.04         0.84 o                         
  11   3   6         54.28         57.57         2.25 o                         
  12   3   6          9.84          7.70         1.21 o                         
 -13   4   6          0.23         -1.50         1.98 o                         
 -12   4   6          5.11          4.92         1.14 o                         
 -11   4   6        238.79        234.13         8.44 o                         
 -10   4   6         72.63         78.59         2.16 o                         
  -9   4   6        360.18        363.22         8.56 o                         
  -8   4   6         26.99         27.62         1.58 o                         
  -7   4   6        695.12        749.73        12.46 o                         
  -6   4   6         89.84         85.79         1.82 o                         
  -5   4   6        136.60        130.52         2.31 o                         
  -4   4   6        112.75        103.43         1.92 o                         
  -3   4   6         43.81         33.96         0.83 o                         
  -2   4   6        127.78        152.61         2.66 o                         
  -1   4   6        359.41        343.80         5.20 o                         
   0   4   6       1493.98       1439.56        20.27 o                         
   1   4   6        173.38        171.29         3.66 o                         
   2   4   6       1285.39       1269.50        28.90 o                         
   3   4   6        134.66        132.94         2.94 o                         
   4   4   6          4.18          7.16         0.53 o                         
   5   4   6        308.94        338.39         5.80 o                         
   6   4   6         61.87         66.03         1.74 o                         
   7   4   6        470.22        443.75         8.61 o                         
   8   4   6        247.47        242.12         5.83 o                         
   9   4   6        142.16        137.43         3.89 o                         
  10   4   6         37.83         44.77         2.19 o                         
  11   4   6          0.76          0.09         0.95 o                         
 -12   5   6        192.78        189.67         9.42 o                         
 -11   5   6        200.39        186.34         6.03 o                         
 -10   5   6         71.86         79.53         3.19 o                         
  -9   5   6         47.27         52.48         1.83 o                         
  -8   5   6        333.74        348.80         8.35 o                         
  -7   5   6        549.90        504.71         9.16 o                         
  -6   5   6          0.92          1.26         0.61 o                         
  -5   5   6        601.08        608.70        13.55 o                         
  -4   5   6         72.70         44.92         1.35 o                         
  -3   5   6          5.28          1.87         0.49 o                         
  -2   5   6         91.70         85.18         1.64 o                         
  -1   5   6          0.92          0.64         0.45 o                         
   0   5   6        299.61        276.45         4.68 o                         
   1   5   6         94.11         86.09         1.87 o                         
   2   5   6        429.89        417.96        11.05 o                         
   3   5   6        397.73        385.20         7.17 o                         
   4   5   6         16.96         16.99         0.80 o                         
   5   5   6       1443.33       1475.27        29.61 o                         
   6   5   6         45.56         39.35         1.45 o                         
   7   5   6        195.53        180.36         4.71 o                         
   8   5   6         24.03         19.55         1.25 o                         
   9   5   6          5.21          6.18         0.95 o                         
  10   5   6          0.69          1.57         1.12 o                         
  11   5   6         75.41         72.46         3.21 o                         
 -11   6   6          0.70          0.46         1.12 o                         
 -10   6   6         97.54         84.58         4.94 o                         
  -9   6   6         41.30         47.39         2.05 o                         
  -8   6   6        395.67        416.65        10.72 o                         
  -7   6   6        620.23        651.59        18.74 o                         
  -6   6   6        168.51        169.28         4.18 o                         
  -5   6   6        298.79        286.22         6.59 o                         
  -4   6   6         37.78         32.99         1.23 o                         
  -3   6   6         24.73         23.80         0.98 o                         
  -2   6   6        395.03        418.99        10.27 o                         
  -1   6   6       1085.59       1079.87        18.71 o                         
   0   6   6         91.50        101.17         2.22 o                         
   1   6   6        945.96        976.96        19.61 o                         
   2   6   6          2.68          7.30         0.70 o                         
   3   6   6        129.58        150.97         3.96 o                         
   4   6   6         56.74         46.81         1.92 o                         
   5   6   6         73.48         68.19         2.45 o                         
   6   6   6          0.18          0.66         0.60 o                         
   7   6   6        269.38        239.31         7.33 o                         
   8   6   6          4.06          5.66         0.92 o                         
   9   6   6         60.60         58.16         3.63 o                         
  10   6   6         64.28         60.73         3.18 o                         
 -10   7   6          1.22         -0.98         0.98 o                         
  -9   7   6         28.24         21.46         1.57 o                         
  -8   7   6         42.42         42.61         2.09 o                         
  -7   7   6         87.54         91.59         2.94 o                         
  -6   7   6        111.03        110.90         3.04 o                         
  -5   7   6        107.23         95.15         2.68 o                         
  -4   7   6        233.61        214.67         5.07 o                         
  -3   7   6        224.32        197.57         4.76 o                         
  -2   7   6         32.81         21.75         1.27 o                         
  -1   7   6          0.37          0.79         0.51 o                         
   0   7   6        125.15        125.39         5.47 o                         
   1   7   6        558.82        589.25        14.84 o                         
   2   7   6         90.73         93.55         2.83 o                         
   3   7   6        253.54        258.24         6.53 o                         
   4   7   6         72.80         76.59         2.24 o                         
   5   7   6        279.03        251.82        11.41 o                         
   6   7   6          0.50          0.28         0.90 o                         
   7   7   6        240.62        246.33         9.20 o                         
   8   7   6         22.38         17.49         2.34 o                         
   9   7   6         19.16         20.45         2.79 o                         
  -9   8   6         22.63         25.55         1.95 o                         
  -8   8   6         52.57         54.71         2.91 o                         
  -7   8   6        162.85        173.33         6.10 o                         
  -6   8   6        107.43        111.67         7.44 o                         
  -5   8   6         84.71         89.59         2.71 o                         
  -4   8   6          3.30          4.58         0.77 o                         
  -3   8   6         33.83         29.20         2.42 o                         
  -2   8   6         32.22         26.16         1.53 o                         
  -1   8   6        366.15        369.10        10.91 o                         
   0   8   6         63.53         67.20         2.29 o                         
   1   8   6        412.38        422.37        12.44 o                         
   2   8   6        102.14        133.06         3.90 o                         
   3   8   6          5.66          6.86         1.23 o                         
   4   8   6          0.15          0.47         0.76 o                         
   5   8   6          1.51          0.54         0.99 o                         
   6   8   6         60.73         57.71         3.38 o                         
   7   8   6          1.04          3.02         1.51 o                         
   8   8   6         16.99         15.34         2.09 o                         
  -7   9   6          0.17          0.23         0.93 o                         
  -6   9   6         17.69         18.20         1.39 o                         
  -5   9   6         15.05         16.97         1.86 o                         
  -4   9   6         56.74         64.74         2.79 o                         
  -3   9   6         20.09         20.88         1.55 o                         
  -2   9   6         93.03         87.40         3.62 o                         
  -1   9   6          0.22          1.26         0.88 o                         
   0   9   6          0.02         -0.02         0.81 o                         
   1   9   6         57.36         52.18         2.61 o                         
   2   9   6         35.82         37.32         5.58 o                         
   3   9   6         55.91         59.73         3.72 o                         
   4   9   6          4.27          2.44         0.99 o                         
   5   9   6         73.64         76.08         5.23 o                         
   6   9   6          0.31          3.25         1.39 o                         
  -4  10   6         19.66         24.17         1.86 o                         
  -3  10   6          1.25          1.55         1.51 o                         
  -2  10   6          5.67         10.23         1.39 o                         
  -1  10   6          0.32          0.46         0.70 o                         
   0  10   6         62.41         66.24         3.72 o                         
   1  10   6         33.51         38.44         3.95 o                         
   2  10   6         49.72         57.72         3.49 o                         
   3  10   6          2.23          2.04         1.05 o                         
 -14   1   7          3.73          5.23         1.12 o                         
 -13   1   7         13.95         19.69         1.42 o                         
 -12   1   7          0.16          0.54         0.78 o                         
 -11   1   7         12.38         13.87         0.85 o                         
 -10   1   7         65.69         62.67         1.78 o                         
  -9   1   7          3.53          4.12         0.55 o                         
  -8   1   7        241.82        236.74         4.19 o                         
  -7   1   7        403.64        436.49         6.64 o                         
  -6   1   7        113.79        116.78         1.83 o                         
  -5   1   7         44.49         43.10         0.83 o                         
  -4   1   7        464.37        429.42         5.21 o                         
  -3   1   7        988.15       1042.98        12.37 o                         
  -2   1   7        543.60        577.84         7.35 o                         
  -1   1   7         18.23         10.78         0.36 o                         
   0   1   7        894.72        864.40        11.31 o                         
   1   1   7         41.32         33.74         0.67 o                         
   2   1   7         15.75         10.50         0.36 o                         
   3   1   7        657.68        604.65         8.00 o                         
   4   1   7        253.63        306.51         4.04 o                         
   5   1   7        374.21        350.28         4.48 o                         
   6   1   7         45.30         56.18         1.21 o                         
   7   1   7        151.38        154.39         2.69 o                         
   8   1   7         55.40         53.33         1.50 o                         
   9   1   7        160.38        154.62         3.46 o                         
  10   1   7          9.41         11.97         0.89 o                         
  11   1   7         16.72         14.47         1.19 o                         
  12   1   7          0.47          0.90         1.07 o                         
 -13   2   7          2.03         -0.05         0.86 o                         
 -12   2   7         11.29         16.98         1.12 o                         
 -11   2   7        279.22        292.05         5.88 o                         
 -10   2   7         46.31         38.85         1.40 o                         
  -9   2   7        162.90        167.50         4.55 o                         
  -8   2   7       1193.82       1170.59        19.21 o                         
  -7   2   7         16.29         22.65         0.80 o                         
  -6   2   7         53.81         68.33         1.25 o                         
  -5   2   7        125.66        128.27         2.14 o                         
  -4   2   7        275.56        284.46         4.03 o                         
  -3   2   7        764.11        902.97        13.35 o                         
  -2   2   7       3005.52       3162.71        42.62 o                         
  -1   2   7        100.71        111.25         1.92 o                         
   0   2   7         98.54         82.85         1.51 o                         
   1   2   7        419.06        347.76         5.28 o                         
   2   2   7        924.63        977.16        19.06 o                         
   3   2   7        609.96        697.59        10.89 o                         
   4   2   7        864.72        984.42        13.98 o                         
   5   2   7        250.81        250.37         3.49 o                         
   6   2   7         14.71         16.67         0.73 o                         
   7   2   7        722.62        757.71        13.37 o                         
   8   2   7         30.42         38.29         1.45 o                         
   9   2   7          0.38          0.84         0.62 o                         
  10   2   7         76.45         79.39         2.12 o                         
  11   2   7          7.00          7.72         0.96 o                         
  12   2   7         37.55         34.51         1.89 o                         
 -13   3   7          0.14         -0.94         0.98 o                         
 -12   3   7         17.92         11.46         1.00 o                         
 -11   3   7         13.71         17.59         1.18 o                         
 -10   3   7         28.84         29.37         1.29 o                         
  -9   3   7        181.78        158.67         3.37 o                         
  -8   3   7          2.80          2.07         0.58 o                         
  -7   3   7         38.41         57.70         1.47 o                         
  -6   3   7        216.86        220.95         4.16 o                         
  -5   3   7         55.64         46.75         1.32 o                         
  -4   3   7        143.47        125.59         2.19 o                         
  -3   3   7         59.60         60.77         1.14 o                         
  -2   3   7        113.27        103.04         1.89 o                         
  -1   3   7       1587.53       1760.69        28.62 o                         
   0   3   7       5251.74       5557.64        90.18 o                         
   1   3   7          5.79          2.99         0.43 o                         
   2   3   7          1.09          4.10         0.34 o                         
   3   3   7        688.92        704.42        12.74 o                         
   4   3   7        494.95        555.47         8.34 o                         
   5   3   7        281.44        302.13         4.90 o                         
   6   3   7        375.23        365.61         5.91 o                         
   7   3   7        196.58        196.90         5.54 o                         
   8   3   7          1.57          2.27         0.59 o                         
   9   3   7         27.02         24.37         1.40 o                         
  10   3   7          7.09          8.95         0.95 o                         
  11   3   7         87.76         91.30         2.90 o                         
  12   3   7          0.75          0.61         1.30 o                         
 -13   4   7         61.33         75.76         8.14 o                         
 -12   4   7          2.06          1.89         1.00 o                         
 -11   4   7         10.46         12.13         1.84 o                         
 -10   4   7         23.30         27.65         1.37 o                         
  -9   4   7          8.83         11.47         0.93 o                         
  -8   4   7        162.33        165.17         4.13 o                         
  -7   4   7         53.75         50.09         1.62 o                         
  -6   4   7        298.00        302.31         5.51 o                         
  -5   4   7        298.37        270.64         4.71 o                         
  -4   4   7        102.96        129.74         2.75 o                         
  -3   4   7        872.39        996.71        17.99 o                         
  -2   4   7         82.04         72.57         1.51 o                         
  -1   4   7        884.89        755.46        10.87 o                         
   0   4   7        959.19        973.92        15.92 o                         
   1   4   7        218.10        207.55         4.03 o                         
   2   4   7        222.05        185.11         3.60 o                         
   3   4   7        273.22        250.91         5.26 o                         
   4   4   7          0.90          0.17         0.46 o                         
   5   4   7        128.41        138.39         2.62 o                         
   6   4   7          6.68          5.94         0.64 o                         
   7   4   7        566.33        548.56        12.55 o                         
   8   4   7         51.80         42.26         1.53 o                         
   9   4   7        118.16        116.51         3.79 o                         
  10   4   7         21.86         17.27         1.68 o                         
  11   4   7          2.92          8.02         2.00 o                         
 -12   5   7         10.32         10.11         2.38 o                         
 -11   5   7          1.08          1.97         1.00 o                         
 -10   5   7         78.44         71.99         2.36 o                         
  -9   5   7        158.90        149.31         3.41 o                         
  -8   5   7          4.06          1.67         0.63 o                         
  -7   5   7          4.45          2.91         0.99 o                         
  -6   5   7        236.94        235.70         5.10 o                         
  -5   5   7        140.08        127.76         2.96 o                         
  -4   5   7        597.18        623.03        12.67 o                         
  -3   5   7          1.61          2.83         0.47 o                         
  -2   5   7        102.19        105.18         1.96 o                         
  -1   5   7         28.18         40.85         1.00 o                         
   0   5   7        517.08        548.79         9.07 o                         
   1   5   7        730.63        716.21        12.49 o                         
   2   5   7         45.01         49.39         1.30 o                         
   3   5   7       1082.75       1003.79        21.81 o                         
   4   5   7          7.44          5.37         0.52 o                         
   5   5   7        678.72        674.99        17.26 o                         
   6   5   7          0.26          1.15         0.66 o                         
   7   5   7          0.22          0.91         0.69 o                         
   8   5   7          0.25          0.65         0.74 o                         
   9   5   7          3.68          1.41         0.94 o                         
  10   5   7         10.47          9.04         1.65 o                         
  11   5   7          9.51          6.04         2.09 o                         
 -11   6   7          2.36          4.83         1.39 o                         
 -10   6   7          3.09          3.25         0.96 o                         
  -9   6   7         60.22         59.68         2.24 o                         
  -8   6   7         30.19         31.71         1.55 o                         
  -7   6   7         43.63         39.52         1.62 o                         
  -6   6   7          6.30          6.09         0.75 o                         
  -5   6   7          9.19         15.53         1.09 o                         
  -4   6   7         95.82         87.11         2.20 o                         
  -3   6   7          0.27          0.70         0.42 o                         
  -2   6   7        334.77        320.14         6.78 o                         
  -1   6   7        399.54        386.97         6.52 o                         
   0   6   7         75.46         75.02         1.81 o                         
   1   6   7         17.91         14.62         0.82 o                         
   2   6   7         50.34         46.45         1.80 o                         
   3   6   7          0.19          0.57         0.49 o                         
   4   6   7         12.66         15.45         1.12 o                         
   5   6   7        194.72        210.49         5.03 o                         
   6   6   7         66.96         69.96         2.15 o                         
   7   6   7         65.13         62.72         2.28 o                         
   8   6   7         78.59         82.92         3.27 o                         
   9   6   7         21.72         16.97         2.32 o                         
  10   6   7         10.94         11.02         1.39 o                         
 -10   7   7         45.84         54.41         5.04 o                         
  -9   7   7         11.77         12.99         1.81 o                         
  -8   7   7          3.85          5.08         1.10 o                         
  -7   7   7          6.29          8.84         0.84 o                         
  -6   7   7        259.40        251.15        11.31 o                         
  -5   7   7         20.77         20.09         1.08 o                         
  -4   7   7        127.15        130.78         3.04 o                         
  -3   7   7         23.64         26.16         1.22 o                         
  -2   7   7          0.79          1.43         0.63 o                         
  -1   7   7         18.06         18.43         1.07 o                         
   0   7   7         39.04         30.29         1.36 o                         
   1   7   7        439.51        404.05         9.15 o                         
   2   7   7          8.35          8.73         1.01 o                         
   3   7   7         89.85         89.17         3.20 o                         
   4   7   7          1.52          1.98         0.71 o                         
   5   7   7         90.83         83.37         4.77 o                         
   6   7   7          6.02          4.79         1.18 o                         
   7   7   7          9.72         11.62         1.32 o                         
   8   7   7          1.50         -0.72         0.98 o                         
   9   7   7          1.35          0.93         1.63 o                         
  -9   8   7         68.75         66.65         3.11 o                         
  -8   8   7          3.27          3.65         0.81 o                         
  -7   8   7          8.10          6.74         0.89 o                         
  -6   8   7         46.79         57.45         2.26 o                         
  -5   8   7         69.91         69.02         2.80 o                         
  -4   8   7        123.84        124.05         4.58 o                         
  -3   8   7        122.03        133.89         5.03 o                         
  -2   8   7         27.39         23.01         1.73 o                         
  -1   8   7         50.16         51.87         1.91 o                         
   0   8   7          0.36         -0.10         0.70 o                         
   1   8   7        223.49        213.29         6.57 o                         
   2   8   7        125.69        108.72         3.01 o                         
   3   8   7         67.67         76.56         2.54 o                         
   4   8   7          1.09          2.99         0.78 o                         
   5   8   7          0.17          0.68         0.85 o                         
   6   8   7         10.65         17.76         4.30 o                         
   7   8   7         13.19         13.57         1.55 o                         
  -7   9   7         15.05         13.71         2.09 o                         
  -6   9   7         23.55         25.80         1.55 o                         
  -5   9   7          6.05          9.43         1.15 o                         
  -4   9   7         14.95         14.90         1.45 o                         
  -3   9   7         34.24         33.94         2.79 o                         
  -2   9   7          1.19          1.86         1.04 o                         
  -1   9   7         31.42         39.78         2.03 o                         
   0   9   7         29.10         27.38         1.98 o                         
   1   9   7         10.84         17.05         1.62 o                         
   2   9   7        148.76        158.46         8.14 o                         
   3   9   7          0.14          2.06         0.99 o                         
   4   9   7          3.54          4.00         1.16 o                         
   5   9   7          4.01          1.16         1.39 o                         
  -3  10   7         12.52         14.41         1.39 o                         
  -2  10   7         32.73         38.35         2.56 o                         
  -1  10   7          1.73          2.09         0.70 o                         
   0  10   7         12.19         14.88         1.63 o                         
   1  10   7         35.72         42.22         2.53 o                         
   2  10   7          4.32         13.95         2.09 o                         
 -14   0   8         88.08        110.87         6.97 o                         
 -13   0   8        475.96        483.72        17.50 o                         
 -12   0   8          8.43         11.00         1.12 o                         
 -11   0   8         10.37         15.76         1.47 o                         
 -10   0   8        115.88        112.04         3.53 o                         
  -9   0   8         76.00         61.55         2.46 o                         
  -8   0   8        204.25        180.02         4.43 o                         
  -7   0   8        980.90        924.66        20.46 o                         
  -6   0   8       3979.83       3933.07        85.69 o                         
  -5   0   8         23.41         19.60         0.74 o                         
  -4   0   8       3028.46       2804.20        45.51 o                         
  -3   0   8        924.77       1195.25        22.57 o                         
  -2   0   8        134.65         95.42         2.05 o                         
  -1   0   8        208.57        214.17         4.11 o                         
   0   0   8       2282.76       2322.28        37.69 o                         
   1   0   8       6153.49       6241.46       127.23 o                         
   2   0   8        644.46        640.95        10.80 o                         
   3   0   8          7.77          9.65         0.59 o                         
   4   0   8        744.81        689.22        15.26 o                         
   5   0   8         90.87        141.69         2.97 o                         
   6   0   8        348.24        375.22         7.28 o                         
   7   0   8        172.73        179.32         4.15 o                         
   8   0   8          0.23          1.86         1.01 o                         
   9   0   8        530.14        542.54        13.91 o                         
  10   0   8        155.93        156.85         5.18 o                         
  11   0   8        387.41        398.47        11.90 o                         
  12   0   8        218.07        220.75         8.48 o                         
 -14   1   8         94.00         94.89         3.57 o                         
 -13   1   8         35.12         30.37         1.81 o                         
 -12   1   8        208.19        241.18         5.78 o                         
 -11   1   8          5.91          5.25         0.66 o                         
 -10   1   8        801.53        826.82        14.67 o                         
  -9   1   8          6.52          5.47         0.72 o                         
  -8   1   8       1753.04       1764.71        28.88 o                         
  -7   1   8          2.24          9.55         0.60 o                         
  -6   1   8       1660.46       1783.06        24.18 o                         
  -5   1   8        799.44        863.85        11.39 o                         
  -4   1   8        505.66        539.33         6.70 o                         
  -3   1   8       2474.07       2475.98        31.96 o                         
  -2   1   8       1448.73       1333.81        16.81 o                         
  -1   1   8       1336.99       1179.34        14.70 o                         
   0   1   8        877.17        924.18        11.31 o                         
   1   1   8        323.86        407.23         4.92 o                         
   2   1   8        131.36        125.85         1.75 o                         
   3   1   8        130.83        137.39         2.48 o                         
   4   1   8         17.42         14.71         0.54 o                         
   5   1   8        266.17        262.58         3.79 o                         
   6   1   8       1338.40       1333.22        20.75 o                         
   7   1   8        404.72        393.12         7.37 o                         
   8   1   8       1595.02       1625.08        40.04 o                         
   9   1   8        321.36        330.52         6.60 o                         
  10   1   8          7.82          7.03         0.76 o                         
  11   1   8         30.11         25.45         1.47 o                         
  12   1   8          5.67          1.14         1.09 o                         
 -13   2   8         94.59        111.53         3.42 o                         
 -12   2   8        129.01        148.45         3.55 o                         
 -11   2   8          4.51          6.77         0.75 o                         
 -10   2   8         12.16          8.02         0.70 o                         
  -9   2   8          2.60          2.42         0.72 o                         
  -8   2   8        784.51        759.11        12.58 o                         
  -7   2   8         93.09         77.14         1.48 o                         
  -6   2   8       1289.36       1328.20        19.64 o                         
  -5   2   8       1101.47       1129.66        17.52 o                         
  -4   2   8        726.09        675.24         9.65 o                         
  -3   2   8        102.60        176.03         2.56 o                         
  -2   2   8        411.67        353.95         4.74 o                         
  -1   2   8         34.45         39.05         0.73 o                         
   0   2   8        140.14        131.22         1.99 o                         
   1   2   8         98.75         84.94         1.44 o                         
   2   2   8       6540.71       6843.69       152.07 o                         
   3   2   8         18.81         14.84         0.52 o                         
   4   2   8         65.87         55.86         1.00 o                         
   5   2   8        498.49        456.33         6.39 o                         
   6   2   8         58.01         62.62         1.38 o                         
   7   2   8        256.68        249.99         4.72 o                         
   8   2   8        123.46        124.73         2.83 o                         
   9   2   8         45.83         44.78         1.54 o                         
  10   2   8         60.66         59.81         2.05 o                         
  11   2   8        165.03        136.29         4.18 o                         
  12   2   8         27.79         23.61         1.70 o                         
 -13   3   8         15.01         20.52         2.21 o                         
 -12   3   8         94.03         90.65         2.90 o                         
 -11   3   8         75.38         74.20         2.26 o                         
 -10   3   8        584.74        577.34        11.07 o                         
  -9   3   8         95.83        115.70         3.60 o                         
  -8   3   8         82.19         70.22         1.75 o                         
  -7   3   8        141.42        132.08         2.38 o                         
  -6   3   8         59.10         37.60         0.98 o                         
  -5   3   8        240.32        210.23         3.92 o                         
  -4   3   8         28.81         51.03         1.25 o                         
  -3   3   8        259.34        293.28         4.99 o                         
  -2   3   8        722.67        708.04        11.06 o                         
  -1   3   8        893.39        811.37        13.30 o                         
   0   3   8       3401.53       3618.74        70.13 o                         
   1   3   8        598.65        592.63         9.56 o                         
   2   3   8       1700.16       1728.55        36.78 o                         
   3   3   8         96.10         94.37         1.73 o                         
   4   3   8        202.89        204.19         3.24 o                         
   5   3   8        818.88        824.41        12.93 o                         
   6   3   8         29.12         24.71         1.06 o                         
   7   3   8       1305.84       1355.45        25.31 o                         
   8   3   8        349.07        343.26         6.78 o                         
   9   3   8         47.26         41.83         1.66 o                         
  10   3   8          7.67          3.40         0.86 o                         
  11   3   8          0.31          0.34         2.15 o                         
 -13   4   8        162.04        224.20         8.97 o                         
 -12   4   8         28.46         31.94         3.39 o                         
 -11   4   8          0.10         -0.12         0.78 o                         
 -10   4   8          4.45          8.13         1.13 o                         
  -9   4   8         29.40         35.19         1.61 o                         
  -8   4   8       1067.52       1033.69        20.97 o                         
  -7   4   8        227.48        207.89         4.01 o                         
  -6   4   8        547.80        509.69         9.11 o                         
  -5   4   8         39.09         47.78         1.21 o                         
  -4   4   8        144.36        143.04         2.59 o                         
  -3   4   8        737.00        697.71        11.48 o                         
  -2   4   8        504.85        497.89         8.75 o                         
  -1   4   8        187.79        226.95         4.12 o                         
   0   4   8         38.37         49.07         1.41 o                         
   1   4   8         60.62         55.43         1.25 o                         
   2   4   8         93.38        111.92         2.03 o                         
   3   4   8        914.67        935.28        14.81 o                         
   4   4   8        311.25        287.38         4.98 o                         
   5   4   8          0.40          1.27         0.47 o                         
   6   4   8        168.31        165.52         3.53 o                         
   7   4   8         54.72         64.47         1.72 o                         
   8   4   8         28.17         22.44         1.15 o                         
   9   4   8        198.05        172.66         6.81 o                         
  10   4   8         20.24         15.50         2.26 o                         
  11   4   8         65.92         65.35         3.34 o                         
 -12   5   8         36.81         39.28         2.85 o                         
 -11   5   8        172.32        163.40         8.33 o                         
 -10   5   8         86.59         71.50         2.27 o                         
  -9   5   8          1.96          2.33         0.73 o                         
  -8   5   8         37.18         34.04         1.74 o                         
  -7   5   8         36.11         45.68         1.77 o                         
  -6   5   8        123.95        116.66         3.49 o                         
  -5   5   8          0.29          0.20         0.43 o                         
  -4   5   8        209.50        241.46         4.48 o                         
  -3   5   8         75.95         85.84         2.69 o                         
  -2   5   8        147.60        167.01         2.98 o                         
  -1   5   8       1245.36       1349.62        23.38 o                         
   0   5   8        364.42        365.69         6.15 o                         
   1   5   8        754.28        738.01        12.93 o                         
   2   5   8        320.72        314.32         5.69 o                         
   3   5   8         16.41         24.52         0.99 o                         
   4   5   8         71.70         66.38         1.72 o                         
   5   5   8        612.75        591.22        11.36 o                         
   6   5   8          9.99         10.31         0.75 o                         
   7   5   8        260.81        249.53         6.02 o                         
   8   5   8          0.74         -0.70         0.70 o                         
   9   5   8          0.71          0.89         1.31 o                         
  10   5   8          1.45          2.11         1.08 o                         
 -11   6   8        121.98        121.33        10.58 o                         
 -10   6   8         18.18         17.76         3.25 o                         
  -9   6   8          2.09         -0.34         1.01 o                         
  -8   6   8        130.15        129.45         3.46 o                         
  -7   6   8        657.36        657.43        14.74 o                         
  -6   6   8         14.31          9.11         0.78 o                         
  -5   6   8        252.21        252.15         5.92 o                         
  -4   6   8          6.01          6.39         0.59 o                         
  -3   6   8          0.33          2.25         0.48 o                         
  -2   6   8          3.66          3.96         0.52 o                         
  -1   6   8        267.83        255.40         5.47 o                         
   0   6   8         33.36         34.05         1.16 o                         
   1   6   8         11.45         15.36         0.92 o                         
   2   6   8         12.60         15.22         1.01 o                         
   3   6   8         52.28         52.67         1.56 o                         
   4   6   8         93.07         83.41         2.35 o                         
   5   6   8         14.92         15.04         1.26 o                         
   6   6   8         29.10         26.06         1.39 o                         
   7   6   8         36.60         27.48         1.60 o                         
   8   6   8         11.03         12.09         1.97 o                         
   9   6   8          4.12          3.70         1.22 o                         
 -10   7   8         26.74         33.86         4.65 o                         
  -9   7   8          9.50          8.01         0.98 o                         
  -8   7   8         12.30         11.28         1.19 o                         
  -7   7   8         30.16         29.96         1.43 o                         
  -6   7   8         10.29          8.39         0.72 o                         
  -5   7   8         66.10         68.80         2.48 o                         
  -4   7   8         21.74         14.57         1.32 o                         
  -3   7   8         86.48         99.25         2.70 o                         
  -2   7   8         31.60         42.45         1.85 o                         
  -1   7   8         41.75         43.86         2.92 o                         
   0   7   8         45.02         36.80         1.67 o                         
   1   7   8         88.87         84.79         2.21 o                         
   2   7   8          0.03          1.05         0.68 o                         
   3   7   8          1.84          4.49         0.61 o                         
   4   7   8         43.72         37.25         1.47 o                         
   5   7   8         24.14         31.39         1.65 o                         
   6   7   8          1.28         -0.58         0.84 o                         
   7   7   8         40.68         31.77         3.14 o                         
   8   7   8         44.71         39.75         3.49 o                         
  -9   8   8          1.28          0.70         2.32 o                         
  -8   8   8          7.19          4.06         1.05 o                         
  -7   8   8         30.49         25.76         1.65 o                         
  -6   8   8         11.75         13.57         1.57 o                         
  -5   8   8         68.22         59.70         1.94 o                         
  -4   8   8          4.39          3.79         1.12 o                         
  -3   8   8          2.24          0.55         1.18 o                         
  -2   8   8          5.83          6.57         0.79 o                         
  -1   8   8         29.24         29.10         1.41 o                         
   0   8   8         40.17         45.58         1.68 o                         
   1   8   8         14.68         14.83         1.00 o                         
   2   8   8          4.23          5.40         0.78 o                         
   3   8   8         52.72         48.83         2.28 o                         
   4   8   8         27.63         28.71         1.72 o                         
   5   8   8         16.19         18.02         1.89 o                         
   6   8   8         27.71         31.75         3.60 o                         
   7   8   8          8.17          6.81         1.28 o                         
  -6   9   8          0.78         -0.23         0.66 o                         
  -5   9   8          0.28          0.70         0.66 o                         
  -4   9   8          0.21          1.05         0.66 o                         
  -3   9   8          1.50          2.56         0.93 o                         
  -2   9   8          2.38          5.73         1.06 o                         
  -1   9   8          9.48         10.83         1.28 o                         
   0   9   8          3.25          2.79         0.76 o                         
   1   9   8          2.70          2.92         1.16 o                         
   2   9   8         20.02         20.10         3.02 o                         
   3   9   8         19.15         25.19         2.44 o                         
   4   9   8          7.63          7.67         1.63 o                         
   5   9   8          1.50          1.16         1.39 o                         
  -3  10   8          0.69          0.70         0.70 o                         
  -2  10   8         23.06         21.85         1.63 o                         
  -1  10   8         13.51         10.46         1.39 o                         
   0  10   8         21.71         25.80         1.86 o                         
   1  10   8         15.44         23.48         2.32 o                         
 -13   1   9         36.32         45.02         1.81 o                         
 -12   1   9         17.16         13.74         1.06 o                         
 -11   1   9        201.76        201.97         4.00 o                         
 -10   1   9          1.25          1.90         0.60 o                         
  -9   1   9         12.22         10.61         0.75 o                         
  -8   1   9        510.09        482.51         8.15 o                         
  -7   1   9        136.38        129.65         2.22 o                         
  -6   1   9        113.34        105.77         1.71 o                         
  -5   1   9        294.54        310.80         4.26 o                         
  -4   1   9         95.18        109.06         1.54 o                         
  -3   1   9        341.20        353.56         4.44 o                         
  -2   1   9       1004.47       1074.32        12.77 o                         
  -1   1   9        484.76        548.59         6.58 o                         
   0   1   9        487.07        570.54         7.47 o                         
   1   1   9          7.48         12.62         0.41 o                         
   2   1   9        308.55        349.04         5.30 o                         
   3   1   9        333.63        311.83         4.24 o                         
   4   1   9          3.55          5.61         0.41 o                         
   5   1   9         44.61         49.56         0.98 o                         
   6   1   9          1.53          4.82         0.46 o                         
   7   1   9         28.18         32.05         1.74 o                         
   8   1   9         22.38         24.75         1.17 o                         
   9   1   9          2.57          2.81         0.79 o                         
  10   1   9        127.42        131.64         3.49 o                         
  11   1   9         29.93         31.15         1.88 o                         
  12   1   9         17.59         15.18         1.39 o                         
 -13   2   9         25.92         28.90         1.74 o                         
 -12   2   9          7.59          6.06         0.79 o                         
 -11   2   9        485.47        515.38         9.95 o                         
 -10   2   9         33.20         32.54         1.43 o                         
  -9   2   9        128.50        110.08         2.60 o                         
  -8   2   9        367.22        381.87         6.94 o                         
  -7   2   9         38.22         40.57         1.04 o                         
  -6   2   9        184.15        202.29         3.80 o                         
  -5   2   9        226.64        202.28         3.22 o                         
  -4   2   9        247.49        213.42         3.31 o                         
  -3   2   9        756.79        850.17        14.14 o                         
  -2   2   9        840.11        901.32        12.28 o                         
  -1   2   9       1983.88       2238.70        31.83 o                         
   0   2   9         12.43         12.34         0.42 o                         
   1   2   9       2079.13       2466.86        49.71 o                         
   2   2   9          2.16          0.93         0.31 o                         
   3   2   9         52.76         53.03         1.01 o                         
   4   2   9         93.46         80.89         1.37 o                         
   5   2   9        905.75        941.66        13.45 o                         
   6   2   9         20.96         19.25         0.87 o                         
   7   2   9         87.38         84.55         2.10 o                         
   8   2   9         41.17         42.91         1.57 o                         
   9   2   9        193.29        172.44         3.71 o                         
  10   2   9         37.56         35.28         1.63 o                         
  11   2   9         35.80         35.16         1.87 o                         
 -13   3   9         65.20         73.12         3.00 o                         
 -12   3   9          1.49          1.62         1.19 o                         
 -11   3   9        186.62        188.96         4.37 o                         
 -10   3   9        100.39         98.23         2.39 o                         
  -9   3   9        312.92        290.90         5.82 o                         
  -8   3   9       1009.18       1034.88        17.22 o                         
  -7   3   9        854.44        833.35        13.13 o                         
  -6   3   9         12.46         12.06         0.67 o                         
  -5   3   9          5.24          4.66         0.41 o                         
  -4   3   9         33.93         56.68         1.35 o                         
  -3   3   9       1115.31       1166.92        20.23 o                         
  -2   3   9         65.57         66.23         1.35 o                         
  -1   3   9        646.09        663.10        11.60 o                         
   0   3   9          3.87          1.50         0.34 o                         
   1   3   9        226.91        196.56         3.88 o                         
   2   3   9         11.38          8.90         0.52 o                         
   3   3   9        334.02        332.11         5.36 o                         
   4   3   9         94.44         88.14         1.61 o                         
   5   3   9        253.11        265.43         4.39 o                         
   6   3   9        855.03        849.43        16.05 o                         
   7   3   9        191.79        178.24         4.10 o                         
   8   3   9        110.43        120.39         2.75 o                         
   9   3   9        288.02        287.28         6.28 o                         
  10   3   9         67.99         61.16         2.62 o                         
  11   3   9         60.08         71.45         5.23 o                         
 -12   4   9         79.35         80.43         2.95 o                         
 -11   4   9         68.34         84.86         2.98 o                         
 -10   4   9         94.22         84.50         2.66 o                         
  -9   4   9          5.88          6.41         0.82 o                         
  -8   4   9        161.67        161.50         3.79 o                         
  -7   4   9        355.64        310.79         6.11 o                         
  -6   4   9        148.68        153.35         2.73 o                         
  -5   4   9        116.23        112.71         2.21 o                         
  -4   4   9        609.69        661.87        11.62 o                         
  -3   4   9        107.73        112.61         2.22 o                         
  -2   4   9        421.78        434.77         7.69 o                         
  -1   4   9        356.63        411.45         6.88 o                         
   0   4   9         22.86         21.57         0.69 o                         
   1   4   9         15.65         11.49         0.56 o                         
   2   4   9        149.94        129.06         2.31 o                         
   3   4   9        529.17        523.03         8.42 o                         
   4   4   9        184.45        176.62         3.20 o                         
   5   4   9        826.82        831.22        15.69 o                         
   6   4   9         94.69         86.86         2.75 o                         
   7   4   9        695.98        670.72        12.75 o                         
   8   4   9         60.15         59.09         2.01 o                         
   9   4   9          3.02          1.43         1.44 o                         
  10   4   9          0.03          0.42         1.04 o                         
  11   4   9          0.93         -0.32         1.20 o                         
 -12   5   9          8.40          8.61         1.28 o                         
 -11   5   9         22.42         26.78         4.42 o                         
 -10   5   9          4.26          5.15         0.86 o                         
  -9   5   9         63.37         66.53         2.86 o                         
  -8   5   9        161.35        154.85         3.26 o                         
  -7   5   9         44.78         50.02         1.57 o                         
  -6   5   9        255.10        275.29         6.40 o                         
  -5   5   9         74.22         71.65         1.93 o                         
  -4   5   9        209.78        215.82         4.43 o                         
  -3   5   9         24.39         23.14         0.99 o                         
  -2   5   9         30.80         21.24         0.76 o                         
  -1   5   9         18.48         16.46         0.71 o                         
   0   5   9         47.89         44.03         1.10 o                         
   1   5   9       2421.33       2395.60        39.01 o                         
   2   5   9         87.55         84.72         1.84 o                         
   3   5   9        601.51        634.37        12.93 o                         
   4   5   9         25.54         29.19         1.20 o                         
   5   5   9         20.02         26.41         1.24 o                         
   6   5   9         62.31         52.28         1.67 o                         
   7   5   9          0.06          0.86         0.69 o                         
   8   5   9         69.96         70.10         3.75 o                         
   9   5   9         28.95         25.44         1.88 o                         
  10   5   9         47.85         59.74         2.85 o                         
 -11   6   9         11.56         11.01         1.28 o                         
 -10   6   9         62.95         64.82         3.13 o                         
  -9   6   9         34.05         42.87         2.00 o                         
  -8   6   9          6.80          6.87         0.73 o                         
  -7   6   9        133.11        123.29         3.25 o                         
  -6   6   9          9.70          9.20         0.83 o                         
  -5   6   9         10.43          5.40         0.66 o                         
  -4   6   9        197.12        212.13         4.63 o                         
  -3   6   9         20.50         22.55         1.18 o                         
  -2   6   9        811.67        846.44        17.16 o                         
  -1   6   9        331.87        334.85         6.54 o                         
   0   6   9         87.76         80.72         2.01 o                         
   1   6   9         91.79         99.90         2.61 o                         
   2   6   9         97.75         97.65         2.44 o                         
   3   6   9        432.89        413.08         9.38 o                         
   4   6   9          9.80          6.13         0.75 o                         
   5   6   9         76.56         75.20         2.19 o                         
   6   6   9         78.05         80.06         2.43 o                         
   7   6   9         41.69         40.13         2.23 o                         
   8   6   9          6.96          6.75         1.08 o                         
   9   6   9          1.72          3.67         1.22 o                         
 -10   7   9          5.98          8.14         1.63 o                         
  -9   7   9          2.40          2.72         1.11 o                         
  -8   7   9         17.22         19.22         1.44 o                         
  -7   7   9          1.20          2.43         1.10 o                         
  -6   7   9        202.94        209.59         5.63 o                         
  -5   7   9         22.57         22.22         1.28 o                         
  -4   7   9        445.65        402.44         8.38 o                         
  -3   7   9          0.35          0.47         0.58 o                         
  -2   7   9         65.45         56.42         1.71 o                         
  -1   7   9         14.54         10.54         0.81 o                         
   0   7   9         69.61         62.24         1.84 o                         
   1   7   9        459.80        467.97        11.82 o                         
   2   7   9         28.73         28.12         1.22 o                         
   3   7   9         49.91         46.05         1.67 o                         
   4   7   9         10.21         14.18         1.18 o                         
   5   7   9         18.10         22.07         1.44 o                         
   6   7   9          0.97          0.48         0.95 o                         
   7   7   9          0.08          0.58         0.94 o                         
   8   7   9          4.53          5.11         1.63 o                         
  -8   8   9         24.22         29.93         2.21 o                         
  -7   8   9         60.16         72.30         3.09 o                         
  -6   8   9         22.42         17.25         1.17 o                         
  -5   8   9         25.12         25.01         1.30 o                         
  -4   8   9          0.10          0.11         0.71 o                         
  -3   8   9         45.30         43.27         2.18 o                         
  -2   8   9        191.07        179.62         5.57 o                         
  -1   8   9         38.58         37.01         1.61 o                         
   0   8   9        124.41        123.66         5.50 o                         
   1   8   9         61.87         55.55         1.88 o                         
   2   8   9        194.92        192.65         4.67 o                         
   3   8   9          2.10          3.57         0.83 o                         
   4   8   9          0.32          3.88         1.33 o                         
   5   8   9         18.14         16.07         4.18 o                         
   6   8   9          0.03         -0.80         1.12 o                         
  -6   9   9         14.55         14.41         1.86 o                         
  -5   9   9          5.25          5.41         0.73 o                         
  -4   9   9        138.51        131.42         6.51 o                         
  -3   9   9          2.43          0.96         0.73 o                         
  -2   9   9         72.62         75.23         2.75 o                         
  -1   9   9          2.65          2.15         0.71 o                         
   0   9   9          5.28          6.42         0.90 o                         
   1   9   9         23.12         20.59         1.74 o                         
   2   9   9          3.14          3.49         0.89 o                         
   3   9   9          5.19          7.75         1.06 o                         
   4   9   9          8.79          8.83         1.63 o                         
  -1  10   9          1.81          1.63         0.93 o                         
 -13   0  10        117.44        126.94         5.25 o                         
 -12   0  10        386.94        413.35        13.61 o                         
 -11   0  10         87.22         80.24         3.13 o                         
 -10   0  10        345.41        355.37        10.10 o                         
  -9   0  10        222.46        210.19         5.26 o                         
  -8   0  10        158.57        156.44         3.97 o                         
  -7   0  10         30.76         25.76         1.26 o                         
  -6   0  10        704.76        698.95        15.55 o                         
  -5   0  10       1066.75        899.14        16.74 o                         
  -4   0  10        285.46        292.93         5.27 o                         
  -3   0  10         44.52         25.62         0.92 o                         
  -2   0  10        384.11        367.65         6.15 o                         
  -1   0  10          0.27          0.97         0.30 o                         
   0   0  10       1479.28       1617.90        27.92 o                         
   1   0  10         41.31         36.84         1.01 o                         
   2   0  10       2103.36       2217.55        38.15 o                         
   3   0  10       5998.83       6924.92       137.66 o                         
   4   0  10         30.53         34.98         1.19 o                         
   5   0  10       1172.33       1179.19        22.01 o                         
   6   0  10         17.57         22.05         1.15 o                         
   7   0  10         30.72         33.05         2.05 o                         
   8   0  10        544.14        524.06        15.39 o                         
   9   0  10         90.23         85.96         3.31 o                         
  10   0  10         70.82         62.22         2.76 o                         
  11   0  10         45.34         34.31         2.45 o                         
 -13   1  10        140.49        157.42         5.98 o                         
 -12   1  10          2.55          2.54         0.75 o                         
 -11   1  10         49.58         46.21         1.63 o                         
 -10   1  10         27.20         26.27         1.37 o                         
  -9   1  10        498.12        486.22         9.39 o                         
  -8   1  10       1827.05       1863.90        30.47 o                         
  -7   1  10        492.31        406.34         6.22 o                         
  -6   1  10        619.31        584.25         8.43 o                         
  -5   1  10          7.29         11.61         0.55 o                         
  -4   1  10         74.66         67.15         1.13 o                         
  -3   1  10       4486.91       4962.18        62.29 o                         
  -2   1  10        772.83        778.37         9.90 o                         
  -1   1  10         99.88        114.14         1.51 o                         
   0   1  10        105.78        117.85         1.61 o                         
   1   1  10        937.84       1057.76        14.98 o                         
   2   1  10        630.41        704.55         9.30 o                         
   3   1  10        537.83        550.17         7.62 o                         
   4   1  10        650.80        677.69         9.36 o                         
   5   1  10         17.76         19.64         0.75 o                         
   6   1  10         54.87         51.09         1.40 o                         
   7   1  10        193.69        193.95         3.63 o                         
   8   1  10          0.87          3.26         0.69 o                         
   9   1  10         79.04         77.04         2.12 o                         
  10   1  10          0.20          0.64         0.74 o                         
  11   1  10          4.25          2.82         0.82 o                         
 -13   2  10        130.92        142.99         5.77 o                         
 -12   2  10         56.15         59.70         2.11 o                         
 -11   2  10        239.49        243.78         5.00 o                         
 -10   2  10        169.32        167.18         3.61 o                         
  -9   2  10          9.06          4.80         1.13 o                         
  -8   2  10        102.87         94.74         2.49 o                         
  -7   2  10         11.01          7.91         0.61 o                         
  -6   2  10        135.52        122.97         2.22 o                         
  -5   2  10         66.39         52.64         1.22 o                         
  -4   2  10        369.78        281.90         4.58 o                         
  -3   2  10        311.41        254.19         3.78 o                         
  -2   2  10        471.91        477.36         6.89 o                         
  -1   2  10         96.49         85.18         1.59 o                         
   0   2  10        227.06        262.44         3.90 o                         
   1   2  10          0.77          3.54         0.37 o                         
   2   2  10         11.17          6.78         0.44 o                         
   3   2  10         11.64          2.37         0.40 o                         
   4   2  10         26.26         20.35         0.71 o                         
   5   2  10        150.97        146.61         2.63 o                         
   6   2  10        423.47        404.57         7.84 o                         
   7   2  10        125.13        123.67         3.16 o                         
   8   2  10        463.49        482.61         9.34 o                         
   9   2  10         46.50         44.40         1.57 o                         
  10   2  10          2.09          0.68         0.78 o                         
  11   2  10          9.92          8.45         1.03 o                         
 -13   3  10         76.01         84.50         5.94 o                         
 -12   3  10          6.33          6.80         1.31 o                         
 -11   3  10          0.93          2.59         0.76 o                         
 -10   3  10         44.84         51.55         1.64 o                         
  -9   3  10         38.18         42.02         1.34 o                         
  -8   3  10        527.74        550.98         9.27 o                         
  -7   3  10        259.88        244.15         4.38 o                         
  -6   3  10        484.86        507.85         8.11 o                         
  -5   3  10          1.46          0.11         0.38 o                         
  -4   3  10        118.67        113.18         2.03 o                         
  -3   3  10          0.73          2.03         0.33 o                         
  -2   3  10        446.75        506.79         8.42 o                         
  -1   3  10        674.55        729.48        12.71 o                         
   0   3  10        372.77        362.45         7.28 o                         
   1   3  10        826.09        728.97        12.03 o                         
   2   3  10        431.99        464.49         7.37 o                         
   3   3  10         74.63         70.34         1.61 o                         
   4   3  10        415.90        442.68         6.77 o                         
   5   3  10        632.42        601.78        10.67 o                         
   6   3  10          9.09          8.31         0.63 o                         
   7   3  10         64.35         64.40         1.91 o                         
   8   3  10          2.49          2.82         0.63 o                         
   9   3  10          0.52          0.45         0.69 o                         
  10   3  10         38.42         42.85         2.18 o                         
  11   3  10         18.09         15.10         1.59 o                         
 -12   4  10         23.91         28.52         2.00 o                         
 -11   4  10        281.72        281.89         7.46 o                         
 -10   4  10          0.91          1.92         0.91 o                         
  -9   4  10        128.90        138.03         3.31 o                         
  -8   4  10        354.88        372.39         6.84 o                         
  -7   4  10         24.73         30.35         1.45 o                         
  -6   4  10        107.63         90.98         2.17 o                         
  -5   4  10          1.28          1.50         0.47 o                         
  -4   4  10         18.84          9.85         0.59 o                         
  -3   4  10        119.30        113.04         2.24 o                         
  -2   4  10        394.85        353.17         6.33 o                         
  -1   4  10         81.20         66.85         1.47 o                         
   0   4  10        834.56        867.78        14.26 o                         
   1   4  10         29.38         36.73         0.97 o                         
   2   4  10         40.23         54.72         1.34 o                         
   3   4  10        139.56        126.03         2.20 o                         
   4   4  10        591.19        601.97        11.46 o                         
   5   4  10        307.80        305.86         7.09 o                         
   6   4  10        425.49        412.17         7.99 o                         
   7   4  10         44.39         44.35         2.17 o                         
   8   4  10        111.88        113.62         3.17 o                         
   9   4  10          0.18         -0.40         1.16 o                         
  10   4  10          3.98          3.59         1.00 o                         
 -12   5  10          8.06          9.25         1.28 o                         
 -11   5  10          1.04          3.77         1.06 o                         
 -10   5  10         92.15        103.32         3.96 o                         
  -9   5  10         60.10         62.62         2.18 o                         
  -8   5  10        440.50        472.45         9.17 o                         
  -7   5  10        191.54        200.14         3.97 o                         
  -6   5  10         92.02         76.51         2.17 o                         
  -5   5  10        332.92        321.23         6.82 o                         
  -4   5  10         24.26         21.78         1.05 o                         
  -3   5  10         29.88         16.12         0.75 o                         
  -2   5  10          0.50          0.21         0.38 o                         
  -1   5  10        644.65        651.48        10.82 o                         
   0   5  10        651.01        652.85        10.85 o                         
   1   5  10       1112.65       1178.55        19.40 o                         
   2   5  10        216.57        207.34         4.52 o                         
   3   5  10        196.09        218.38         4.74 o                         
   4   5  10        206.55        230.08         6.10 o                         
   5   5  10         10.80         10.55         0.86 o                         
   6   5  10          8.93          4.51         0.70 o                         
   7   5  10          3.92          2.74         0.93 o                         
   8   5  10          0.11         -0.19         1.14 o                         
   9   5  10         54.58         53.94         2.87 o                         
  10   5  10         18.05         20.45         3.02 o                         
 -11   6  10        126.63        134.01         6.16 o                         
 -10   6  10         24.35         21.90         1.70 o                         
  -9   6  10         41.40         45.34         2.00 o                         
  -8   6  10          6.69          4.74         0.85 o                         
  -7   6  10          4.86          5.11         0.66 o                         
  -6   6  10         67.39         71.91         2.02 o                         
  -5   6  10          2.55          3.33         0.54 o                         
  -4   6  10        202.13        199.45         5.07 o                         
  -3   6  10          0.88          0.63         0.50 o                         
  -2   6  10         92.90         89.09         2.21 o                         
  -1   6  10        220.37        191.56         4.71 o                         
   0   6  10        104.59         88.61         2.73 o                         
   1   6  10        586.39        559.78        10.67 o                         
   2   6  10          8.29          8.65         0.80 o                         
   3   6  10          2.17          1.97         1.08 o                         
   4   6  10        191.14        200.50         4.82 o                         
   5   6  10        308.66        307.66         7.19 o                         
   6   6  10         69.23         70.75         2.29 o                         
   7   6  10        418.59        425.67        12.43 o                         
   8   6  10         43.72         51.63         2.79 o                         
   9   6  10          3.97          6.30         1.63 o                         
 -10   7  10          6.72          4.88         1.63 o                         
  -9   7  10         25.20         33.22         2.24 o                         
  -8   7  10         20.64         23.95         1.39 o                         
  -7   7  10        125.57        118.75         3.39 o                         
  -6   7  10        199.56        194.54         4.67 o                         
  -5   7  10        118.18        114.86         2.76 o                         
  -4   7  10        122.48        120.18         2.87 o                         
  -3   7  10         26.91         22.15         1.21 o                         
  -2   7  10         16.13         12.13         0.81 o                         
  -1   7  10        168.36        147.47         3.21 o                         
   0   7  10        113.09        129.40         3.10 o                         
   1   7  10        426.87        414.08         9.44 o                         
   2   7  10         49.04         58.37         1.85 o                         
   3   7  10        117.46        131.94         3.38 o                         
   4   7  10         10.05         13.97         0.93 o                         
   5   7  10         74.60         88.37         3.17 o                         
   6   7  10          6.49         10.12         1.06 o                         
   7   7  10          1.48          1.81         0.98 o                         
  -8   8  10         11.67         13.59         2.21 o                         
  -7   8  10         12.18         14.79         1.12 o                         
  -6   8  10          0.24          0.27         0.65 o                         
  -5   8  10         15.77         17.13         1.17 o                         
  -4   8  10         41.70         35.84         1.65 o                         
  -3   8  10          2.13          2.17         0.70 o                         
  -2   8  10         82.70         80.60         2.56 o                         
  -1   8  10         98.42         84.17         2.41 o                         
   0   8  10         13.66         14.81         1.43 o                         
   1   8  10         94.40         92.78         3.48 o                         
   2   8  10         36.43         37.10         1.67 o                         
   3   8  10          0.01         -0.15         0.97 o                         
   4   8  10         17.22         14.10         1.46 o                         
   5   8  10         48.04         49.59         4.65 o                         
   6   8  10         31.43         33.44         2.40 o                         
  -6   9  10         31.48         35.34         1.72 o                         
  -5   9  10         41.34         42.38         4.42 o                         
  -4   9  10        101.94        102.25         8.76 o                         
  -3   9  10          0.46          1.97         0.70 o                         
  -2   9  10          0.48          1.75         0.69 o                         
  -1   9  10          5.50          7.43         0.94 o                         
   0   9  10         17.93         15.84         1.07 o                         
   1   9  10         63.24         64.11         2.87 o                         
   2   9  10         20.86         24.86         3.72 o                         
   3   9  10          6.51          8.35         1.39 o                         
   4   9  10          3.49          5.58         1.39 o                         
 -13   1  11         57.91         64.20         2.62 o                         
 -12   1  11         11.31         11.78         0.93 o                         
 -11   1  11         67.30         73.47         2.26 o                         
 -10   1  11         48.30         53.52         1.56 o                         
  -9   1  11         38.47         40.17         1.67 o                         
  -8   1  11        376.06        376.10         7.32 o                         
  -7   1  11         84.16         77.61         1.60 o                         
  -6   1  11         61.74         74.63         1.40 o                         
  -5   1  11         13.47         13.25         0.59 o                         
  -4   1  11          2.77          0.82         0.31 o                         
  -3   1  11        164.71        180.65         2.58 o                         
  -2   1  11         98.88         96.30         1.37 o                         
  -1   1  11        390.21        372.29         4.79 o                         
   0   1  11         22.01         24.16         0.61 o                         
   1   1  11        304.08        332.58         4.50 o                         
   2   1  11         81.10         84.42         1.45 o                         
   3   1  11        575.96        573.03         7.96 o                         
   4   1  11         61.87         70.60         1.32 o                         
   5   1  11          0.96          1.03         0.44 o                         
   6   1  11        152.06        151.17         2.72 o                         
   7   1  11        334.87        321.29         5.97 o                         
   8   1  11        254.46        247.01         4.74 o                         
   9   1  11          8.40          7.54         1.13 o                         
  10   1  11         26.97         25.49         1.59 o                         
  11   1  11          2.90          0.75         1.06 o                         
 -13   2  11         23.56         35.09         3.72 o                         
 -12   2  11         17.00         13.56         1.51 o                         
 -11   2  11          5.53          3.20         0.68 o                         
 -10   2  11        137.46        129.95         2.95 o                         
  -9   2  11         39.33         29.51         1.25 o                         
  -8   2  11        524.01        512.79         9.84 o                         
  -7   2  11        161.13        159.96         2.96 o                         
  -6   2  11         23.12         26.06         0.87 o                         
  -5   2  11          0.45          0.02         0.33 o                         
  -4   2  11        483.66        584.09         9.73 o                         
  -3   2  11        625.60        648.82         9.72 o                         
  -2   2  11         27.14         57.45         1.12 o                         
  -1   2  11          8.14          5.99         0.39 o                         
   0   2  11         98.08        119.23         2.12 o                         
   1   2  11          0.35          2.07         0.48 o                         
   2   2  11        828.52        824.66        13.58 o                         
   3   2  11          0.03          0.82         0.34 o                         
   4   2  11         21.60         28.60         0.90 o                         
   5   2  11        481.63        484.42         8.69 o                         
   6   2  11         49.51         45.10         1.45 o                         
   7   2  11         92.66         93.66         2.52 o                         
   8   2  11        568.74        570.16        10.93 o                         
   9   2  11         22.53         22.33         1.29 o                         
  10   2  11          8.88          8.95         1.38 o                         
  11   2  11         14.42         12.25         1.50 o                         
 -13   3  11         56.59         65.66         5.12 o                         
 -12   3  11         27.31         34.40         2.75 o                         
 -11   3  11        389.68        417.74         9.62 o                         
 -10   3  11         19.27         19.90         1.12 o                         
  -9   3  11          6.74          9.80         0.81 o                         
  -8   3  11        153.77        155.57         3.46 o                         
  -7   3  11         19.49         21.09         1.08 o                         
  -6   3  11         14.44         15.47         0.75 o                         
  -5   3  11          7.07          5.55         0.43 o                         
  -4   3  11        196.65        210.66         3.55 o                         
  -3   3  11        348.89        418.94         6.69 o                         
  -2   3  11          4.03          2.55         0.35 o                         
  -1   3  11        254.05        233.76         3.88 o                         
   0   3  11          9.45          7.45         0.46 o                         
   1   3  11        672.92        675.11        11.18 o                         
   2   3  11        377.33        335.65         5.42 o                         
   3   3  11        187.92        173.17         3.00 o                         
   4   3  11        695.90        722.19        11.37 o                         
   5   3  11          1.04         -0.23         0.46 o                         
   6   3  11          4.34          4.70         0.68 o                         
   7   3  11         41.30         38.99         1.49 o                         
   8   3  11        132.42        116.37         2.95 o                         
   9   3  11          0.25         -0.74         0.74 o                         
  10   3  11          1.58          2.58         1.03 o                         
 -12   4  11          4.03          2.71         0.97 o                         
 -11   4  11          3.49          6.51         1.22 o                         
 -10   4  11         15.35         12.64         1.36 o                         
  -9   4  11          0.08          0.51         0.70 o                         
  -8   4  11          7.27          8.06         1.04 o                         
  -7   4  11        671.41        693.96        14.21 o                         
  -6   4  11          3.68          4.69         0.75 o                         
  -5   4  11         89.71         76.84         1.88 o                         
  -4   4  11        100.17         88.62         1.83 o                         
  -3   4  11         95.18         77.44         1.69 o                         
  -2   4  11         70.26         90.18         1.89 o                         
  -1   4  11        648.90        710.58        12.47 o                         
   0   4  11         11.53         10.39         0.55 o                         
   1   4  11        110.32        102.45         2.04 o                         
   2   4  11          2.06          4.37         0.63 o                         
   3   4  11        118.89        118.07         2.49 o                         
   4   4  11         78.90         71.54         1.80 o                         
   5   4  11         20.06         21.44         1.23 o                         
   6   4  11         25.10         33.78         1.42 o                         
   7   4  11        157.88        165.86         4.16 o                         
   8   4  11         13.74         14.32         1.32 o                         
   9   4  11         23.44         21.03         1.70 o                         
  10   4  11          3.38          1.39         1.86 o                         
 -11   5  11         20.95         19.70         2.26 o                         
 -10   5  11         28.48         29.77         1.69 o                         
  -9   5  11         47.26         37.91         1.59 o                         
  -8   5  11         30.20         25.01         1.20 o                         
  -7   5  11        122.47        133.86         3.18 o                         
  -6   5  11         19.38         14.20         0.93 o                         
  -5   5  11          1.83          1.44         0.49 o                         
  -4   5  11         21.67         13.66         0.90 o                         
  -3   5  11         15.72         13.13         0.76 o                         
  -2   5  11        210.22        173.71         3.31 o                         
  -1   5  11        112.56         89.13         1.91 o                         
   0   5  11         23.66         25.19         0.94 o                         
   1   5  11        172.09        153.42         3.22 o                         
   2   5  11        115.39         94.65         2.39 o                         
   3   5  11         38.55         40.04         1.38 o                         
   4   5  11          0.94          0.80         0.51 o                         
   5   5  11         39.92         44.78         1.57 o                         
   6   5  11          1.49          2.32         0.63 o                         
   7   5  11          7.78          8.89         1.27 o                         
   8   5  11          0.39          0.12         1.48 o                         
   9   5  11          1.60          0.48         1.07 o                         
 -10   6  11          0.74          2.41         1.06 o                         
  -9   6  11          5.68          4.98         0.84 o                         
  -8   6  11         13.25         19.54         1.47 o                         
  -7   6  11        101.73         98.80         3.31 o                         
  -6   6  11         39.26         33.55         1.26 o                         
  -5   6  11        294.98        297.96         5.89 o                         
  -4   6  11          1.30          2.39         0.54 o                         
  -3   6  11         18.04         15.05         1.02 o                         
  -2   6  11          1.79          0.42         0.63 o                         
  -1   6  11        102.71        100.98         2.56 o                         
   0   6  11         25.93         27.77         1.51 o                         
   1   6  11          0.28          1.31         0.56 o                         
   2   6  11        221.10        201.12         4.51 o                         
   3   6  11         59.95         58.82         1.99 o                         
   4   6  11         27.92         21.88         1.20 o                         
   5   6  11          1.51          2.76         1.00 o                         
   6   6  11          0.20          0.22         0.75 o                         
   7   6  11          7.98         10.04         1.48 o                         
   8   6  11          7.17          6.26         1.28 o                         
  -9   7  11         53.90         52.12         2.23 o                         
  -8   7  11          0.54          0.57         0.94 o                         
  -7   7  11        141.51        129.35         3.62 o                         
  -6   7  11         37.60         34.45         1.58 o                         
  -5   7  11          9.61         12.07         1.48 o                         
  -4   7  11         23.76         25.65         1.28 o                         
  -3   7  11         56.08         53.80         1.69 o                         
  -2   7  11         55.41         44.07         1.50 o                         
  -1   7  11         40.12         40.25         1.49 o                         
   0   7  11         21.35         20.15         1.44 o                         
   1   7  11         57.05         50.80         1.67 o                         
   2   7  11        140.59        128.06         3.07 o                         
   3   7  11          0.33          1.53         0.60 o                         
   4   7  11          6.89          6.47         0.92 o                         
   5   7  11          9.28          7.20         1.12 o                         
   6   7  11         13.87         21.53         1.90 o                         
   7   7  11         19.87         13.02         2.09 o                         
  -8   8  11         32.66         30.22         2.56 o                         
  -7   8  11         11.13         11.27         1.14 o                         
  -6   8  11          9.73         10.92         0.92 o                         
  -5   8  11          0.41          2.32         0.87 o                         
  -4   8  11          7.53          5.06         0.98 o                         
  -3   8  11          6.30          8.46         1.45 o                         
  -2   8  11         78.60         70.45         2.67 o                         
  -1   8  11         96.09         89.49         2.91 o                         
   0   8  11         14.61         12.57         1.40 o                         
   1   8  11         50.47         44.06         2.62 o                         
   2   8  11         17.21         25.07         1.79 o                         
   3   8  11         12.25         17.88         1.54 o                         
   4   8  11         28.73         34.60         2.03 o                         
   5   8  11          3.67          6.19         1.33 o                         
  -5   9  11         21.95         25.21         1.39 o                         
  -4   9  11         70.58         71.89         5.11 o                         
  -3   9  11          0.15          0.84         0.95 o                         
  -2   9  11        111.32        112.70         3.64 o                         
  -1   9  11          0.57          0.90         0.76 o                         
   0   9  11          2.35          4.01         0.84 o                         
   1   9  11          4.16          5.11         0.95 o                         
   2   9  11          3.88          2.32         1.16 o                         
   3   9  11         10.44         16.27         2.56 o                         
 -13   0  12         18.78         15.64         1.89 o                         
 -12   0  12          8.30         15.46         1.72 o                         
 -11   0  12        135.16        159.59         9.56 o                         
 -10   0  12        103.40        103.02         6.37 o                         
  -9   0  12        349.90        319.91         9.46 o                         
  -8   0  12       1600.45       1628.77        40.18 o                         
  -7   0  12       1966.86       1886.77        41.39 o                         
  -6   0  12         76.85         75.35         2.18 o                         
  -5   0  12         37.63         35.16         1.30 o                         
  -4   0  12         42.00         26.08         1.15 o                         
  -3   0  12       3868.01       4343.73        74.78 o                         
  -2   0  12       1275.68       1374.33        23.78 o                         
  -1   0  12       1452.69       1599.18        29.59 o                         
   0   0  12        866.69        793.52        13.88 o                         
   1   0  12       1758.11       1867.41        34.53 o                         
   2   0  12       1271.43       1352.79        33.24 o                         
   3   0  12        797.76        893.42        18.09 o                         
   4   0  12          1.45          2.88         1.58 o                         
   5   0  12         38.32         38.83         2.01 o                         
   6   0  12        200.86        197.04         4.74 o                         
   7   0  12         11.13          9.72         1.08 o                         
   8   0  12       1725.86       1733.77        49.21 o                         
   9   0  12         23.46         31.83         2.12 o                         
  10   0  12        530.93        585.24        53.81 o                         
  11   0  12         25.49         23.01         2.79 o                         
 -13   1  12        272.99        330.28         9.43 o                         
 -12   1  12        275.73        315.71        12.12 o                         
 -11   1  12        176.41        182.15         4.53 o                         
 -10   1  12        342.19        321.67         6.42 o                         
  -9   1  12        769.32        764.65        13.55 o                         
  -8   1  12        271.32        270.09         5.88 o                         
  -7   1  12        425.29        438.41         7.44 o                         
  -6   1  12       1141.20       1152.54        17.93 o                         
  -5   1  12       1193.15       1173.29        16.03 o                         
  -4   1  12       1047.34        955.77        13.09 o                         
  -3   1  12        549.04        508.36         7.05 o                         
  -2   1  12        365.92        326.18         4.44 o                         
  -1   1  12        387.30        407.79         5.50 o                         
   0   1  12        198.66        198.53         2.81 o                         
   1   1  12        236.78        243.74         3.38 o                         
   2   1  12        924.69       1034.66        13.64 o                         
   3   1  12        446.28        435.59         6.39 o                         
   4   1  12        873.19        912.82        13.65 o                         
   5   1  12        270.16        266.01         4.72 o                         
   6   1  12        967.25        948.46        21.20 o                         
   7   1  12        130.62        128.88         2.75 o                         
   8   1  12        390.92        384.74         8.17 o                         
   9   1  12         35.67         30.46         1.49 o                         
  10   1  12         12.95         12.58         1.30 o                         
 -13   2  12         14.56         17.75         1.88 o                         
 -12   2  12         10.18         11.07         0.91 o                         
 -11   2  12         85.70         86.12         2.32 o                         
 -10   2  12          4.33          2.90         0.67 o                         
  -9   2  12        326.18        299.40         6.43 o                         
  -8   2  12       1300.21       1230.01        22.98 o                         
  -7   2  12        535.41        508.25         9.59 o                         
  -6   2  12        598.88        576.74         9.19 o                         
  -5   2  12        134.55        131.05         2.37 o                         
  -4   2  12         14.48          7.72         0.47 o                         
  -3   2  12        435.83        494.12         7.48 o                         
  -2   2  12       1425.26       1492.15        22.04 o                         
  -1   2  12        710.21        757.00        11.33 o                         
   0   2  12       1124.22       1198.98        18.63 o                         
   1   2  12        680.27        671.92        10.10 o                         
   2   2  12        823.21        904.64        14.16 o                         
   3   2  12        507.50        556.16         8.83 o                         
   4   2  12        236.63        232.04         4.12 o                         
   5   2  12          3.77          4.68         0.66 o                         
   6   2  12        544.12        534.34        10.25 o                         
   7   2  12         42.98         41.98         1.43 o                         
   8   2  12        485.13        489.92         9.47 o                         
   9   2  12          5.11          4.38         0.80 o                         
  10   2  12        137.22        148.59         4.27 o                         
 -12   3  12         62.48         67.58         3.69 o                         
 -11   3  12        105.43        114.58         3.54 o                         
 -10   3  12         33.79         35.65         1.42 o                         
  -9   3  12          5.43          4.44         0.62 o                         
  -8   3  12        256.54        271.01         4.77 o                         
  -7   3  12         18.96         19.13         0.99 o                         
  -6   3  12        256.12        244.34         4.92 o                         
  -5   3  12        373.55        375.96         6.44 o                         
  -4   3  12        175.94        140.91         2.52 o                         
  -3   3  12        176.29        153.81         2.68 o                         
  -2   3  12       1456.91       1528.48        24.96 o                         
  -1   3  12          1.45          0.70         0.34 o                         
   0   3  12          7.33          8.79         0.52 o                         
   1   3  12         38.80         39.88         1.37 o                         
   2   3  12         16.98         18.09         0.79 o                         
   3   3  12        104.44        119.70         2.45 o                         
   4   3  12        184.20        202.67         3.97 o                         
   5   3  12        269.03        283.25         6.21 o                         
   6   3  12         67.26         64.05         1.82 o                         
   7   3  12         40.58         38.36         1.38 o                         
   8   3  12          1.33          3.32         0.79 o                         
   9   3  12         26.36         25.56         2.09 o                         
  10   3  12         61.19         58.93         2.66 o                         
 -12   4  12          0.55          2.03         1.26 o                         
 -11   4  12         59.23         53.71         2.29 o                         
 -10   4  12         50.41         40.05         2.01 o                         
  -9   4  12         10.15          6.82         0.73 o                         
  -8   4  12         92.74         95.60         2.26 o                         
  -7   4  12        372.10        334.92         6.19 o                         
  -6   4  12        108.65         93.42         2.11 o                         
  -5   4  12        427.17        411.45         7.94 o                         
  -4   4  12         24.63         16.18         0.92 o                         
  -3   4  12         89.55         87.76         1.91 o                         
  -2   4  12          2.49          3.93         0.49 o                         
  -1   4  12         13.71         15.07         0.75 o                         
   0   4  12        713.07        733.13        12.15 o                         
   1   4  12        493.75        499.33         8.90 o                         
   2   4  12          1.84          0.95         0.51 o                         
   3   4  12         17.79         16.77         0.92 o                         
   4   4  12         70.71         60.08         2.07 o                         
   5   4  12          0.78         -0.33         0.76 o                         
   6   4  12        345.28        326.38         6.94 o                         
   7   4  12        136.11        144.23         4.43 o                         
   8   4  12          0.20          2.01         1.90 o                         
   9   4  12          3.16          1.42         1.34 o                         
 -11   5  12         75.55         80.66         6.30 o                         
 -10   5  12         15.61         12.68         1.51 o                         
  -9   5  12         45.21         45.31         1.79 o                         
  -8   5  12         11.43         14.42         0.97 o                         
  -7   5  12         35.24         32.07         1.40 o                         
  -6   5  12          0.23          0.99         0.57 o                         
  -5   5  12         60.36         60.51         1.85 o                         
  -4   5  12          6.32          4.64         0.56 o                         
  -3   5  12         46.67         60.27         1.83 o                         
  -2   5  12         19.94         29.74         1.08 o                         
  -1   5  12         48.08         44.91         1.48 o                         
   0   5  12        162.65        173.14         3.87 o                         
   1   5  12         19.45         24.31         1.20 o                         
   2   5  12         39.61         33.86         1.27 o                         
   3   5  12          8.17         13.51         0.79 o                         
   4   5  12          7.79          7.12         0.63 o                         
   5   5  12         31.44         35.08         1.77 o                         
   6   5  12          1.95          4.47         0.78 o                         
   7   5  12         85.62         84.73         3.77 o                         
   8   5  12          0.00          0.48         1.09 o                         
   9   5  12          1.29          0.56         1.16 o                         
 -10   6  12          5.70          6.60         1.06 o                         
  -9   6  12         85.22         90.59         3.26 o                         
  -8   6  12         32.13         37.80         1.55 o                         
  -7   6  12        129.63        143.85         3.37 o                         
  -6   6  12         16.30         14.48         0.96 o                         
  -5   6  12        259.62        225.17         4.96 o                         
  -4   6  12          0.13          0.44         0.54 o                         
  -3   6  12        130.73        113.93         2.59 o                         
  -2   6  12          3.94          1.63         0.50 o                         
  -1   6  12          0.82          2.36         0.54 o                         
   0   6  12          5.51          7.85         0.68 o                         
   1   6  12        153.45        158.60         3.96 o                         
   2   6  12          0.31          1.18         0.55 o                         
   3   6  12         45.27         48.94         1.58 o                         
   4   6  12          0.05         -0.09         0.87 o                         
   5   6  12         47.12         51.91         1.99 o                         
   6   6  12         19.58         19.85         1.60 o                         
   7   6  12         15.48         18.51         2.79 o                         
   8   6  12          0.55          2.28         1.22 o                         
  -9   7  12          1.31          1.06         1.01 o                         
  -8   7  12          3.71          4.69         0.84 o                         
  -7   7  12          8.97         11.55         0.92 o                         
  -6   7  12          6.34          8.65         0.97 o                         
  -5   7  12         17.03         18.60         1.02 o                         
  -4   7  12          0.48          1.97         0.71 o                         
  -3   7  12          2.53         -0.52         0.55 o                         
  -2   7  12         85.87         79.90         2.04 o                         
  -1   7  12         18.45         21.09         1.07 o                         
   0   7  12         53.97         51.53         2.13 o                         
   1   7  12         31.85         24.27         1.87 o                         
   2   7  12         65.40         66.14         1.88 o                         
   3   7  12          1.19          1.02         0.65 o                         
   4   7  12          2.45          1.62         0.78 o                         
   5   7  12          0.30         -0.26         1.51 o                         
   6   7  12          0.01          1.63         1.10 o                         
  -7   8  12         23.46         17.52         1.31 o                         
  -6   8  12         15.53         14.41         1.14 o                         
  -5   8  12         64.48         58.31         3.62 o                         
  -4   8  12         23.42         28.39         1.65 o                         
  -3   8  12         51.04         41.27         1.88 o                         
  -2   8  12         75.56         88.27         3.02 o                         
  -1   8  12          1.51          2.43         0.74 o                         
   0   8  12          0.93          3.56         0.86 o                         
   1   8  12          3.29          3.65         0.86 o                         
   2   8  12          0.27          2.07         0.68 o                         
   3   8  12         17.23         19.07         1.39 o                         
   4   8  12          0.52          3.46         1.62 o                         
   5   8  12          8.07         14.94         2.44 o                         
  -4   9  12          5.77          7.57         0.82 o                         
  -3   9  12          2.00          2.85         0.95 o                         
  -2   9  12         18.25         15.48         1.57 o                         
  -1   9  12          2.39          3.44         0.71 o                         
   0   9  12          4.42          7.91         0.87 o                         
   1   9  12          1.31          1.29         1.39 o                         
   2   9  12          1.31          1.86         1.51 o                         
 -13   1  13          0.01          1.35         1.01 o                         
 -12   1  13         13.07         17.86         1.44 o                         
 -11   1  13         55.01         59.94         2.67 o                         
 -10   1  13         63.96         63.53         1.84 o                         
  -9   1  13          8.98          7.71         0.71 o                         
  -8   1  13         61.93         57.70         2.97 o                         
  -7   1  13         27.52         32.09         1.16 o                         
  -6   1  13         40.51         42.29         1.12 o                         
  -5   1  13         90.22         85.04         1.56 o                         
  -4   1  13        187.90        178.99         2.93 o                         
  -3   1  13         10.66          6.02         0.48 o                         
  -2   1  13          6.23         10.61         0.70 o                         
  -1   1  13        169.81        143.67         2.28 o                         
   0   1  13         14.17         10.96         0.50 o                         
   1   1  13        721.23        702.61         9.71 o                         
   2   1  13         27.31         39.46         0.95 o                         
   3   1  13         72.01         62.50         1.41 o                         
   4   1  13          6.82          4.07         1.01 o                         
   5   1  13         48.85         48.08         1.33 o                         
   6   1  13         20.03         17.23         0.92 o                         
   7   1  13        104.02        108.40         2.60 o                         
   8   1  13         69.40         70.69         2.19 o                         
   9   1  13         15.06         12.55         1.12 o                         
  10   1  13         33.58         36.01         1.86 o                         
 -13   2  13        110.16        118.49         4.92 o                         
 -12   2  13         12.08         12.57         1.19 o                         
 -11   2  13        176.51        169.23         3.87 o                         
 -10   2  13         15.25         10.95         1.00 o                         
  -9   2  13         49.90         49.84         1.59 o                         
  -8   2  13        182.71        203.63         4.24 o                         
  -7   2  13        377.46        342.52         8.77 o                         
  -6   2  13         71.95         63.92         1.49 o                         
  -5   2  13        139.58        141.48         2.55 o                         
  -4   2  13        402.92        405.96         6.23 o                         
  -3   2  13         81.76        105.73         1.86 o                         
  -2   2  13        122.17        124.20         2.13 o                         
  -1   2  13         22.47         22.96         0.76 o                         
   0   2  13        210.71        228.63         3.65 o                         
   1   2  13        158.47        154.33         2.71 o                         
   2   2  13         10.55          6.01         0.50 o                         
   3   2  13        932.78        974.02        15.32 o                         
   4   2  13        242.34        220.46         4.31 o                         
   5   2  13        397.58        422.10        21.62 o                         
   6   2  13        317.15        313.46         6.25 o                         
   7   2  13        262.48        242.97         4.95 o                         
   8   2  13         85.33         78.45         2.23 o                         
   9   2  13          4.75          6.21         1.14 o                         
  10   2  13        109.80         99.85         4.06 o                         
 -12   3  13          0.06          1.76         1.28 o                         
 -11   3  13         48.11         59.97         2.26 o                         
 -10   3  13        238.46        231.46         4.75 o                         
  -9   3  13          0.40          0.17         0.58 o                         
  -8   3  13         29.51         30.04         1.17 o                         
  -7   3  13         52.87         43.28         1.73 o                         
  -6   3  13          0.68         -0.12         0.55 o                         
  -5   3  13          2.59          1.09         0.46 o                         
  -4   3  13        439.83        432.84         6.99 o                         
  -3   3  13         27.22         22.80         1.18 o                         
  -2   3  13        425.81        420.69         7.13 o                         
  -1   3  13        265.78        270.05         4.72 o                         
   0   3  13        453.18        429.05         7.26 o                         
   1   3  13       2863.98       2912.63        47.39 o                         
   2   3  13          6.79          3.80         0.49 o                         
   3   3  13         13.96         16.05         0.86 o                         
   4   3  13         89.04         96.69         1.96 o                         
   5   3  13         50.09         52.62         1.48 o                         
   6   3  13        354.46        347.41         6.81 o                         
   7   3  13        265.12        267.04         5.37 o                         
   8   3  13          6.84          8.10         0.91 o                         
   9   3  13         15.05         17.18         1.44 o                         
 -12   4  13         19.70         24.17         3.02 o                         
 -11   4  13        127.70        136.71         4.02 o                         
 -10   4  13         30.22         30.98         1.82 o                         
  -9   4  13         81.23         81.85         2.13 o                         
  -8   4  13        137.47        131.05         3.21 o                         
  -7   4  13         12.69         15.21         0.95 o                         
  -6   4  13        386.77        371.57         7.26 o                         
  -5   4  13        270.83        239.89         5.21 o                         
  -4   4  13        540.16        542.04        10.41 o                         
  -3   4  13        798.58        853.52        18.98 o                         
  -2   4  13         70.37         73.65         1.78 o                         
  -1   4  13          1.89          1.50         0.60 o                         
   0   4  13        409.22        376.68         7.30 o                         
   1   4  13        169.21        153.21         3.05 o                         
   2   4  13        512.41        493.71         8.89 o                         
   3   4  13        545.43        553.47        13.16 o                         
   4   4  13        484.12        489.54         8.78 o                         
   5   4  13        286.25        313.69         7.67 o                         
   6   4  13          0.79          2.07         0.66 o                         
   7   4  13        302.53        277.24         7.35 o                         
   8   4  13         58.55         55.01         2.35 o                         
   9   4  13         37.89         29.75         1.89 o                         
 -11   5  13          1.81          2.95         1.06 o                         
  -9   5  13        142.11        166.66         5.21 o                         
  -8   5  13         17.64         13.72         1.23 o                         
  -7   5  13        540.92        525.48        10.08 o                         
  -6   5  13          8.86          2.34         0.74 o                         
  -5   5  13        180.60        161.89         3.42 o                         
  -4   5  13         10.91         19.30         0.95 o                         
  -3   5  13         38.07         34.73         1.28 o                         
  -2   5  13        436.44        475.07         8.49 o                         
  -1   5  13        300.57        320.78         5.87 o                         
   0   5  13        353.65        339.80         6.24 o                         
   1   5  13        436.10        460.45        11.77 o                         
   2   5  13        320.04        329.18         6.02 o                         
   3   5  13         38.99         31.72         1.19 o                         
   4   5  13         36.68         32.64         1.48 o                         
   5   5  13         59.11         63.49         1.90 o                         
   6   5  13        251.49        255.69         7.60 o                         
   7   5  13          4.87          4.80         0.98 o                         
   8   5  13          0.48         -0.11         0.96 o                         
 -10   6  13          0.14          1.59         1.06 o                         
  -9   6  13         72.08         78.98         2.81 o                         
  -8   6  13          0.35          0.99         0.79 o                         
  -7   6  13          2.15          2.11         0.60 o                         
  -6   6  13          4.35          8.76         1.18 o                         
  -5   6  13        238.86        225.28         4.60 o                         
  -4   6  13        340.82        343.02         7.24 o                         
  -3   6  13        117.68        135.15         2.93 o                         
  -2   6  13        151.07        135.66         2.97 o                         
  -1   6  13        164.45        147.39         3.18 o                         
   0   6  13        230.64        215.35         4.39 o                         
   1   6  13        119.51        119.49         2.88 o                         
   2   6  13         36.48         39.07         1.36 o                         
   3   6  13         53.33         50.81         1.88 o                         
   4   6  13        101.20        114.83         3.12 o                         
   5   6  13         18.17         22.45         1.49 o                         
   6   6  13          7.30          9.41         1.06 o                         
   7   6  13          9.75         14.01         1.98 o                         
  -9   7  13        116.15        124.80         6.97 o                         
  -8   7  13         29.65         37.17         1.87 o                         
  -7   7  13        173.32        192.86         5.20 o                         
  -6   7  13          8.79          9.48         0.80 o                         
  -5   7  13          0.55          1.54         0.60 o                         
  -4   7  13         55.78         57.53         2.79 o                         
  -3   7  13          2.50          5.79         0.64 o                         
  -2   7  13         96.22         81.15         2.26 o                         
  -1   7  13         19.11         16.59         1.24 o                         
   0   7  13         55.65         59.32         1.79 o                         
   1   7  13         24.57         30.53         1.31 o                         
   2   7  13         48.31         57.08         2.42 o                         
   3   7  13          3.41          6.91         0.80 o                         
   4   7  13          6.67          7.23         1.10 o                         
   5   7  13          2.66          4.82         0.87 o                         
   6   7  13          3.06          3.09         2.21 o                         
  -7   8  13         10.44          8.57         1.39 o                         
  -6   8  13          0.43         -0.51         1.17 o                         
  -5   8  13         35.43         29.88         1.43 o                         
  -4   8  13          8.47          7.78         1.10 o                         
  -3   8  13         25.52         20.45         1.51 o                         
  -2   8  13         28.29         23.11         1.35 o                         
  -1   8  13         30.83         29.31         1.98 o                         
   0   8  13          4.34          5.08         0.91 o                         
   1   8  13          4.54          3.27         0.97 o                         
   2   8  13          6.72          7.35         0.81 o                         
   3   8  13          1.87          5.34         3.49 o                         
   4   8  13          9.08         12.55         3.84 o                         
  -3   9  13          5.56          4.50         0.73 o                         
  -2   9  13          0.72          2.02         1.35 o                         
  -1   9  13          0.87          0.44         0.81 o                         
   0   9  13          4.05          5.46         1.06 o                         
 -13   0  14        211.80        232.05        10.92 o                         
 -12   0  14        215.22        218.00        12.32 o                         
 -11   0  14         48.13         57.58         3.01 o                         
 -10   0  14        436.77        442.54        23.23 o                         
  -9   0  14       1619.71       1661.29        94.30 o                         
  -8   0  14        543.01        528.26        22.99 o                         
  -7   0  14        292.11        257.59         6.21 o                         
  -6   0  14        500.48        474.75        15.93 o                         
  -5   0  14          1.86          1.41         0.86 o                         
  -4   0  14         39.32         54.66         1.61 o                         
  -3   0  14        398.68        419.94         8.09 o                         
  -2   0  14       1073.64       1021.94        17.85 o                         
  -1   0  14         18.89         15.40         0.90 o                         
   0   0  14       1017.25       1077.26        20.09 o                         
   1   0  14        221.40        236.12         5.14 o                         
   2   0  14        276.33        276.26         5.97 o                         
   3   0  14         69.02         81.85         3.03 o                         
   4   0  14         12.41          7.85         0.90 o                         
   5   0  14         26.03         18.87         1.29 o                         
   6   0  14         15.76         11.55         1.03 o                         
   7   0  14         39.52         27.06         1.92 o                         
   8   0  14         21.44         18.05         1.65 o                         
   9   0  14         19.67         13.65         3.14 o                         
  10   0  14        155.71        134.79         5.50 o                         
 -12   1  14        137.08        128.64         3.93 o                         
 -11   1  14        157.76        169.86         5.48 o                         
 -10   1  14        127.37        131.88         3.48 o                         
  -9   1  14          9.18          8.40         0.71 o                         
  -8   1  14        491.71        470.93         9.11 o                         
  -7   1  14        253.23        246.19         5.01 o                         
  -6   1  14         17.32         23.92         1.35 o                         
  -5   1  14        106.46        112.27         2.08 o                         
  -4   1  14         46.75         32.27         0.94 o                         
  -3   1  14        882.35        948.30        14.16 o                         
  -2   1  14        421.48        442.20         6.75 o                         
  -1   1  14         18.15         19.24         0.77 o                         
   0   1  14          0.59          0.07         0.40 o                         
   1   1  14         31.38         39.16         1.02 o                         
   2   1  14          0.42          0.46         0.38 o                         
   3   1  14         97.36         82.90         2.08 o                         
   4   1  14         14.70          7.09         0.61 o                         
   5   1  14        225.23        196.32         3.82 o                         
   6   1  14        170.70        162.72         3.52 o                         
   7   1  14         74.84         73.08         2.05 o                         
   8   1  14         59.01         53.14         1.87 o                         
   9   1  14          0.44          1.31         0.80 o                         
  10   1  14          1.06          4.26         1.15 o                         
 -12   2  14        137.92        153.91         7.58 o                         
 -11   2  14         33.29         38.49         1.73 o                         
 -10   2  14         43.09         47.14         1.57 o                         
  -9   2  14        149.53        143.13         3.68 o                         
  -8   2  14        634.10        623.18        11.97 o                         
  -7   2  14        427.67        382.68        14.32 o                         
  -6   2  14        120.79        124.27         5.01 o                         
  -5   2  14        567.24        531.20         8.54 o                         
  -4   2  14         59.60         60.18         1.32 o                         
  -3   2  14         36.08         40.17         1.03 o                         
  -2   2  14          6.49          4.61         0.46 o                         
  -1   2  14        445.83        413.05         6.34 o                         
   0   2  14        537.50        497.70         7.60 o                         
   1   2  14        137.25        155.28         2.78 o                         
   2   2  14         15.16         13.31         0.95 o                         
   3   2  14          6.02          2.91         0.70 o                         
   4   2  14          3.81          1.48         0.64 o                         
   5   2  14          9.52          2.81         0.54 o                         
   6   2  14         12.65         10.46         0.83 o                         
   7   2  14          0.12          0.84         0.65 o                         
   8   2  14          7.69          5.96         0.76 o                         
   9   2  14          5.60          2.94         1.11 o                         
 -12   3  14         22.80         32.97         2.14 o                         
 -11   3  14        132.12        127.78         5.26 o                         
 -10   3  14         51.22         54.93         1.76 o                         
  -9   3  14         17.79         20.59         1.06 o                         
  -8   3  14        385.48        381.44         6.94 o                         
  -7   3  14          6.83          5.44         0.56 o                         
  -6   3  14         51.34         43.15         1.68 o                         
  -5   3  14        110.18        106.59         2.78 o                         
  -4   3  14         17.92         26.78         1.48 o                         
  -3   3  14       1083.05       1055.45        18.46 o                         
  -2   3  14         92.92         82.17         1.78 o                         
  -1   3  14        374.14        350.67         6.06 o                         
   0   3  14        634.76        650.62        11.50 o                         
   1   3  14         89.97         76.05         2.34 o                         
   2   3  14          0.39         -0.05         0.57 o                         
   3   3  14          7.00          9.96         1.15 o                         
   4   3  14        189.45        178.95         3.30 o                         
   5   3  14          1.13          0.95         0.55 o                         
   6   3  14         36.23         30.80         1.31 o                         
   7   3  14        147.10        159.81         4.11 o                         
   8   3  14         10.95          5.68         0.97 o                         
   9   3  14          0.51         -1.06         1.06 o                         
 -11   4  14         34.19         35.23         1.98 o                         
 -10   4  14         22.86         32.52         2.03 o                         
  -9   4  14         30.64         30.87         1.51 o                         
  -8   4  14          5.75          7.86         0.68 o                         
  -7   4  14        173.59        202.85         3.92 o                         
  -6   4  14        161.35        146.67         2.81 o                         
  -5   4  14        416.19        372.27         7.89 o                         
  -4   4  14         80.04         78.09         1.91 o                         
  -3   4  14         86.28         76.94         2.06 o                         
  -2   4  14         67.95         64.58         1.85 o                         
  -1   4  14         37.33         38.01         1.53 o                         
   0   4  14        160.29        144.27         3.11 o                         
   1   4  14        465.90        462.37         8.31 o                         
   2   4  14         11.06         10.57         0.84 o                         
   3   4  14         92.97         94.83         1.91 o                         
   4   4  14          5.27          9.58         1.00 o                         
   5   4  14         32.35         37.17         1.49 o                         
   6   4  14          0.10          0.55         0.73 o                         
   7   4  14         56.16         58.66         2.42 o                         
   8   4  14          1.93          1.05         1.27 o                         
 -11   5  14         27.17         31.61         3.25 o                         
 -10   5  14         33.27         38.34         2.04 o                         
  -9   5  14         29.38         44.53         1.70 o                         
  -8   5  14         62.19         56.53         1.88 o                         
  -7   5  14         32.82         38.65         1.88 o                         
  -6   5  14         89.83         90.63         2.39 o                         
  -5   5  14          1.90          4.71         0.59 o                         
  -4   5  14          0.74          4.87         0.57 o                         
  -3   5  14         31.87         30.11         1.06 o                         
  -2   5  14        264.01        257.36         4.80 o                         
  -1   5  14        172.86        167.75         3.29 o                         
   0   5  14        119.05        115.04         2.42 o                         
   1   5  14       1627.81       1638.32        28.49 o                         
   2   5  14         36.79         50.55         1.49 o                         
   3   5  14         24.65         22.89         1.08 o                         
   4   5  14          0.09          0.95         0.58 o                         
   5   5  14         14.06          9.54         0.78 o                         
   6   5  14         23.32         24.87         3.39 o                         
   7   5  14        125.44        129.29         4.55 o                         
   8   5  14         18.55         22.49         2.79 o                         
  -9   6  14          3.36          5.27         0.96 o                         
  -8   6  14          0.26          1.14         1.04 o                         
  -7   6  14         28.85         22.95         1.39 o                         
  -6   6  14         25.58         30.87         1.52 o                         
  -5   6  14        255.89        257.35         7.23 o                         
  -4   6  14         27.74         20.15         1.06 o                         
  -3   6  14        236.57        222.41         5.17 o                         
  -2   6  14          8.77          9.08         0.67 o                         
  -1   6  14         28.41         26.44         1.16 o                         
   0   6  14         85.99         91.25         2.41 o                         
   1   6  14          3.19          2.68         0.54 o                         
   2   6  14         28.84         33.33         1.52 o                         
   3   6  14         67.11         77.35         3.14 o                         
   4   6  14         72.34         88.07         3.12 o                         
   5   6  14         48.02         54.44         2.35 o                         
   6   6  14          6.36         14.25         1.67 o                         
   7   6  14         45.10         49.82         5.93 o                         
  -8   7  14          3.58          3.51         0.75 o                         
  -7   7  14         26.29         30.22         1.54 o                         
  -6   7  14          6.97         10.07         0.96 o                         
  -5   7  14         27.34         27.23         1.51 o                         
  -4   7  14         13.13         10.76         0.88 o                         
  -3   7  14         11.83         11.93         1.17 o                         
  -2   7  14          0.57          0.36         0.57 o                         
  -1   7  14        164.87        139.46         4.08 o                         
   0   7  14         88.18         83.42         2.82 o                         
   1   7  14        159.53        183.39         7.78 o                         
   2   7  14        108.22        111.75         4.28 o                         
   3   7  14         46.04         53.83         2.49 o                         
   4   7  14          7.27         11.68         1.38 o                         
   5   7  14          5.98          6.48         1.09 o                         
  -6   8  14          0.14         -0.57         1.67 o                         
  -5   8  14        106.08        100.08         4.00 o                         
  -4   8  14          2.64          2.63         0.61 o                         
  -3   8  14         48.48         48.14         1.90 o                         
  -2   8  14         14.99         12.36         1.06 o                         
  -1   8  14         15.04         17.38         1.39 o                         
   0   8  14          0.07         -0.29         0.63 o                         
   1   8  14          0.13         -0.22         0.77 o                         
   2   8  14         12.96         16.31         1.55 o                         
   3   8  14          2.22         16.27         4.65 o                         
 -12   1  15         18.44         21.31         1.54 o                         
 -11   1  15          0.75          0.10         0.72 o                         
 -10   1  15         26.91         30.13         1.41 o                         
  -9   1  15         10.37         10.56         1.27 o                         
  -8   1  15          9.18          8.33         0.80 o                         
  -7   1  15          0.91          1.07         0.69 o                         
  -6   1  15          5.51          5.10         0.66 o                         
  -5   1  15         16.08         15.89         1.06 o                         
  -4   1  15         21.21         21.70         0.87 o                         
  -3   1  15        176.63        150.68         2.57 o                         
  -2   1  15         15.29         20.66         0.81 o                         
  -1   1  15        248.18        216.27         3.51 o                         
   0   1  15         16.83         23.98         0.91 o                         
   1   1  15         11.01         11.96         0.64 o                         
   2   1  15        253.90        255.96         5.58 o                         
   3   1  15         17.72         15.92         0.92 o                         
   4   1  15          3.67          2.91         0.56 o                         
   5   1  15          6.97          3.18         0.72 o                         
   6   1  15         10.45          7.56         0.74 o                         
   7   1  15         83.46         87.79         2.57 o                         
   8   1  15          8.93          5.69         0.87 o                         
   9   1  15          0.61         -0.15         0.91 o                         
 -12   2  15          1.16          3.45         1.86 o                         
 -11   2  15          7.11          8.56         0.82 o                         
 -10   2  15        195.27        199.26         4.42 o                         
  -9   2  15          5.17          2.42         0.67 o                         
  -8   2  15         12.62         17.98         1.37 o                         
  -7   2  15         10.60          7.80         0.70 o                         
  -6   2  15         10.54          9.88         0.71 o                         
  -5   2  15        387.36        405.03         9.65 o                         
  -4   2  15          0.10          2.87         0.59 o                         
  -3   2  15        235.80        230.10         3.75 o                         
  -2   2  15        473.71        494.58         7.56 o                         
  -1   2  15        163.43        175.16         2.94 o                         
   0   2  15        111.04        103.52         2.04 o                         
   1   2  15        773.68        810.06        18.55 o                         
   2   2  15         17.47         18.00         1.04 o                         
   3   2  15         71.14         72.58         3.85 o                         
   4   2  15          0.89          0.77         0.50 o                         
   5   2  15         17.93         15.46         0.91 o                         
   6   2  15         14.03         19.81         1.14 o                         
   7   2  15         40.69         35.06         1.47 o                         
   8   2  15          6.72          3.28         0.91 o                         
   9   2  15          1.96         -1.18         1.22 o                         
 -12   3  15         64.30         66.50         4.53 o                         
 -11   3  15         12.06         11.91         1.03 o                         
 -10   3  15          4.22          5.35         0.77 o                         
  -9   3  15         31.35         36.12         1.32 o                         
  -8   3  15          2.60          4.00         0.63 o                         
  -7   3  15          5.00          6.18         0.60 o                         
  -6   3  15        154.56        127.59         2.65 o                         
  -5   3  15        334.02        281.64         6.22 o                         
  -4   3  15         46.81         51.94         1.49 o                         
  -3   3  15        362.62        335.02         7.18 o                         
  -2   3  15         92.77         65.74         1.63 o                         
  -1   3  15          5.28          2.30         0.49 o                         
   0   3  15          4.87          2.59         0.76 o                         
   1   3  15         19.93         17.83         0.96 o                         
   2   3  15        132.06        141.99         3.71 o                         
   3   3  15        153.87        139.25         2.60 o                         
   4   3  15          0.42         -0.23         0.49 o                         
   5   3  15         37.83         35.53         1.39 o                         
   6   3  15         23.66         20.14         1.09 o                         
   7   3  15        143.66        149.92         3.88 o                         
   8   3  15          2.78          1.69         1.01 o                         
 -11   4  15         11.44          5.70         1.29 o                         
 -10   4  15          0.34          1.31         1.15 o                         
  -9   4  15        302.78        315.65         7.34 o                         
  -8   4  15          0.58          1.85         0.60 o                         
  -7   4  15        185.58        190.57         3.53 o                         
  -6   4  15          5.67          7.21         0.89 o                         
  -5   4  15         38.91         42.77         1.36 o                         
  -4   4  15          1.59         -0.48         0.56 o                         
  -3   4  15        105.73        101.66         3.80 o                         
  -2   4  15          5.49          2.44         0.79 o                         
  -1   4  15         64.31         75.73         2.43 o                         
   0   4  15         57.28         67.45         2.11 o                         
   1   4  15         78.30         71.04         1.75 o                         
   2   4  15        110.14        100.05         2.04 o                         
   3   4  15         17.81         18.17         0.98 o                         
   4   4  15         16.40         16.26         1.07 o                         
   5   4  15          8.59          9.45         1.03 o                         
   6   4  15          4.15          7.25         0.90 o                         
   7   4  15          0.06          0.35         0.87 o                         
   8   4  15         60.08         48.76         6.51 o                         
 -10   5  15         39.58         42.75         2.24 o                         
  -9   5  15          6.35         10.39         1.01 o                         
  -8   5  15         34.73         33.96         2.32 o                         
  -7   5  15         39.71         43.63         1.70 o                         
  -6   5  15          1.29          1.74         0.56 o                         
  -5   5  15         69.92         72.63         2.06 o                         
  -4   5  15        131.24        124.61         2.74 o                         
  -3   5  15         59.47         43.83         1.26 o                         
  -2   5  15          0.12         -0.47         0.47 o                         
  -1   5  15        136.79        125.54         2.61 o                         
   0   5  15        288.37        299.29         5.56 o                         
   1   5  15          6.54          6.51         0.62 o                         
   2   5  15         60.02         72.63         1.87 o                         
   3   5  15          4.03          3.30         0.64 o                         
   4   5  15         11.62         15.83         1.06 o                         
   5   5  15          0.16         -0.37         0.78 o                         
   6   5  15          0.73          2.00         2.31 o                         
   7   5  15         21.50         24.75         2.56 o                         
  -9   6  15        100.40        109.96         6.39 o                         
  -8   6  15         21.61         20.45         1.98 o                         
  -7   6  15        151.57        149.20         6.55 o                         
  -6   6  15          6.37          6.02         0.63 o                         
  -5   6  15          0.58          2.71         0.90 o                         
  -4   6  15         11.21         11.81         0.83 o                         
  -3   6  15          1.53          2.78         0.58 o                         
  -2   6  15         78.70         74.54         1.94 o                         
  -1   6  15          3.70          4.47         0.63 o                         
   0   6  15         16.35          7.89         0.99 o                         
   1   6  15          4.61          5.41         0.91 o                         
   2   6  15         12.96         13.32         1.18 o                         
   3   6  15          1.98          2.81         0.76 o                         
   4   6  15         39.22         51.48         2.26 o                         
   5   6  15          0.29         -0.88         0.88 o                         
   6   6  15          0.01          1.59         1.63 o                         
  -8   7  15          1.93          1.38         3.25 o                         
  -7   7  15          5.54          7.20         0.73 o                         
  -6   7  15          1.67          5.24         0.70 o                         
  -5   7  15         36.84         34.19         1.82 o                         
  -4   7  15         20.46         20.37         1.94 o                         
  -3   7  15         14.24         16.76         1.31 o                         
  -2   7  15          2.85          2.88         0.61 o                         
  -1   7  15         22.37         19.08         1.21 o                         
   0   7  15          0.69         -0.11         0.59 o                         
   1   7  15          4.62          4.90         0.67 o                         
   2   7  15          1.54          1.53         0.75 o                         
   3   7  15         18.72         21.65         1.54 o                         
   4   7  15          6.53          6.16         0.96 o                         
  -5   8  15         15.45         15.21         0.98 o                         
  -4   8  15          1.69          2.67         0.63 o                         
  -3   8  15         12.05         13.39         1.01 o                         
  -2   8  15         16.07         13.11         2.38 o                         
  -1   8  15         16.69         18.33         1.96 o                         
   0   8  15          8.33         17.69         1.55 o                         
   1   8  15          7.41          9.81         0.94 o                         
   2   8  15          2.75         -1.39         1.39 o                         
 -12   0  16        316.48        296.05        11.62 o                         
 -11   0  16        154.08        164.19         9.30 o                         
 -10   0  16        224.93        213.20         8.21 o                         
  -9   0  16          3.20          5.04         1.46 o                         
  -8   0  16          2.70          2.46         0.84 o                         
  -7   0  16        239.46        230.26         6.31 o                         
  -6   0  16         47.44         40.91         2.71 o                         
  -5   0  16        222.09        243.01         7.73 o                         
  -4   0  16          1.18          0.36         0.86 o                         
  -3   0  16       1629.36       1650.20        40.56 o                         
  -2   0  16        292.27        281.35         7.32 o                         
  -1   0  16        935.12       1019.11        25.10 o                         
   0   0  16       1359.65       1419.90        52.04 o                         
   1   0  16        161.93        144.75         4.24 o                         
   2   0  16        400.23        404.87        12.08 o                         
   3   0  16        182.60        164.44         6.81 o                         
   4   0  16        106.79        118.19         3.26 o                         
   5   0  16        325.92        315.17         8.28 o                         
   6   0  16       1062.25       1074.80        30.73 o                         
   7   0  16         80.50         91.46         4.11 o                         
   8   0  16         25.09         27.17         3.84 o                         
   9   0  16         12.88         12.53         1.55 o                         
 -12   1  16         13.16         10.74         0.98 o                         
 -11   1  16         35.96         35.67         1.98 o                         
 -10   1  16          8.13          6.81         0.84 o                         
  -9   1  16        167.35        186.56         4.71 o                         
  -8   1  16       1248.02       1229.62        22.95 o                         
  -7   1  16        393.51        418.82         8.18 o                         
  -6   1  16       1199.97       1264.25        58.49 o                         
  -5   1  16        365.34        388.73         7.10 o                         
  -4   1  16       1119.88       1128.36        21.15 o                         
  -3   1  16         29.61         37.27         1.25 o                         
  -2   1  16        745.52        732.63        12.30 o                         
  -1   1  16        623.40        655.28        11.70 o                         
   0   1  16        356.39        377.05         6.93 o                         
   1   1  16        183.29        173.76         6.29 o                         
   2   1  16        573.23        612.84        10.97 o                         
   3   1  16        382.41        387.58         8.16 o                         
   4   1  16        197.45        186.71         3.52 o                         
   5   1  16        122.20        136.73         2.77 o                         
   6   1  16          2.34          3.85         0.70 o                         
   7   1  16          0.87          1.46         0.67 o                         
   8   1  16         31.68         29.33         2.65 o                         
   9   1  16         89.07         80.69         3.78 o                         
 -12   2  16        109.76         97.48         4.19 o                         
 -11   2  16        178.63        186.43         5.44 o                         
 -10   2  16        108.24         99.87         2.69 o                         
  -9   2  16         14.73          8.92         0.73 o                         
  -8   2  16        357.02        326.39         6.47 o                         
  -7   2  16         12.21          8.42         0.70 o                         
  -6   2  16          0.61          0.78         0.60 o                         
  -5   2  16        120.92        124.79         3.14 o                         
  -4   2  16        100.92        103.59         2.31 o                         
  -3   2  16        326.85        356.25         7.67 o                         
  -2   2  16        399.87        410.10         6.71 o                         
  -1   2  16        149.58        156.16         3.41 o                         
   0   2  16        255.70        267.78         5.06 o                         
   1   2  16        376.83        416.61         8.15 o                         
   2   2  16         12.49         11.46         0.92 o                         
   3   2  16          2.17          3.50         0.73 o                         
   4   2  16         88.02         92.84         2.14 o                         
   5   2  16        259.53        260.90         4.94 o                         
   6   2  16        307.54        326.00         6.93 o                         
   7   2  16         83.59         88.66         3.69 o                         
   8   2  16         73.64         74.11         3.06 o                         
 -11   3  16         12.93         11.42         1.60 o                         
 -10   3  16         25.65         32.06         2.31 o                         
  -9   3  16         57.85         60.67         1.78 o                         
  -8   3  16        379.16        384.17         7.08 o                         
  -7   3  16          9.84         12.19         0.88 o                         
  -6   3  16       1006.82        973.86        17.08 o                         
  -5   3  16         20.74         18.50         1.06 o                         
  -4   3  16        364.30        329.71         6.62 o                         
  -3   3  16         43.09         38.14         2.05 o                         
  -2   3  16          1.72          0.94         0.54 o                         
  -1   3  16         52.79         47.53         1.61 o                         
   0   3  16        146.34        148.07         5.17 o                         
   1   3  16        902.97        993.12        18.64 o                         
   2   3  16         67.62         49.82         1.39 o                         
   3   3  16        219.82        229.00         4.12 o                         
   4   3  16          0.67          0.39         0.52 o                         
   5   3  16          0.06         -0.63         0.63 o                         
   6   3  16          3.21          3.63         0.82 o                         
   7   3  16          0.38          1.53         0.80 o                         
   8   3  16         38.27         32.37         2.05 o                         
 -10   4  16         28.51         17.21         2.47 o                         
  -9   4  16          0.26          0.35         0.73 o                         
  -8   4  16        100.23        104.20         3.16 o                         
  -7   4  16         23.79         17.85         1.43 o                         
  -6   4  16          0.13          1.11         0.60 o                         
  -5   4  16         15.91          8.77         0.65 o                         
  -4   4  16          0.30          0.50         0.65 o                         
  -3   4  16         93.10         98.58         2.32 o                         
  -2   4  16         18.68         19.34         1.04 o                         
  -1   4  16         17.42         15.10         0.87 o                         
   0   4  16         22.78         16.97         1.00 o                         
   1   4  16        159.66        193.55         3.90 o                         
   2   4  16         43.07         39.71         1.25 o                         
   3   4  16          4.17          4.12         0.58 o                         
   4   4  16         58.06         55.72         2.00 o                         
   5   4  16         38.23         37.32         1.80 o                         
   6   4  16         13.85         11.78         1.36 o                         
   7   4  16         80.20         76.14         2.64 o                         
 -10   5  16         42.36         46.16         7.32 o                         
  -9   5  16          2.14          3.76         0.96 o                         
  -8   5  16         51.68         61.55         1.96 o                         
  -7   5  16         12.29         11.89         0.81 o                         
  -6   5  16         15.39         14.65         0.91 o                         
  -5   5  16        127.50        120.83         4.18 o                         
  -4   5  16          3.17          3.29         0.62 o                         
  -3   5  16          7.44          6.97         0.81 o                         
  -2   5  16         35.42         28.28         1.19 o                         
  -1   5  16        210.32        178.89         3.54 o                         
   0   5  16          8.75         17.18         0.92 o                         
   1   5  16        122.46        139.95         2.90 o                         
   2   5  16          0.06         -0.22         0.54 o                         
   3   5  16         13.88         21.26         1.26 o                         
   4   5  16         27.83         20.06         1.68 o                         
   5   5  16          4.67          6.66         0.99 o                         
   6   5  16         28.48         21.61         3.18 o                         
  -9   6  16         30.28         31.84         2.79 o                         
  -8   6  16          3.32          4.26         0.97 o                         
  -7   6  16          0.26          0.87         0.73 o                         
  -6   6  16         11.24          7.62         0.69 o                         
  -5   6  16          0.18          0.54         0.57 o                         
  -4   6  16         20.80         16.23         1.00 o                         
  -3   6  16          4.01          4.67         0.61 o                         
  -2   6  16         10.84         10.13         0.85 o                         
  -1   6  16          0.11          0.67         0.64 o                         
   0   6  16         21.60         17.60         1.09 o                         
   1   6  16          3.21          4.45         0.68 o                         
   2   6  16          0.43          0.81         0.63 o                         
   3   6  16          3.26          2.37         0.78 o                         
   4   6  16          5.57          5.91         0.84 o                         
   5   6  16         12.96         12.87         1.28 o                         
  -7   7  16         20.47         34.85         2.74 o                         
  -6   7  16          1.03          0.79         0.93 o                         
  -5   7  16          1.70          2.23         0.58 o                         
  -4   7  16          0.01          0.01         0.90 o                         
  -3   7  16          0.73          1.03         0.57 o                         
  -2   7  16         27.95         38.91         1.55 o                         
  -1   7  16          1.46          3.68         0.72 o                         
   0   7  16          4.10          8.19         1.14 o                         
   1   7  16          7.20          7.60         0.91 o                         
   2   7  16          0.44         -0.12         0.74 o                         
   3   7  16          2.14          3.06         1.27 o                         
  -4   8  16          0.35          0.23         0.70 o                         
  -3   8  16          4.34          1.87         0.55 o                         
  -2   8  16          4.62          3.49         1.10 o                         
  -1   8  16          1.75          1.08         1.16 o                         
   0   8  16          0.51         -0.26         0.78 o                         
 -11   1  17          4.67          4.73         0.87 o                         
 -10   1  17          2.19          3.58         0.91 o                         
  -9   1  17          9.54          5.20         0.71 o                         
  -8   1  17          0.02          1.31         0.62 o                         
  -7   1  17          0.97         -0.43         0.63 o                         
  -6   1  17         15.34         10.84         0.78 o                         
  -5   1  17        120.96        100.79         2.69 o                         
  -4   1  17         82.30         80.14         2.18 o                         
  -3   1  17        275.93        276.16         5.26 o                         
  -2   1  17         66.87         73.61         1.98 o                         
  -1   1  17          0.63          2.44         0.63 o                         
   0   1  17        131.62        123.20         2.79 o                         
   1   1  17        177.78        186.95         7.29 o                         
   2   1  17          1.53          4.45         0.65 o                         
   3   1  17         15.90         15.12         0.98 o                         
   4   1  17        147.93        143.72         2.88 o                         
   5   1  17          7.19          6.64         0.74 o                         
   6   1  17         42.81         39.27         1.66 o                         
   7   1  17         23.17         19.43         2.28 o                         
   8   1  17          0.30         -1.51         1.54 o                         
 -11   2  17         11.28          7.52         1.22 o                         
 -10   2  17        135.05        145.90         4.04 o                         
  -9   2  17          6.74          4.27         0.66 o                         
  -8   2  17         18.45         22.56         1.17 o                         
  -7   2  17         19.99         12.86         0.86 o                         
  -6   2  17         39.52         46.03         1.76 o                         
  -5   2  17        231.73        212.66         4.09 o                         
  -4   2  17         16.22         15.27         1.13 o                         
  -3   2  17        138.79        148.29         3.60 o                         
  -2   2  17        184.01        206.36         4.66 o                         
  -1   2  17         40.56         34.63         1.60 o                         
   0   2  17         13.72          8.30         0.86 o                         
   1   2  17        616.96        619.92        11.13 o                         
   2   2  17        329.40        308.66         7.27 o                         
   3   2  17         32.29         26.29         1.12 o                         
   4   2  17        257.20        271.75         5.12 o                         
   5   2  17          3.88          4.03         0.68 o                         
   6   2  17         50.08         54.62         1.86 o                         
   7   2  17          0.70         -0.82         0.82 o                         
   8   2  17         26.67         21.84         4.53 o                         
 -11   3  17          0.96          0.48         4.18 o                         
 -10   3  17         16.26         12.79         1.38 o                         
  -9   3  17         90.07         85.65         3.80 o                         
  -8   3  17        120.54        109.50         2.68 o                         
  -7   3  17         14.75         13.44         0.93 o                         
  -6   3  17          3.45          5.15         0.61 o                         
  -5   3  17         58.61         64.74         1.76 o                         
  -4   3  17        235.17        215.81         4.25 o                         
  -3   3  17        203.32        202.81         3.95 o                         
  -2   3  17        316.68        355.15         6.53 o                         
  -1   3  17        293.63        289.23         5.47 o                         
   0   3  17         12.91          6.53         0.68 o                         
   1   3  17        509.13        541.70         9.73 o                         
   2   3  17         13.46         23.27         1.20 o                         
   3   3  17         27.80         28.10         1.18 o                         
   4   3  17        121.97        106.17         2.37 o                         
   5   3  17         95.87        108.87         2.98 o                         
   6   3  17         54.60         51.41         2.27 o                         
   7   3  17         83.24         70.32         2.80 o                         
 -10   4  17         15.48         18.74         2.15 o                         
  -9   4  17          3.51          5.33         0.76 o                         
  -8   4  17         35.86         34.18         1.84 o                         
  -7   4  17         15.81         14.59         0.89 o                         
  -6   4  17         44.01         46.26         1.50 o                         
  -5   4  17        108.54         93.73         2.04 o                         
  -4   4  17         85.80         85.39         2.10 o                         
  -3   4  17        126.19        139.87         3.07 o                         
  -2   4  17          6.96          8.92         0.79 o                         
  -1   4  17          4.84          2.41         0.56 o                         
   0   4  17        544.04        560.27        10.68 o                         
   1   4  17        346.60        391.73         6.77 o                         
   2   4  17         16.99         16.64         0.92 o                         
   3   4  17        213.02        212.59         4.40 o                         
   4   4  17         35.85         45.45         1.98 o                         
   5   4  17          0.33         -0.74         0.82 o                         
   6   4  17          1.83          1.31         1.41 o                         
   7   4  17          5.76          1.39         1.63 o                         
  -9   5  17         58.57         68.54         2.40 o                         
  -8   5  17         70.96         77.46         2.82 o                         
  -7   5  17         70.89         61.65         2.31 o                         
  -6   5  17         30.29         30.27         1.38 o                         
  -5   5  17         72.88         65.47         1.87 o                         
  -4   5  17        161.78        188.86         3.68 o                         
  -3   5  17        128.33        144.63         3.15 o                         
  -2   5  17        102.39        107.47         2.38 o                         
  -1   5  17         64.59         65.04         1.80 o                         
   0   5  17         22.21         35.30         1.22 o                         
   1   5  17          0.17          0.22         0.49 o                         
   2   5  17          0.62          0.63         0.58 o                         
   3   5  17         52.55         45.78         1.84 o                         
   4   5  17          4.75          1.89         0.84 o                         
   5   5  17         63.32         68.15         4.97 o                         
   6   5  17          7.30          5.31         3.14 o                         
  -8   6  17         19.64         21.11         1.62 o                         
  -7   6  17         17.76         17.53         1.21 o                         
  -6   6  17         36.89         41.37         1.84 o                         
  -5   6  17         31.35         33.84         1.45 o                         
  -4   6  17         51.55         46.24         1.74 o                         
  -3   6  17         25.60         22.75         1.19 o                         
  -2   6  17         21.08         19.96         1.65 o                         
  -1   6  17          9.14          9.72         0.86 o                         
   0   6  17         50.02         65.68         3.22 o                         
   1   6  17         48.73         47.66         2.53 o                         
   2   6  17         29.86         33.31         2.26 o                         
   3   6  17         14.79         26.38         1.60 o                         
   4   6  17          9.44          8.14         0.99 o                         
  -6   7  17          3.70          4.21         0.71 o                         
  -5   7  17         20.26         19.90         1.62 o                         
  -4   7  17         10.61         12.16         0.90 o                         
  -3   7  17          7.67          5.79         1.02 o                         
  -2   7  17          9.98          9.54         0.86 o                         
  -1   7  17         19.78         17.79         1.13 o                         
   0   7  17         16.73         16.07         1.35 o                         
   1   7  17          0.08          1.68         0.83 o                         
   2   7  17          2.29          0.70         0.86 o                         
 -11   0  18         27.43         23.76         2.18 o                         
 -10   0  18         19.31         26.71         2.45 o                         
  -9   0  18        139.77        126.44         5.25 o                         
  -8   0  18        158.79        141.96         5.83 o                         
  -7   0  18         62.18         51.44         2.45 o                         
  -6   0  18        191.39        162.56         5.32 o                         
  -5   0  18         41.82         44.21         2.27 o                         
  -4   0  18         45.59         47.48         3.57 o                         
  -3   0  18        210.02        234.09         7.33 o                         
  -2   0  18        163.12        152.16         5.44 o                         
  -1   0  18         26.39         25.65         1.96 o                         
   0   0  18       2236.71       2462.60        69.69 o                         
   1   0  18         22.09         14.69         1.44 o                         
   2   0  18          8.13          7.42         1.58 o                         
   3   0  18          0.24          2.11         1.07 o                         
   4   0  18         45.96         31.14         2.11 o                         
   5   0  18         89.47         62.23         2.82 o                         
   6   0  18         19.45         11.88         3.25 o                         
   7   0  18          1.40         -0.35         1.74 o                         
 -11   1  18        142.76        131.34         3.76 o                         
 -10   1  18          4.83          7.28         1.01 o                         
  -9   1  18          4.09          1.95         0.94 o                         
  -8   1  18         67.46         54.91         1.76 o                         
  -7   1  18          2.93          1.22         0.67 o                         
  -6   1  18        548.46        513.33        10.61 o                         
  -5   1  18         41.94         37.44         1.39 o                         
  -4   1  18        542.16        536.89        10.29 o                         
  -3   1  18        156.96        141.57         3.38 o                         
  -2   1  18        238.39        241.77         5.84 o                         
  -1   1  18        526.32        512.63         9.30 o                         
   0   1  18        111.48        126.92         3.09 o                         
   1   1  18         16.13         14.32         0.97 o                         
   2   1  18         26.69         28.69         1.31 o                         
   3   1  18        181.12        165.32         3.36 o                         
   4   1  18         24.40         23.55         1.30 o                         
   5   1  18         44.81         42.04         1.56 o                         
   6   1  18         14.77         16.98         1.54 o                         
   7   1  18          0.06          1.11         1.31 o                         
 -11   2  18          5.38          5.43         1.16 o                         
 -10   2  18         32.39         30.33         2.55 o                         
  -9   2  18         76.04         80.98         3.27 o                         
  -8   2  18        212.65        195.76         4.39 o                         
  -7   2  18         64.28         64.10         1.89 o                         
  -6   2  18         32.13         23.35         1.21 o                         
  -5   2  18         47.26         38.28         1.69 o                         
  -4   2  18         34.46         34.38         1.51 o                         
  -3   2  18        136.73        147.32         2.90 o                         
  -2   2  18         18.97         13.05         1.01 o                         
  -1   2  18        325.31        356.14         6.52 o                         
   0   2  18        296.63        316.57         6.76 o                         
   1   2  18         80.69         73.25         2.00 o                         
   2   2  18         10.97         15.36         1.23 o                         
   3   2  18         36.01         29.62         1.25 o                         
   4   2  18          0.05          1.02         0.63 o                         
   5   2  18         54.44         38.82         1.52 o                         
   6   2  18         14.48          8.47         1.11 o                         
   7   2  18          1.57          2.54         1.22 o                         
 -10   3  18          4.14          2.81         1.25 o                         
  -9   3  18          0.34          0.38         0.71 o                         
  -8   3  18         27.19         26.75         1.27 o                         
  -7   3  18          3.47          2.21         0.67 o                         
  -6   3  18        290.74        280.18         5.60 o                         
  -5   3  18         66.30         72.89         1.94 o                         
  -4   3  18         20.45         27.92         1.21 o                         
  -3   3  18         55.73         55.08         1.59 o                         
  -2   3  18         84.52         82.59         2.03 o                         
  -1   3  18        217.51        204.46         4.06 o                         
   0   3  18         61.27         48.52         1.96 o                         
   1   3  18          1.01          0.88         0.57 o                         
   2   3  18          8.48          6.86         0.71 o                         
   3   3  18          9.90         11.05         0.95 o                         
   4   3  18          5.59          4.94         0.78 o                         
   5   3  18          3.91          4.06         0.91 o                         
   6   3  18          5.01          6.36         1.34 o                         
 -10   4  18         55.36         75.08         7.90 o                         
  -9   4  18         68.28         83.61         3.56 o                         
  -8   4  18        177.17        166.53         7.52 o                         
  -7   4  18          5.56          7.37         0.75 o                         
  -6   4  18         12.34         12.29         0.84 o                         
  -5   4  18        157.41        123.13         2.57 o                         
  -4   4  18         13.75         19.50         1.09 o                         
  -3   4  18         20.28         16.40         0.94 o                         
  -2   4  18         22.93         26.55         1.11 o                         
  -1   4  18        128.08        136.30         2.84 o                         
   0   4  18         18.64         14.05         1.46 o                         
   1   4  18        173.30        179.42         3.57 o                         
   2   4  18          4.32          5.38         0.57 o                         
   3   4  18         25.35         28.87         1.60 o                         
   4   4  18          2.51          2.04         0.84 o                         
   5   4  18         14.00         16.72         1.34 o                         
   6   4  18          0.50          2.74         1.98 o                         
  -9   5  18          7.15          6.37         1.22 o                         
  -8   5  18          5.39          3.30         0.90 o                         
  -7   5  18          6.26          8.78         0.84 o                         
  -6   5  18         39.35         49.28         2.35 o                         
  -5   5  18         24.45         27.70         1.68 o                         
  -4   5  18         46.83         49.49         1.86 o                         
  -3   5  18         31.46         41.72         1.41 o                         
  -2   5  18        101.19        100.81         2.27 o                         
  -1   5  18         34.54         31.94         1.22 o                         
   0   5  18          0.14         -0.48         0.52 o                         
   1   5  18          2.58          1.26         0.62 o                         
   2   5  18          6.40          3.82         0.77 o                         
   3   5  18          1.56          2.85         0.90 o                         
   4   5  18          3.98          4.34         0.86 o                         
   5   5  18          2.69          1.20         1.16 o                         
  -7   6  18         19.37         20.38         1.63 o                         
  -6   6  18         27.54         23.83         1.29 o                         
  -5   6  18         24.78         20.05         1.07 o                         
  -4   6  18          8.03          6.21         0.77 o                         
  -3   6  18          1.23          0.02         0.65 o                         
  -2   6  18         31.56         40.41         1.66 o                         
  -1   6  18          3.98          3.43         0.86 o                         
   0   6  18         62.17         61.10         3.58 o                         
   1   6  18         54.67         57.80         2.19 o                         
   2   6  18         22.43         22.27         2.40 o                         
   3   6  18         32.50         34.99         2.18 o                         
  -5   7  18          4.58          5.58         0.93 o                         
  -4   7  18          9.51         10.21         0.87 o                         
  -3   7  18         10.01         11.34         1.27 o                         
  -2   7  18         17.18         21.14         1.54 o                         
  -1   7  18         22.93         24.11         2.45 o                         
   0   7  18         18.49         22.24         1.85 o                         
   1   7  18          0.33          0.64         1.25 o                         
 -10   1  19          0.15          0.20         0.72 o                         
  -9   1  19          3.78          4.45         1.12 o                         
  -8   1  19         19.19         17.42         1.16 o                         
  -7   1  19         25.27         21.86         1.28 o                         
  -6   1  19          2.92          0.74         0.65 o                         
  -5   1  19         17.48         12.14         0.83 o                         
  -4   1  19          2.25          0.86         0.60 o                         
  -3   1  19        165.93        164.56         3.82 o                         
  -2   1  19         10.38          7.76         0.84 o                         
  -1   1  19         86.33         89.00         2.26 o                         
   0   1  19          0.05          2.23         0.65 o                         
   1   1  19         23.52         17.91         1.13 o                         
   2   1  19          1.31         -0.29         0.65 o                         
   3   1  19          8.17         12.33         0.96 o                         
   4   1  19          0.61          0.14         0.69 o                         
   5   1  19          0.72          1.53         0.87 o                         
   6   1  19          2.97          7.20         0.92 o                         
 -10   2  19         37.04         32.15         2.28 o                         
  -9   2  19          4.56          4.98         0.75 o                         
  -8   2  19         94.89         87.15         2.44 o                         
  -7   2  19          0.64          0.85         0.67 o                         
  -6   2  19         85.02         77.51         2.15 o                         
  -5   2  19         12.46         16.85         1.14 o                         
  -4   2  19          0.02         -0.59         0.59 o                         
  -3   2  19         30.55         37.34         1.46 o                         
  -2   2  19         34.82         21.73         1.56 o                         
  -1   2  19         17.61         18.25         1.31 o                         
   0   2  19        243.64        263.12         5.74 o                         
   1   2  19        179.71        178.85         4.17 o                         
   2   2  19         30.58         29.49         1.37 o                         
   3   2  19         36.98         37.26         1.41 o                         
   4   2  19          4.18          6.10         1.01 o                         
   5   2  19          0.82         -0.57         0.90 o                         
   6   2  19         10.97          6.83         1.22 o                         
 -10   3  19          5.41          6.18         2.09 o                         
  -9   3  19          9.13         11.95         0.90 o                         
  -8   3  19          9.46          7.04         0.72 o                         
  -7   3  19          0.02          0.16         0.58 o                         
  -6   3  19         96.06         77.22         2.98 o                         
  -5   3  19         51.63         49.25         1.56 o                         
  -4   3  19          0.16         -0.60         0.60 o                         
  -3   3  19         82.95         85.24         2.14 o                         
  -2   3  19         11.83         10.66         1.16 o                         
  -1   3  19        127.00        146.34         4.45 o                         
   0   3  19          5.03          3.24         0.65 o                         
   1   3  19          4.11          6.18         0.64 o                         
   2   3  19          1.02          1.73         0.59 o                         
   3   3  19          1.30          1.57         0.71 o                         
   4   3  19          9.54         14.84         1.75 o                         
   5   3  19          4.01          8.14         0.96 o                         
   6   3  19          5.56         10.91         2.32 o                         
  -9   4  19         29.18         31.89         3.00 o                         
  -8   4  19          6.09          5.55         0.86 o                         
  -7   4  19         33.80         26.62         2.28 o                         
  -6   4  19          2.02          1.41         0.66 o                         
  -5   4  19          7.47          7.96         0.72 o                         
  -4   4  19          7.21          8.41         0.69 o                         
  -3   4  19          9.08          5.60         0.97 o                         
  -2   4  19         28.98         31.19         1.53 o                         
  -1   4  19          0.89          3.99         0.59 o                         
   0   4  19          0.39          0.12         0.58 o                         
   1   4  19          8.69          5.90         0.58 o                         
   2   4  19         24.25         19.67         1.28 o                         
   3   4  19         35.53         31.49         2.75 o                         
   4   4  19          0.18         -0.20         0.77 o                         
   5   4  19         21.11         13.56         1.22 o                         
  -8   5  19          6.90          8.70         1.06 o                         
  -7   5  19          9.98         13.15         1.38 o                         
  -6   5  19          0.11          0.66         0.62 o                         
  -5   5  19          3.23          1.75         0.66 o                         
  -4   5  19          6.59          5.14         0.63 o                         
  -3   5  19         43.09         49.89         1.62 o                         
  -2   5  19          4.25          5.44         0.62 o                         
  -1   5  19         10.46         14.71         1.24 o                         
   0   5  19          8.13         12.29         0.88 o                         
   1   5  19          0.01         -0.05         0.61 o                         
   2   5  19          4.88          4.31         0.82 o                         
   3   5  19         20.17         23.54         1.85 o                         
   4   5  19         65.04         80.96         3.51 o                         
  -6   6  19          4.95          6.35         0.80 o                         
  -5   6  19          9.55         10.52         0.97 o                         
  -4   6  19         31.53         35.19         2.08 o                         
  -3   6  19          0.03         -0.26         0.54 o                         
  -2   6  19          5.02          9.58         1.00 o                         
  -1   6  19          0.53         -0.16         0.54 o                         
   0   6  19          0.57          0.13         0.69 o                         
   1   6  19         11.17          8.10         1.21 o                         
   2   6  19         12.36         14.20         1.39 o                         
 -10   0  20         44.09         36.16         3.58 o                         
  -9   0  20          1.84          2.86         1.28 o                         
  -8   0  20          0.61          4.96         2.56 o                         
  -7   0  20          1.09          6.27         1.16 o                         
  -6   0  20        301.67        297.69         9.04 o                         
  -5   0  20         43.59         54.34         2.50 o                         
  -4   0  20        158.34        153.18         5.05 o                         
  -3   0  20        283.26        284.02         8.68 o                         
  -2   0  20         17.15         10.20         1.17 o                         
  -1   0  20         14.04         19.77         1.77 o                         
   0   0  20          3.81          1.21         1.08 o                         
   1   0  20          0.88          1.03         1.04 o                         
   2   0  20         15.34         13.81         2.09 o                         
   3   0  20        215.35        221.80         7.35 o                         
   4   0  20         46.70         49.92         2.58 o                         
   5   0  20         83.39        101.67         4.35 o                         
   6   0  20        112.13        108.90         8.72 o                         
 -10   1  20         24.22         25.10         2.41 o                         
  -9   1  20         27.26         28.95         1.60 o                         
  -8   1  20         59.71         69.81         2.24 o                         
  -7   1  20         24.09         27.37         1.50 o                         
  -6   1  20         29.18         37.34         1.63 o                         
  -5   1  20        110.47        107.35         3.01 o                         
  -4   1  20          0.98          0.90         0.66 o                         
  -3   1  20          8.91          6.28         0.72 o                         
  -2   1  20         11.71         12.09         0.92 o                         
  -1   1  20          6.05          4.66         1.19 o                         
   0   1  20        880.33        935.57        18.96 o                         
   1   1  20        104.21        117.68         3.03 o                         
   2   1  20         78.12         79.47         2.32 o                         
   3   1  20          3.79          2.37         0.70 o                         
   4   1  20          8.72          6.53         0.85 o                         
   5   1  20        120.45        119.73         3.54 o                         
   6   1  20         42.93         46.44         2.78 o                         
  -9   2  20         26.89         27.69         1.38 o                         
  -8   2  20          2.84          3.44         0.89 o                         
  -7   2  20         34.97         39.85         1.66 o                         
  -6   2  20        108.22        105.93         2.92 o                         
  -5   2  20        122.68        118.75         3.21 o                         
  -4   2  20         44.96         44.66         1.81 o                         
  -3   2  20         38.06         38.07         1.59 o                         
  -2   2  20         39.10         34.02         1.73 o                         
  -1   2  20         25.64         21.91         2.08 o                         
   0   2  20         45.27         50.56         1.97 o                         
   1   2  20         61.52         69.22         1.92 o                         
   2   2  20         92.83         92.12         2.30 o                         
   3   2  20         42.91         49.87         1.81 o                         
   4   2  20         56.02         58.78         3.02 o                         
   5   2  20         47.15         56.20         4.70 o                         
  -9   3  20         43.45         43.48         1.98 o                         
  -8   3  20         37.04         40.52         1.76 o                         
  -7   3  20          1.39          3.18         0.67 o                         
  -6   3  20          5.10          3.64         0.77 o                         
  -5   3  20         32.65         36.97         1.62 o                         
  -4   3  20          3.00          1.43         0.68 o                         
  -3   3  20          3.24          3.83         0.70 o                         
  -2   3  20         25.57         26.19         1.31 o                         
  -1   3  20          7.35         10.13         0.84 o                         
   0   3  20        159.01        199.86         4.82 o                         
   1   3  20          4.69          6.75         0.83 o                         
   2   3  20         73.23         83.24         3.27 o                         
   3   3  20          9.01         20.25         1.14 o                         
   4   3  20          0.69         -0.25         0.90 o                         
   5   3  20          7.87          8.82         1.98 o                         
  -8   4  20         12.44         17.18         1.38 o                         
  -7   4  20         78.16         79.02         2.78 o                         
  -6   4  20         20.76         20.39         1.51 o                         
  -5   4  20        137.30        139.51         3.25 o                         
  -4   4  20          2.14          1.26         0.58 o                         
  -3   4  20          8.90          9.51         0.70 o                         
  -2   4  20          1.24         -0.34         0.54 o                         
  -1   4  20          3.78          1.21         0.54 o                         
   0   4  20         23.65         25.68         1.24 o                         
   1   4  20          3.97          5.03         1.00 o                         
   2   4  20         46.23         52.45         3.31 o                         
   3   4  20          0.83          0.03         1.03 o                         
   4   4  20         60.53         67.85         2.71 o                         
  -7   5  20         13.53         17.15         1.20 o                         
  -6   5  20          5.24          2.57         0.65 o                         
  -5   5  20          5.65          5.72         0.75 o                         
  -4   5  20         15.89         15.06         0.99 o                         
  -3   5  20          6.56          4.90         0.66 o                         
  -2   5  20         63.05         78.31         3.74 o                         
  -1   5  20         10.71         22.36         1.37 o                         
   0   5  20          8.01          8.72         0.68 o                         
   1   5  20          0.19          0.20         1.02 o                         
   2   5  20          2.36          0.72         0.87 o                         
   3   5  20          3.23          3.77         1.16 o                         
  -4   6  20          2.27          1.49         1.02 o                         
  -3   6  20          8.18          8.53         0.83 o                         
  -2   6  20         29.84         35.07         2.19 o                         
  -1   6  20          0.97          0.86         0.71 o                         
   0   6  20          5.53          6.93         0.91 o                         
  -9   1  21          1.47          1.09         0.84 o                         
  -8   1  21         29.32         26.88         1.68 o                         
  -7   1  21          3.43          4.44         0.79 o                         
  -6   1  21          5.90          8.27         1.03 o                         
  -5   1  21         10.23          5.90         0.77 o                         
  -4   1  21          0.69          0.29         0.70 o                         
  -3   1  21         33.57         28.36         1.42 o                         
  -2   1  21          1.18          0.66         0.70 o                         
  -1   1  21         51.51         55.92         2.02 o                         
   0   1  21         12.57         11.70         1.12 o                         
   1   1  21          4.67          4.87         0.85 o                         
   2   1  21         20.42         22.74         1.25 o                         
   3   1  21          0.25          0.99         1.07 o                         
   4   1  21         33.54         35.84         1.84 o                         
   5   1  21          1.51          2.47         1.10 o                         
  -9   2  21          6.18          8.91         1.41 o                         
  -8   2  21         20.87         16.54         1.13 o                         
  -7   2  21          6.00          5.38         1.08 o                         
  -6   2  21          3.58          2.77         0.71 o                         
  -5   2  21         51.70         42.70         1.83 o                         
  -4   2  21          1.49          0.52         0.71 o                         
  -3   2  21          4.19          2.89         0.75 o                         
  -2   2  21         14.90         17.51         1.39 o                         
  -1   2  21         64.22         62.87         2.31 o                         
   0   2  21          0.58         -0.07         0.94 o                         
   1   2  21         47.98         48.39         1.94 o                         
   2   2  21          0.08          0.24         0.68 o                         
   3   2  21          0.05          0.28         0.99 o                         
   4   2  21          1.71          2.46         1.01 o                         
  -8   3  21         15.99          9.00         1.19 o                         
  -7   3  21          6.30          6.14         0.74 o                         
  -6   3  21          2.06          2.42         0.70 o                         
  -5   3  21         28.57         20.43         1.27 o                         
  -4   3  21          2.18          2.03         0.81 o                         
  -3   3  21         73.37         66.49         2.40 o                         
  -2   3  21          2.27          2.81         0.67 o                         
  -1   3  21        112.34        125.30         3.23 o                         
   0   3  21         22.73         25.16         1.32 o                         
   1   3  21          3.92          4.65         0.69 o                         
   2   3  21         61.83         66.77         2.16 o                         
   3   3  21         12.22         12.04         1.17 o                         
   4   3  21         51.17         46.42         6.97 o                         
  -7   4  21          1.14          1.04         0.73 o                         
  -6   4  21          3.61          3.42         0.77 o                         
  -5   4  21         12.24         11.00         1.15 o                         
  -4   4  21          2.31          2.82         0.83 o                         
  -3   4  21          0.68          1.41         0.63 o                         
  -2   4  21         56.33         65.25         2.96 o                         
  -1   4  21          8.49         14.69         1.22 o                         
   0   4  21          4.84          6.08         0.69 o                         
   1   4  21         57.81         58.40         2.08 o                         
   2   4  21         13.00         12.10         1.19 o                         
   3   4  21          6.92          4.90         1.45 o                         
  -5   5  21         26.80         24.76         1.38 o                         
  -4   5  21         15.05         18.05         1.15 o                         
  -3   5  21          5.82          4.40         0.79 o                         
  -2   5  21          1.35          0.61         0.66 o                         
  -1   5  21          1.00          0.91         0.80 o                         
   0   5  21          4.01          2.00         0.92 o                         
   1   5  21          7.18          5.90         1.06 o                         
  -8   0  22          1.34          0.55         1.63 o                         
  -7   0  22         14.54         13.00         2.79 o                         
  -6   0  22         53.88         59.09         3.24 o                         
  -5   0  22          1.45          0.14         1.35 o                         
  -4   0  22         20.58         24.34         2.78 o                         
  -3   0  22         31.60         32.89         2.14 o                         
  -2   0  22          7.25          3.01         0.99 o                         
  -1   0  22         16.63         16.78         2.00 o                         
   0   0  22         92.47         90.58         4.10 o                         
   1   0  22          3.34          1.37         1.79 o                         
   2   0  22          0.34         -0.25         1.18 o                         
   3   0  22         14.95         14.67         2.91 o                         
   4   0  22          0.07          1.29         1.98 o                         
  -8   1  22         39.51         36.36         1.90 o                         
  -7   1  22          0.59          1.63         0.87 o                         
  -6   1  22        169.22        170.93         7.10 o                         
  -5   1  22         11.84         14.41         1.42 o                         
  -4   1  22         15.00         16.66         1.36 o                         
  -3   1  22          4.94          2.57         0.73 o                         
  -2   1  22          1.59          3.61         1.31 o                         
  -1   1  22        199.26        211.32         5.77 o                         
   0   1  22         52.97         50.13         2.26 o                         
   1   1  22          2.92          4.42         1.09 o                         
   2   1  22          3.15          3.69         0.83 o                         
   3   1  22          5.80          5.45         0.92 o                         
   4   1  22         37.59         31.70         2.30 o                         
  -8   2  22          0.36          1.25         0.92 o                         
  -7   2  22          8.96         12.15         1.88 o                         
  -6   2  22         28.90         30.55         1.88 o                         
  -5   2  22          0.53          0.80         0.83 o                         
  -4   2  22          5.64          5.57         0.82 o                         
  -3   2  22          5.39          5.41         0.86 o                         
  -2   2  22          0.34         -0.31         0.98 o                         
  -1   2  22          0.28          0.01         0.86 o                         
   0   2  22         21.48         25.32         2.35 o                         
   1   2  22         12.20         10.11         1.11 o                         
   2   2  22          3.62          3.58         0.85 o                         
   3   2  22          0.43          0.35         1.64 o                         
  -7   3  22         41.28         40.03         2.13 o                         
  -6   3  22         15.30         12.99         0.94 o                         
  -5   3  22         17.12         14.10         1.25 o                         
  -4   3  22          0.24          0.07         0.68 o                         
  -3   3  22          2.43          1.06         0.93 o                         
  -2   3  22         21.83         23.79         1.67 o                         
  -1   3  22          4.95          5.54         0.93 o                         
   0   3  22         52.91         50.29         2.62 o                         
   1   3  22          2.99          2.85         1.04 o                         
   2   3  22          4.40         10.22         2.06 o                         
  -6   4  22          9.19         10.39         0.98 o                         
  -5   4  22          4.52          5.85         0.82 o                         
  -4   4  22          0.47          1.15         0.66 o                         
  -3   4  22         10.59         13.55         1.03 o                         
  -2   4  22         11.63         11.62         1.12 o                         
  -1   4  22         30.95         40.77         1.52 o                         
   0   4  22          5.85          8.61         1.16 o                         
   1   4  22          5.13          3.97         1.33 o                         
  -2   5  22         21.87         25.34         2.09 o                         
  -7   1  23         17.46         13.73         1.32 o                         
  -6   1  23         13.38         16.81         1.46 o                         
  -5   1  23          3.52          6.36         1.44 o                         
  -4   1  23          1.99          0.79         0.79 o                         
  -3   1  23          0.88          0.99         0.97 o                         
  -2   1  23          2.90          0.53         1.03 o                         
  -1   1  23          4.68          4.08         0.98 o                         
   0   1  23          0.48         -0.02         0.89 o                         
   1   1  23          3.56          3.86         1.13 o                         
   2   1  23          2.07          3.93         1.19 o                         
  -7   2  23          2.70          0.93         0.93 o                         
  -6   2  23          1.96          2.50         0.64 o                         
  -5   2  23         11.15          8.95         0.96 o                         
  -4   2  23          0.74          0.71         0.86 o                         
  -3   2  23          6.04          7.28         0.83 o                         
  -2   2  23         19.43         20.29         1.28 o                         
  -1   2  23         21.43         25.84         1.58 o                         
   0   2  23          3.50          6.01         0.90 o                         
   1   2  23          4.62          7.57         1.11 o                         
   2   2  23          0.74          2.95         1.30 o                         
  -6   3  23          3.76          1.86         0.93 o                         
  -5   3  23          0.05         -0.63         0.68 o                         
  -4   3  23          3.67          3.33         0.66 o                         
  -3   3  23         23.72         30.36         1.58 o                         
  -2   3  23          3.24          3.93         0.72 o                         
  -1   3  23          6.42          2.87         0.78 o                         
   0   3  23         12.46         15.77         2.02 o                         
   1   3  23          0.18          0.50         1.39 o                         
  -3   4  23          2.84          2.91         0.99 o                         
  -2   4  23         17.90         25.78         1.75 o                         
  -6   0  24          1.51          1.63         1.63 o                         
  -5   0  24         18.78         22.78         2.79 o                         
  -4   0  24          1.43          0.23         1.63 o                         
  -3   0  24         14.74         20.45         2.32 o                         
  -2   0  24          0.10         -0.93         1.86 o                         
  -1   0  24         65.05         81.12         5.81 o                         
   0   0  24        123.34        146.77         6.25 o                         
   1   0  24         36.80         64.62         5.11 o                         
  -5   1  24         14.99         12.90         1.64 o                         
  -4   1  24          4.85          3.18         1.04 o                         
  -3   1  24         19.23         15.06         1.52 o                         
  -2   1  24          4.88          4.78         1.56 o                         
  -1   1  24          5.94          1.16         0.88 o                         
   0   1  24         16.34         20.91         3.02 o                         
  -5   2  24         28.75         33.07         1.89 o                         
  -4   2  24          0.45          1.06         0.72 o                         
  -3   2  24          0.03         -0.45         0.70 o                         
  -2   2  24          0.35         -0.63         1.21 o                         
  -1   2  24         44.08         47.13         2.38 o                         
   0   2  24         45.86         43.07         5.00 o                         
                                                                                
