# Supplementary material for: Inter­molecular inter­actions and disorder in six isostructural cele­coxib solvates
Source: Acta Crystallogr C Struct Chem. 2020 Jun 27;76(Pt 7):632–8. doi: 10.1107/S2053229620008359 (PMC7336170; doi:10.1107/S2053229620008359)
Supplement: Supplementary file 15 [file c-76-00632-sup15.txt]

#==============================================================================
data_1A_DFT
#==============================================================================
_symmetry_cell_setting           monoclinic
_symmetry_space_group_name_H-M   'P 21/c'
_symmetry_Int_Tables_number      14

loop_
_symmetry_equiv_pos_site_id
_symmetry_equiv_pos_as_xyz
1 x,y,z
2 -x,1/2+y,1/2-z
3 -x,-y,-z
4 x,1/2-y,1/2+z

_cell_length_a                   11.8973
_cell_length_b                    8.8360
_cell_length_c                   21.8286
_cell_angle_alpha                90.0000
_cell_angle_beta                103.4537
_cell_angle_gamma                90.0000
_cell_volume                     2231.75

loop_
_atom_site_label
_atom_site_type_symbol
_atom_site_fract_x
_atom_site_fract_y
_atom_site_fract_z
S1    S   0.432458   0.719941   0.577976
F1    F   1.189183   1.085063   0.717887
F2    F   1.187037   0.867053   0.765989
F3    F   1.305070   0.902312   0.702901
O1    O   0.419327   0.673527   0.639661
O2    O   0.374226   0.854744   0.548289
N1    N   0.997634   0.857281   0.661775
N2    N   0.938366   0.810655   0.603344
N3    N   0.389708   0.579395   0.530222
C1    C   1.106364   0.874364   0.655285
C2    C   1.118332   0.839868   0.594480
C3    C   1.008424   0.797357   0.561279
C4    C   1.195839   0.930676   0.709875
C5    C   0.973127   0.739662   0.496992
C6    C   0.887337   0.628634   0.478969
C7    C   0.860905   0.571911   0.417952
C8    C   0.919382   0.621953   0.372912
C9    C   1.005707   0.731544   0.391192
C10   C   1.032062   0.789816   0.452065
C11   C   0.889153   0.559704   0.307144
C12   C   0.817459   0.786940   0.594749
C13   C   0.779869   0.698777   0.639115
C14   C   0.662267   0.678691   0.633863
C15   C   0.583256   0.747397   0.584288
C16   C   0.621040   0.835304   0.539741
C17   C   0.738909   0.855387   0.544960
H1N   H   0.395842   0.603996   0.484195
H2N   H   0.429684   0.478953   0.548188
H2A   H   1.196935   0.839225   0.577446
H6A   H   0.842572   0.582766   0.513052
H7A   H   0.794232   0.485135   0.405356
H9A   H   1.052005   0.772649   0.356787
H10A  H   1.099461   0.875260   0.465368
H11A  H   0.949521   0.597296   0.279108
H11B  H   0.802129   0.597279   0.282400
H11C  H   0.887746   0.435139   0.307631
H13A  H   0.843243   0.647664   0.677546
H14A  H   0.631485   0.610157   0.668027
H16A  H   0.559338   0.890391   0.501614
H17A  H   0.768799   0.925352   0.510870
O1S   O   0.446177   0.655316   0.415020
N1S   N   0.466636   0.816524   0.335396
C1S   C   0.412804   0.764861   0.378745 
C2S   C   0.572846   0.747396   0.326433 
C3S   C   0.423931   0.947821   0.296616 
H1S   H   0.333385   0.828326   0.380258
H2S   H   0.582421   0.633959   0.347334
H3S   H   0.648073   0.817034   0.348435
H4S   H   0.568018   0.739824   0.275627
H5S   H   0.343307   0.987833   0.307372
H6S   H   0.407813   0.916885   0.246515
H7S   H   0.488259   1.039422   0.306441


#==============================================================================
data_1B_DFT
#==============================================================================
_symmetry_cell_setting           monoclinic
_symmetry_space_group_name_H-M   'P 21/c'
_symmetry_Int_Tables_number      14

loop_
_symmetry_equiv_pos_site_id
_symmetry_equiv_pos_as_xyz
1 x,y,z
2 -x,1/2+y,1/2-z
3 -x,-y,-z
4 x,1/2-y,1/2+z

_cell_length_a                   11.8973
_cell_length_b                    8.8360
_cell_length_c                   21.8286
_cell_angle_alpha                90.0000
_cell_angle_beta                103.4537
_cell_angle_gamma                90.0000
_cell_volume                     2231.75

loop_
_atom_site_label
_atom_site_type_symbol
_atom_site_fract_x
_atom_site_fract_y
_atom_site_fract_z
S1    S   0.437903   0.730290   0.575008
F1    F   1.156733   1.067166   0.725214
F2    F   1.255758   0.856443   0.729683
F3    F   1.281359   1.038600   0.665487
O1    O   0.426856   0.691489   0.637826
O2    O   0.380572   0.863579   0.543510
N1    N   1.001852   0.873553   0.647099
N2    N   0.941859   0.814098   0.590918
N3    N   0.391930   0.586224   0.529591
C1    C   1.107145   0.900759   0.637135
C2    C   1.116547   0.859516   0.576596
C3    C   1.008421   0.803116   0.547024
C4    C   1.198745   0.965521   0.688700
C5    C   0.973228   0.736310   0.484336
C6    C   0.890444   0.620621   0.469179
C7    C   0.865362   0.555145   0.409639
C8    C   0.922467   0.600888   0.363352
C9    C   1.005399   0.715557   0.378789
C10   C   1.030253   0.782605   0.438001
C11   C   0.894510   0.530198   0.299053
C12   C   0.821754   0.787289   0.584532
C13   C   0.786740   0.706727   0.631883
C14   C   0.669484   0.688501   0.628852
C15   C   0.588521   0.752025   0.578662
C16   C   0.623858   0.831968   0.531224
C17   C   0.741084   0.849345   0.534002
H1N   H   0.396247   0.606864   0.483381
H2N   H   0.432621   0.486010   0.548574
H2A   H   1.193056   0.863256   0.557673
H6A   H   0.846705   0.578088   0.504312
H7A   H   0.801068   0.464861   0.399347
H9A   H   1.050094   0.754340   0.343353
H10A  H   1.094299   0.872940   0.448576
H11A  H   0.956553   0.562967   0.271216
H11B  H   0.808269   0.565976   0.272377
H11C  H   0.892969   0.405938   0.302208
H13A  H   0.851623   0.660985   0.671042
H14A  H   0.640504   0.626356   0.665417
H16A  H   0.560674   0.884858   0.493216
H17A  H   0.769184   0.914101   0.497844
O1S   O   0.462981   0.654928   0.412411
N1S   N   0.406220   0.842382   0.338018 
C1S   C   0.479260   0.736394   0.368168
C2S   C   0.296028   0.872317   0.353822
C3S   C   0.430973   0.927651   0.285573
H1S   H   0.558941   0.726014   0.350606
H2S   H   0.295200   0.819858   0.399180
H3S   H   0.225022   0.826408   0.316906
H4S   H   0.284100   0.995088   0.356801
H5S   H   0.514325   0.891831   0.277244
H6S   H   0.435151   1.049364   0.296660
H7S   H   0.363764   0.906528   0.242544


#==============================================================================
data_2A_DFT
#==============================================================================
_symmetry_cell_setting           monoclinic
_symmetry_space_group_name_H-M   'P 21/c'
_symmetry_Int_Tables_number      14

loop_
_symmetry_equiv_pos_site_id
_symmetry_equiv_pos_as_xyz
1 x,y,z
2 -x,1/2+y,1/2-z
3 -x,-y,-z
4 x,1/2-y,1/2+z

_cell_length_a                   11.9584
_cell_length_b                    9.2028
_cell_length_c                   21.2811
_cell_angle_alpha                90.0000
_cell_angle_beta                103.3826
_cell_angle_gamma                90.0000
_cell_volume                     2278.41

loop_
_atom_site_label
_atom_site_type_symbol
_atom_site_fract_x
_atom_site_fract_y
_atom_site_fract_z
S1    S   0.434127   0.727432   0.579252
F1    F   1.292897   0.973005   0.674511
F2    F   1.225666   0.845056   0.745197
F3    F   1.166084   1.068623   0.722611
O1    O   0.423887   0.693084   0.644175
O2    O   0.374278   0.852496   0.545587
N1    N   0.996406   0.870248   0.651904
N2    N   0.934222   0.817370   0.594087
N3    N   0.392669   0.585717   0.534614
C1    C   1.102187   0.888570   0.641711
C2    C   1.109701   0.848425   0.579359
C3    C   0.999966   0.801360   0.549083
C4    C   1.195643   0.943352   0.695217
C5    C   0.962833   0.735427   0.485318
C6    C   0.883147   0.620934   0.472501
C7    C   0.857451   0.553820   0.412393
C8    C   0.910717   0.597008   0.363249
C9    C   0.989691   0.711557   0.376199
C10   C   1.015332   0.780029   0.436048
C11   C   0.883925   0.521713   0.298938
C12   C   0.814747   0.793008   0.588199
C13   C   0.781020   0.717547   0.637597
C14   C   0.664837   0.697778   0.634792
C15   C   0.583290   0.754766   0.582831
C16   C   0.617257   0.830316   0.533383
C17   C   0.733622   0.849350   0.535920
H1N   H   0.398672   0.602690   0.486655
H2N   H   0.435563   0.492279   0.555209
H2A   H   1.185816   0.846556   0.559866
H6A   H   0.842557   0.581175   0.510031
H7A   H   0.795328   0.464938   0.403894
H9A   H   1.030521   0.749290   0.338339
H10A  H   1.076531   0.869771   0.444834
H11A  H   0.930407   0.569708   0.265135
H11B  H   0.791278   0.527401   0.276571
H11C  H   0.905928   0.405456   0.304464
H13A  H   0.846185   0.675850   0.677923
H14A  H   0.637042   0.638818   0.672835
H16A  H   0.553381   0.877789   0.493858
H17A  H   0.760593   0.910905   0.498289
O1S   O   0.445118   0.637320   0.414994
N1S   N   0.478717   0.788465   0.337261
C1S   C   0.413434   0.743848   0.377405
C2S   C   0.303009   0.820424   0.378411
C3S   C   0.447247   0.912000   0.293275
C4S   C   0.585640   0.709310   0.338980
H1S   H   0.278953   0.906244   0.342243
H2S   H   0.310642   0.866803   0.426827
H3S   H   0.234199   0.738756   0.371097
H4S   H   0.514773   0.927765   0.267070
H5S   H   0.439576   1.012267   0.319997
H6S   H   0.366686   0.890563   0.257578
H7S   H   0.622002   0.746777   0.299155
H8S   H   0.569074   0.591851   0.334461
H9S   H   0.648716   0.728367   0.384803


#==============================================================================
data_2B_DFT
#==============================================================================
_symmetry_cell_setting           monoclinic
_symmetry_space_group_name_H-M   'P 21/c'
_symmetry_Int_Tables_number      14

loop_
_symmetry_equiv_pos_site_id
_symmetry_equiv_pos_as_xyz
1 x,y,z
2 -x,1/2+y,1/2-z
3 -x,-y,-z
4 x,1/2-y,1/2+z

_cell_length_a                   11.9584
_cell_length_b                    9.2028
_cell_length_c                   21.2811
_cell_angle_alpha                90.0000
_cell_angle_beta                 103.382
_cell_angle_gamma                90.0000
_cell_volume                     2278.41

loop_
_atom_site_label
_atom_site_type_symbol
_atom_site_fract_x
_atom_site_fract_y
_atom_site_fract_z
S1    S   0.429837   0.738029   0.574608
F1    F   1.262772   1.032852   0.684226
F2    F   1.262449   0.817367   0.728421
F3    F   1.149973   0.988662   0.750667
O1    O   0.416433   0.703056   0.638891
O2    O   0.370964   0.863610   0.540901
N1    N   0.992557   0.866038   0.654250
N2    N   0.932182   0.816465   0.595435
N3    N   0.389966   0.596478   0.529385
C1    C   1.099616   0.883438   0.646025
C2    C   1.109744   0.846119   0.583702
C3    C   1.000428   0.801453   0.551577
C4    C   1.192180   0.930351   0.701761
C5    C   0.964564   0.736697   0.487465
C6    C   0.887301   0.619552   0.475106
C7    C   0.861726   0.552741   0.415001
C8    C   0.912265   0.599160   0.365230
C9    C   0.988879   0.716364   0.377685
C10   C   1.014851   0.784287   0.437768
C11   C   0.885292   0.523371   0.301010
C12   C   0.812064   0.794994   0.587944
C13   C   0.775224   0.726129   0.638003
C14   C   0.658431   0.709259   0.633937
C15   C   0.579510   0.763042   0.580064
C16   C   0.616395   0.832348   0.530060
C17   C   0.733459   0.848195   0.533851
H1N   H   0.396975   0.613395   0.481941
H2N   H   0.435079   0.504254   0.550754
H2A   H   1.186875   0.845048   0.565107
H6A   H   0.848862   0.577550   0.513120
H7A   H   0.802047   0.461246   0.406832
H9A   H   1.028373   0.755376   0.339455
H10A  H   1.074496   0.875725   0.446365
H11A  H   0.924011   0.578027   0.265341
H11B  H   0.791787   0.516312   0.281633
H11C  H   0.917071   0.410601   0.306110
H13A  H   0.838716   0.687357   0.679739
H14A  H   0.627927   0.654668   0.672184
H16A  H   0.554389   0.877807   0.489115
H17A  H   0.762943   0.905100   0.495846
O1S   O   0.457874   0.624343   0.409119
N1S   N   0.411023   0.827489   0.348018
C1S   C   0.479557   0.711950   0.367642
C2S   C   0.581930   0.688349   0.339038
C3S   C   0.434033   0.932180   0.300833
C4S   C   0.304539   0.840100   0.370423
H1S   H   0.561407   0.710316   0.286893
H2S   H   0.610914   0.575778   0.348214
H3S   H   0.652762   0.761014   0.361779
H4S   H   0.388301   1.033240   0.305835
H5S   H   0.404942   0.891121   0.251117
H6S   H   0.526030   0.957360   0.310390
H7S   H   0.253281   0.929243   0.344294
H8S   H   0.322570   0.862318   0.422538
H9S   H   0.255406   0.738336   0.360889


#==============================================================================
data_3A_DFT
#==============================================================================
_symmetry_cell_setting           monoclinic
_symmetry_space_group_name_H-M   'P 21/c'
_symmetry_Int_Tables_number      14

loop_
_symmetry_equiv_pos_site_id
_symmetry_equiv_pos_as_xyz
1 x,y,z
2 -x,1/2+y,1/2-z
3 -x,-y,-z
4 x,1/2-y,1/2+z

_cell_length_a                   11.9978
_cell_length_b                    9.0896
_cell_length_c                   21.9732
_cell_angle_alpha                90.0000
_cell_angle_beta                101.3580
_cell_angle_gamma                90.0000
_cell_volume                     2349.36

loop_
_atom_site_label
_atom_site_type_symbol
_atom_site_fract_x
_atom_site_fract_y
_atom_site_fract_z
S1    S   0.417937   0.731126   0.572766
F1    F   1.195560   1.086442   0.697701
F2    F   1.269143   0.865446   0.713677
F3    F   1.133078   0.935450   0.761632
O1    O   0.395688   0.688387   0.632780
O2    O   0.362406   0.860198   0.541420
N1    N   0.974161   0.868476   0.660112
N2    N   0.919586   0.816548   0.603535
N3    N   0.385212   0.592082   0.526334
C1    C   1.082527   0.882972   0.653573
C2    C   1.098835   0.841722   0.594398
C3    C   0.992212   0.797885   0.562452
C4    C   1.168624   0.941469   0.706161
C5    C   0.960921   0.735568   0.500118
C6    C   0.879653   0.623230   0.485440
C7    C   0.855824   0.562497   0.426320
C8    C   0.912165   0.610337   0.379768
C9    C   0.993329   0.721969   0.394572
C10   C   1.017517   0.783882   0.453655
C11   C   0.885126   0.542610   0.316228
C12   C   0.800048   0.795206   0.594944
C13   C   0.757016   0.719786   0.640634
C14   C   0.640190   0.701623   0.634057
C15   C   0.567569   0.760006   0.582142
C16   C   0.610894   0.837116   0.536919
C17   C   0.727714   0.854785   0.543294
H1N   H   0.399808   0.613257   0.481850
H2N   H   0.423637   0.495350   0.546112
H2A   H   1.178037   0.837740   0.577662
H6A   H   0.835676   0.580529   0.520608
H7A   H   0.792333   0.475327   0.416245
H9A   H   1.036946   0.762507   0.358773
H10A  H   1.080085   0.872062   0.463911
H11A  H   0.930426   0.596199   0.283510
H11B  H   0.793281   0.549203   0.297057
H11C  H   0.907288   0.424754   0.318354
H13A  H   0.815300   0.676382   0.680922
H14A  H   0.604793   0.642856   0.669044
H16A  H   0.553971   0.886000   0.497406
H17A  H   0.761822   0.916963   0.508779
O1S   O   0.472602   0.642251   0.416898
N1S   N   0.387229   0.817289   0.347223
C1S   C   0.474996   0.730752   0.373192
C2S   C   0.574736   0.760774   0.342441
C3S   C   0.521552   0.844463   0.283241
C4S   C   0.413541   0.913799   0.298576
C5S   C   0.279840   0.820095   0.368349
H1S   H   0.636738   0.828095   0.374390
H2S   H   0.617706   0.657973   0.334521
H3S   H   0.496570   0.767868   0.244321
H4S   H   0.578720   0.927379   0.270092
H5S   H   0.427370   1.027267   0.316373
H6S   H   0.342559   0.914100   0.258453
H7S   H   0.224310   0.903559   0.341993
H8S   H   0.293367   0.846802   0.418091
H9S   H   0.238041   0.712171   0.360913


#==============================================================================
data_3B_DFT
#==============================================================================
_symmetry_cell_setting           monoclinic
_symmetry_space_group_name_H-M   'P 21/c'
_symmetry_Int_Tables_number      14

loop_
_symmetry_equiv_pos_site_id
_symmetry_equiv_pos_as_xyz
1 x,y,z
2 -x,1/2+y,1/2-z
3 -x,-y,-z
4 x,1/2-y,1/2+z

_cell_length_a                   11.9978
_cell_length_b                    9.0896
_cell_length_c                   21.9732
_cell_angle_alpha                90.0000
_cell_angle_beta                101.3580
_cell_angle_gamma                90.0000
_cell_volume                     2349.36

loop_
_atom_site_label
_atom_site_type_symbol
_atom_site_fract_x
_atom_site_fract_y
_atom_site_fract_z
S1     S   0.426387   0.735181   0.576538
F1     F   1.272264   0.982074   0.684641
F2     F   1.133198   1.090368   0.719618
F3     F   1.188040   0.869024   0.752035
O1     O   0.409409   0.699690   0.638448
O2     O   0.373025   0.865231   0.545023
N1     N   0.979160   0.870936   0.654565
N2     N   0.926672   0.814158   0.598458
N3     N   0.384564   0.594266   0.532446
C1     C   1.086458   0.893517   0.647549
C2     C   1.104374   0.852250   0.588783
C3     C   0.999600   0.800417   0.557389
C4     C   1.169071   0.957958   0.700191
C5     C   0.970812   0.736042   0.495494
C6     C   0.891055   0.622106   0.480594
C7     C   0.870139   0.559770   0.421752
C8     C   0.928243   0.607376   0.375897
C9     C   1.008178   0.720359   0.391066
C10    C   1.029284   0.783913   0.449776
C11    C   0.904492   0.538874   0.312550
C12    C   0.807616   0.788053   0.589980
C13    C   0.767451   0.707747   0.635348
C14    C   0.651059   0.690639   0.630999
C15    C   0.575939   0.754403   0.581354
C16    C   0.616459   0.831958   0.535298
C17    C   0.732978   0.848965   0.539530
H1N    H   0.395929   0.610149   0.486812
H2N    H   0.425808   0.499167   0.552045
H2A    H   1.183521   0.854195   0.571978
H6A    H   0.846637   0.578876   0.515475
H7A    H   0.807819   0.471215   0.411514
H9A    H   1.052827   0.761004   0.355723
H10A   H   1.091311   0.872565   0.460482
H11A   H   0.957841   0.585238   0.282078
H11B   H   0.815139   0.555690   0.289802
H11C   H   0.918217   0.419049   0.315504
H13A   H   0.827851   0.661838   0.674163
H14A   H   0.617957   0.629460   0.666182
H16A   H   0.557689   0.883711   0.497267
H17A   H   0.764871   0.913117   0.504759
O1SA   O   0.456760   0.624747   0.417022
N1SA   N   0.498273   0.768921   0.337675
C1SA   C   0.434319   0.729004   0.378915 
C2SA   C   0.333727   0.830836   0.373321 
C3SA   C   0.336508   0.922279   0.314937 
C4SA   C   0.458214   0.903190   0.303375 
C5SA   C   0.604279   0.698638   0.332306 
H1S    H   0.255384   0.766810   0.371105
H2S    H   0.344801   0.897811   0.415812
H3S    H   0.316117   1.038115   0.320944
H4S    H   0.275313   0.878441   0.275434
H5S    H   0.460687   0.888548   0.253965
H6S    H   0.514053   0.996049   0.321619
H7S    H   0.610287   0.694354   0.283053
H8S    H   0.606006   0.586335   0.350789
H9S    H   0.677934   0.760044   0.357782


#==============================================================================
data_4_DFT
#==============================================================================
_symmetry_cell_setting           monoclinic
_symmetry_space_group_name_H-M   'P 21/c'
_symmetry_Int_Tables_number      14

loop_
_symmetry_equiv_pos_site_id
_symmetry_equiv_pos_as_xyz
1 x,y,z
2 -x,1/2+y,1/2-z
3 -x,-y,-z
4 x,1/2-y,1/2+z

_cell_length_a                   12.4050
_cell_length_b                    8.9351
_cell_length_c                   22.5727
_cell_angle_alpha                90.0000
_cell_angle_beta                 98.6702
_cell_angle_gamma                90.0000
_cell_volume                     2473.36

loop_
_atom_site_label
_atom_site_type_symbol
_atom_site_fract_x
_atom_site_fract_y
_atom_site_fract_z
S1    S   0.418217     0.736096     0.577830
F1    F   1.100561     1.079075     0.726875
F2    F   1.147603     0.848884     0.753003
F3    F   1.233964     0.968911     0.689047
O1    O   0.392115     0.690372     0.635684
O2    O   0.367844     0.868802     0.548632
N1    N   0.950213     0.867562     0.661187
N2    N   0.902203     0.812496     0.606943
N3    N   0.390698     0.596760     0.531994
C1    C   1.054685     0.887663     0.653807
C2    C   1.074839     0.847036     0.596473
C3    C   0.974956     0.797471     0.566691
C4    C   1.133287     0.945514     0.704995
C5    C   0.948927     0.731632     0.507116
C6    C   0.879630     0.607432     0.496307
C7    C   0.861208     0.541235     0.440047
C8    C   0.910192     0.596768     0.392565
C9    C   0.978107     0.722093     0.403379
C10   C   0.998089     0.788136     0.459760
C11   C   0.891342     0.523097     0.332130
C12   C   0.787137     0.790853     0.598172
C13   C   0.741281     0.708911     0.640748
C14   C   0.628564     0.694128     0.634729
C15   C   0.562723     0.761843     0.586519
C16   C   0.608883     0.843247     0.543827
C17   C   0.721650     0.857947     0.549664
H1N   H   0.409437     0.621773     0.489300
H2N   H   0.427701     0.497771     0.549811
H2A   H   1.152082     0.848038     0.579467
H6A   H   0.841409     0.559954     0.532466
H7A   H   0.806687     0.445126     0.432866
H9A   H   1.014451     0.769915     0.366567
H10A  H   1.050589     0.886348     0.467132
H11A  H   0.891431     0.604761     0.295701
H11B  H   0.813773     0.461438     0.325365
H11C  H   0.956264     0.441400     0.327747
H13A  H   0.794366     0.659626     0.678517
H14A  H   0.590967     0.630813     0.667411
H16A  H   0.557640     0.896847     0.506410
H17A  H   0.757697     0.923962     0.517130
O1S   O   0.476070     0.651633     0.425449
N1S   N   0.534014     0.740465     0.340291
N2S   N   0.352718     0.775544     0.356735
C1S   C   0.454915     0.720143     0.375760
C2S   C   0.646788     0.709583     0.365953
C3S   C   0.512048     0.747599     0.275110
C4S   C   0.265400     0.731680     0.389680
C5S   C   0.331939     0.908435     0.319080
H1S   H   0.660110     0.736445     0.413827
H2S   H   0.700659     0.779969     0.343364
H3S   H   0.667456     0.590983     0.360442
H4S   H   0.426546     0.722505     0.258294
H5S   H   0.563011     0.663901     0.256547
H6S   H   0.531532     0.858424     0.258106
H7S   H   0.273041     0.612810     0.401685
H8S   H   0.187327     0.748995     0.360632
H9S   H   0.266857     0.797579     0.431127
H10S  H   0.408728     0.966337     0.315840
H11S  H   0.279601     0.985241     0.339931
H12S  H   0.290492     0.880966     0.273760


#==============================================================================
data_5A_DFT
#==============================================================================
_symmetry_cell_setting           monoclinic
_symmetry_space_group_name_H-M   'P 21/c'
_symmetry_Int_Tables_number      14

loop_
_symmetry_equiv_pos_site_id
_symmetry_equiv_pos_as_xyz
1 x,y,z
2 -x,1/2+y,1/2-z
3 -x,-y,-z
4 x,1/2-y,1/2+z

_cell_length_a                   12.4495
_cell_length_b                    8.7822
_cell_length_c                   22.6560
_cell_angle_alpha                90.0000
_cell_angle_beta                 97.8610
_cell_angle_gamma                90.0000
_cell_volume                     2453.79

loop_
_atom_site_label
_atom_site_type_symbol
_atom_site_fract_x
_atom_site_fract_y
_atom_site_fract_z
S1    S   0.413507   0.732943   0.572370
F1    F   1.094852   1.070270   0.730245
F2    F   1.125644   0.834601   0.760166
F3    F   1.225630   0.938677   0.697868
O1    O   0.380566   0.689103   0.628950
O2    O   0.367928   0.868936   0.542268
N1    N   0.941093   0.852743   0.665682
N2    N   0.895583   0.802047   0.610761
N3    N   0.388382   0.590849   0.526897
C1    C   1.045919   0.872692   0.659454
C2    C   1.068694   0.836295   0.602183
C3    C   0.970148   0.789725   0.571119
C4    C   1.122026   0.928202   0.711315
C5    C   0.946552   0.728576   0.510835
C6    C   0.876473   0.604459   0.497685
C7    C   0.859526   0.543644   0.440603
C8    C   0.910658   0.604433   0.394576
C9    C   0.979745   0.729357   0.407754
C10   C   0.998128   0.790199   0.464949
C11   C   0.892079   0.536774   0.333190
C12   C   0.780998   0.782652   0.600517
C13   C   0.730884   0.696421   0.640758
C14   C   0.618478   0.682846   0.632597
C15   C   0.557440   0.755902   0.584438
C16   C   0.607907   0.841895   0.544267
C17   C   0.720221   0.855518   0.552352
H1N   H   0.410146   0.614183   0.484634
H2N   H   0.422612   0.490399   0.545909
H2A   H   1.146891   0.837015   0.586195
H6A   H   0.835592   0.553338   0.532369
H7A   H   0.804049   0.447920   0.431459
H9A   H   1.018417   0.780986   0.372254
H10A  H   1.051289   0.888554   0.474115
H11A  H   0.815478   0.472828   0.326217
H11B  H   0.957295   0.456269   0.326601
H11C  H   0.891063   0.624416   0.298486
H13A  H   0.780414   0.642725   0.678389
H14A  H   0.577563   0.616237   0.663411
H16A  H   0.560372   0.900683   0.507261
H17A  H   0.759655   0.924902   0.521780
O1S   O   0.476960   0.647401   0.421473
N1S   N   0.545686   0.790002   0.350997
N2S   N   0.358676   0.792728   0.358579
C1S   C   0.460897   0.741221   0.378415
C2S   C   0.534493   0.903841   0.303382
C3S   C   0.419942   0.903783   0.270259
C4S   C   0.339082   0.914814   0.314512
C5S   C   0.654189   0.737363   0.374524
C6S   C   0.271164   0.750600   0.391923
H1S   H   0.556527   1.017440   0.322228
H2S   H   0.593225   0.875707   0.272895
H3S   H   0.409608   1.000182   0.239092
H4S   H   0.405099   0.799456   0.243606
H5S   H   0.255734   0.902584   0.291786
H6S   H   0.344916   1.026591   0.336884
H7S   H   0.670102   0.751158   0.423103
H8S   H   0.713536   0.805339   0.354444
H9S   H   0.665293   0.616334   0.364312
H10S  H   0.272513   0.627516   0.400424
H11S  H   0.194171   0.779965   0.364885
H12S  H   0.277101   0.810068   0.435079


#==============================================================================
data_5B_DFT
#==============================================================================
_symmetry_cell_setting           monoclinic
_symmetry_space_group_name_H-M   'P 21/c'
_symmetry_Int_Tables_number      14

loop_
_symmetry_equiv_pos_site_id
_symmetry_equiv_pos_as_xyz
1 x,y,z
2 -x,1/2+y,1/2-z
3 -x,-y,-z
4 x,1/2-y,1/2+z

_cell_length_a                   12.4495
_cell_length_b                    8.7822
_cell_length_c                   22.6560
_cell_angle_alpha                90.0000
_cell_angle_beta                 97.8610
_cell_angle_gamma                90.0000
_cell_volume                     2453.79

loop_
_atom_site_label
_atom_site_type_symbol
_atom_site_fract_x
_atom_site_fract_y
_atom_site_fract_z
S1    S   0.415061   0.723751   0.574739 
F1    F   1.102611   1.084253   0.724141
F2    F   1.117973   0.851895   0.759733
F3    F   1.227781   0.931238   0.697553
O1    O   0.386122   0.675437   0.631770
O2    O   0.365086   0.858510   0.545797
N1    N   0.941350   0.863518   0.663283
N2    N   0.895608   0.811522   0.608613
N3    N   0.390596   0.582731   0.528495
C1    C   1.046532   0.880336   0.657232
C2    C   1.069300   0.840836   0.600272
C3    C   0.970418   0.794836   0.569328
C4    C   1.122569   0.935985   0.709096
C5    C   0.946951   0.730622   0.509507
C6    C   0.875782   0.607434   0.496923
C7    C   0.859066   0.543902   0.440262
C8    C   0.911780   0.600793   0.394160
C9    C   0.982107   0.724580   0.406800
C10   C   1.000113   0.788239   0.463508
C11   C   0.894112   0.530506   0.333216
C12   C   0.781211   0.789455   0.599179
C13   C   0.733941   0.704537   0.640921
C14   C   0.622046   0.685336   0.633534
C15   C   0.558525   0.752437   0.584849
C16   C   0.606067   0.837946   0.543329
C17   C   0.718060   0.856576   0.550442
H1N   H   0.409878   0.610501   0.486225
H2N   H   0.425633   0.481376   0.546125
H2A   H   1.147549   0.839621   0.584309
H6A   H   0.833964   0.559009   0.531769
H7A   H   0.802569   0.449193   0.431551
H9A   H   1.022072   0.772906   0.371167
H10A  H   1.054538   0.885382   0.472352
H11A  H   0.817056   0.467808   0.326002
H11B  H   0.959066   0.448598   0.327718
H11C  H   0.894713   0.616626   0.298071
H13A  H   0.785634   0.655800   0.678901
H14A  H   0.583430   0.619291   0.665454
H16A  H   0.556206   0.890939   0.505708
H17A  H   0.755213   0.925250   0.518694
O1S   O   0.478880   0.670367   0.424613
N1S   N   0.543616   0.782402   0.345116 
N2S   N   0.359174   0.801250   0.357377 
C1S   C   0.461070   0.748338   0.377011
C2S   C   0.524874   0.856635   0.286827
C3S   C   0.429471   0.965342   0.283747
C4S   C   0.331484   0.881698   0.300660
C5S   C   0.652194   0.727258   0.366744
C6S   C   0.271590   0.757086   0.390394
H1S   H   0.599356   0.918438   0.280711
H2S   H   0.509670   0.771203   0.250833
H3S   H   0.410201   1.009754   0.238206
H4S   H   0.450300   1.061475   0.314243
H5S   H   0.265660   0.962206   0.305703
H6S   H   0.300709   0.800418   0.265228
H7S   H   0.668012   0.736361   0.415399
H8S   H   0.711202   0.798301   0.347618
H9S   H   0.663802   0.607354   0.354757
H10S  H   0.255476   0.633718   0.387312
H11S  H   0.198311   0.818026   0.371151
H12S  H   0.290639   0.787903   0.437656


#==============================================================================
data_6A_DFT
#==============================================================================
_symmetry_cell_setting           monoclinic
_symmetry_space_group_name_H-M   'P 21/c'
_symmetry_Int_Tables_number      14

loop_
_symmetry_equiv_pos_site_id
_symmetry_equiv_pos_as_xyz
1 x,y,z
2 -x,1/2+y,1/2-z
3 -x,-y,-z
4 x,1/2-y,1/2+z

_cell_length_a                   11.9884
_cell_length_b                   9.0230
_cell_length_c                   20.8537
_cell_angle_alpha                90
_cell_angle_beta                 100.3908
_cell_angle_gamma                90
_cell_volume                     2218.78

loop_
_atom_site_label
_atom_site_type_symbol
_atom_site_fract_x
_atom_site_fract_y
_atom_site_fract_z
S1    S   0.447461   0.730117   0.586742
F1    F   1.301019   0.910337   0.694262
F2    F   1.200287   1.112033   0.698303
F3    F   1.175056   0.921208   0.759392
O1    O   0.434123   0.673157   0.650091
O2    O   0.391590   0.866433   0.561944
N1    N   1.000768   0.884289   0.656452
N2    N   0.942812   0.828331   0.599063
N3    N   0.404524   0.600503   0.534042
C1    C   1.107174   0.898737   0.645597
C2    C   1.118966   0.853024   0.582868
C3    C   1.011315   0.806097   0.553310
C4    C   1.194865   0.959415   0.698767
C5    C   0.975867   0.734956   0.490030
C6    C   0.892843   0.623358   0.479978
C7    C   0.864372   0.553967   0.419841
C8    C   0.918659   0.590763   0.367871
C9    C   1.002752   0.700181   0.378354
C10   C   1.030640   0.771877   0.438186
C11   C   0.886638   0.514966   0.303105
C12   C   0.824536   0.803735   0.594709
C13   C   0.672894   0.701227   0.641869
C14   C   0.788239   0.724203   0.644479
C15   C   0.595417   0.758902   0.589802
C16   C   0.631875   0.839498   0.540147
C17   C   0.747296   0.861928   0.542651
H1N   H   0.415546   0.627170   0.486907
H2N   H   0.435859   0.496524   0.550189
H2A   H   1.196535   0.846759   0.563100
H6A   H   0.851776   0.587431   0.519830
H7A   H   0.799397   0.467828   0.413484
H9A   H   1.045637   0.731139   0.338420
H10A  H   1.095141   0.858538   0.444871
H11A  H   0.935709   0.556241   0.267176
H11B  H   0.796070   0.532390   0.283105
H11C  H   0.899280   0.394295   0.308035
H13A  H   0.643116   0.638629   0.680086
H14A  H   0.850263   0.681046   0.684721
H16A  H   0.571052   0.885485   0.500013
H17A  H   0.777091   0.924853   0.504472
O1S   O   0.483798   0.673738   0.416658
S1S   S   0.438701   0.682250   0.343556
C1S   C   0.561062   0.687693   0.304849
C2S   C   0.395496   0.871884   0.327407
H1S1  H   0.600989   0.578120   0.312177
H1S2  H   0.618846   0.774777   0.327708
H1S3  H   0.531339   0.710260   0.252715
H2S1  H   0.320505   0.891565   0.349623
H2S2  H   0.374255   0.886064   0.274240
H2S3  H   0.465592   0.944846   0.349215


#==============================================================================
data_6B_DFT
#==============================================================================
_symmetry_cell_setting           monoclinic
_symmetry_space_group_name_H-M   'P 21/c'
_symmetry_Int_Tables_number      14

loop_
_symmetry_equiv_pos_site_id
_symmetry_equiv_pos_as_xyz
1 x,y,z
2 -x,1/2+y,1/2-z
3 -x,-y,-z
4 x,1/2-y,1/2+z

_cell_length_a                   11.9884
_cell_length_b                   9.0230
_cell_length_c                   20.8537
_cell_angle_alpha                90
_cell_angle_beta                 100.3908
_cell_angle_gamma                90
_cell_volume                     2218.78

loop_
_atom_site_label
_atom_site_type_symbol
_atom_site_fract_x
_atom_site_fract_y
_atom_site_fract_z
S1    S   0.441430   0.734258   0.580924
F1A   F   1.233294   0.851912   0.734699
F2A   F   1.283334   1.005403   0.662846
F3A   F   1.154211   1.071390   0.720142
O1    O   0.424557   0.690980   0.645443
O2    O   0.388004   0.867267   0.550608
N1    N   0.997915   0.872957   0.648603
N2    N   0.938890   0.814639   0.591835
N3    N   0.399524   0.597150   0.531815
C1    C   1.102490   0.893957   0.635586
C2    C   1.112150   0.849686   0.572442
C3    C   1.005078   0.797545   0.544626
C4    C   1.192051   0.955423   0.687490
C5    C   0.969305   0.727233   0.481285
C6    C   0.886705   0.615150   0.470745
C7    C   0.859624   0.545952   0.410436
C8    C   0.914810   0.583512   0.358878
C9    C   0.997667   0.694559   0.369720
C10   C   1.024141   0.765901   0.429643
C11   C   0.886763   0.505125   0.294484
C12   C   0.820228   0.791856   0.587691
C13   C   0.667268   0.685844   0.633060
C14   C   0.782930   0.704945   0.634968
C15   C   0.590268   0.755561   0.584113
C16   C   0.627900   0.842133   0.536741
C17   C   0.743500   0.860108   0.538274
H1N   H   0.408868   0.620630   0.484206
H2N   H   0.438130   0.498170   0.550038
H2A   H   1.188098   0.848294   0.551040
H6A   H   0.844735   0.578833   0.510171
H7A   H   0.795065   0.459271   0.403658
H9A   H   1.040744   0.727129   0.330063
H10A  H   1.087608   0.853828   0.436472
H11A  H   0.923069   0.561408   0.256297
H11B  H   0.794372   0.496477   0.278324
H11C  H   0.919296   0.390629   0.298655
H13A  H   0.636590   0.616539   0.668934
H14A  H   0.844780   0.652994   0.672838
H16A  H   0.567806   0.899095   0.499559
H17A  H   0.773297   0.928255   0.501709
O1S   O   0.466060   0.642376   0.405661
S1SA  S   0.527483   0.755535   0.370422
C1SA  C   0.545388   0.667819   0.295329
C2SA  C   0.422037   0.889008   0.335908
H1S4  H   0.593962   0.566056   0.309312
H1S5  H   0.592879   0.743635   0.269021
H1S6  H   0.461817   0.643356   0.265983
H2S4  H   0.394566   0.946859   0.376631
H2S5  H   0.350905   0.831330   0.305509
H2S6  H   0.462021   0.968213   0.307054
